# Supplementary material for: Polyamide-based membranes with structural homogeneity for ultrafast molecular sieving
Source: Nat Commun. 2022 Jan 25;13:500. doi: 10.1038/s41467-022-28183-1 (PMC8789816; doi:10.1038/s41467-022-28183-1)
Supplement: Supplementary file 3 — Source Data [file 41467_2022_28183_MOESM3_ESM.zip]

Archive with 45 entries (32 files):
- Code and Data/
- Code and Data/Code for Molecular Dynamic Simulation and Analysis/
- Code and Data/Code for Molecular Dynamic Simulation and Analysis/LAMMPS/
- Code and Data/Code for Molecular Dynamic Simulation and Analysis/LAMMPS/control/
- Code and Data/Code for Molecular Dynamic Simulation and Analysis/LAMMPS/control/data.control
- Code and Data/Code for Molecular Dynamic Simulation and Analysis/LAMMPS/control/in.control
- Code and Data/Code for Molecular Dynamic Simulation and Analysis/LAMMPS/control/restart/
- Code and Data/Code for Molecular Dynamic Simulation and Analysis/LAMMPS/control/sub.control
- Code and Data/Code for Molecular Dynamic Simulation and Analysis/LAMMPS/exp/
- Code and Data/Code for Molecular Dynamic Simulation and Analysis/LAMMPS/exp/data.exp
- Code and Data/Code for Molecular Dynamic Simulation and Analysis/LAMMPS/exp/in.exp
- Code and Data/Code for Molecular Dynamic Simulation and Analysis/LAMMPS/exp/restart/
- Code and Data/Code for Molecular Dynamic Simulation and Analysis/LAMMPS/exp/sub.exp
- Code and Data/Code for Molecular Dynamic Simulation and Analysis/MPD_orientation/
- Code and Data/Code for Molecular Dynamic Simulation and Analysis/MPD_orientation/REPORT.py
- Code and Data/Code for Molecular Dynamic Simulation and Analysis/MPD_orientation/interface_orientation_con.py
- Code and Data/Code for Molecular Dynamic Simulation and Analysis/MPD_orientation/interface_orientation_con_plane.py
- Code and Data/Code for Molecular Dynamic Simulation and Analysis/MPD_orientation/interface_orientation_exp.py
- Code and Data/Code for Molecular Dynamic Simulation and Analysis/MPD_orientation/interface_orientation_exp_plane.py
- Code and Data/Code for Molecular Dynamic Simulation and Analysis/MSD/
- Code and Data/Code for Molecular Dynamic Simulation and Analysis/MSD/msd_analysis.m
- Code and Data/Code for Molecular Dynamic Simulation and Analysis/Number density/
- Code and Data/Code for Molecular Dynamic Simulation and Analysis/Number density/Interface_MPD_coord_control.py
- Code and Data/Code for Molecular Dynamic Simulation and Analysis/Number density/Interface_MPD_coord_exp.py
- Code and Data/Code for Molecular Dynamic Simulation and Analysis/Number density/MPD_distribution_control.py
- Code and Data/Code for Molecular Dynamic Simulation and Analysis/Number density/MPD_distribution_exp.py
- Code and Data/Code for Molecular Dynamic Simulation and Analysis/Packmol/
- Code and Data/Code for Molecular Dynamic Simulation and Analysis/Packmol/control/
- Code and Data/Code for Molecular Dynamic Simulation and Analysis/Packmol/control/H2O.pdb
- Code and Data/Code for Molecular Dynamic Simulation and Analysis/Packmol/control/MPD.pdb
- Code and Data/Code for Molecular Dynamic Simulation and Analysis/Packmol/control/control.inp
- Code and Data/Code for Molecular Dynamic Simulation and Analysis/Packmol/control/control.pdb
- Code and Data/Code for Molecular Dynamic Simulation and Analysis/Packmol/control/hexane.pdb
- Code and Data/Code for Molecular Dynamic Simulation and Analysis/Packmol/exp/
- Code and Data/Code for Molecular Dynamic Simulation and Analysis/Packmol/exp/Cl.pdb
- Code and Data/Code for Molecular Dynamic Simulation and Analysis/Packmol/exp/H2O.pdb
- Code and Data/Code for Molecular Dynamic Simulation and Analysis/Packmol/exp/MPD.pdb
- Code and Data/Code for Molecular Dynamic Simulation and Analysis/Packmol/exp/Na.pdb
- Code and Data/Code for Molecular Dynamic Simulation and Analysis/Packmol/exp/exp.inp
- Code and Data/Code for Molecular Dynamic Simulation and Analysis/Packmol/exp/exp.pdb
- Code and Data/Code for Molecular Dynamic Simulation and Analysis/Packmol/exp/hexane.pdb
- Code and Data/Code for Molecular Dynamic Simulation and Analysis/README.txt
- Code and Data/Data of Molecular Dynamic Simulations.xlsx
- Source data-Supplementary Information.xlsx
- Source data-Main manuscript.xlsx
