# Supplementary material for: Polyamide-based membranes with structural homogeneity for ultrafast molecular sieving
Source: Nat Commun. 2022 Jan 25;13:500. doi: 10.1038/s41467-022-28183-1 (PMC8789816; doi:10.1038/s41467-022-28183-1)
Supplement: Supplementary file 3 — Source Data [file 41467_2022_28183_MOESM3_ESM.zip › Code and Data/Code for Molecular Dynamic Simulation and Analysis/LAMMPS/control/data.control]

#LAMMPS Description for H2O+MPD and hexane
 
       27600  atoms
       22300  bonds
       27600  angles
       28900  dihedrals
        7600  impropers
 
          22  atom types
          12  bond types
          17  angle types
          18  dihedral types
           6  improper types
 
    0.00  50.00000  xlo xhi
    0.00  50.00000  ylo yhi
    0.00  180.0000  zlo zhi

 
 Masses
 
       1     1.008   #H_H2O
       2     15.9994 #O_H2O
       3     14.007  #N_MPD
       4     12.011  #C1_MPD
       5     12.011  #C2_MPD
       6     12.011  #C3_MPD
       7     12.011  #C4_MPD
       8     1.008   #H1_MPD
       9     1.008   #H2_MPD
      10     1.008   #H3_MPD
      11     1.008   #H4_MPD
      12     1.008   #HB_MPD
      13     12.011  #C_a_hexane
      14     12.011  #C_b_hexane
      15     12.011  #C_c_hexane
      16     12.011  #C_d_hexane
      17     12.011  #C_e_hexane
      18     12.011  #C_f_hexane
      19     1.008   #H_00_hexane
      20     1.008   #H_11_hexane
      21     1.008   #H_22_hexane
      22     1.008   #H_33_hexane

 
 Atoms
 
1	1	1	0.41	17.958	38.338	61.23
2	1	1	0.41	18.436	39.584	62.171
3	1	2	-0.82	18.441	38.59	62.069
4	2	1	0.41	6.203	7.439	28.023
5	2	1	0.41	4.844	6.754	27.431
6	2	2	-0.82	5.478	7.52	27.338
7	3	1	0.41	33.834	26.992	51.04
8	3	1	0.41	32.459	27.708	50.524
9	3	2	-0.82	33.436	27.595	50.348
10	4	1	0.41	8.991	24.329	70.889
11	4	1	0.41	10.099	23.373	70.164
12	4	2	-0.82	9.261	23.383	70.708
13	5	1	0.41	1.079	26.017	26.763
14	5	1	0.41	2.022	24.725	27.09
15	5	2	-0.82	1.829	25.676	27.33
16	6	1	0.41	26.463	45.374	70.858
17	6	1	0.41	27.393	44.117	71.328
18	6	2	-0.82	27.364	45.108	71.202
19	7	1	0.41	9.812	32.844	23.744
20	7	1	0.41	10.414	31.327	23.811
21	7	2	-0.82	10.602	32.289	24.007
22	8	1	0.41	44.387	46.337	0.237
23	8	1	0.41	42.918	47.036	0.1
24	8	2	-0.82	43.871	47.186	0.358
25	9	1	0.41	0.1	33.118	40.073
26	9	1	0.41	1.126	34.209	40.722
27	9	2	-0.82	1.043	33.279	40.365
28	10	1	0.41	49.531	23.887	1.008
29	10	1	0.41	47.912	23.752	0.847
30	10	2	-0.82	48.664	24.386	1.024
31	11	1	0.41	45.278	37.76	19.222
32	11	1	0.41	44.399	38.234	17.93
33	11	2	-0.82	44.527	38.345	18.915
34	12	1	0.41	36.086	13.136	51.901
35	12	1	0.41	35.62	12.09	50.737
36	12	2	-0.82	36.214	12.866	50.946
37	13	1	0.41	38.19	3.575	16.694
38	13	1	0.41	38.839	2.587	17.821
39	13	2	-0.82	38.909	2.904	16.876
40	14	1	0.41	4.585	15.395	62.229
41	14	1	0.41	3.667	14.269	61.482
42	14	2	-0.82	3.692	14.944	62.219
43	15	1	0.41	15.137	11.315	58.474
44	15	1	0.41	15.671	12.743	57.888
45	15	2	-0.82	15.73	11.749	57.795
46	16	1	0.41	21.186	46.658	74.124
47	16	1	0.41	21.4	47.322	75.6
48	16	2	-0.82	20.975	46.57	75.097
49	17	1	0.41	25.733	43.765	43.474
50	17	1	0.41	24.925	44.782	44.464
51	17	2	-0.82	24.944	43.858	44.082
52	18	1	0.41	45.513	23.278	10.435
53	18	1	0.41	45.83	24.556	11.401
54	18	2	-0.82	46.104	23.625	11.164
55	19	1	0.41	3.206	25.725	11.386
56	19	1	0.41	3.344	25.121	9.875
57	19	2	-0.82	3.544	24.958	10.841
58	20	1	0.41	5.935	11.384	26.429
59	20	1	0.41	7.02	12.311	27.222
60	20	2	-0.82	6.18	12.32	26.68
61	21	1	0.41	10.204	31.209	11.364
62	21	1	0.41	9.336	32.428	12.018
63	21	2	-0.82	10.037	32.195	11.346
64	22	1	0.41	6.522	30.257	11.968
65	22	1	0.41	6.774	31.851	11.718
66	22	2	-0.82	7.204	30.989	11.984
67	23	1	0.41	18.466	17.559	56.908
68	23	1	0.41	19.949	17.198	57.489
69	23	2	-0.82	19.298	17.936	57.317
70	24	1	0.41	10.992	8.078	37.323
71	24	1	0.41	11.25	6.671	38.111
72	24	2	-0.82	10.835	7.09	37.304
73	25	1	0.41	29.129	28.94	35.452
74	25	1	0.41	29.955	27.532	35.459
75	25	2	-0.82	29.045	27.944	35.432
76	26	1	0.41	9.675	41.113	18.543
77	26	1	0.41	8.311	40.221	18.435
78	26	2	-0.82	9.23	40.356	18.064
79	27	1	0.41	32.653	19.011	75.672
80	27	1	0.41	32.353	20.453	74.967
81	27	2	-0.82	31.953	19.702	75.491
82	28	1	0.41	41.516	20.52	74.664
83	28	1	0.41	42.818	20.089	73.778
84	28	2	-0.82	42.442	20.783	74.391
85	29	1	0.41	20.179	2.923	11.621
86	29	1	0.41	18.773	2.46	10.933
87	29	2	-0.82	19.609	2.992	10.803
88	30	1	0.41	2.906	37.297	66.574
89	30	1	0.41	2.639	35.714	66.873
90	30	2	-0.82	3.106	36.363	66.275
91	31	1	0.41	24.674	30.624	27.172
92	31	1	0.41	25.813	29.742	26.403
93	31	2	-0.82	25.138	29.739	27.141
94	32	1	0.41	38.49	39.438	17.228
95	32	1	0.41	37.241	38.426	16.941
96	32	2	-0.82	37.5	39.377	17.104
97	33	1	0.41	5.373	17.02	56.732
98	33	1	0.41	6.812	16.249	56.69
99	33	2	-0.82	6.365	17.143	56.713
100	34	1	0.41	37.291	40.172	48.69
101	34	1	0.41	37.806	40.483	50.208
102	34	2	-0.82	37.805	40.81	49.263
103	35	1	0.41	7.47	2.177	64.314
104	35	1	0.41	7.348	3.665	64.976
105	35	2	-0.82	7.092	3.096	64.196
106	36	1	0.41	2.88	46.22	39.531
107	36	1	0.41	1.609	45.26	39.89
108	36	2	-0.82	1.976	46.187	39.959
109	37	1	0.41	38.501	49.749	64.224
110	37	1	0.41	37.667	48.577	63.451
111	37	2	-0.82	37.629	49.515	63.794
112	38	1	0.41	41.473	14.303	8.462
113	38	1	0.41	41.927	15.871	8.423
114	38	2	-0.82	42.254	14.927	8.455
115	39	1	0.41	22.547	16.608	36.052
116	39	1	0.41	22.994	16.977	37.579
117	39	2	-0.82	22.782	16.231	36.948
118	40	1	0.41	42.092	0.416	10.234
119	40	1	0.41	43.386	0.122	11.186
120	40	2	-0.82	42.626	0.747	11.013
121	41	1	0.41	9.383	26.75	32.627
122	41	1	0.41	9.286	28.258	33.247
123	41	2	-0.82	8.762	27.498	32.863
124	42	1	0.41	5.318	48.837	49.664
125	42	1	0.41	6.697	49.689	49.47
126	42	2	-0.82	6.205	49.058	50.069
127	43	1	0.41	36.363	32.821	0.103
128	43	1	0.41	37.397	31.557	0.117
129	43	2	-0.82	37.327	32.554	0.117
130	44	1	0.41	24.425	18.177	64.953
131	44	1	0.41	25.317	19.033	63.887
132	44	2	-0.82	24.552	19.073	64.528
133	45	1	0.41	33.199	23.485	46.965
134	45	1	0.41	34.236	24.258	47.962
135	45	2	-0.82	33.272	24.073	47.77
136	46	1	0.41	48.421	21.239	66.385
137	46	1	0.41	47.369	20.237	67.131
138	46	2	-0.82	48.336	20.43	66.968
139	47	1	0.41	37.741	38.264	44.194
140	47	1	0.41	36.664	39.442	43.85
141	47	2	-0.82	36.857	38.464	43.772
142	48	1	0.41	19.157	6.752	58.284
143	48	1	0.41	18.894	7.977	59.33
144	48	2	-0.82	18.706	7.015	59.137
145	49	1	0.41	0.1	8.52	16.381
146	49	1	0.41	0.688	8.277	14.877
147	49	2	-0.82	0.28	8.948	15.496
148	50	1	0.41	32.174	37.998	8.159
149	50	1	0.41	31.573	38.927	9.36
150	50	2	-0.82	32.209	38.187	9.14
151	51	1	0.41	21.47	6.054	62.753
152	51	1	0.41	20.079	6.908	62.728
153	51	2	-0.82	21.038	6.919	63.008
154	52	1	0.41	15.689	26.945	67.789
155	52	1	0.41	15.204	26.292	69.205
156	52	2	-0.82	14.895	26.7	68.346
157	53	1	0.41	4.69	19.216	71.082
158	53	1	0.41	5.233	19.047	72.613
159	53	2	-0.82	5.505	19.145	71.656
160	54	1	0.41	6.938	21.048	13.632
161	54	1	0.41	5.737	22.141	13.46
162	54	2	-0.82	6.719	22.023	13.604
163	55	1	0.41	16.014	27.162	7.686
164	55	1	0.41	15.035	27.552	6.439
165	55	2	-0.82	15.556	27.913	7.211
166	56	1	0.41	7.508	46.954	6.233
167	56	1	0.41	7.242	48.565	6.219
168	56	2	-0.82	6.819	47.667	6.103
169	57	1	0.41	44.09	1.651	58.81
170	57	1	0.41	45.52	2.22	59.356
171	57	2	-0.82	44.528	2.338	59.39
172	58	1	0.41	42.27	48.949	44.757
173	58	1	0.41	43.611	48.197	45.308
174	58	2	-0.82	43.262	48.869	44.655
175	59	1	0.41	18.563	20.576	12.309
176	59	1	0.41	17.379	21.651	12.644
177	59	2	-0.82	17.892	20.867	12.992
178	60	1	0.41	46.045	10.84	21.127
179	60	1	0.41	46.773	9.427	20.751
180	60	2	-0.82	45.896	9.868	20.941
181	61	1	0.41	1.778	22.175	68.762
182	61	1	0.41	0.668	22.226	67.566
183	61	2	-0.82	1.077	22.736	68.322
184	62	1	0.41	39.793	14.413	45.255
185	62	1	0.41	40.002	12.852	45.686
186	62	2	-0.82	40.453	13.665	45.318
187	63	1	0.41	49.673	37.108	46.314
188	63	1	0.41	48.652	36.679	47.513
189	63	2	-0.82	49.302	37.372	47.205
190	64	1	0.41	8.639	24.339	65.671
191	64	1	0.41	8.568	23.13	64.575
192	64	2	-0.82	9.049	23.474	65.38
193	65	1	0.41	36.283	42.269	50.149
194	65	1	0.41	37.555	43.139	50.688
195	65	2	-0.82	36.896	42.426	50.924
196	66	1	0.41	22.594	20.987	54.547
197	66	1	0.41	21.89	19.877	55.517
198	66	2	-0.82	22.179	20.077	54.581
199	67	1	0.41	2.047	21.34	65.842
200	67	1	0.41	2.036	22.394	64.595
201	67	2	-0.82	1.719	22.231	65.528
202	68	1	0.41	5.782	32.368	63.261
203	68	1	0.41	4.189	32.54	63.577
204	68	2	-0.82	5.044	33.028	63.408
205	69	1	0.41	8.603	9.434	32.655
206	69	1	0.41	8.107	10.587	33.7
207	69	2	-0.82	8.751	10.373	32.967
208	70	1	0.41	8.416	17.642	8.34
209	70	1	0.41	7.822	16.425	7.427
210	70	2	-0.82	7.958	17.414	7.48
211	71	1	0.41	9.498	1.761	61.559
212	71	1	0.41	9.297	0.483	62.556
213	71	2	-0.82	8.869	1.31	62.193
214	72	1	0.41	9.537	47.485	19.654
215	72	1	0.41	10.276	46.103	19.194
216	72	2	-0.82	10.31	46.875	19.828
217	73	1	0.41	15.788	5.406	67.529
218	73	1	0.41	17.363	5.652	67.881
219	73	2	-0.82	16.707	5.013	67.483
220	74	1	0.41	40.505	27.853	41.599
221	74	1	0.41	39.251	28.894	41.703
222	74	2	-0.82	39.513	27.929	41.699
223	75	1	0.41	18.695	39.887	71.886
224	75	1	0.41	17.202	39.227	71.929
225	75	2	-0.82	17.872	39.694	71.352
226	76	1	0.41	1.672	43.116	60.158
227	76	1	0.41	0.1	43.53	60.318
228	76	2	-0.82	1.025	43.879	60.173
229	77	1	0.41	38.468	34.143	48.623
230	77	1	0.41	38.48	33.571	50.153
231	77	2	-0.82	38.06	34.233	49.532
232	78	1	0.41	19.602	28.535	22.827
233	78	1	0.41	20.436	29.927	22.647
234	78	2	-0.82	19.525	29.529	22.748
235	79	1	0.41	26.768	1.584	54.057
236	79	1	0.41	25.708	2.826	54.06
237	79	2	-0.82	26.675	2.579	54.012
238	80	1	0.41	1.712	7.151	20.715
239	80	1	0.41	2.976	8.154	20.464
240	80	2	-0.82	2.668	7.335	20.947
241	81	1	0.41	6.969	0.738	10.298
242	81	1	0.41	7.316	2.333	10.266
243	81	2	-0.82	7.706	1.413	10.287
244	82	1	0.41	1.876	11.995	74.454
245	82	1	0.41	1.085	13.424	74.494
246	82	2	-0.82	0.976	12.432	74.436
247	83	1	0.41	48.769	20.746	74.874
248	83	1	0.41	49.729	19.431	74.752
249	83	2	-0.82	49.71	20.43	74.75
250	84	1	0.41	5.21	34.682	26.381
251	84	1	0.41	4.282	33.516	25.715
252	84	2	-0.82	4.714	33.832	26.559
253	85	1	0.41	12.745	37.723	23.103
254	85	1	0.41	13.648	39.062	23.342
255	85	2	-0.82	12.853	38.688	22.866
256	86	1	0.41	23.947	33.027	54.548
257	86	1	0.41	23.92	34.066	53.289
258	86	2	-0.82	23.486	33.261	53.692
259	87	1	0.41	22.288	27.22	6.578
260	87	1	0.41	22.302	26.252	7.893
261	87	2	-0.82	22.449	27.185	7.564
262	88	1	0.41	21.183	34.657	7.839
263	88	1	0.41	19.594	34.589	8.206
264	88	2	-0.82	20.359	35.198	8.005
265	89	1	0.41	2.658	10.309	53.852
266	89	1	0.41	1.525	11.484	53.808
267	89	2	-0.82	2.503	11.29	53.738
268	90	1	0.41	24.182	20.784	2.19
269	90	1	0.41	24.731	22.248	1.718
270	90	2	-0.82	23.914	21.71	1.923
271	91	1	0.41	28.723	42.784	11.83
272	91	1	0.41	27.221	43.268	12.252
273	91	2	-0.82	27.985	43.427	11.627
274	92	1	0.41	15.396	37.976	62.523
275	92	1	0.41	15.87	36.419	62.655
276	92	2	-0.82	15.248	37.046	62.187
277	93	1	0.41	46.76	42.557	9.078
278	93	1	0.41	45.156	42.394	8.817
279	93	2	-0.82	45.925	42.099	9.384
280	94	1	0.41	16.054	17.703	46.104
281	94	1	0.41	15.123	16.571	46.824
282	94	2	-0.82	15.121	17.462	46.372
283	95	1	0.41	25.147	12.62	55.298
284	95	1	0.41	25.383	13.303	56.762
285	95	2	-0.82	25.345	12.439	56.261
286	96	1	0.41	25.27	5.659	49.331
287	96	1	0.41	23.958	6.623	49.208
288	96	2	-0.82	24.27	5.682	49.331
289	97	1	0.41	38.434	30.267	34.247
290	97	1	0.41	39.527	30.164	35.457
291	97	2	-0.82	39.297	29.851	34.536
292	98	1	0.41	20.15	49.424	50.757
293	98	1	0.41	21.242	48.24	50.487
294	98	2	-0.82	21.125	49.205	50.719
295	99	1	0.41	25.995	49.242	42.086
296	99	1	0.41	25.473	48.141	40.999
297	99	2	-0.82	26.128	48.878	41.164
298	100	1	0.41	43.971	28.663	48.896
299	100	1	0.41	44.936	27.553	48.186
300	100	2	-0.82	44.127	27.685	48.757
301	101	1	0.41	12.576	42.688	6.607
302	101	1	0.41	13.36	41.309	6.994
303	101	2	-0.82	13.472	42.248	6.67
304	102	1	0.41	48.629	22.715	27.078
305	102	1	0.41	48.194	21.274	26.446
306	102	2	-0.82	48.695	22.121	26.276
307	103	1	0.41	38.939	11.439	58.33
308	103	1	0.41	39.141	10.585	59.707
309	103	2	-0.82	38.523	11.189	59.204
310	104	1	0.41	16.201	24.62	3.582
311	104	1	0.41	16.357	24.02	5.092
312	104	2	-0.82	16.83	24.491	4.349
313	105	1	0.41	13.693	45.335	41.507
314	105	1	0.41	13.352	45.626	39.936
315	105	2	-0.82	14.079	45.412	40.587
316	106	1	0.41	15.982	17.992	11.417
317	106	1	0.41	17.009	19.262	11.412
318	106	2	-0.82	16.945	18.265	11.421
319	107	1	0.41	23.759	31.329	60.527
320	107	1	0.41	23.702	31.438	58.899
321	107	2	-0.82	23.301	30.998	59.702
322	108	1	0.41	24.327	37.467	74.045
323	108	1	0.41	24.45	37.018	75.61
324	108	2	-0.82	24.814	36.878	74.69
325	109	1	0.41	47.497	37.072	68.436
326	109	1	0.41	46.422	38.114	67.784
327	109	2	-0.82	46.529	37.318	68.379
328	110	1	0.41	34.619	28.441	15.223
329	110	1	0.41	35.888	29.455	15.058
330	110	2	-0.82	35.586	28.58	15.436
331	111	1	0.41	23.36	5.627	9.745
332	111	1	0.41	24.745	4.778	9.91
333	111	2	-0.82	23.866	4.997	10.333
334	112	1	0.41	16.624	11.59	21.517
335	112	1	0.41	16.174	13.159	21.572
336	112	2	-0.82	16.197	12.298	22.079
337	113	1	0.41	4.403	18.51	23.107
338	113	1	0.41	2.947	18.526	23.846
339	113	2	-0.82	3.918	18.737	23.952
340	114	1	0.41	19.752	44.682	50.307
341	114	1	0.41	19.717	46.296	50.057
342	114	2	-0.82	19.162	45.488	50.256
343	115	1	0.41	25.299	21.704	22.481
344	115	1	0.41	23.688	21.467	22.367
345	115	2	-0.82	24.421	22.14	22.282
346	116	1	0.41	9.542	1.44	20.652
347	116	1	0.41	8.681	0.1	21.011
348	116	2	-0.82	8.63	1.087	20.864
349	117	1	0.41	2.298	30.549	33.881
350	117	1	0.41	3.056	29.437	32.957
351	117	2	-0.82	2.167	29.798	33.234
352	118	1	0.41	45.591	31.779	7.184
353	118	1	0.41	44.948	30.282	7.07
354	118	2	-0.82	44.835	31.24	6.811
355	119	1	0.41	18.495	18.775	35.175
356	119	1	0.41	19.653	18.277	34.137
357	119	2	-0.82	18.669	18.313	34.305
358	120	1	0.41	29.233	25.731	48.646
359	120	1	0.41	27.651	25.72	49.051
360	120	2	-0.82	28.503	26.239	49.104
361	121	1	0.41	28.515	16.611	61.818
362	121	1	0.41	29.337	17.82	62.546
363	121	2	-0.82	28.428	17.455	62.348
364	122	1	0.41	46.633	10.739	42.262
365	122	1	0.41	48.222	10.477	42.534
366	122	2	-0.82	47.295	10.186	42.769
367	123	1	0.41	23.634	28.655	4.509
368	123	1	0.41	22.977	29.989	3.834
369	123	2	-0.82	23.675	29.654	4.466
370	124	1	0.41	35.824	48.889	47.035
371	124	1	0.41	37.132	49.847	46.843
372	124	2	-0.82	36.684	49.008	46.537
373	125	1	0.41	24.218	20.182	62.366
374	125	1	0.41	22.668	19.681	62.482
375	125	2	-0.82	23.275	20.473	62.532
376	126	1	0.41	6.532	37.795	18.06
377	126	1	0.41	8.035	37.889	18.691
378	126	2	-0.82	7.424	38.239	17.981
379	127	1	0.41	17.514	37.042	72.115
380	127	1	0.41	19.039	36.73	72.609
381	127	2	-0.82	18.43	37.427	72.231
382	128	1	0.41	39.577	22.791	40.783
383	128	1	0.41	38.365	21.697	40.774
384	128	2	-0.82	38.588	22.669	40.702
385	129	1	0.41	40.586	2.873	60.137
386	129	1	0.41	41.213	1.812	61.209
387	129	2	-0.82	41.432	2.485	60.503
388	130	1	0.41	48.063	45.475	11.041
389	130	1	0.41	47.087	44.204	10.732
390	130	2	-0.82	48.037	44.505	10.8
391	131	1	0.41	26.135	24.854	13.755
392	131	1	0.41	25.279	24.646	15.13
393	131	2	-0.82	26.195	24.636	14.73
394	132	1	0.41	1.712	11.689	14.557
395	132	1	0.41	0.159	11.34	14.189
396	132	2	-0.82	1.005	10.982	14.584
397	133	1	0.41	32.671	29.586	64.276
398	133	1	0.41	33.039	31.036	63.623
399	133	2	-0.82	32.498	30.204	63.509
400	134	1	0.41	30.923	16.002	46.184
401	134	1	0.41	29.925	16.92	47.095
402	134	2	-0.82	30.363	16.83	46.201
403	135	1	0.41	14.305	25.17	61.979
404	135	1	0.41	13.102	24.075	62.121
405	135	2	-0.82	14.094	24.199	62.088
406	136	1	0.41	40.38	11.886	27.948
407	136	1	0.41	39.092	11.892	26.945
408	136	2	-0.82	39.833	12.445	27.325
409	137	1	0.41	10.268	10.7	28.191
410	137	1	0.41	11.001	11.176	26.812
411	137	2	-0.82	10.839	10.403	27.425
412	138	1	0.41	4.714	15.492	72.401
413	138	1	0.41	4.328	15.727	73.97
414	138	2	-0.82	4.65	16.169	73.134
415	139	1	0.41	26.833	44.371	14.115
416	139	1	0.41	27.847	45.636	13.922
417	139	2	-0.82	27.788	44.641	13.995
418	140	1	0.41	33.316	23.501	5.897
419	140	1	0.41	33.372	21.881	5.701
420	140	2	-0.82	33.765	22.752	5.409
421	141	1	0.41	16.708	44.01	61.759
422	141	1	0.41	16.603	45.25	60.701
423	141	2	-0.82	16.699	45.006	61.666
424	142	1	0.41	17.633	45.128	58.761
425	142	1	0.41	18.88	45.856	57.999
426	142	2	-0.82	18.502	45.607	58.89
427	143	1	0.41	35.766	8.957	69.62
428	143	1	0.41	36.583	9.787	70.765
429	143	2	-0.82	35.944	9.036	70.601
430	144	1	0.41	46.73	30.658	55.484
431	144	1	0.41	46.149	31.989	56.231
432	144	2	-0.82	46.655	31.137	56.359
433	145	1	0.41	6.413	8.221	34.579
434	145	1	0.41	8.044	8.26	34.496
435	145	2	-0.82	7.221	8.808	34.643
436	146	1	0.41	39.928	3.633	57.591
437	146	1	0.41	38.559	2.978	58.196
438	146	2	-0.82	38.963	3.441	57.407
439	147	1	0.41	0.1	36.784	6.116
440	147	1	0.41	0.1	35.337	5.359
441	147	2	-0.82	0.676	36.073	5.712
442	148	1	0.41	36.68	35.857	53.15
443	148	1	0.41	35.448	36.911	53.347
444	148	2	-0.82	35.925	36.326	52.692
445	149	1	0.41	48.268	28.494	43.645
446	149	1	0.41	48.152	26.924	44.082
447	149	2	-0.82	48.232	27.862	44.419
448	150	1	0.41	2.448	39.85	71.035
449	150	1	0.41	2.849	41.397	70.699
450	150	2	-0.82	2.747	40.479	70.317
451	151	1	0.41	5.706	17.738	76.076
452	151	1	0.41	5.253	16.175	75.942
453	151	2	-0.82	4.926	17.118	75.999
454	152	1	0.41	11.391	30.954	41.965
455	152	1	0.41	10.201	31.852	41.297
456	152	2	-0.82	10.949	31.852	41.96
457	153	1	0.41	3.293	34.281	50.309
458	153	1	0.41	1.826	34.466	49.616
459	153	2	-0.82	2.719	34.028	49.529
460	154	1	0.41	1.919	34.005	19.666
461	154	1	0.41	1.944	33.263	18.211
462	154	2	-0.82	1.439	33.363	19.068
463	155	1	0.41	25.544	39.47	63.335
464	155	1	0.41	24.088	38.735	63.409
465	155	2	-0.82	24.844	39.105	63.949
466	156	1	0.41	28.26	2.301	49.857
467	156	1	0.41	27.775	3.86	49.907
468	156	2	-0.82	28.547	3.251	49.731
469	157	1	0.41	8.102	38.065	56.943
470	157	1	0.41	8.06	38.918	55.552
471	157	2	-0.82	7.787	38.065	55.994
472	158	1	0.41	3.67	3.06	36.115
473	158	1	0.41	2.361	2.448	35.354
474	158	2	-0.82	3.138	2.231	35.945
475	159	1	0.41	28.679	16.453	73.678
476	159	1	0.41	30.308	16.555	73.67
477	159	2	-0.82	29.53	15.929	73.669
478	160	1	0.41	22.653	27.415	48.965
479	160	1	0.41	23.618	28.363	49.881
480	160	2	-0.82	23.366	28.116	48.945
481	161	1	0.41	36.433	17.798	25.328
482	161	1	0.41	36.832	17.735	23.746
483	161	2	-0.82	36.154	18.06	24.404
484	162	1	0.41	3.932	35.153	28.135
485	162	1	0.41	5.43	35.447	28.713
486	162	2	-0.82	4.738	34.743	28.561
487	163	1	0.41	31.068	0.995	25.975
488	163	1	0.41	29.551	0.973	25.372
489	163	2	-0.82	30.511	0.781	25.172
490	164	1	0.41	12.756	12.863	4.64
491	164	1	0.41	11.396	12.232	5.289
492	164	2	-0.82	11.961	13.053	5.217
493	165	1	0.41	35.676	30.578	54.085
494	165	1	0.41	34.17	31.189	53.93
495	165	2	-0.82	34.72	30.355	53.895
496	166	1	0.41	17.226	2.331	52.191
497	166	1	0.41	18.512	3.337	52.152
498	166	2	-0.82	18.225	2.38	52.178
499	167	1	0.41	9.371	7.48	38.919
500	167	1	0.41	9.867	9.035	38.953
501	167	2	-0.82	9.069	8.434	38.93
502	168	1	0.41	48.381	31.621	53.333
503	168	1	0.41	49.167	32.889	53.999
504	168	2	-0.82	49.263	32.087	53.409
505	169	1	0.41	23.604	41.795	68.703
506	169	1	0.41	23.196	42.706	67.411
507	169	2	-0.82	23.624	41.852	67.705
508	170	1	0.41	43.34	11.994	5.377
509	170	1	0.41	42.201	10.836	5.213
510	170	2	-0.82	43.18	11.009	5.31
511	171	1	0.41	25.174	36.619	62.304
512	171	1	0.41	24.164	35.363	62.566
513	171	2	-0.82	25.084	35.623	62.276
514	172	1	0.41	38.87	30.694	4.368
515	172	1	0.41	39.396	29.174	4.086
516	172	2	-0.82	39.679	30.118	4.255
517	173	1	0.41	20.636	47.695	19.538
518	173	1	0.41	19.517	48.884	19.556
519	173	2	-0.82	20.495	48.684	19.498
520	174	1	0.41	23.295	3.734	28.515
521	174	1	0.41	22.182	4.899	28.249
522	174	2	-0.82	22.316	3.927	28.443
523	175	1	0.41	18.165	13.678	26.399
524	175	1	0.41	18.25	12.063	26.169
525	175	2	-0.82	17.672	12.872	26.068
526	176	1	0.41	15.902	37.811	65.286
527	176	1	0.41	15.114	38.478	66.551
528	176	2	-0.82	15.985	38.434	66.064
529	177	1	0.41	37.288	48.912	74.897
530	177	1	0.41	37.372	47.668	73.842
531	177	2	-0.82	36.754	48.249	74.371
532	178	1	0.41	9.887	45.282	51.35
533	178	1	0.41	9.121	44.133	50.48
534	178	2	-0.82	9.495	45.059	50.458
535	179	1	0.41	19.781	48.528	38.005
536	179	1	0.41	19.951	47.068	37.293
537	179	2	-0.82	19.306	47.8	37.509
538	180	1	0.41	36.097	14.275	74.478
539	180	1	0.41	37.203	15.177	73.683
540	180	2	-0.82	36.367	14.638	73.585
541	181	1	0.41	9.848	41.964	30.748
542	181	1	0.41	8.541	42.456	31.594
543	181	2	-0.82	9.537	42.378	31.604
544	182	1	0.41	14.338	34.446	43.179
545	182	1	0.41	13.342	35.393	44.061
546	182	2	-0.82	13.434	34.51	43.602
547	183	1	0.41	26.772	48.243	4.29
548	183	1	0.41	26.867	46.847	3.449
549	183	2	-0.82	27.366	47.667	3.729
550	184	1	0.41	49.31	21.8	59.247
551	184	1	0.41	49.141	20.278	58.681
552	184	2	-0.82	49.639	20.859	59.324
553	185	1	0.41	21.556	45.338	8.598
554	185	1	0.41	21.589	44.089	9.649
555	185	2	-0.82	22.105	44.865	9.287
556	186	1	0.41	10.346	8.402	64.748
557	186	1	0.41	11.83	7.923	65.233
558	186	2	-0.82	10.912	7.613	64.99
559	187	1	0.41	32.375	41.509	22.437
560	187	1	0.41	32.941	42.686	21.456
561	187	2	-0.82	32.424	41.831	21.491
562	188	1	0.41	29.351	11.925	4.466
563	188	1	0.41	27.926	11.128	4.47
564	188	2	-0.82	28.883	11.087	4.184
565	189	1	0.41	47.996	34.051	64.375
566	189	1	0.41	48.122	33.779	62.77
567	189	2	-0.82	47.561	33.623	63.582
568	190	1	0.41	6.566	44.683	69.786
569	190	1	0.41	5.548	45.846	70.314
570	190	2	-0.82	5.636	44.873	70.103
571	191	1	0.41	28.802	11.311	29.367
572	191	1	0.41	29.345	12.817	29.043
573	191	2	-0.82	29.431	12.033	29.657
574	192	1	0.41	18.013	25.49	17.738
575	192	1	0.41	16.927	25.662	16.531
576	192	2	-0.82	17.132	25.179	17.381
577	193	1	0.41	3.936	38.43	64.964
578	193	1	0.41	3.448	39.905	65.467
579	193	2	-0.82	4.2	39.246	65.477
580	194	1	0.41	30.265	4.124	2.08
581	194	1	0.41	28.849	3.352	2.334
582	194	2	-0.82	29.463	3.721	1.638
583	195	1	0.41	13.842	0.927	19.722
584	195	1	0.41	15.244	0.123	19.485
585	195	2	-0.82	14.816	1.026	19.516
586	196	1	0.41	22.158	1.689	1.666
587	196	1	0.41	21.017	1.174	2.714
588	196	2	-0.82	21.468	0.987	1.842
589	197	1	0.41	26.593	24.874	19.618
590	197	1	0.41	27.327	25.948	18.631
591	197	2	-0.82	26.562	25.312	18.719
592	198	1	0.41	7.195	18.501	61.307
593	198	1	0.41	7.76	17.029	61.733
594	198	2	-0.82	6.936	17.568	61.557
595	199	1	0.41	20.527	29.753	16.641
596	199	1	0.41	19.381	30.175	15.556
597	199	2	-0.82	19.587	29.59	16.34
598	200	1	0.41	2.572	31.787	32.083
599	200	1	0.41	3.884	31.83	33.054
600	200	2	-0.82	3.543	31.557	32.155
601	201	1	0.41	3.473	14.191	30.512
602	201	1	0.41	3.902	15.733	30.191
603	201	2	-0.82	4.039	14.778	29.933
604	202	1	0.41	42.315	23.85	19.664
605	202	1	0.41	42.085	24.802	18.357
606	202	2	-0.82	41.672	24.46	19.2
607	203	1	0.41	13.441	25.928	11.369
608	203	1	0.41	12.558	25.098	12.464
609	203	2	-0.82	13.332	25.049	11.833
610	204	1	0.41	20.055	23.93	50.794
611	204	1	0.41	19.273	22.669	50.113
612	204	2	-0.82	20.136	23.171	50.147
613	205	1	0.41	29.964	3.391	28.95
614	205	1	0.41	29.513	2.231	27.893
615	205	2	-0.82	29.659	2.443	28.859
616	206	1	0.41	39.545	38.559	75.356
617	206	1	0.41	39.247	40.019	74.687
618	206	2	-0.82	39.955	39.424	75.065
619	207	1	0.41	15.535	7.439	5.64
620	207	1	0.41	14.432	8.121	6.632
621	207	2	-0.82	15.238	8.293	6.068
622	208	1	0.41	18.605	48.678	65.751
623	208	1	0.41	19.744	47.788	64.992
624	208	2	-0.82	19.236	48.648	64.976
625	209	1	0.41	1.53	29.815	40.766
626	209	1	0.41	1.794	28.368	41.475
627	209	2	-0.82	1.373	29.267	41.588
628	210	1	0.41	4.791	20.628	42.823
629	210	1	0.41	6.1	19.89	42.182
630	210	2	-0.82	5.623	20.763	42.284
631	211	1	0.41	14.775	40.488	5.497
632	211	1	0.41	15.845	41.513	6.183
633	211	2	-0.82	15.671	40.561	5.935
634	212	1	0.41	19.206	44.465	76.503
635	212	1	0.41	18.952	46.051	76.8
636	212	2	-0.82	19.625	45.374	76.504
637	213	1	0.41	29.025	28.057	58.992
638	213	1	0.41	28.132	28.972	60.009
639	213	2	-0.82	28.5	28.057	59.843
640	214	1	0.41	41.028	43.844	58.905
641	214	1	0.41	39.613	43.039	59.036
642	214	2	-0.82	40.035	43.943	58.974
643	215	1	0.41	6.242	24.625	49.609
644	215	1	0.41	7.656	23.809	49.578
645	215	2	-0.82	7.149	24.547	50.022
646	216	1	0.41	40.773	30.242	58.906
647	216	1	0.41	40.317	28.682	59.066
648	216	2	-0.82	40.031	29.632	59.188
649	217	1	0.41	22.806	28.191	58.331
650	217	1	0.41	21.435	27.305	58.271
651	217	2	-0.82	22.364	27.348	58.637
652	218	1	0.41	34.564	25.55	8.307
653	218	1	0.41	33.383	24.503	7.887
654	218	2	-0.82	33.578	25.383	8.319
655	219	1	0.41	9.977	36.755	43.159
656	219	1	0.41	11.429	37.503	43.159
657	219	2	-0.82	10.439	37.642	43.153
658	220	1	0.41	6.024	15.969	20.332
659	220	1	0.41	6.486	14.451	19.946
660	220	2	-0.82	6.722	15.419	19.873
661	221	1	0.41	42.064	49.777	60.036
662	221	1	0.41	40.536	49.228	59.857
663	221	2	-0.82	41.475	48.97	60.082
664	222	1	0.41	45.034	32.04	58.248
665	222	1	0.41	43.582	32.092	58.993
666	222	2	-0.82	44.058	32.219	58.123
667	223	1	0.41	15.271	1.264	13.296
668	223	1	0.41	13.856	1.137	12.492
669	223	2	-0.82	14.358	1.656	13.183
670	224	1	0.41	38.448	28.74	38.061
671	224	1	0.41	37.02	27.992	37.795
672	224	2	-0.82	38.014	27.903	37.726
673	225	1	0.41	33.122	21.986	31.185
674	225	1	0.41	33.538	22.293	29.636
675	225	2	-0.82	33.809	22.407	30.591
676	226	1	0.41	22.744	31.498	17.376
677	226	1	0.41	22.872	32.986	16.716
678	226	2	-0.82	23.37	32.25	17.173
679	227	1	0.41	21.861	32.926	33.883
680	227	1	0.41	22.492	34.428	33.762
681	227	2	-0.82	22.318	33.574	33.273
682	228	1	0.41	15.664	33.987	55.479
683	228	1	0.41	14.63	32.732	55.327
684	228	2	-0.82	14.7	33.723	55.439
685	229	1	0.41	26.978	48.127	31.683
686	229	1	0.41	26.145	47.114	30.71
687	229	2	-0.82	26.386	48.069	30.88
688	230	1	0.41	44.158	8.9	55.714
689	230	1	0.41	42.938	9.982	55.815
690	230	2	-0.82	43.677	9.636	55.237
691	231	1	0.41	0.553	49.885	10.383
692	231	1	0.41	0.1	48.867	9.189
693	231	2	-0.82	0.88	49.293	9.646
694	232	1	0.41	29	19.901	73.575
695	232	1	0.41	27.429	20.023	73.148
696	232	2	-0.82	28.252	20.537	73.386
697	233	1	0.41	5.024	45.504	51.099
698	233	1	0.41	4.528	43.961	50.905
699	233	2	-0.82	5.312	44.578	50.855
700	234	1	0.41	4.563	21.705	60.667
701	234	1	0.41	3.137	22.472	60.879
702	234	2	-0.82	3.599	21.586	60.907
703	235	1	0.41	34.396	16.15	58.783
704	235	1	0.41	34.024	17.447	57.863
705	235	2	-0.82	33.676	16.801	58.541
706	236	1	0.41	11.399	18.102	26.897
707	236	1	0.41	9.867	18.657	26.792
708	236	2	-0.82	10.757	18.797	27.223
709	237	1	0.41	43.554	5.215	70.422
710	237	1	0.41	43.465	6.801	70.803
711	237	2	-0.82	43.592	5.879	71.169
712	238	1	0.41	1.753	22.613	73.464
713	238	1	0.41	2.511	23.632	74.491
714	238	2	-0.82	1.942	22.813	74.426
715	239	1	0.41	18.34	30.756	27.825
716	239	1	0.41	19.09	30.715	26.374
717	239	2	-0.82	19.22	30.645	27.363
718	240	1	0.41	37.188	17.792	6.486
719	240	1	0.41	35.753	18.56	6.614
720	240	2	-0.82	36.232	17.697	6.766
721	241	1	0.41	41.838	44.441	47.499
722	241	1	0.41	42.769	44.72	46.186
723	241	2	-0.82	42.01	44.18	46.548
724	242	1	0.41	0.564	3.543	68.464
725	242	1	0.41	2	3.169	69.145
726	242	2	-0.82	1.12	2.804	68.843
727	243	1	0.41	26.797	9.468	58.771
728	243	1	0.41	25.216	9.099	58.945
729	243	2	-0.82	25.888	9.554	58.362
730	244	1	0.41	42.35	31.908	4.943
731	244	1	0.41	41.286	31.92	6.181
732	244	2	-0.82	41.628	32.432	5.394
733	245	1	0.41	43.792	12.668	15.831
734	245	1	0.41	44.475	14.076	15.365
735	245	2	-0.82	44.353	13.112	15.132
736	246	1	0.41	41.588	46.008	29.991
737	246	1	0.41	43.029	45.242	30.043
738	246	2	-0.82	42.041	45.117	29.959
739	247	1	0.41	34.945	15.043	68.701
740	247	1	0.41	35.962	15.594	67.549
741	247	2	-0.82	35.008	15.387	67.765
742	248	1	0.41	39.263	0.961	1.472
743	248	1	0.41	37.887	0.1	1.298
744	248	2	-0.82	38.355	0.949	1.055
745	249	1	0.41	23.7	24.662	21.213
746	249	1	0.41	22.444	23.764	20.679
747	249	2	-0.82	23.162	23.833	21.371
748	250	1	0.41	15.966	40.408	49.429
749	250	1	0.41	17.59	40.329	49.58
750	250	2	-0.82	16.732	39.838	49.727
751	251	1	0.41	48.172	19.497	71.514
752	251	1	0.41	47.342	20.588	72.401
753	251	2	-0.82	47.441	19.617	72.185
754	252	1	0.41	30.003	45.129	73.119
755	252	1	0.41	30.166	44.416	74.579
756	252	2	-0.82	30.047	44.253	73.6
757	253	1	0.41	25.333	18.25	7.975
758	253	1	0.41	25.026	18.616	9.536
759	253	2	-0.82	25.523	18.002	8.925
760	254	1	0.41	32.091	38.07	4.014
761	254	1	0.41	32.452	36.673	3.25
762	254	2	-0.82	32.652	37.243	4.046
763	255	1	0.41	34.784	28.679	57.204
764	255	1	0.41	36.047	29.087	58.156
765	255	2	-0.82	35.351	29.436	57.529
766	256	1	0.41	35.124	0.633	13.16
767	256	1	0.41	34.096	1.253	14.267
768	256	2	-0.82	34.912	1.435	13.72
769	257	1	0.41	5.184	10.188	48.565
770	257	1	0.41	3.613	10.017	48.978
771	257	2	-0.82	4.554	9.817	49.248
772	258	1	0.41	43.114	46.519	53.503
773	258	1	0.41	41.591	46.938	53.087
774	258	2	-0.82	42.455	47.271	53.464
775	259	1	0.41	18.926	20.931	35.03
776	259	1	0.41	19.972	20.326	36.128
777	259	2	-0.82	19.853	20.584	35.17
778	260	1	0.41	17.722	30.332	12.991
779	260	1	0.41	16.175	30.549	13.469
780	260	2	-0.82	16.845	29.878	13.155
781	261	1	0.41	20.895	21.397	69.631
782	261	1	0.41	19.301	21.616	69.351
783	261	2	-0.82	20.222	21.909	69.097
784	262	1	0.41	19.22	38.947	46.75
785	262	1	0.41	18.565	40.184	47.591
786	262	2	-0.82	18.718	39.196	47.578
787	263	1	0.41	38.237	3.554	64.633
788	263	1	0.41	37.98	4.23	66.097
789	263	2	-0.82	38.127	3.37	65.61
790	264	1	0.41	2.95	16.111	12.555
791	264	1	0.41	2.822	17.713	12.841
792	264	2	-0.82	3.459	16.948	12.757
793	265	1	0.41	4.541	48.536	43.273
794	265	1	0.41	4.523	46.906	43.181
795	265	2	-0.82	5.109	47.713	43.253
796	266	1	0.41	46.394	49.443	22.976
797	266	1	0.41	47.302	49.898	21.697
798	266	2	-0.82	47.301	49.389	22.558
799	267	1	0.41	11.359	35.002	49.811
800	267	1	0.41	10.578	33.578	49.64
801	267	2	-0.82	10.721	34.363	50.242
802	268	1	0.41	0.1	34.525	66.288
803	268	1	0.41	0.401	34.88	67.853
804	268	2	-0.82	0.5	35.197	66.911
805	269	1	0.41	24.946	23.934	44.327
806	269	1	0.41	25.48	22.392	44.371
807	269	2	-0.82	25.758	23.35	44.323
808	270	1	0.41	36.915	10.177	6.791
809	270	1	0.41	35.335	10.438	6.471
810	270	2	-0.82	36.266	10.55	6.127
811	271	1	0.41	41.116	34.01	74.691
812	271	1	0.41	40.805	32.411	74.586
813	271	2	-0.82	40.397	33.315	74.7
814	272	1	0.41	44.524	14.259	20.649
815	272	1	0.41	43.193	14.895	21.35
816	272	2	-0.82	43.536	14.157	20.77
817	273	1	0.41	12.052	31.89	8.921
818	273	1	0.41	12.061	32.394	10.474
819	273	2	-0.82	12.502	31.794	9.808
820	274	1	0.41	5.986	28.351	55.87
821	274	1	0.41	4.446	27.844	55.676
822	274	2	-0.82	5.033	28.644	55.794
823	275	1	0.41	2.02	42.969	76.257
824	275	1	0.41	2.25	43.186	74.655
825	275	2	-0.82	1.769	42.646	75.344
826	276	1	0.41	30.807	48.644	9.619
827	276	1	0.41	29.616	49.696	9.243
828	276	2	-0.82	30.588	49.606	9.454
829	277	1	0.41	0.203	17.179	25.677
830	277	1	0.41	0.1	18.104	24.336
831	277	2	-0.82	0.644	17.414	24.811
832	278	1	0.41	22.753	19.486	21.706
833	278	1	0.41	21.706	20.512	22.425
834	278	2	-0.82	22.036	20.165	21.548
835	279	1	0.41	0.98	4.205	50.878
836	279	1	0.41	2.06	5.43	50.869
837	279	2	-0.82	1.088	5.199	50.843
838	280	1	0.41	16.185	37.677	70.364
839	280	1	0.41	14.992	36.981	69.493
840	280	2	-0.82	15.976	37.145	69.543
841	281	1	0.41	17.629	22.702	74.512
842	281	1	0.41	16.436	21.695	74.992
843	281	2	-0.82	17.389	21.748	74.695
844	282	1	0.41	4.685	40.206	76.8
845	282	1	0.41	3.862	41.617	76.787
846	282	2	-0.82	3.775	40.622	76.795
847	283	1	0.41	32.32	29.626	54.9
848	283	1	0.41	32.67	28.063	55.22
849	283	2	-0.82	32.983	29.007	55.322
850	284	1	0.41	23.191	27.316	66.488
851	284	1	0.41	23.499	28.248	65.182
852	284	2	-0.82	23.828	27.483	65.735
853	285	1	0.41	2.352	17.839	26.884
854	285	1	0.41	0.919	18.006	27.648
855	285	2	-0.82	1.526	18.397	26.958
856	286	1	0.41	44.273	2.078	43.646
857	286	1	0.41	42.987	1.547	44.502
858	286	2	-0.82	43.755	2.187	44.495
859	287	1	0.41	33.945	30.97	30.223
860	287	1	0.41	34.992	30.64	31.433
861	287	2	-0.82	34.398	31.339	31.035
862	288	1	0.41	8.203	19.506	21.841
863	288	1	0.41	7.232	18.302	21.316
864	288	2	-0.82	7.387	19.289	21.304
865	289	1	0.41	17.786	39.585	6.158
866	289	1	0.41	19.015	38.618	6.627
867	289	2	-0.82	18.569	39.5	6.774
868	290	1	0.41	49.435	19.374	1.934
869	290	1	0.41	49.126	17.797	1.647
870	290	2	-0.82	49.833	18.457	1.897
871	291	1	0.41	1.246	31.246	7.368
872	291	1	0.41	0.95	30.532	8.806
873	291	2	-0.82	0.946	30.404	7.815
874	292	1	0.41	1.683	38.517	22.259
875	292	1	0.41	2.795	37.383	22.639
876	292	2	-0.82	1.921	37.548	22.184
877	293	1	0.41	6.488	0.1	26.751
878	293	1	0.41	5.177	0.1	27.724
879	293	2	-0.82	5.805	0.675	27.201
880	294	1	0.41	7.261	10.225	49.289
881	294	1	0.41	6.821	11.783	49.072
882	294	2	-0.82	7.593	11.149	49.094
883	295	1	0.41	4.385	31.348	26.075
884	295	1	0.41	4.274	29.722	25.966
885	295	2	-0.82	4.533	30.484	26.558
886	296	1	0.41	35.031	1.294	7.439
887	296	1	0.41	34.944	2.92	7.316
888	296	2	-0.82	34.412	2.074	7.343
889	297	1	0.41	12.405	23.618	44.871
890	297	1	0.41	13.974	23.234	44.632
891	297	2	-0.82	13.186	23.719	44.254
892	298	1	0.41	0.782	39.511	41.201
893	298	1	0.41	1.643	40.736	40.548
894	298	2	-0.82	0.799	40.206	40.481
895	299	1	0.41	46.454	3.707	64.215
896	299	1	0.41	45.148	2.727	64.231
897	299	2	-0.82	46.143	2.762	64.314
898	300	1	0.41	38.006	24.254	17.01
899	300	1	0.41	38.247	22.813	17.739
900	300	2	-0.82	37.561	23.49	17.477
901	301	1	0.41	16.506	47.578	12.95
902	301	1	0.41	15.423	46.384	13.209
903	301	2	-0.82	16.371	46.588	12.969
904	302	1	0.41	34.145	7.679	30.037
905	302	1	0.41	35.355	6.596	29.868
906	302	2	-0.82	35.018	7.494	29.586
907	303	1	0.41	46.672	36.634	15.949
908	303	1	0.41	47.243	38.164	15.945
909	303	2	-0.82	47.498	37.198	15.945
910	304	1	0.41	15.868	25.604	19.362
911	304	1	0.41	16.142	25.821	20.957
912	304	2	-0.82	16.537	25.497	20.098
913	305	1	0.41	41.656	28.114	14.974
914	305	1	0.41	40.891	29.161	15.967
915	305	2	-0.82	41.45	28.334	15.928
916	306	1	0.41	13.149	23.809	2.839
917	306	1	0.41	14.678	23.716	2.275
918	306	2	-0.82	13.712	23.646	2.029
919	307	1	0.41	36.443	39.969	56.397
920	307	1	0.41	36.038	40.001	57.978
921	307	2	-0.82	36.102	39.425	57.164
922	308	1	0.41	8.233	28.184	57.962
923	308	1	0.41	9.313	28.976	57.028
924	308	2	-0.82	8.511	28.381	57.021
925	309	1	0.41	23.802	27.441	60.3
926	309	1	0.41	25.086	28.284	59.744
927	309	2	-0.82	24.718	27.776	60.522
928	310	1	0.41	43.163	25.94	36.835
929	310	1	0.41	41.741	25.919	36.031
930	310	2	-0.82	42.171	25.847	36.93
931	311	1	0.41	26.613	23.034	18.166
932	311	1	0.41	26.647	22.662	19.755
933	311	2	-0.82	27.206	22.869	18.954
934	312	1	0.41	38.685	43.081	39.236
935	312	1	0.41	37.825	41.841	38.612
936	312	2	-0.82	38.329	42.163	39.413
937	313	1	0.41	41.973	3.866	5.252
938	313	1	0.41	41.849	2.369	5.894
939	313	2	-0.82	41.343	3.195	5.645
940	314	1	0.41	23.707	14.03	65.121
941	314	1	0.41	22.103	14.321	65.219
942	314	2	-0.82	23.009	14.743	65.188
943	315	1	0.41	21.175	18.373	51.765
944	315	1	0.41	21.06	19.741	52.651
945	315	2	-0.82	20.763	19.284	51.813
946	316	1	0.41	2.189	18.865	66.038
947	316	1	0.41	1.769	17.295	65.872
948	316	2	-0.82	1.467	18.191	66.197
949	317	1	0.41	35.802	43.044	19.97
950	317	1	0.41	34.214	43.304	19.693
951	317	2	-0.82	35.072	43.728	19.981
952	318	1	0.41	39.195	14.095	8.501
953	318	1	0.41	37.742	14.494	7.873
954	318	2	-0.82	38.64	14.843	8.138
955	319	1	0.41	49.9	9.272	63.724
956	319	1	0.41	49.692	7.652	63.715
957	319	2	-0.82	49.529	8.499	63.209
958	320	1	0.41	17.511	20.417	55.712
959	320	1	0.41	18.646	19.258	55.522
960	320	2	-0.82	17.928	19.606	56.124
961	321	1	0.41	26.188	42.339	28.353
962	321	1	0.41	25.107	41.131	28.551
963	321	2	-0.82	25.222	42.122	28.49
964	322	1	0.41	36.022	9.087	13.162
965	322	1	0.41	34.459	9.532	12.995
966	322	2	-0.82	35.222	9.454	13.637
967	323	1	0.41	31.794	36.678	35.292
968	323	1	0.41	33.267	36.934	35.949
969	323	2	-0.82	32.284	37.065	36.074
970	324	1	0.41	27.101	1.149	30.624
971	324	1	0.41	28.431	0.571	29.872
972	324	2	-0.82	27.46	0.783	29.765
973	325	1	0.41	34.192	3.457	37.388
974	325	1	0.41	34.283	4.594	38.557
975	325	2	-0.82	34.806	4.07	37.886
976	326	1	0.41	41.778	18.713	22.974
977	326	1	0.41	41.027	18.115	21.652
978	326	2	-0.82	41.263	18.95	22.15
979	327	1	0.41	3.604	42.445	40.978
980	327	1	0.41	4.649	42.119	42.19
981	327	2	-0.82	4.324	41.825	41.292
982	328	1	0.41	29.48	40.136	34.823
983	328	1	0.41	29.661	41.062	33.491
984	328	2	-0.82	29.094	40.893	34.297
985	329	1	0.41	37.866	46.757	75.783
986	329	1	0.41	39.421	46.26	75.745
987	329	2	-0.82	38.477	45.974	75.905
988	330	1	0.41	39.913	36.788	14.215
989	330	1	0.41	38.294	36.714	14.018
990	330	2	-0.82	39.151	36.21	13.923
991	331	1	0.41	4.007	18.129	39.998
992	331	1	0.41	2.739	18.466	39.026
993	331	2	-0.82	3.428	17.781	39.261
994	332	1	0.41	43.476	42.96	41.945
995	332	1	0.41	45.054	43.003	42.363
996	332	2	-0.82	44.124	42.869	42.702
997	333	1	0.41	40.137	0.1	18.665
998	333	1	0.41	39.091	0.791	19.711
999	333	2	-0.82	39.796	0.968	19.026
1000	334	1	0.41	41.8	23.077	61.301
1001	334	1	0.41	40.2	23.206	61.606
1002	334	2	-0.82	40.955	23.551	61.049
1003	335	1	0.41	48.79	29.795	33.873
1004	335	1	0.41	47.821	30.336	32.675
1005	335	2	-0.82	48.563	30.581	33.299
1006	336	1	0.41	11.299	48.623	22.482
1007	336	1	0.41	9.995	49.269	23.222
1008	336	2	-0.82	10.333	48.856	22.377
1009	337	1	0.41	49.382	40.502	29.111
1010	337	1	0.41	47.99	41.351	29.193
1011	337	2	-0.82	48.985	41.42	29.141
1012	338	1	0.41	12.486	4.144	33.844
1013	338	1	0.41	13.248	3.726	35.226
1014	338	2	-0.82	13.27	4.336	34.435
1015	339	1	0.41	9.303	4.795	17.607
1016	339	1	0.41	7.73	4.867	18.039
1017	339	2	-0.82	8.593	4.382	18.176
1018	340	1	0.41	41.317	12.784	5.728
1019	340	1	0.41	40.201	11.592	5.732
1020	340	2	-0.82	40.339	12.58	5.679
1021	341	1	0.41	31.812	37.584	45.571
1022	341	1	0.41	32.144	36.015	45.881
1023	341	2	-0.82	32.393	36.959	46.093
1024	342	1	0.41	7.976	32.738	69.488
1025	342	1	0.41	7.317	34.23	69.421
1026	342	2	-0.82	7.119	33.251	69.44
1027	343	1	0.41	32.505	1.249	73.538
1028	343	1	0.41	31.397	1.992	72.596
1029	343	2	-0.82	31.629	1.141	73.067
1030	344	1	0.41	22.768	22.617	52.159
1031	344	1	0.41	22.025	24.018	51.769
1032	344	2	-0.82	22.303	23.12	51.43
1033	345	1	0.41	20.473	27.739	12.003
1034	345	1	0.41	21.266	26.969	13.205
1035	345	2	-0.82	21.039	26.947	12.232
1036	346	1	0.41	22.861	36.97	61.818
1037	346	1	0.41	21.518	37.737	61.296
1038	346	2	-0.82	22.509	37.665	61.19
1039	347	1	0.41	38.003	46.138	68.787
1040	347	1	0.41	38.28	44.696	69.502
1041	347	2	-0.82	38.173	45.166	68.626
1042	348	1	0.41	46.478	6.739	45.05
1043	348	1	0.41	45.496	6.669	46.353
1044	348	2	-0.82	45.884	7.27	45.655
1045	349	1	0.41	13.451	7.924	72.457
1046	349	1	0.41	12.451	9.215	72.505
1047	349	2	-0.82	12.501	8.218	72.568
1048	350	1	0.41	9.127	33.161	56.933
1049	350	1	0.41	8.642	34.198	58.097
1050	350	2	-0.82	8.617	33.248	57.789
1051	351	1	0.41	40.486	15.661	19.775
1052	351	1	0.41	40.684	15.261	18.204
1053	351	2	-0.82	40.275	15.922	18.833
1054	352	1	0.41	36.928	21.783	32.827
1055	352	1	0.41	37.247	20.602	31.745
1056	352	2	-0.82	36.84	21.506	31.87
1057	353	1	0.41	16.582	16.535	63.349
1058	353	1	0.41	16.216	17.759	62.331
1059	353	2	-0.82	16.948	17.165	62.664
1060	354	1	0.41	2.489	18.408	4.588
1061	354	1	0.41	3.046	17.906	6.039
1062	354	2	-0.82	3.196	18.542	5.283
1063	355	1	0.41	17.058	49.791	38.054
1064	355	1	0.41	16.597	48.406	37.322
1065	355	2	-0.82	16.276	49.265	37.72
1066	356	1	0.41	12.498	0.797	69.11
1067	356	1	0.41	14.063	0.378	68.901
1068	356	2	-0.82	13.115	0.097	68.749
1069	357	1	0.41	17.539	49.393	6.733
1070	357	1	0.41	16.14	49.297	5.896
1071	357	2	-0.82	16.64	48.955	6.69
1072	358	1	0.41	45.403	39.276	64.467
1073	358	1	0.41	45.751	37.807	63.845
1074	358	2	-0.82	45.092	38.559	63.844
1075	359	1	0.41	45.44	19.667	12.077
1076	359	1	0.41	46.775	18.746	12.262
1077	359	2	-0.82	46.342	19.612	12.506
1078	360	1	0.41	19.497	34.75	3.364
1079	360	1	0.41	18.144	34.222	4.11
1080	360	2	-0.82	18.678	35.03	3.865
1081	361	1	0.41	35.361	21.957	0.964
1082	361	1	0.41	34.01	22.865	1.091
1083	361	2	-0.82	34.932	22.719	1.448
1084	362	1	0.41	26.143	42.302	63.627
1085	362	1	0.41	25.091	43.059	64.621
1086	362	2	-0.82	25.491	43.057	63.705
1087	363	1	0.41	27.387	20.891	4.665
1088	363	1	0.41	25.845	21.404	4.508
1089	363	2	-0.82	26.803	21.638	4.346
1090	364	1	0.41	16.622	20.358	67.241
1091	364	1	0.41	15.584	21.59	66.97
1092	364	2	-0.82	16.392	21.112	66.625
1093	365	1	0.41	3.944	37.068	70.985
1094	365	1	0.41	4.376	38.635	70.825
1095	365	2	-0.82	3.609	37.994	70.809
1096	366	1	0.41	5.759	42.51	1.982
1097	366	1	0.41	5.252	41.493	3.154
1098	366	2	-0.82	4.998	42.276	2.587
1099	367	1	0.41	23.019	29.499	14.936
1100	367	1	0.41	22.016	29.831	13.691
1101	367	2	-0.82	22.658	29.163	14.066
1102	368	1	0.41	30.287	25.825	0.316
1103	368	1	0.41	29.075	26.898	0.1
1104	368	2	-0.82	30.051	26.796	0.291
1105	369	1	0.41	3.609	31.833	57.82
1106	369	1	0.41	3.335	30.223	57.826
1107	369	2	-0.82	2.909	31.123	57.742
1108	370	1	0.41	30.415	25.716	56.484
1109	370	1	0.41	30.213	24.096	56.438
1110	370	2	-0.82	29.746	24.978	56.388
1111	371	1	0.41	37.179	15.046	34.105
1112	371	1	0.41	37.938	14.34	32.843
1113	371	2	-0.82	38.003	14.559	33.816
1114	372	1	0.41	7.29	43.123	43.453
1115	372	1	0.41	7.521	44.64	44.013
1116	372	2	-0.82	7.948	43.747	43.875
1117	373	1	0.41	42.563	46.122	38.722
1118	373	1	0.41	41.098	46.843	38.779
1119	373	2	-0.82	41.576	45.965	38.769
1120	374	1	0.41	8.102	4.249	66.958
1121	374	1	0.41	6.589	3.667	67.153
1122	374	2	-0.82	7.502	3.718	67.556
1123	375	1	0.41	28.548	25.094	7.299
1124	375	1	0.41	29.22	26.248	8.239
1125	375	2	-0.82	28.364	25.797	7.986
1126	376	1	0.41	44.839	41.773	14.115
1127	376	1	0.41	46.079	41.44	15.124
1128	376	2	-0.82	45.426	42.14	14.837
1129	377	1	0.41	5.261	39.443	56.291
1130	377	1	0.41	3.672	39.35	55.926
1131	377	2	-0.82	4.343	39.304	56.665
1132	378	1	0.41	7.238	19.322	57.506
1133	378	1	0.41	5.623	19.096	57.416
1134	378	2	-0.82	6.442	19.348	56.901
1135	379	1	0.41	30.038	11.168	15.749
1136	379	1	0.41	28.585	11.089	15.008
1137	379	2	-0.82	29.136	11.592	15.674
1138	380	1	0.41	5.439	23.077	58.354
1139	380	1	0.41	5.678	21.657	57.582
1140	380	2	-0.82	5.204	22.105	58.34
1141	381	1	0.41	46.738	36.658	8.438
1142	381	1	0.41	46.854	37.955	9.424
1143	381	2	-0.82	46.342	37.547	8.668
1144	382	1	0.41	8.749	20.078	53.474
1145	382	1	0.41	7.976	18.796	52.821
1146	382	2	-0.82	8.866	19.16	53.095
1147	383	1	0.41	33.034	5.339	14.428
1148	383	1	0.41	34.125	4.618	13.45
1149	383	2	-0.82	33.478	5.375	13.532
1150	384	1	0.41	34.495	2.422	58.981
1151	384	1	0.41	32.994	3.058	58.9
1152	384	2	-0.82	33.755	2.694	58.365
1153	385	1	0.41	26.163	47.506	47.638
1154	385	1	0.41	26.942	46.298	46.863
1155	385	2	-0.82	26.888	46.821	47.713
1156	386	1	0.41	44.569	15.396	74.363
1157	386	1	0.41	43.167	14.561	74.422
1158	386	2	-0.82	43.575	15.474	74.434
1159	387	1	0.41	10.569	40.02	0.458
1160	387	1	0.41	11.34	39.111	1.574
1161	387	2	-0.82	11.074	39.171	0.612
1162	388	1	0.41	18.111	27.589	53.494
1163	388	1	0.41	17.352	29.035	53.463
1164	388	2	-0.82	17.256	28.058	53.273
1165	389	1	0.41	12.812	36.179	5.499
1166	389	1	0.41	12.645	35.83	3.913
1167	389	2	-0.82	12.959	36.516	4.569
1168	390	1	0.41	40.865	27.882	76.329
1169	390	1	0.41	41.818	26.734	75.665
1170	390	2	-0.82	41.159	27.46	75.471
1171	391	1	0.41	1.312	21.32	71.562
1172	391	1	0.41	2.57	22.187	70.984
1173	391	2	-0.82	1.988	21.39	70.828
1174	392	1	0.41	6.11	30.537	68.167
1175	392	1	0.41	5.23	31.632	68.999
1176	392	2	-0.82	6.152	31.377	68.708
1177	393	1	0.41	43.788	40.489	73.23
1178	393	1	0.41	44.634	41.565	74.12
1179	393	2	-0.82	43.72	41.288	73.828
1180	394	1	0.41	11.527	32.262	21.916
1181	394	1	0.41	12.58	32.752	23.063
1182	394	2	-0.82	12.374	32.037	22.397
1183	395	1	0.41	3.136	14.603	26.813
1184	395	1	0.41	1.976	15.707	26.491
1185	395	2	-0.82	2.689	15.437	27.137
1186	396	1	0.41	10.298	38.113	18.725
1187	396	1	0.41	11.373	36.883	18.749
1188	396	2	-0.82	10.403	37.12	18.786
1189	397	1	0.41	32.561	17.628	41.583
1190	397	1	0.41	33.326	16.863	42.807
1191	397	2	-0.82	32.549	17.444	42.566
1192	398	1	0.41	38.634	35.571	69.722
1193	398	1	0.41	39.503	34.46	68.899
1194	398	2	-0.82	39.523	35.118	69.65
1195	399	1	0.41	44.689	5.604	39.729
1196	399	1	0.41	44.986	4.012	39.514
1197	399	2	-0.82	45.402	4.919	39.581
1198	400	1	0.41	6.447	39.335	75.531
1199	400	1	0.41	6.86	40.9	75.748
1200	400	2	-0.82	6.857	39.992	76.164
1201	401	1	0.41	20.481	26.322	49.116
1202	401	1	0.41	19.136	26.16	50.027
1203	401	2	-0.82	19.81	25.672	49.473
1204	402	1	0.41	42.955	39.638	49.502
1205	402	1	0.41	43.278	38.185	48.83
1206	402	2	-0.82	42.557	38.774	49.193
1207	403	1	0.41	26.584	30.469	34.068
1208	403	1	0.41	27.399	31.384	35.148
1209	403	2	-0.82	26.565	30.857	34.99
1210	404	1	0.41	27.578	27.582	74.601
1211	404	1	0.41	26.73	28.86	74.04
1212	404	2	-0.82	27.215	28.026	73.781
1213	405	1	0.41	31.156	42.62	61.423
1214	405	1	0.41	31.855	41.509	62.396
1215	405	2	-0.82	31.151	42.216	62.339
1216	406	1	0.41	2.058	48.812	0.725
1217	406	1	0.41	3.539	48.164	0.495
1218	406	2	-0.82	2.938	48.929	0.265
1219	407	1	0.41	29.882	26.502	22.228
1220	407	1	0.41	30.819	27.839	22.225
1221	407	2	-0.82	30.808	26.85	22.082
1222	408	1	0.41	41.647	22.685	17.901
1223	408	1	0.41	40.222	22.336	18.617
1224	408	2	-0.82	40.673	22.91	17.935
1225	409	1	0.41	40.37	17.117	38.101
1226	409	1	0.41	39.333	15.874	37.881
1227	409	2	-0.82	39.813	16.426	38.562
1228	410	1	0.41	12.321	25.719	48.384
1229	410	1	0.41	13.202	26.73	49.316
1230	410	2	-0.82	13.241	26.062	48.574
1231	411	1	0.41	27.295	34.534	62.119
1232	411	1	0.41	28.181	35.716	62.816
1233	411	2	-0.82	27.261	35.442	62.537
1234	412	1	0.41	30.484	16.912	58.301
1235	412	1	0.41	31.775	16.341	57.481
1236	412	2	-0.82	30.815	16.61	57.407
1237	413	1	0.41	40.052	21.008	50.903
1238	413	1	0.41	39.651	22.556	50.573
1239	413	2	-0.82	39.468	21.774	51.169
1240	414	1	0.41	28.946	5.375	50.989
1241	414	1	0.41	30.546	5.701	50.989
1242	414	2	-0.82	29.631	6.103	50.985
1243	415	1	0.41	44.87	44.431	22.424
1244	415	1	0.41	45.869	43.85	23.579
1245	415	2	-0.82	45.557	43.735	22.636
1246	416	1	0.41	6.764	14.892	9.188
1247	416	1	0.41	5.81	14.016	8.193
1248	416	2	-0.82	6.201	14.92	8.362
1249	417	1	0.41	8.617	45.821	35.179
1250	417	1	0.41	9.704	45.87	33.961
1251	417	2	-0.82	9.393	46.323	34.796
1252	418	1	0.41	45.819	2.39	56.536
1253	418	1	0.41	45.138	0.915	56.372
1254	418	2	-0.82	45.37	1.64	57.021
1255	419	1	0.41	46.481	12.249	36.669
1256	419	1	0.41	47.056	13.496	37.552
1257	419	2	-0.82	47.202	12.939	36.736
1258	420	1	0.41	23.4	25.665	51.279
1259	420	1	0.41	23.835	27.173	51.728
1260	420	2	-0.82	23.194	26.638	51.179
1261	421	1	0.41	44.506	25.807	46.377
1262	421	1	0.41	45.307	26.681	45.254
1263	421	2	-0.82	44.407	26.372	45.558
1264	422	1	0.41	3.087	35.626	60.615
1265	422	1	0.41	4.393	36.535	60.25
1266	422	2	-0.82	3.444	36.336	60.008
1267	423	1	0.41	27.215	28.951	24.144
1268	423	1	0.41	26.309	28.597	22.833
1269	423	2	-0.82	26.881	28.214	23.557
1270	424	1	0.41	14.895	32.061	6.82
1271	424	1	0.41	13.748	31.284	5.956
1272	424	2	-0.82	14.282	32.125	6.033
1273	425	1	0.41	41.769	25.021	74.285
1274	425	1	0.41	43.098	24.1	74.515
1275	425	2	-0.82	42.749	25.036	74.484
1276	426	1	0.41	24.168	45.358	19.187
1277	426	1	0.41	25.308	44.375	18.554
1278	426	2	-0.82	24.441	44.84	18.376
1279	427	1	0.41	2.32	11.418	30.183
1280	427	1	0.41	1.614	12.886	30.063
1281	427	2	-0.82	1.828	12.132	30.683
1282	428	1	0.41	3.989	7.018	69.646
1283	428	1	0.41	2.888	7.618	68.598
1284	428	2	-0.82	3.086	6.877	69.239
1285	429	1	0.41	32.926	4.17	52.848
1286	429	1	0.41	33.185	2.821	53.731
1287	429	2	-0.82	32.568	3.266	53.083
1288	430	1	0.41	18.149	4.65	13.031
1289	430	1	0.41	18.535	3.116	13.439
1290	430	2	-0.82	18.379	3.743	12.676
1291	431	1	0.41	30.186	24.646	68.642
1292	431	1	0.41	30.006	23.06	68.3
1293	431	2	-0.82	30.585	23.736	68.755
1294	432	1	0.41	24.212	30.313	22.504
1295	432	1	0.41	24.166	28.69	22.335
1296	432	2	-0.82	23.615	29.51	22.482
1297	433	1	0.41	47.694	49.893	65.426
1298	433	1	0.41	46.843	49.901	66.82
1299	433	2	-0.82	47.703	49.627	66.39
1300	434	1	0.41	44.918	12.17	11.502
1301	434	1	0.41	44.726	10.611	11.056
1302	434	2	-0.82	44.251	11.44	11.349
1303	435	1	0.41	13.288	36.041	46.208
1304	435	1	0.41	13.047	37.614	45.845
1305	435	2	-0.82	13.724	36.88	45.881
1306	436	1	0.41	38.853	32.967	21.127
1307	436	1	0.41	39.301	34.312	20.316
1308	436	2	-0.82	38.813	33.442	20.248
1309	437	1	0.41	19.07	19.488	68.839
1310	437	1	0.41	20.28	18.94	67.889
1311	437	2	-0.82	19.857	19.755	68.283
1312	438	1	0.41	15.369	30.206	62.642
1313	438	1	0.41	13.913	30.812	62.218
1314	438	2	-0.82	14.554	30.681	62.974
1315	439	1	0.41	33.984	10.499	33.289
1316	439	1	0.41	32.484	10.169	32.734
1317	439	2	-0.82	33.432	9.854	32.759
1318	440	1	0.41	27.779	18.269	45.984
1319	440	1	0.41	27.046	17.691	44.644
1320	440	2	-0.82	27.545	18.465	45.032
1321	441	1	0.41	39.729	10.527	48.634
1322	441	1	0.41	39.592	10.621	50.258
1323	441	2	-0.82	39.252	10.166	49.435
1324	442	1	0.41	12.192	9.945	37.467
1325	442	1	0.41	12.87	11.201	38.261
1326	442	2	-0.82	12.994	10.249	37.981
1327	443	1	0.41	9.675	34.31	43.955
1328	443	1	0.41	11.261	34.168	43.591
1329	443	2	-0.82	10.399	34.602	43.329
1330	444	1	0.41	30.978	24.666	43.373
1331	444	1	0.41	30.928	26.296	43.28
1332	444	2	-0.82	31.528	25.502	43.378
1333	445	1	0.41	44.987	13.544	47.583
1334	445	1	0.41	44.664	11.948	47.698
1335	445	2	-0.82	44.604	12.828	48.167
1336	446	1	0.41	38.745	16.325	35.768
1337	446	1	0.41	39.369	17.817	35.991
1338	446	2	-0.82	39.586	16.844	35.922
1339	447	1	0.41	18.457	44.615	33.792
1340	447	1	0.41	19.92	44.268	33.155
1341	447	2	-0.82	19.094	43.879	33.563
1342	448	1	0.41	26.509	7.7	14.811
1343	448	1	0.41	26.109	7.523	13.237
1344	448	2	-0.82	26.571	7.097	14.014
1345	449	1	0.41	13.894	19.354	38.972
1346	449	1	0.41	15.143	18.302	38.968
1347	449	2	-0.82	14.878	19.255	39.117
1348	450	1	0.41	30.763	5.157	59.65
1349	450	1	0.41	32.152	6.002	59.498
1350	450	2	-0.82	31.38	5.802	60.101
1351	451	1	0.41	20.63	27.121	27.249
1352	451	1	0.41	20.178	28.191	26.101
1353	451	2	-0.82	20.575	27.289	26.265
1354	452	1	0.41	44.234	31.265	75.493
1355	452	1	0.41	43.532	30.582	76.8
1356	452	2	-0.82	44.05	31.371	76.471
1357	453	1	0.41	18.386	26.496	61.629
1358	453	1	0.41	17.044	25.589	61.42
1359	453	2	-0.82	17.903	25.883	61.003
1360	454	1	0.41	32.473	27.598	76.799
1361	454	1	0.41	31.308	27.71	75.66
1362	454	2	-0.82	32.021	27.124	76.043
1363	455	1	0.41	31.812	44.387	2.856
1364	455	1	0.41	33.263	44.836	3.457
1365	455	2	-0.82	32.383	45.166	3.116
1366	456	1	0.41	19.945	38.188	11.523
1367	456	1	0.41	18.563	38.18	12.394
1368	456	2	-0.82	19.266	37.607	11.974
1369	457	1	0.41	33.145	9.229	41.898
1370	457	1	0.41	34.275	9.621	40.785
1371	457	2	-0.82	33.299	9.465	40.938
1372	458	1	0.41	22.403	10.66	49.924
1373	458	1	0.41	22.84	11.263	51.377
1374	458	2	-0.82	22.688	11.483	50.414
1375	459	1	0.41	16.932	1.624	27.211
1376	459	1	0.41	15.671	0.59	27.129
1377	459	2	-0.82	16.667	0.663	27.128
1378	460	1	0.41	33.007	10.003	65.147
1379	460	1	0.41	34.527	10.293	65.667
1380	460	2	-0.82	33.881	9.583	65.388
1381	461	1	0.41	32.419	22.058	26.201
1382	461	1	0.41	33.965	21.661	26.542
1383	461	2	-0.82	33.031	21.314	26.468
1384	462	1	0.41	15.42	28.833	75.775
1385	462	1	0.41	14.209	29.333	76.749
1386	462	2	-0.82	14.955	29.633	76.155
1387	463	1	0.41	44.651	8.803	3.656
1388	463	1	0.41	46.042	9.477	3.129
1389	463	2	-0.82	45.454	8.671	3.074
1390	464	1	0.41	47.497	36.838	20.542
1391	464	1	0.41	48.541	35.827	19.797
1392	464	2	-0.82	48.098	36.722	19.751
1393	465	1	0.41	15.45	46.352	44.113
1394	465	1	0.41	14.906	44.866	43.709
1395	465	2	-0.82	14.635	45.782	44.005
1396	466	1	0.41	17.49	5.573	3.814
1397	466	1	0.41	17.456	3.968	4.113
1398	466	2	-0.82	17.494	4.664	3.397
1399	467	1	0.41	42.02	49.361	46.926
1400	467	1	0.41	41.647	47.801	46.621
1401	467	2	-0.82	42.245	48.41	47.14
1402	468	1	0.41	4.847	27.503	63.145
1403	468	1	0.41	3.617	26.591	63.71
1404	468	2	-0.82	4.146	27.426	63.854
1405	469	1	0.41	12.047	44.955	19.815
1406	469	1	0.41	12.774	45.15	21.264
1407	469	2	-0.82	11.929	44.877	20.805
1408	470	1	0.41	10.178	28.863	63.24
1409	470	1	0.41	9.692	30.203	62.443
1410	470	2	-0.82	9.384	29.388	62.932
1411	471	1	0.41	14.85	49.347	20.715
1412	471	1	0.41	16.459	49.304	20.437
1413	471	2	-0.82	15.662	49.9	20.525
1414	472	1	0.41	11.781	27.147	5.84
1415	472	1	0.41	12.889	27.745	6.881
1416	472	2	-0.82	11.912	27.676	6.679
1417	473	1	0.41	26.694	20.76	0.434
1418	473	1	0.41	26.167	19.688	1.547
1419	473	2	-0.82	26.184	20.653	1.288
1420	474	1	0.41	48.261	29.417	4.136
1421	474	1	0.41	46.648	29.666	4.085
1422	474	2	-0.82	47.367	28.971	4.102
1423	475	1	0.41	6.176	5.97	44.513
1424	475	1	0.41	6.126	4.549	45.317
1425	475	2	-0.82	6.728	5.247	44.929
1426	476	1	0.41	14.488	9.328	56.574
1427	476	1	0.41	14.101	10.914	56.575
1428	476	2	-0.82	13.735	9.984	56.539
1429	477	1	0.41	30.935	45.509	7.381
1430	477	1	0.41	30.896	46.767	8.421
1431	477	2	-0.82	31.175	45.815	8.302
1432	478	1	0.41	39.274	42.393	55.028
1433	478	1	0.41	38.492	43.825	54.956
1434	478	2	-0.82	39.388	43.387	55.011
1435	479	1	0.41	11.667	16.695	66.015
1436	479	1	0.41	12.719	15.496	65.663
1437	479	2	-0.82	11.838	15.905	65.426
1438	480	1	0.41	34.355	4.275	15.829
1439	480	1	0.41	35.584	4.135	16.895
1440	480	2	-0.82	35.319	4.032	15.937
1441	481	1	0.41	42.658	0.884	56.674
1442	481	1	0.41	41.382	1.016	55.665
1443	481	2	-0.82	41.96	0.376	56.169
1444	482	1	0.41	20.715	16.271	30.048
1445	482	1	0.41	19.331	16.881	30.663
1446	482	2	-0.82	19.728	16.134	30.13
1447	483	1	0.41	24.113	23.728	56.502
1448	483	1	0.41	24.32	25.31	56.153
1449	483	2	-0.82	24.76	24.491	56.519
1450	484	1	0.41	15.2	38.775	16.103
1451	484	1	0.41	15.253	39.13	14.51
1452	484	2	-0.82	15.114	39.506	15.426
1453	485	1	0.41	13.169	34.069	1.638
1454	485	1	0.41	13.258	32.523	2.157
1455	485	2	-0.82	13.669	33.432	2.224
1456	486	1	0.41	39.588	43.685	6.487
1457	486	1	0.41	40.859	44.046	7.446
1458	486	2	-0.82	40.341	43.303	7.023
1459	487	1	0.41	44.467	16.163	16.204
1460	487	1	0.41	43.878	17.569	16.789
1461	487	2	-0.82	44.66	17.134	16.345
1462	488	1	0.41	42.968	2.962	36.831
1463	488	1	0.41	42.847	4.512	37.33
1464	488	2	-0.82	42.335	3.681	37.118
1465	489	1	0.41	30.506	2.088	46.498
1466	489	1	0.41	31.501	0.914	45.952
1467	489	2	-0.82	30.619	1.101	46.382
1468	490	1	0.41	30.357	31.449	56.79
1469	490	1	0.41	30.393	32.856	57.618
1470	490	2	-0.82	29.873	32.306	56.966
1471	491	1	0.41	29.755	17.38	10.484
1472	491	1	0.41	29.001	17.131	11.911
1473	491	2	-0.82	29.822	17.498	11.475
1474	492	1	0.41	40.104	22.124	21.404
1475	492	1	0.41	38.499	22.423	21.416
1476	492	2	-0.82	39.195	21.707	21.378
1477	493	1	0.41	24.772	27.91	47.263
1478	493	1	0.41	23.991	28.279	45.878
1479	493	2	-0.82	24.847	28.379	46.383
1480	494	1	0.41	49.889	28.226	34.956
1481	494	1	0.41	49.896	26.815	35.779
1482	494	2	-0.82	49.362	27.632	35.564
1483	495	1	0.41	19.142	24.446	38.265
1484	495	1	0.41	18.242	25.808	38.303
1485	495	2	-0.82	18.276	24.844	38.567
1486	496	1	0.41	44.196	11.991	21.434
1487	496	1	0.41	43.816	10.408	21.569
1488	496	2	-0.82	43.454	11.34	21.599
1489	497	1	0.41	17.462	35.813	23.567
1490	497	1	0.41	17.244	36.556	22.129
1491	497	2	-0.82	17.749	36.579	22.991
1492	498	1	0.41	25.086	4.796	69.341
1493	498	1	0.41	24.029	3.931	70.236
1494	498	2	-0.82	24.395	4.844	70.063
1495	499	1	0.41	2.456	17.514	43.374
1496	499	1	0.41	0.869	17.134	43.41
1497	499	2	-0.82	1.795	16.764	43.356
1498	500	1	0.41	49.713	41.038	48.899
1499	500	1	0.41	48.569	39.876	48.982
1500	500	2	-0.82	49.552	40.052	48.948
1501	501	1	0.41	47.493	23.448	61.537
1502	501	1	0.41	48.762	23.378	62.562
1503	501	2	-0.82	48.007	22.86	62.162
1504	502	1	0.41	31.655	20.861	38.646
1505	502	1	0.41	32.731	19.762	38.099
1506	502	2	-0.82	31.897	19.891	38.633
1507	503	1	0.41	20.649	36.938	6.689
1508	503	1	0.41	20.639	35.711	5.611
1509	503	2	-0.82	20.4	36.671	5.758
1510	504	1	0.41	10.812	20.287	74.497
1511	504	1	0.41	10.642	19.33	73.184
1512	504	2	-0.82	11.288	19.675	73.865
1513	505	1	0.41	1.35	34.558	22.508
1514	505	1	0.41	0.429	33.21	22.507
1515	505	2	-0.82	0.414	34.209	22.467
1516	506	1	0.41	46.389	21.521	37.39
1517	506	1	0.41	47.763	21.679	38.259
1518	506	2	-0.82	47.286	21.121	37.581
1519	507	1	0.41	28.563	25.5	12.371
1520	507	1	0.41	27.228	26.127	11.67
1521	507	2	-0.82	27.654	25.882	12.54
1522	508	1	0.41	35.915	43.012	61.266
1523	508	1	0.41	35.8	41.457	61.753
1524	508	2	-0.82	35.444	42.382	61.884
1525	509	1	0.41	22.904	39.171	2.385
1526	509	1	0.41	23.458	40.707	2.394
1527	509	2	-0.82	23.724	39.744	2.396
1528	510	1	0.41	45.919	26.511	38.585
1529	510	1	0.41	46.295	27.341	39.94
1530	510	2	-0.82	45.711	26.627	39.557
1531	511	1	0.41	47.013	32.99	51.025
1532	511	1	0.41	45.837	32.392	51.988
1533	511	2	-0.82	46.288	33.226	51.673
1534	512	1	0.41	34.002	1.864	18.283
1535	512	1	0.41	35.086	1.622	17.086
1536	512	2	-0.82	34.963	1.682	18.076
1537	513	1	0.41	9.342	46.84	28.387
1538	513	1	0.41	10.182	47.708	27.288
1539	513	2	-0.82	9.272	47.391	27.555
1540	514	1	0.41	10.833	41.71	54.564
1541	514	1	0.41	10.707	40.146	54.113
1542	514	2	-0.82	10.225	41.02	54.172
1543	515	1	0.41	31.715	49.74	15.296
1544	515	1	0.41	31.607	48.125	15.075
1545	515	2	-0.82	31.65	49.011	14.614
1546	516	1	0.41	49.903	47.045	69.955
1547	516	1	0.41	49.904	47.108	68.323
1548	516	2	-0.82	49.53	46.637	69.121
1549	517	1	0.41	12.914	7.8	75.031
1550	517	1	0.41	11.43	8.475	74.93
1551	517	2	-0.82	12.254	8.396	75.49
1552	518	1	0.41	3.025	28.587	61.137
1553	518	1	0.41	4.483	29.313	61.257
1554	518	2	-0.82	3.768	28.83	61.761
1555	519	1	0.41	0.1	9.487	34.238
1556	519	1	0.41	0.145	7.88	34.528
1557	519	2	-0.82	0.21	8.584	33.821
1558	520	1	0.41	31.307	12.638	35.41
1559	520	1	0.41	31.918	11.256	34.79
1560	520	2	-0.82	31.558	11.691	35.614
1561	521	1	0.41	8.915	48.281	42.348
1562	521	1	0.41	10.305	48.248	41.492
1563	521	2	-0.82	9.55	48.826	41.801
1564	522	1	0.41	13.003	9.612	62.944
1565	522	1	0.41	13.479	10.341	61.562
1566	522	2	-0.82	13.721	9.656	62.248
1567	523	1	0.41	23.516	19.04	53.176
1568	523	1	0.41	24.472	20.207	52.55
1569	523	2	-0.82	24.394	19.511	53.263
1570	524	1	0.41	23.827	28.916	53.071
1571	524	1	0.41	22.871	30.191	52.719
1572	524	2	-0.82	23.452	29.476	52.333
1573	525	1	0.41	30.682	25.15	58.984
1574	525	1	0.41	31.703	25.51	60.207
1575	525	2	-0.82	30.752	25.541	59.902
1576	526	1	0.41	23.751	8.865	12.028
1577	526	1	0.41	22.603	7.726	12.26
1578	526	2	-0.82	22.798	8.706	12.289
1579	527	1	0.41	21.4	5.579	10.743
1580	527	1	0.41	21.681	4.089	10.135
1581	527	2	-0.82	20.998	4.68	10.563
1582	528	1	0.41	20.208	45.03	12.028
1583	528	1	0.41	21.612	45.629	11.447
1584	528	2	-0.82	21.197	45.076	12.169
1585	529	1	0.41	30.501	37.993	19.973
1586	529	1	0.41	31.512	36.711	19.97
1587	529	2	-0.82	30.554	36.994	19.97
1588	530	1	0.41	10.309	3.907	34.064
1589	530	1	0.41	10.946	2.658	33.227
1590	530	2	-0.82	10.649	2.969	34.129
1591	531	1	0.41	34.328	14.677	65.646
1592	531	1	0.41	35.658	13.779	65.949
1593	531	2	-0.82	35.177	14.318	65.258
1594	532	1	0.41	41.191	20.535	17.807
1595	532	1	0.41	40.752	18.991	17.507
1596	532	2	-0.82	41.463	19.679	17.366
1597	533	1	0.41	17.07	30.419	50.887
1598	533	1	0.41	16.511	31.952	50.85
1599	533	2	-0.82	16.3	31.013	51.117
1600	534	1	0.41	23.891	3.501	51.934
1601	534	1	0.41	22.672	2.455	51.642
1602	534	2	-0.82	23.614	2.541	51.964
1603	535	1	0.41	40.662	6.4	52.523
1604	535	1	0.41	40.215	7.955	52.751
1605	535	2	-0.82	40.963	7.353	52.474
1606	536	1	0.41	41.861	1.157	14.022
1607	536	1	0.41	43.048	2.277	13.967
1608	536	2	-0.82	42.851	1.297	13.98
1609	537	1	0.41	21.637	0.922	45.741
1610	537	1	0.41	23.135	0.287	45.6
1611	537	2	-0.82	22.157	0.1	45.508
1612	538	1	0.41	44.144	43.646	47.561
1613	538	1	0.41	45.554	44.457	47.421
1614	538	2	-0.82	44.621	44.499	47.776
1615	539	1	0.41	43.726	2.148	7.785
1616	539	1	0.41	44.017	3.512	8.636
1617	539	2	-0.82	44.045	2.513	8.661
1618	540	1	0.41	31.475	47.129	18.594
1619	540	1	0.41	31.521	46.257	17.213
1620	540	2	-0.82	30.933	46.783	17.827
1621	541	1	0.41	24.435	32.985	33.758
1622	541	1	0.41	24.544	31.364	33.916
1623	541	2	-0.82	23.914	32.136	33.843
1624	542	1	0.41	47.277	34.682	69.454
1625	542	1	0.41	45.922	33.828	69.773
1626	542	2	-0.82	46.366	34.44	69.12
1627	543	1	0.41	0.429	14.143	26.525
1628	543	1	0.41	0.102	15.343	27.584
1629	543	2	-0.82	0.1	14.353	27.446
1630	544	1	0.41	21.835	24.397	61.007
1631	544	1	0.41	22.054	25.454	59.782
1632	544	2	-0.82	22.451	25.083	60.62
1633	545	1	0.41	21.299	44.842	22.497
1634	545	1	0.41	22.896	45.184	22.466
1635	545	2	-0.82	22.219	44.449	22.475
1636	546	1	0.41	6.654	1.558	69.767
1637	546	1	0.41	8.085	1.271	69.033
1638	546	2	-0.82	7.223	1.774	68.973
1639	547	1	0.41	11.535	44.384	12.805
1640	547	1	0.41	11.213	43.942	14.344
1641	547	2	-0.82	11.254	43.628	13.396
1642	548	1	0.41	45.46	26.802	52.542
1643	548	1	0.41	45.032	28.279	53.091
1644	548	2	-0.82	44.696	27.37	52.849
1645	549	1	0.41	18.937	39.172	58.292
1646	549	1	0.41	17.329	39.085	58.564
1647	549	2	-0.82	18.113	39.701	58.492
1648	550	1	0.41	12.477	31.775	33.744
1649	550	1	0.41	13.916	31.381	34.408
1650	550	2	-0.82	12.983	31.067	34.237
1651	551	1	0.41	9.618	10.822	51.608
1652	551	1	0.41	7.985	10.838	51.63
1653	551	2	-0.82	8.806	11.406	51.578
1654	552	1	0.41	12.475	14.894	25.718
1655	552	1	0.41	12.957	16.361	26.25
1656	552	2	-0.82	13.267	15.458	25.953
1657	553	1	0.41	34.485	41.94	55.126
1658	553	1	0.41	33.17	42.908	55.132
1659	553	2	-0.82	34.116	42.82	54.824
1660	554	1	0.41	33.21	30.403	70.492
1661	554	1	0.41	32.468	29.003	70.889
1662	554	2	-0.82	33.252	29.406	70.418
1663	555	1	0.41	47.859	29.102	74.432
1664	555	1	0.41	46.707	29.908	75.262
1665	555	2	-0.82	47.673	29.901	75.004
1666	556	1	0.41	20.479	30.17	64.697
1667	556	1	0.41	21.651	29.174	64.148
1668	556	2	-0.82	21.458	30.085	64.51
1669	557	1	0.41	40.323	20.225	43.754
1670	557	1	0.41	41.529	21.011	44.525
1671	557	2	-0.82	41.287	20.184	44.02
1672	558	1	0.41	34.814	39.937	14.62
1673	558	1	0.41	35.931	38.783	14.917
1674	558	2	-0.82	35.52	39.628	15.258
1675	559	1	0.41	9.341	32.093	21.731
1676	559	1	0.41	9.294	31.265	20.324
1677	559	2	-0.82	8.871	31.37	21.223
1678	560	1	0.41	38.146	23.3	54.756
1679	560	1	0.41	39.226	22.748	53.662
1680	560	2	-0.82	38.623	22.489	54.416
1681	561	1	0.41	30.31	3.315	35.011
1682	561	1	0.41	29.453	2.055	34.426
1683	561	2	-0.82	29.396	2.919	34.924
1684	562	1	0.41	19.169	32.594	44.876
1685	562	1	0.41	17.788	33.218	45.483
1686	562	2	-0.82	18.709	33.435	45.161
1687	563	1	0.41	39.822	47.68	19.056
1688	563	1	0.41	40.123	46.426	18.055
1689	563	2	-0.82	39.436	47.091	18.346
1690	564	1	0.41	49.098	16.805	18.983
1691	564	1	0.41	47.777	17.68	19.374
1692	564	2	-0.82	48.593	17.647	18.798
1693	565	1	0.41	38.364	19.425	42.61
1694	565	1	0.41	39.554	18.674	41.781
1695	565	2	-0.82	38.927	19.452	41.784
1696	566	1	0.41	48.383	19.261	23.504
1697	566	1	0.41	49.9	18.657	23.508
1698	566	2	-0.82	48.934	18.434	23.385
1699	567	1	0.41	39.315	6.345	50.542
1700	567	1	0.41	39.227	7.975	50.57
1701	567	2	-0.82	38.89	7.133	50.989
1702	568	1	0.41	48.23	27.05	63.333
1703	568	1	0.41	49.17	27.646	64.528
1704	568	2	-0.82	48.971	26.84	63.972
1705	569	1	0.41	29.548	32.862	62.156
1706	569	1	0.41	28.703	32.871	60.758
1707	569	2	-0.82	28.794	32.437	61.654
1708	570	1	0.41	41.462	7.469	2.44
1709	570	1	0.41	42.403	6.464	3.318
1710	570	2	-0.82	41.73	6.516	2.581
1711	571	1	0.41	19.742	0.102	53.386
1712	571	1	0.41	18.122	0.208	53.562
1713	571	2	-0.82	18.979	0.722	53.568
1714	572	1	0.41	48.558	25.578	55.719
1715	572	1	0.41	48.105	25.28	54.178
1716	572	2	-0.82	47.789	25.34	55.125
1717	573	1	0.41	42.682	1.266	49.046
1718	573	1	0.41	43.188	0.1	50.071
1719	573	2	-0.82	43.419	0.981	49.659
1720	574	1	0.41	41.994	0.617	52.474
1721	574	1	0.41	42.151	2.019	51.652
1722	574	2	-0.82	41.647	1.158	51.708
1723	575	1	0.41	2.541	46.72	47.907
1724	575	1	0.41	1.18	45.817	47.881
1725	575	2	-0.82	2.157	45.815	48.092
1726	576	1	0.41	49.803	39.781	2.583
1727	576	1	0.41	49.899	38.222	3.061
1728	576	2	-0.82	49.289	38.932	2.708
1729	577	1	0.41	37.024	6.994	59.745
1730	577	1	0.41	36.245	8.284	60.373
1731	577	2	-0.82	37.073	7.98	59.904
1732	578	1	0.41	32.761	11.903	14.411
1733	578	1	0.41	31.262	12.538	14.539
1734	578	2	-0.82	31.786	11.69	14.469
1735	579	1	0.41	24.826	19.634	46.558
1736	579	1	0.41	25.814	20.853	47.013
1737	579	2	-0.82	25.768	19.971	46.545
1738	580	1	0.41	37.23	43.646	52.823
1739	580	1	0.41	38.843	43.899	52.786
1740	580	2	-0.82	38.127	43.203	52.812
1741	581	1	0.41	14.159	46.834	23.403
1742	581	1	0.41	13.299	47.545	24.595
1743	581	2	-0.82	14.19	47.167	24.345
1744	582	1	0.41	17.546	38.304	24.899
1745	582	1	0.41	17	39.82	24.627
1746	582	2	-0.82	16.825	38.964	25.114
1747	583	1	0.41	38.513	26.839	19.057
1748	583	1	0.41	38.891	28.182	19.906
1749	583	2	-0.82	38.27	27.795	19.225
1750	584	1	0.41	9.159	12.634	21.334
1751	584	1	0.41	8.035	12.181	22.427
1752	584	2	-0.82	8.29	12.882	21.762
1753	585	1	0.41	24.59	38.398	14.028
1754	585	1	0.41	25.661	37.319	13.431
1755	585	2	-0.82	25.473	37.953	14.18
1756	586	1	0.41	16.436	31.8	38.021
1757	586	1	0.41	14.816	31.736	38.214
1758	586	2	-0.82	15.643	31.193	38.069
1759	587	1	0.41	21.128	49.412	34.568
1760	587	1	0.41	19.728	49.364	35.408
1761	587	2	-0.82	20.402	48.816	34.914
1762	588	1	0.41	44.858	26.713	7.662
1763	588	1	0.41	44.98	25.183	7.105
1764	588	2	-0.82	45.485	26.024	7.3
1765	589	1	0.41	14.024	26.617	32.565
1766	589	1	0.41	14.694	25.991	31.214
1767	589	2	-0.82	14.492	25.823	32.178
1768	590	1	0.41	48.485	26.792	33.647
1769	590	1	0.41	49.446	25.718	32.878
1770	590	2	-0.82	48.506	26.042	32.986
1771	591	1	0.41	22.519	38.701	57.398
1772	591	1	0.41	21.031	38.104	57.708
1773	591	2	-0.82	21.857	37.99	57.158
1774	592	1	0.41	1.643	22.023	25.479
1775	592	1	0.41	0.135	21.716	26.024
1776	592	2	-0.82	0.925	22.323	26.107
1777	593	1	0.41	30.229	7.73	49.156
1778	593	1	0.41	29.48	7.025	47.888
1779	593	2	-0.82	29.4	7.258	48.857
1780	594	1	0.41	13.785	28.191	35.59
1781	594	1	0.41	12.233	28.686	35.486
1782	594	2	-0.82	13.187	28.975	35.422
1783	595	1	0.41	10.339	11.693	66.184
1784	595	1	0.41	10.745	12.688	67.413
1785	595	2	-0.82	11.077	12.233	66.588
1786	596	1	0.41	11.201	37.717	30.907
1787	596	1	0.41	9.688	37.174	31.192
1788	596	2	-0.82	10.541	37.473	31.618
1789	597	1	0.41	46.121	19.974	29.891
1790	597	1	0.41	45.323	19.335	28.618
1791	597	2	-0.82	46.178	19.323	29.134
1792	598	1	0.41	21.812	11.579	25.318
1793	598	1	0.41	23.044	12.613	25.036
1794	598	2	-0.82	22.803	11.659	25.21
1795	599	1	0.41	47.696	3.151	12.559
1796	599	1	0.41	46.214	3.359	13.214
1797	599	2	-0.82	46.991	2.735	13.134
1798	600	1	0.41	35.315	35.342	25.995
1799	600	1	0.41	35.822	33.802	26.193
1800	600	2	-0.82	35.478	34.469	25.534
1801	601	1	0.41	41.416	9.715	67.966
1802	601	1	0.41	40.34	10.107	66.802
1803	601	2	-0.82	41.08	9.484	67.052
1804	602	1	0.41	8.349	6.133	22.318
1805	602	1	0.41	9.34	7.347	21.858
1806	602	2	-0.82	9.166	6.365	21.79
1807	603	1	0.41	31.066	48.385	41.66
1808	603	1	0.41	31.488	46.871	42.103
1809	603	2	-0.82	31.827	47.795	41.93
1810	604	1	0.41	47.643	39.802	34.573
1811	604	1	0.41	49.019	40.607	34.925
1812	604	2	-0.82	48.618	39.704	34.776
1813	605	1	0.41	47.649	20.708	0.247
1814	605	1	0.41	48.234	19.191	0.1
1815	605	2	-0.82	47.465	19.741	0.424
1816	606	1	0.41	32.834	5.677	50.012
1817	606	1	0.41	34.045	6.767	49.898
1818	606	2	-0.82	33.827	5.795	49.977
1819	607	1	0.41	37.039	16.731	75.488
1820	607	1	0.41	35.767	17.18	76.407
1821	607	2	-0.82	36.68	16.774	76.42
1822	608	1	0.41	14.795	40.102	59.459
1823	608	1	0.41	16.263	40.655	59.911
1824	608	2	-0.82	15.654	39.863	59.911
1825	609	1	0.41	25.697	41.476	61.608
1826	609	1	0.41	26.793	40.265	61.617
1827	609	2	-0.82	26.539	41.133	61.192
1828	610	1	0.41	27.074	43.993	24.099
1829	610	1	0.41	27.807	42.661	23.505
1830	610	2	-0.82	27.346	43.052	24.3
1831	611	1	0.41	35.014	1.266	72.927
1832	611	1	0.41	34.512	2.815	72.806
1833	611	2	-0.82	34.389	1.888	72.454
1834	612	1	0.41	0.127	38.781	68.631
1835	612	1	0.41	0.633	38.86	70.182
1836	612	2	-0.82	0.1	39.32	69.473
1837	613	1	0.41	6.204	5.746	22.618
1838	613	1	0.41	4.881	6.683	22.813
1839	613	2	-0.82	5.204	5.752	22.646
1840	614	1	0.41	35.437	27.148	6.556
1841	614	1	0.41	36.299	26.599	5.282
1842	614	2	-0.82	35.689	26.336	6.029
1843	615	1	0.41	40.75	39.753	4.56
1844	615	1	0.41	41.542	39.102	5.831
1845	615	2	-0.82	41.185	38.925	4.915
1846	616	1	0.41	29.525	39.559	48.254
1847	616	1	0.41	30.045	38.085	47.781
1848	616	2	-0.82	29.267	38.599	48.141
1849	617	1	0.41	9.713	41.462	10.862
1850	617	1	0.41	10.498	42.724	11.538
1851	617	2	-0.82	9.657	42.184	11.552
1852	618	1	0.41	3.544	29.253	13.428
1853	618	1	0.41	5.124	28.947	13.148
1854	618	2	-0.82	4.466	29.641	13.438
1855	619	1	0.41	20.445	24.035	3.667
1856	619	1	0.41	18.88	23.738	3.308
1857	619	2	-0.82	19.685	24.279	3.065
1858	620	1	0.41	19.172	42.233	27.243
1859	620	1	0.41	19.942	43.67	27.138
1860	620	2	-0.82	20.066	42.682	27.223
1861	621	1	0.41	49.9	6.579	75.189
1862	621	1	0.41	48.306	6.917	75.293
1863	621	2	-0.82	49.223	7.312	75.266
1864	622	1	0.41	9.176	48.154	71.487
1865	622	1	0.41	8.482	47.674	72.885
1866	622	2	-0.82	8.671	48.458	72.295
1867	623	1	0.41	18.323	38.229	76.215
1868	623	1	0.41	18.244	39.807	75.8
1869	623	2	-0.82	18.628	39.152	76.45
1870	624	1	0.41	1.977	9.676	66.552
1871	624	1	0.41	3.394	10.487	66.582
1872	624	2	-0.82	2.815	9.838	67.074
1873	625	1	0.41	19.326	6.38	71.207
1874	625	1	0.41	20.857	5.865	70.969
1875	625	2	-0.82	19.892	5.627	70.869
1876	626	1	0.41	11.168	34.776	32.483
1877	626	1	0.41	10.452	35.116	31.055
1878	626	2	-0.82	11.189	35.372	31.68
1879	627	1	0.41	8.713	22.656	19.872
1880	627	1	0.41	8.847	21.374	20.874
1881	627	2	-0.82	8.41	21.719	20.044
1882	628	1	0.41	6.995	24.825	67.05
1883	628	1	0.41	6.556	25.083	65.499
1884	628	2	-0.82	6.412	24.507	66.303
1885	629	1	0.41	41.685	29.233	62.185
1886	629	1	0.41	40.312	29.614	61.387
1887	629	2	-0.82	40.747	28.946	61.989
1888	630	1	0.41	47.781	3.492	23.638
1889	630	1	0.41	46.544	2.945	24.552
1890	630	2	-0.82	47.201	2.703	23.839
1891	631	1	0.41	9.253	33.701	32.351
1892	631	1	0.41	7.767	33.867	33.006
1893	631	2	-0.82	8.452	33.21	32.694
1894	632	1	0.41	36.415	5.995	32.831
1895	632	1	0.41	35.076	6.62	32.135
1896	632	2	-0.82	36.037	6.789	32.353
1897	633	1	0.41	28.569	9.155	6.94
1898	633	1	0.41	29.422	9.48	5.587
1899	633	2	-0.82	28.511	9.484	5.998
1900	634	1	0.41	43.585	41.7	50.332
1901	634	1	0.41	41.993	42.002	50.539
1902	634	2	-0.82	42.918	42.307	50.765
1903	635	1	0.41	37.005	35.909	9.304
1904	635	1	0.41	37.729	35.505	7.897
1905	635	2	-0.82	37.486	36.262	8.501
1906	636	1	0.41	34.957	34.336	10.577
1907	636	1	0.41	34.671	35.943	10.628
1908	636	2	-0.82	35.382	35.24	10.629
1909	637	1	0.41	43.861	46.455	14.5
1910	637	1	0.41	45.041	47.578	14.399
1911	637	2	-0.82	44.538	46.977	15.019
1912	638	1	0.41	30.057	21.657	16.851
1913	638	1	0.41	28.566	22.015	17.41
1914	638	2	-0.82	29.478	22.38	17.226
1915	639	1	0.41	38.524	13.011	67.372
1916	639	1	0.41	39.044	11.864	66.333
1917	639	2	-0.82	39.105	12.831	66.578
1918	640	1	0.41	21.514	13.785	58.488
1919	640	1	0.41	20.403	13.781	59.685
1920	640	2	-0.82	20.571	13.551	58.727
1921	641	1	0.41	38.571	45.037	40.683
1922	641	1	0.41	37.162	44.376	40.19
1923	641	2	-0.82	37.893	44.326	40.869
1924	642	1	0.41	17.273	13.483	59.795
1925	642	1	0.41	16.161	14.483	59.141
1926	642	2	-0.82	17.139	14.313	59.254
1927	643	1	0.41	20.469	19.515	9.44
1928	643	1	0.41	19.693	19.357	10.869
1929	643	2	-0.82	20.532	19.673	10.426
1930	644	1	0.41	11.761	18.404	55.516
1931	644	1	0.41	12.994	17.444	55.987
1932	644	2	-0.82	12.755	18.292	55.517
1933	645	1	0.41	4.904	34.114	1.622
1934	645	1	0.41	5.884	34.088	2.927
1935	645	2	-0.82	4.951	34.258	2.61
1936	646	1	0.41	49.406	31.917	45.823
1937	646	1	0.41	49.553	33.5	46.195
1938	646	2	-0.82	49.06	32.656	46.401
1939	647	1	0.41	46.952	27.738	57.189
1940	647	1	0.41	45.665	27.084	56.425
1941	647	2	-0.82	46.637	26.971	56.628
1942	648	1	0.41	17.769	12.557	49.321
1943	648	1	0.41	16.181	12.264	49.08
1944	648	2	-0.82	16.894	12.376	49.771
1945	649	1	0.41	5.746	42.172	50.507
1946	649	1	0.41	7.05	42.787	49.74
1947	649	2	-0.82	6.659	42.561	50.632
1948	650	1	0.41	11.377	40.817	5.815
1949	650	1	0.41	11.492	39.487	4.875
1950	650	2	-0.82	10.864	40.163	5.258
1951	651	1	0.41	43.734	22.393	66.105
1952	651	1	0.41	45.344	22.544	65.877
1953	651	2	-0.82	44.553	21.949	65.739
1954	652	1	0.41	39.777	32.028	71.004
1955	652	1	0.41	38.34	32.762	70.752
1956	652	2	-0.82	38.789	31.888	70.933
1957	653	1	0.41	31.088	4.858	15.332
1958	653	1	0.41	31.469	4.342	16.834
1959	653	2	-0.82	30.987	4.111	15.99
1960	654	1	0.41	0.563	37.328	20.467
1961	654	1	0.41	1.182	38.692	19.817
1962	654	2	-0.82	0.366	38.275	20.215
1963	655	1	0.41	21.113	43.479	28.991
1964	655	1	0.41	22.165	42.231	29.045
1965	655	2	-0.82	21.938	43.088	28.583
1966	656	1	0.41	42.76	18.317	40.812
1967	656	1	0.41	43.011	17.601	39.366
1968	656	2	-0.82	42.91	17.443	40.348
1969	657	1	0.41	15.187	29.946	67.655
1970	657	1	0.41	16.271	29.35	68.722
1971	657	2	-0.82	15.3	29.41	68.492
1972	658	1	0.41	33.209	25.905	70.32
1973	658	1	0.41	34.102	27.261	70.15
1974	658	2	-0.82	33.177	26.904	70.271
1975	659	1	0.41	9.366	21.285	39.357
1976	659	1	0.41	8.313	22.296	38.625
1977	659	2	-0.82	8.487	21.754	39.447
1978	660	1	0.41	45.84	18.126	17.915
1979	660	1	0.41	47.209	18.612	17.169
1980	660	2	-0.82	46.543	18.837	17.88
1981	661	1	0.41	16.337	4.414	48.247
1982	661	1	0.41	16.794	5.982	48.214
1983	661	2	-0.82	17.12	5.037	48.223
1984	662	1	0.41	21.107	19.115	18.373
1985	662	1	0.41	19.497	19.36	18.48
1986	662	2	-0.82	20.396	19.731	18.71
1987	663	1	0.41	26.18	16.425	25.521
1988	663	1	0.41	24.628	16.925	25.613
1989	663	2	-0.82	25.515	17.09	25.182
1990	664	1	0.41	19.855	23.219	76.206
1991	664	1	0.41	21.319	23.811	75.79
1992	664	2	-0.82	20.491	23.981	76.324
1993	665	1	0.41	26.632	34.621	58.898
1994	665	1	0.41	27.443	33.207	58.986
1995	665	2	-0.82	27.015	33.937	59.518
1996	666	1	0.41	37.509	41.317	13.716
1997	666	1	0.41	36.14	41.781	14.476
1998	666	2	-0.82	36.893	42.085	13.893
1999	667	1	0.41	43.401	39.75	32.834
2000	667	1	0.41	44.094	40.801	31.794
2001	667	2	-0.82	43.855	40.638	32.75
2002	668	1	0.41	17.38	7.357	6.836
2003	668	1	0.41	17.698	7.506	5.241
2004	668	2	-0.82	18.09	7.29	6.135
2005	669	1	0.41	8.021	5.788	58.238
2006	669	1	0.41	8.907	4.453	57.925
2007	669	2	-0.82	8.001	4.79	58.178
2008	670	1	0.41	44.038	21.181	7.85
2009	670	1	0.41	43.184	21.899	9.042
2010	670	2	-0.82	43.238	21.1	8.444
2011	671	1	0.41	34.187	19.241	23.589
2012	671	1	0.41	33.773	18.515	22.185
2013	671	2	-0.82	34.492	19.02	22.662
2014	672	1	0.41	45.087	15.876	59.961
2015	672	1	0.41	43.461	15.874	59.814
2016	672	2	-0.82	44.281	15.302	59.816
2017	673	1	0.41	44.879	45.23	42.453
2018	673	1	0.41	44.32	44.979	43.967
2019	673	2	-0.82	44.239	45.552	43.152
2020	674	1	0.41	10.355	44.639	76.245
2021	674	1	0.41	10.251	45.303	74.756
2022	674	2	-0.82	10.049	44.491	75.304
2023	675	1	0.41	47.976	38.118	39.688
2024	675	1	0.41	46.493	38.055	39.006
2025	675	2	-0.82	47.105	37.627	39.671
2026	676	1	0.41	40.329	41.548	15.589
2027	676	1	0.41	39.943	42.841	14.671
2028	676	2	-0.82	40.181	41.871	14.654
2029	677	1	0.41	25.622	42.571	22.945
2030	677	1	0.41	24.976	44.049	23.197
2031	677	2	-0.82	24.786	43.118	22.889
2032	678	1	0.41	34.192	25.002	4.543
2033	678	1	0.41	33.606	26.5	4.259
2034	678	2	-0.82	34.197	25.775	3.908
2035	679	1	0.41	3.2	12.179	16.988
2036	679	1	0.41	4.143	10.846	16.973
2037	679	2	-0.82	3.201	11.179	16.975
2038	680	1	0.41	2.095	8.708	10.414
2039	680	1	0.41	3.209	7.861	11.256
2040	680	2	-0.82	3.07	8.616	10.616
2041	681	1	0.41	23.337	5.878	76.017
2042	681	1	0.41	22.386	4.614	76.424
2043	681	2	-0.82	23.28	5.04	76.561
2044	682	1	0.41	37.123	23.105	1.608
2045	682	1	0.41	36.59	22.287	2.917
2046	682	2	-0.82	37.402	22.587	2.417
2047	683	1	0.41	6.86	35.359	20.972
2048	683	1	0.41	7.937	34.134	21.064
2049	683	2	-0.82	6.968	34.364	20.986
2050	684	1	0.41	1.72	11.465	71.76
2051	684	1	0.41	0.354	12.332	71.54
2052	684	2	-0.82	1.353	12.369	71.542
2053	685	1	0.41	30.577	10.66	19.707
2054	685	1	0.41	31.038	9.86	18.36
2055	685	2	-0.82	31.265	10.049	19.314
2056	686	1	0.41	21.776	25.843	25.071
2057	686	1	0.41	20.662	24.733	24.631
2058	686	2	-0.82	20.836	25.709	24.755
2059	687	1	0.41	3.3	34.649	37.599
2060	687	1	0.41	4.35	35.822	37.166
2061	687	2	-0.82	3.587	35.592	37.769
2062	688	1	0.41	44.595	30.671	49.562
2063	688	1	0.41	45.88	31.675	49.646
2064	688	2	-0.82	45.189	31.188	50.179
2065	689	1	0.41	40.187	8.803	11.23
2066	689	1	0.41	41.509	9.417	10.494
2067	689	2	-0.82	40.635	9.643	10.922
2068	690	1	0.41	24.485	23.25	19.581
2069	690	1	0.41	24.524	21.618	19.623
2070	690	2	-0.82	24.003	22.429	19.887
2071	691	1	0.41	9.243	11.698	3.84
2072	691	1	0.41	9.456	13.304	3.633
2073	691	2	-0.82	8.808	12.596	3.912
2074	692	1	0.41	6.741	12.265	56.814
2075	692	1	0.41	5.606	11.164	57.224
2076	692	2	-0.82	5.77	12.127	57.011
2077	693	1	0.41	21.44	37.227	48.756
2078	693	1	0.41	21.662	37.232	47.138
2079	693	2	-0.82	21.972	36.839	48.003
2080	694	1	0.41	15.103	23.041	72.974
2081	694	1	0.41	16.643	23.524	72.725
2082	694	2	-0.82	15.771	23.766	73.148
2083	695	1	0.41	0.09	37.345	36.259
2084	695	1	0.41	0.282	36.023	37.198
2085	695	2	-0.82	0.377	37.017	37.159
2086	696	1	0.41	35.103	18.023	45.145
2087	696	1	0.41	34.058	18.805	44.163
2088	696	2	-0.82	34.424	17.911	44.419
2089	697	1	0.41	22.749	35.904	42.838
2090	697	1	0.41	22.197	37.314	42.227
2091	697	2	-0.82	23.016	36.782	42.439
2092	698	1	0.41	15.478	29.674	5.242
2093	698	1	0.41	16.612	30.786	4.864
2094	698	2	-0.82	15.762	30.625	5.364
2095	699	1	0.41	0.162	30.976	52.15
2096	699	1	0.41	0.959	32.395	52.014
2097	699	2	-0.82	0.208	31.922	52.473
2098	700	1	0.41	31.309	49.342	72.16
2099	700	1	0.41	30.132	48.387	71.554
2100	700	2	-0.82	30.911	48.425	72.179
2101	701	1	0.41	39.777	34.168	23.291
2102	701	1	0.41	39.06	32.7	23.301
2103	701	2	-0.82	39.936	33.181	23.324
2104	702	1	0.41	5.611	6.45	37.518
2105	702	1	0.41	5.906	4.849	37.639
2106	702	2	-0.82	6.323	5.748	37.512
2107	703	1	0.41	27.127	13.208	44.502
2108	703	1	0.41	25.643	13.878	44.377
2109	703	2	-0.82	26.442	13.769	44.967
2110	704	1	0.41	43.571	3.156	71.714
2111	704	1	0.41	45.072	3.066	71.076
2112	704	2	-0.82	44.098	3.13	70.864
2113	705	1	0.41	15.493	18.125	76.165
2114	705	1	0.41	15.636	16.505	76.309
2115	705	2	-0.82	16.139	17.365	76.237
2116	706	1	0.41	14.959	7.432	67.313
2117	706	1	0.41	13.872	7.693	66.122
2118	706	2	-0.82	14.499	8.131	66.765
2119	707	1	0.41	33.81	16.873	52.759
2120	707	1	0.41	32.999	18.291	52.756
2121	707	2	-0.82	33.905	17.869	52.768
2122	708	1	0.41	44.107	19.654	52.497
2123	708	1	0.41	45.101	18.475	53.036
2124	708	2	-0.82	45.059	19.411	52.687
2125	709	1	0.41	45.306	45.874	49.985
2126	709	1	0.41	44.749	44.571	50.797
2127	709	2	-0.82	44.486	45.38	50.272
2128	710	1	0.41	25.049	45.65	74.303
2129	710	1	0.41	24.356	45.385	75.758
2130	710	2	-0.82	25.225	45.482	75.274
2131	711	1	0.41	16.111	24.312	31.914
2132	711	1	0.41	17.629	24.89	31.745
2133	711	2	-0.82	16.657	25.118	31.687
2134	712	1	0.41	33.553	14.516	49.791
2135	712	1	0.41	32.376	13.614	49.107
2136	712	2	-0.82	32.688	14.545	49.289
2137	713	1	0.41	15.06	37.308	55.418
2138	713	1	0.41	13.49	36.857	55.416
2139	713	2	-0.82	14.119	37.625	55.535
2140	714	1	0.41	2.303	14.465	1.043
2141	714	1	0.41	2.354	16.029	1.511
2142	714	2	-0.82	2.026	15.397	0.809
2143	715	1	0.41	45.874	27.717	5.178
2144	715	1	0.41	44.657	28.267	6.118
2145	715	2	-0.82	45.341	28.523	5.436
2146	716	1	0.41	31.117	47.497	37.34
2147	716	1	0.41	32.745	47.617	37.327
2148	716	2	-0.82	31.974	46.982	37.337
2149	717	1	0.41	13.091	33.479	59.431
2150	717	1	0.41	13.319	33.453	57.815
2151	717	2	-0.82	13.198	34.043	58.612
2152	718	1	0.41	21.727	30.465	34.734
2153	718	1	0.41	20.095	30.458	34.684
2154	718	2	-0.82	20.909	31.038	34.684
2155	719	1	0.41	29.425	32.632	53.575
2156	719	1	0.41	30.862	32.007	54.033
2157	719	2	-0.82	30.279	32.818	54.061
2158	720	1	0.41	40.829	1.121	44.549
2159	720	1	0.41	39.851	0.1	43.733
2160	720	2	-0.82	40.494	0.18	44.494
2161	721	1	0.41	4.887	38.236	35.199
2162	721	1	0.41	4.4	37.979	36.737
2163	721	2	-0.82	5.019	38.504	36.154
2164	722	1	0.41	9.988	49.9	29.074
2165	722	1	0.41	8.55	49.9	28.299
2166	722	2	-0.82	9.323	49.335	28.584
2167	723	1	0.41	35.809	19.136	2.013
2168	723	1	0.41	36.496	18.308	0.785
2169	723	2	-0.82	35.847	18.254	1.543
2170	724	1	0.41	5.609	28.328	59.643
2171	724	1	0.41	4.069	28.646	59.201
2172	724	2	-0.82	4.762	27.931	59.289
2173	725	1	0.41	28.792	17.629	39.478
2174	725	1	0.41	28.262	17.475	37.941
2175	725	2	-0.82	28.977	17.862	38.523
2176	726	1	0.41	1.128	6.278	14.072
2177	726	1	0.41	1.983	5.141	14.873
2178	726	2	-0.82	1.243	5.808	14.947
2179	727	1	0.41	20.688	30.695	32.519
2180	727	1	0.41	19.404	31.705	32.539
2181	727	2	-0.82	19.689	30.747	32.541
2182	728	1	0.41	24.811	28.868	13.725
2183	728	1	0.41	26.406	29.004	14.051
2184	728	2	-0.82	25.503	29.403	14.21
2185	729	1	0.41	29.845	18.725	35.778
2186	729	1	0.41	30.626	17.291	35.778
2187	729	2	-0.82	30.52	18.163	36.256
2188	730	1	0.41	15.997	10.861	4.934
2189	730	1	0.41	15.982	11.989	6.115
2190	730	2	-0.82	16.041	11.841	5.128
2191	731	1	0.41	20.589	18.289	6.561
2192	731	1	0.41	21.817	18.856	5.646
2193	731	2	-0.82	21.097	18.166	5.708
2194	732	1	0.41	21.117	3.89	3.062
2195	732	1	0.41	19.578	3.73	3.584
2196	732	2	-0.82	20.456	3.265	3.478
2197	733	1	0.41	15.559	38.167	31.614
2198	733	1	0.41	14.919	38.185	30.112
2199	733	2	-0.82	15.668	37.838	30.676
2200	734	1	0.41	43.051	21.59	39.211
2201	734	1	0.41	43.948	22.327	38.062
2202	734	2	-0.82	43.978	21.73	38.863
2203	735	1	0.41	37.854	14.058	4.343
2204	735	1	0.41	38.3	15.621	4.502
2205	735	2	-0.82	37.584	15.006	4.173
2206	736	1	0.41	36.793	19.856	61.975
2207	736	1	0.41	35.756	19.669	60.728
2208	736	2	-0.82	36.058	19.289	61.602
2209	737	1	0.41	12.9	39.721	40.598
2210	737	1	0.41	13.005	38.402	41.554
2211	737	2	-0.82	12.609	38.772	40.714
2212	738	1	0.41	15.369	17.702	9.324
2213	738	1	0.41	15.13	16.101	9.538
2214	738	2	-0.82	15.498	16.796	8.921
2215	739	1	0.41	5.868	25.246	22.094
2216	739	1	0.41	7.405	25.432	21.576
2217	739	2	-0.82	6.445	25.611	21.363
2218	740	1	0.41	28.196	35.098	32.718
2219	740	1	0.41	27.213	36.402	32.693
2220	740	2	-0.82	27.244	35.404	32.733
2221	741	1	0.41	49.899	43.166	17.265
2222	741	1	0.41	49.339	44.7	17.296
2223	741	2	-0.82	49.078	43.737	17.238
2224	742	1	0.41	30.166	8.62	40.155
2225	742	1	0.41	29.03	9.638	39.57
2226	742	2	-0.82	29.763	9.005	39.324
2227	743	1	0.41	3.634	33.984	4.828
2228	743	1	0.41	2.031	34.219	4.624
2229	743	2	-0.82	2.888	34.645	4.911
2230	744	1	0.41	40.436	31.519	38.084
2231	744	1	0.41	40.312	29.899	37.916
2232	744	2	-0.82	39.822	30.734	38.167
2233	745	1	0.41	32	2.64	41.752
2234	745	1	0.41	32.451	3.986	42.559
2235	745	2	-0.82	32.647	3.017	42.414
2236	746	1	0.41	4.542	3.981	12.794
2237	746	1	0.41	5.728	3.699	11.708
2238	746	2	-0.82	4.74	3.689	11.858
2239	747	1	0.41	43.961	6.482	24.806
2240	747	1	0.41	43.889	8.086	24.506
2241	747	2	-0.82	44.398	7.366	24.977
2242	748	1	0.41	49.619	43.8	61.006
2243	748	1	0.41	48.294	44.755	61.043
2244	748	2	-0.82	49.294	44.744	61.061
2245	749	1	0.41	22.931	31.937	56.603
2246	749	1	0.41	23.012	30.309	56.699
2247	749	2	-0.82	23.543	31.155	56.723
2248	750	1	0.41	38	48.338	68.726
2249	750	1	0.41	37.356	49.673	68.04
2250	750	2	-0.82	37.237	48.984	68.755
2251	751	1	0.41	12.395	47.147	3.305
2252	751	1	0.41	12.293	45.518	3.258
2253	751	2	-0.82	12.92	46.296	3.283
2254	752	1	0.41	43.68	0.377	17.286
2255	752	1	0.41	42.66	0.1	18.531
2256	752	2	-0.82	43.62	0.16	18.261
2257	753	1	0.41	42.357	31.247	9.049
2258	753	1	0.41	43.921	31.629	8.774
2259	753	2	-0.82	43.004	31.999	8.918
2260	754	1	0.41	27.157	38.649	43.898
2261	754	1	0.41	28.417	37.971	44.685
2262	754	2	-0.82	28.107	38.349	43.813
2263	755	1	0.41	18.585	12.559	7.463
2264	755	1	0.41	19.64	13.279	6.445
2265	755	2	-0.82	19.088	13.401	7.269
2266	756	1	0.41	29.26	8.175	12.397
2267	756	1	0.41	28.124	9.348	12.402
2268	756	2	-0.82	28.32	8.404	12.14
2269	757	1	0.41	7.453	0.098	57.606
2270	757	1	0.41	9.037	0.45	57.788
2271	757	2	-0.82	8.118	0.622	58.139
2272	758	1	0.41	47.915	49.894	62.251
2273	758	1	0.41	49.183	48.865	62.22
2274	758	2	-0.82	48.847	49.755	61.914
2275	759	1	0.41	1.41	17.331	40.733
2276	759	1	0.41	2.621	16.371	41.26
2277	759	2	-0.82	1.629	16.465	41.183
2278	760	1	0.41	11.834	5.194	52.746
2279	760	1	0.41	13.369	5.043	52.208
2280	760	2	-0.82	12.426	5.238	51.941
2281	761	1	0.41	19.554	24.557	30.195
2282	761	1	0.41	20.738	24.674	31.314
2283	761	2	-0.82	19.766	24.49	31.17
2284	762	1	0.41	48.676	23.665	32.646
2285	762	1	0.41	47.138	23.442	32.144
2286	762	2	-0.82	47.837	23.14	32.792
2287	763	1	0.41	23.144	40.377	55.658
2288	763	1	0.41	21.635	40.184	55.063
2289	763	2	-0.82	22.608	40.191	54.834
2290	764	1	0.41	10.109	43.204	28.95
2291	764	1	0.41	9.691	44.606	29.675
2292	764	2	-0.82	9.855	44.159	28.797
2293	765	1	0.41	2.372	20.282	20.285
2294	765	1	0.41	3.732	21.137	19.992
2295	765	2	-0.82	3.308	20.234	19.936
2296	766	1	0.41	29.601	0.919	55.802
2297	766	1	0.41	30.792	2.036	55.803
2298	766	2	-0.82	29.802	1.899	55.798
2299	767	1	0.41	6	39.339	54.038
2300	767	1	0.41	6.827	38.266	53.126
2301	767	2	-0.82	6.513	38.481	54.05
2302	768	1	0.41	49.836	42.378	44.797
2303	768	1	0.41	49.285	43.904	44.617
2304	768	2	-0.82	49.075	42.999	44.985
2305	769	1	0.41	40.298	44.958	42.831
2306	769	1	0.41	40.047	43.347	42.923
2307	769	2	-0.82	39.667	44.215	42.606
2308	770	1	0.41	29.127	32.465	45.09
2309	770	1	0.41	29.191	34.082	45.311
2310	770	2	-0.82	29.098	33.199	45.769
2311	771	1	0.41	32.434	49.9	8.294
2312	771	1	0.41	31.784	48.59	7.568
2313	771	2	-0.82	31.846	49.587	7.548
2314	772	1	0.41	26.289	11.471	31.466
2315	772	1	0.41	26.03	13.074	31.293
2316	772	2	-0.82	25.919	12.178	30.864
2317	773	1	0.41	8.844	14.504	60.505
2318	773	1	0.41	7.383	14.943	61.087
2319	773	2	-0.82	7.891	14.692	60.264
2320	774	1	0.41	0.22	28.212	58.703
2321	774	1	0.41	1.411	29.239	58.265
2322	774	2	-0.82	1.175	28.28	58.415
2323	775	1	0.41	7.233	18.367	26.737
2324	775	1	0.41	5.846	18.839	26.014
2325	775	2	-0.82	6.77	19.121	26.27
2326	776	1	0.41	40.425	2.532	65.823
2327	776	1	0.41	40.174	4.139	65.961
2328	776	2	-0.82	40.862	3.431	65.806
2329	777	1	0.41	26.452	13.105	73.631
2330	777	1	0.41	26.436	14.728	73.451
2331	777	2	-0.82	25.894	13.931	73.717
2332	778	1	0.41	18.941	24.461	67.347
2333	778	1	0.41	20.243	23.758	66.655
2334	778	2	-0.82	19.458	23.61	67.256
2335	779	1	0.41	26.589	23.29	23.294
2336	779	1	0.41	27.341	23.279	21.844
2337	779	2	-0.82	26.876	23.852	22.517
2338	780	1	0.41	39.558	17.509	6.509
2339	780	1	0.41	38.967	18.835	7.259
2340	780	2	-0.82	39.792	18.401	6.898
2341	781	1	0.41	27.352	40.371	14.596
2342	781	1	0.41	26.373	41.647	14.311
2343	781	2	-0.82	26.401	40.668	14.508
2344	782	1	0.41	19.206	28.918	37.118
2345	782	1	0.41	20.605	29.757	37.041
2346	782	2	-0.82	19.608	29.829	37.026
2347	783	1	0.41	26.267	29.919	52.276
2348	783	1	0.41	27.703	29.663	53.01
2349	783	2	-0.82	27.202	30.258	52.383
2350	784	1	0.41	15.517	0.375	63.977
2351	784	1	0.41	16.874	1.26	63.777
2352	784	2	-0.82	16.476	0.472	64.244
2353	785	1	0.41	49.749	49.251	6.196
2354	785	1	0.41	48.753	48.596	5.079
2355	785	2	-0.82	49.516	49.225	5.223
2356	786	1	0.41	8.477	38.827	73.73
2357	786	1	0.41	7.35	40	73.588
2358	786	2	-0.82	8.292	39.745	73.377
2359	787	1	0.41	30.934	10.807	2.785
2360	787	1	0.41	31.668	11.98	3.652
2361	787	2	-0.82	31.694	11.013	3.401
2362	788	1	0.41	13.053	18.962	52.604
2363	788	1	0.41	13.369	20.419	53.271
2364	788	2	-0.82	13.096	19.476	53.461
2365	789	1	0.41	11.631	48.94	14.947
2366	789	1	0.41	12.605	47.928	14.112
2367	789	2	-0.82	11.74	48.005	14.607
2368	790	1	0.41	2.183	0.102	47.647
2369	790	1	0.41	3.09	1.117	48.55
2370	790	2	-0.82	2.808	0.166	48.425
2371	791	1	0.41	8.169	30.07	7.963
2372	791	1	0.41	8.271	28.641	8.746
2373	791	2	-0.82	8.072	29.615	8.849
2374	792	1	0.41	0.174	46.54	44.865
2375	792	1	0.41	1.73	46.048	44.929
2376	792	2	-0.82	0.78	45.744	44.869
2377	793	1	0.41	3.316	33.013	10.779
2378	793	1	0.41	3.453	34.593	10.392
2379	793	2	-0.82	2.979	33.934	10.975
2380	794	1	0.41	33.782	30.638	56.564
2381	794	1	0.41	32.501	31.358	57.275
2382	794	2	-0.82	33.013	31.262	56.423
2383	795	1	0.41	47.787	33.888	35.319
2384	795	1	0.41	47.113	35.201	34.621
2385	795	2	-0.82	46.947	34.264	34.927
2386	796	1	0.41	28.043	24.24	27.294
2387	796	1	0.41	29.555	23.648	27.122
2388	796	2	-0.82	28.584	23.413	27.143
2389	797	1	0.41	37.155	1.332	14.022
2390	797	1	0.41	38.219	2.193	14.912
2391	797	2	-0.82	37.336	1.726	14.923
2392	798	1	0.41	18.351	14.868	32.838
2393	798	1	0.41	18.935	16.39	32.933
2394	798	2	-0.82	18.106	15.837	32.858
2395	799	1	0.41	7.195	2.912	58.992
2396	799	1	0.41	8.621	3.085	59.768
2397	799	2	-0.82	7.972	2.425	59.391
2398	800	1	0.41	40.176	26.11	34.094
2399	800	1	0.41	38.956	25.032	33.966
2400	800	2	-0.82	39.854	25.204	34.37
2401	801	1	0.41	49.555	26.374	71.17
2402	801	1	0.41	48.42	25.734	72.155
2403	801	2	-0.82	49.273	25.552	71.666
2404	802	1	0.41	30.024	49.9	66.868
2405	802	1	0.41	28.828	48.788	66.857
2406	802	2	-0.82	29.076	49.723	66.603
2407	803	1	0.41	14.176	11.704	29.442
2408	803	1	0.41	13.177	10.422	29.597
2409	803	2	-0.82	13.291	11.322	29.177
2410	804	1	0.41	17.497	30.607	67.396
2411	804	1	0.41	16.962	32.01	68.039
2412	804	2	-0.82	17.732	31.56	67.587
2413	805	1	0.41	2.771	41.341	11.444
2414	805	1	0.41	1.375	42.186	11.362
2415	805	2	-0.82	1.858	41.451	11.838
2416	806	1	0.41	23.562	33.871	60.999
2417	806	1	0.41	24.96	33.172	60.523
2418	806	2	-0.82	24.544	34.012	60.871
2419	807	1	0.41	35.508	31.015	33.728
2420	807	1	0.41	34.4	29.833	33.932
2421	807	2	-0.82	35.296	30.054	33.549
2422	808	1	0.41	12.793	26.495	16.314
2423	808	1	0.41	12.822	24.865	16.416
2424	808	2	-0.82	12.343	25.693	16.707
2425	809	1	0.41	18.713	10.414	54.882
2426	809	1	0.41	19.569	11.516	54.033
2427	809	2	-0.82	19.026	10.679	53.97
2428	810	1	0.41	20.942	34.793	31.137
2429	810	1	0.41	19.893	33.759	31.842
2430	810	2	-0.82	20.858	33.95	31.67
2431	811	1	0.41	4.62	39.117	47.272
2432	811	1	0.41	5.627	37.867	46.972
2433	811	2	-0.82	4.69	38.122	47.21
2434	812	1	0.41	47.225	48.15	71.442
2435	812	1	0.41	48.519	47.18	71.66
2436	812	2	-0.82	47.556	47.319	71.888
2437	813	1	0.41	6.602	17.821	10.869
2438	813	1	0.41	5.818	18.128	12.268
2439	813	2	-0.82	6.024	17.428	11.584
2440	814	1	0.41	40.128	11.399	41.989
2441	814	1	0.41	40.3	10.075	42.929
2442	814	2	-0.82	40.416	11.067	42.887
2443	815	1	0.41	8.509	49.9	43.839
2444	815	1	0.41	8.63	49.9	45.467
2445	815	2	-0.82	9.087	49.647	44.615
2446	816	1	0.41	15.904	42.737	18.609
2447	816	1	0.41	16.425	44.284	18.555
2448	816	2	-0.82	15.618	43.694	18.565
2449	817	1	0.41	38.789	5.362	17.828
2450	817	1	0.41	40.42	5.287	17.793
2451	817	2	-0.82	39.625	5.859	17.594
2452	818	1	0.41	13.392	0.803	26.737
2453	818	1	0.41	11.937	1.147	26.081
2454	818	2	-0.82	12.603	0.423	26.253
2455	819	1	0.41	49.08	13.62	2.63
2456	819	1	0.41	47.708	12.742	2.745
2457	819	2	-0.82	48.188	13.439	2.214
2458	820	1	0.41	39.969	16.531	48.563
2459	820	1	0.41	40.391	14.955	48.488
2460	820	2	-0.82	39.623	15.594	48.51
2461	821	1	0.41	25.363	37.259	52.525
2462	821	1	0.41	26.617	37.043	51.502
2463	821	2	-0.82	25.7	37.428	51.599
2464	822	1	0.41	6.608	46.144	36.178
2465	822	1	0.41	6.326	46.404	37.765
2466	822	2	-0.82	6.531	46.841	36.89
2467	823	1	0.41	41.88	25.372	21.191
2468	823	1	0.41	43.247	25.629	22.046
2469	823	2	-0.82	42.871	25.495	21.13
2470	824	1	0.41	4.367	3.829	41.967
2471	824	1	0.41	5.364	3.099	43.035
2472	824	2	-0.82	5.166	3.236	42.065
2473	825	1	0.41	28.653	8.213	68.006
2474	825	1	0.41	28.703	8.469	66.394
2475	825	2	-0.82	28.127	8.175	67.155
2476	826	1	0.41	28.661	11.751	7.096
2477	826	1	0.41	30.267	11.991	6.926
2478	826	2	-0.82	29.431	12.337	7.349
2479	827	1	0.41	32.392	23.772	76.777
2480	827	1	0.41	30.781	24.028	76.716
2481	827	2	-0.82	31.679	24.461	76.646
2482	828	1	0.41	42.401	45.71	25.611
2483	828	1	0.41	43.339	46.396	24.463
2484	828	2	-0.82	42.49	46.484	24.982
2485	829	1	0.41	37.254	40.527	52.336
2486	829	1	0.41	38.545	39.529	52.268
2487	829	2	-0.82	38.234	40.446	52.518
2488	830	1	0.41	11.038	19.354	70.901
2489	830	1	0.41	12.314	19.781	71.827
2490	830	2	-0.82	11.964	19.732	70.892
2491	831	1	0.41	16.426	32.691	65.672
2492	831	1	0.41	18.045	32.903	65.643
2493	831	2	-0.82	17.307	32.238	65.531
2494	832	1	0.41	2.378	32.483	25.329
2495	832	1	0.41	0.942	33.259	25.398
2496	832	2	-0.82	1.385	32.372	25.273
2497	833	1	0.41	11.996	41.069	44.818
2498	833	1	0.41	11.847	39.928	45.976
2499	833	2	-0.82	11.434	40.746	45.579
2500	834	1	0.41	35.988	14.638	58.928
2501	834	1	0.41	35.098	13.361	59.423
2502	834	2	-0.82	36.026	13.698	59.267
2503	835	1	0.41	0.1	8.5	52.886
2504	835	1	0.41	0.1	10.132	52.817
2505	835	2	-0.82	0.657	9.323	53.002
2506	836	1	0.41	35.29	11.825	75.851
2507	836	1	0.41	35.271	13.199	76.732
2508	836	2	-0.82	35.855	12.488	76.342
2509	837	1	0.41	18.488	41.957	70.014
2510	837	1	0.41	17.039	41.205	69.987
2511	837	2	-0.82	17.716	41.691	69.436
2512	838	1	0.41	22.842	5.959	50.984
2513	838	1	0.41	21.644	5.16	50.213
2514	838	2	-0.82	22.132	6.03	50.282
2515	839	1	0.41	1.474	13.682	53.252
2516	839	1	0.41	1.935	12.757	51.988
2517	839	2	-0.82	1.729	13.688	52.285
2518	840	1	0.41	23.899	11.308	57.474
2519	840	1	0.41	23.604	9.705	57.576
2520	840	2	-0.82	23.714	10.477	56.95
2521	841	1	0.41	0.945	9.696	72.814
2522	841	1	0.41	0.288	8.214	73.012
2523	841	2	-0.82	0.1	9.196	73.004
2524	842	1	0.41	34.139	22.114	36.74
2525	842	1	0.41	34.2	22.17	35.109
2526	842	2	-0.82	33.618	21.975	35.898
2527	843	1	0.41	16.534	5.989	40.234
2528	843	1	0.41	17.601	6.997	40.951
2529	843	2	-0.82	17.401	6.043	40.73
2530	844	1	0.41	11.457	43.991	57.284
2531	844	1	0.41	11.958	44.79	55.951
2532	844	2	-0.82	11.853	44.844	56.943
2533	845	1	0.41	11.404	30.503	57.954
2534	845	1	0.41	11.333	30.628	56.327
2535	845	2	-0.82	11.241	31.126	57.188
2536	846	1	0.41	20.633	42.172	43.025
2537	846	1	0.41	19.075	42.644	42.892
2538	846	2	-0.82	19.783	42.051	42.511
2539	847	1	0.41	14.683	47.515	42.245
2540	847	1	0.41	14.932	48.61	43.431
2541	847	2	-0.82	14.303	47.918	43.078
2542	848	1	0.41	13.032	17.542	60.946
2543	848	1	0.41	11.479	18.04	61.032
2544	848	2	-0.82	12.41	18.213	61.351
2545	849	1	0.41	19.038	17.279	17.898
2546	849	1	0.41	20.598	16.857	18.133
2547	849	2	-0.82	19.976	17.405	17.575
2548	850	1	0.41	21.722	10.422	10.262
2549	850	1	0.41	22.147	11.259	8.926
2550	850	2	-0.82	22.076	10.347	9.329
2551	851	1	0.41	10.091	18.094	44.916
2552	851	1	0.41	11.542	18.031	44.171
2553	851	2	-0.82	10.914	18.613	44.687
2554	852	1	0.41	21.413	21.198	17.169
2555	852	1	0.41	20.521	21.018	15.813
2556	852	2	-0.82	20.678	20.673	16.738
2557	853	1	0.41	37.214	20.913	20.457
2558	853	1	0.41	37.352	21.135	18.845
2559	853	2	-0.82	37.831	21.189	19.721
2560	854	1	0.41	41.383	12.899	16.853
2561	854	1	0.41	41.686	11.596	17.789
2562	854	2	-0.82	41.731	11.962	16.86
2563	855	1	0.41	20.09	2.054	56.093
2564	855	1	0.41	18.684	1.265	56.351
2565	855	2	-0.82	19.675	1.163	56.279
2566	856	1	0.41	13.999	25.834	2.715
2567	856	1	0.41	15.476	26.529	2.765
2568	856	2	-0.82	14.492	26.704	2.747
2569	857	1	0.41	49.314	34.239	59.061
2570	857	1	0.41	47.947	35.128	59.144
2571	857	2	-0.82	48.943	35.154	59.222
2572	858	1	0.41	1.461	24.975	0.71
2573	858	1	0.41	2.845	24.117	0.828
2574	858	2	-0.82	2.228	24.587	0.199
2575	859	1	0.41	16.624	36.748	28.858
2576	859	1	0.41	18.203	36.456	29.158
2577	859	2	-0.82	17.53	37.164	28.946
2578	860	1	0.41	34.134	41.298	68.729
2579	860	1	0.41	33.705	41.867	67.26
2580	860	2	-0.82	34.421	41.399	67.776
2581	861	1	0.41	19.979	23.565	0.591
2582	861	1	0.41	21.036	24.722	1.048
2583	861	2	-0.82	20.741	23.78	1.201
2584	862	1	0.41	48.519	22.963	57.034
2585	862	1	0.41	49.481	21.755	56.504
2586	862	2	-0.82	48.681	21.977	57.06
2587	863	1	0.41	6.871	1.421	42.037
2588	863	1	0.41	7.129	0.1	42.962
2589	863	2	-0.82	6.832	0.422	42.063
2590	864	1	0.41	18.649	42.461	62.159
2591	864	1	0.41	19.939	43.46	62.084
2592	864	2	-0.82	18.942	43.417	62.143
2593	865	1	0.41	28.993	22.1	7.215
2594	865	1	0.41	30.457	21.703	7.819
2595	865	2	-0.82	29.914	22.437	7.411
2596	866	1	0.41	40.712	38.015	1.367
2597	866	1	0.41	42.29	38.423	1.258
2598	866	2	-0.82	41.412	38.662	1.671
2599	867	1	0.41	3.488	43.173	23.365
2600	867	1	0.41	3.659	41.628	23.867
2601	867	2	-0.82	3.28	42.524	24.097
2602	868	1	0.41	40.17	26.634	26.228
2603	868	1	0.41	41.006	25.464	27.002
2604	868	2	-0.82	41.084	26.298	26.456
2605	869	1	0.41	10.217	25.918	49.317
2606	869	1	0.41	11.447	25.923	50.392
2607	869	2	-0.82	10.482	25.698	50.256
2608	870	1	0.41	46.267	1.42	7.919
2609	870	1	0.41	47.599	0.479	7.82
2610	870	2	-0.82	46.599	0.481	7.823
2611	871	1	0.41	45.63	19.717	64.012
2612	871	1	0.41	45.969	21.313	64.083
2613	871	2	-0.82	46.233	20.407	64.414
2614	872	1	0.41	22.204	20.624	32.212
2615	872	1	0.41	21.512	22.039	31.782
2616	872	2	-0.82	22.293	21.435	31.633
2617	873	1	0.41	6.955	10.244	55.747
2618	873	1	0.41	8.171	9.22	56.12
2619	873	2	-0.82	7.814	10.145	56.249
2620	874	1	0.41	46.328	44.922	70.256
2621	874	1	0.41	45.197	46.096	70.177
2622	874	2	-0.82	45.347	45.109	70.2
2623	875	1	0.41	13.235	34.433	33.155
2624	875	1	0.41	14.157	33.09	33.044
2625	875	2	-0.82	13.986	33.921	33.572
2626	876	1	0.41	4.675	12.981	25.218
2627	876	1	0.41	5.57	14.325	25.46
2628	876	2	-0.82	5.346	13.6	24.81
2629	877	1	0.41	35.515	42.825	66.455
2630	877	1	0.41	34.16	43.399	65.747
2631	877	2	-0.82	35.11	43.606	65.98
2632	878	1	0.41	39.594	44.175	75.064
2633	878	1	0.41	38.615	43.744	76.298
2634	878	2	-0.82	39.023	43.444	75.436
2635	879	1	0.41	0.351	6.776	37.152
2636	879	1	0.41	1.553	7.449	38.028
2637	879	2	-0.82	1.28	6.646	37.5
2638	880	1	0.41	10.595	43.438	24.583
2639	880	1	0.41	9.24	44.317	24.341
2640	880	2	-0.82	9.6	43.396	24.486
2641	881	1	0.41	1.947	21.45	57.143
2642	881	1	0.41	1.512	22.061	55.692
2643	881	2	-0.82	1.729	21.224	56.193
2644	882	1	0.41	2.739	44.848	51.827
2645	882	1	0.41	2.175	46.325	51.418
2646	882	2	-0.82	2.506	45.451	51.064
2647	883	1	0.41	28.09	40.5	36.49
2648	883	1	0.41	26.676	39.91	35.925
2649	883	2	-0.82	27.106	40.435	36.658
2650	884	1	0.41	23.116	3.198	31.932
2651	884	1	0.41	22.948	4.814	32.095
2652	884	2	-0.82	22.471	3.961	31.887
2653	885	1	0.41	40.122	21.949	1.255
2654	885	1	0.41	39.379	21.586	2.664
2655	885	2	-0.82	40.115	21.328	2.039
2656	886	1	0.41	10.382	33.552	39.68
2657	886	1	0.41	8.914	33.715	38.985
2658	886	2	-0.82	9.884	33.94	38.904
2659	887	1	0.41	11.88	3.017	51.378
2660	887	1	0.41	11.589	1.592	52.12
2661	887	2	-0.82	12.302	2.215	51.802
2662	888	1	0.41	38.425	30.408	24.55
2663	888	1	0.41	39.646	30.588	23.481
2664	888	2	-0.82	39.417	30.366	24.429
2665	889	1	0.41	21.775	35.89	58.666
2666	889	1	0.41	22.669	37.203	59.045
2667	889	2	-0.82	22.674	36.207	58.969
2668	890	1	0.41	40.718	20.402	35.935
2669	890	1	0.41	41.674	21.418	36.782
2670	890	2	-0.82	41.663	20.679	36.11
2671	891	1	0.41	13.08	49.193	50.01
2672	891	1	0.41	11.592	48.615	50.352
2673	891	2	-0.82	12.566	48.396	50.327
2674	892	1	0.41	31.065	3.727	74.538
2675	892	1	0.41	31.495	5.287	74.322
2676	892	2	-0.82	31.148	4.62	74.98
2677	893	1	0.41	6.378	29.441	65.654
2678	893	1	0.41	6.208	29.815	64.074
2679	893	2	-0.82	6.702	29.244	64.729
2680	894	1	0.41	43.893	21.618	4.279
2681	894	1	0.41	42.283	21.35	4.296
2682	894	2	-0.82	43.182	20.915	4.275
2683	895	1	0.41	46.218	8.674	58.119
2684	895	1	0.41	44.642	9.098	58.055
2685	895	2	-0.82	45.281	8.329	58.056
2686	896	1	0.41	18.156	21.02	61.003
2687	896	1	0.41	18.01	19.398	61.128
2688	896	2	-0.82	17.886	20.185	60.524
2689	897	1	0.41	35.133	30.487	75.822
2690	897	1	0.41	33.525	30.774	75.809
2691	897	2	-0.82	34.43	31.198	75.837
2692	898	1	0.41	34.709	24.856	21.772
2693	898	1	0.41	34.006	26.285	22.132
2694	898	2	-0.82	34.85	25.845	21.827
2695	899	1	0.41	20.346	11.388	68.619
2696	899	1	0.41	19.172	12.49	68.35
2697	899	2	-0.82	20.153	12.312	68.289
2698	900	1	0.41	15.277	45.442	63.697
2699	900	1	0.41	15.493	43.823	63.669
2700	900	2	-0.82	15.956	44.708	63.715
2701	901	1	0.41	11.734	20.724	63.472
2702	901	1	0.41	10.89	22.122	63.494
2703	901	2	-0.82	10.818	21.125	63.487
2704	902	1	0.41	42.711	11.018	2.429
2705	902	1	0.41	42.47	9.415	2.629
2706	902	2	-0.82	43.122	10.112	2.332
2707	903	1	0.41	14.089	23.486	38.621
2708	903	1	0.41	14.322	22.168	39.557
2709	903	2	-0.82	14.631	23.099	39.367
2710	904	1	0.41	14.604	14.348	53.375
2711	904	1	0.41	15.438	15.047	54.592
2712	904	2	-0.82	15.446	14.313	53.914
2713	905	1	0.41	36.149	26.897	58.342
2714	905	1	0.41	34.709	26.529	57.666
2715	905	2	-0.82	35.445	26.192	58.251
2716	906	1	0.41	23.94	18.452	56.165
2717	906	1	0.41	23.775	17.576	54.797
2718	906	2	-0.82	24.288	17.669	55.65
2719	907	1	0.41	40.127	5.572	29.431
2720	907	1	0.41	40.332	6.842	28.424
2721	907	2	-0.82	40.138	5.863	28.474
2722	908	1	0.41	45.862	41.239	68.739
2723	908	1	0.41	47.214	41.916	69.354
2724	908	2	-0.82	46.43	42.061	68.751
2725	909	1	0.41	45.102	0.507	24.058
2726	909	1	0.41	46.664	0.1	24.301
2727	909	2	-0.82	46.039	0.853	24.097
2728	910	1	0.41	26.076	35.46	64.4
2729	910	1	0.41	26.013	37.07	64.663
2730	910	2	-0.82	26.616	36.3	64.46
2731	911	1	0.41	11.587	26.75	23.965
2732	911	1	0.41	10.224	27.595	23.656
2733	911	2	-0.82	11.204	27.666	23.839
2734	912	1	0.41	49.901	26.167	11.836
2735	912	1	0.41	49.53	25.672	13.347
2736	912	2	-0.82	49.898	25.388	12.463
2737	913	1	0.41	9.904	29.162	17.731
2738	913	1	0.41	9.712	29.34	19.343
2739	913	2	-0.82	9.645	28.699	18.579
2740	914	1	0.41	19.49	9.148	27.112
2741	914	1	0.41	20.05	10.397	28.003
2742	914	2	-0.82	19.833	9.421	28.011
2743	915	1	0.41	37.464	7.076	62.003
2744	915	1	0.41	38.774	6.121	62.197
2745	915	2	-0.82	37.801	6.135	61.97
2746	916	1	0.41	43.661	3.857	42.154
2747	916	1	0.41	45.274	3.625	42.259
2748	916	2	-0.82	44.538	4.001	41.696
2749	917	1	0.41	2.243	19.123	45.364
2750	917	1	0.41	0.819	19.719	44.83
2751	917	2	-0.82	1.501	18.999	44.705
2752	918	1	0.41	8.65	40.556	48.829
2753	918	1	0.41	7.542	40.603	50.027
2754	918	2	-0.82	7.692	40.74	49.049
2755	919	1	0.41	5.431	15.779	54.891
2756	919	1	0.41	4.267	14.643	54.753
2757	919	2	-0.82	4.678	15.319	55.363
2758	920	1	0.41	13.622	3.302	14.443
2759	920	1	0.41	12.508	2.917	13.312
2760	920	2	-0.82	12.734	3.548	14.054
2761	921	1	0.41	12.548	9.12	40.72
2762	921	1	0.41	12.288	10.725	40.566
2763	921	2	-0.82	12.278	9.848	40.088
2764	922	1	0.41	11.957	21.922	27.157
2765	922	1	0.41	12.704	23.35	26.898
2766	922	2	-0.82	11.822	22.907	27.054
2767	923	1	0.41	22.194	22.87	29.863
2768	923	1	0.41	23.777	22.527	29.653
2769	923	2	-0.82	23.113	23.26	29.799
2770	924	1	0.41	10.497	31.262	17.453
2771	924	1	0.41	8.922	31.127	17.863
2772	924	2	-0.82	9.831	31.388	18.188
2773	925	1	0.41	2.502	8.005	47.334
2774	925	1	0.41	2.582	9.106	46.131
2775	925	2	-0.82	2.15	8.881	47.004
2776	926	1	0.41	49.886	37.068	32.948
2777	926	1	0.41	48.962	38.412	33.029
2778	926	2	-0.82	49.899	38.064	33.029
2779	927	1	0.41	4.155	0.384	3.43
2780	927	1	0.41	4.975	1.764	3.131
2781	927	2	-0.82	4.135	1.257	2.941
2782	928	1	0.41	31.072	5.901	66.349
2783	928	1	0.41	31.502	7.444	66.664
2784	928	2	-0.82	30.735	6.806	66.608
2785	929	1	0.41	11.372	15.421	56.448
2786	929	1	0.41	11.216	13.959	57.158
2787	929	2	-0.82	10.765	14.833	56.983
2788	930	1	0.41	33.495	17.065	0.104
2789	930	1	0.41	33.577	18.696	0.1
2790	930	2	-0.82	34.112	17.852	0.1
2791	931	1	0.41	38.519	35.768	38.341
2792	931	1	0.41	38.851	37.099	37.455
2793	931	2	-0.82	38.928	36.68	38.359
2794	932	1	0.41	11.088	22.546	9.484
2795	932	1	0.41	10.939	21.793	10.925
2796	932	2	-0.82	10.724	21.74	9.951
2797	933	1	0.41	21.474	11.961	55.304
2798	933	1	0.41	22.271	12.594	56.581
2799	933	2	-0.82	22.076	12.701	55.607
2800	934	1	0.41	33.127	47.473	32.374
2801	934	1	0.41	32.007	46.564	33.141
2802	934	2	-0.82	32.954	46.595	32.821
2803	935	1	0.41	48.176	14.607	11.391
2804	935	1	0.41	49.791	14.814	11.521
2805	935	2	-0.82	49.056	14.138	11.464
2806	936	1	0.41	41.911	9.306	17.208
2807	936	1	0.41	43.291	10.175	17.293
2808	936	2	-0.82	42.814	9.446	16.802
2809	937	1	0.41	13.313	43.114	42.629
2810	937	1	0.41	11.888	42.605	43.242
2811	937	2	-0.82	12.851	42.371	43.114
2812	938	1	0.41	3.758	11.506	23.462
2813	938	1	0.41	2.467	11.904	22.545
2814	938	2	-0.82	3.429	12.103	22.73
2815	939	1	0.41	20.848	38.155	16.897
2816	939	1	0.41	20.291	36.772	16.229
2817	939	2	-0.82	20.241	37.371	17.028
2818	940	1	0.41	46.235	7.25	55.618
2819	940	1	0.41	47.451	6.342	55.013
2820	940	2	-0.82	46.589	6.319	55.519
2821	941	1	0.41	6.223	38.785	33.539
2822	941	1	0.41	7.056	38.457	34.905
2823	941	2	-0.82	6.707	39.186	34.317
2824	942	1	0.41	24.64	26.202	48.985
2825	942	1	0.41	25.161	24.738	48.481
2826	942	2	-0.82	25.39	25.709	48.543
2827	943	1	0.41	27.297	3.806	63.112
2828	943	1	0.41	26.842	2.239	63.055
2829	943	2	-0.82	26.516	3.182	63.107
2830	944	1	0.41	6.789	0.82	29.164
2831	944	1	0.41	5.432	1.718	29.302
2832	944	2	-0.82	6.431	1.745	29.294
2833	945	1	0.41	27.581	0.432	43.135
2834	945	1	0.41	26.801	0.1	44.531
2835	945	2	-0.82	27.068	0.826	43.898
2836	946	1	0.41	0.101	15.265	10.81
2837	946	1	0.41	1.141	16.418	11.318
2838	946	2	-0.82	0.176	16.175	11.219
2839	947	1	0.41	7.562	13.923	70.468
2840	947	1	0.41	8.675	15.117	70.525
2841	947	2	-0.82	7.697	14.912	70.535
2842	948	1	0.41	11.691	24.762	5.104
2843	948	1	0.41	12.202	23.211	5.092
2844	948	2	-0.82	11.401	23.806	5.151
2845	949	1	0.41	8.76	44.15	4.049
2846	949	1	0.41	9.646	42.887	4.586
2847	949	2	-0.82	8.863	43.478	4.782
2848	950	1	0.41	20.884	34.631	57.097
2849	950	1	0.41	20.083	35.968	56.611
2850	950	2	-0.82	19.981	35.03	56.939
2851	951	1	0.41	35.552	22.963	21.034
2852	951	1	0.41	35.088	21.668	20.154
2853	951	2	-0.82	35.685	22.469	20.174
2854	952	1	0.41	34.678	35.532	28.092
2855	952	1	0.41	35.925	35.58	29.145
2856	952	2	-0.82	35.601	35.197	28.28
2857	953	1	0.41	8.104	17.225	19.608
2858	953	1	0.41	7.268	17.982	18.427
2859	953	2	-0.82	8.086	17.445	18.632
2860	954	1	0.41	41.918	23.974	2.549
2861	954	1	0.41	41.44	25.308	3.361
2862	954	2	-0.82	42.004	24.969	2.609
2863	955	1	0.41	25.4	20.482	68.776
2864	955	1	0.41	26.953	20.436	69.277
2865	955	2	-0.82	26.332	20.784	68.576
2866	956	1	0.41	22.258	28.404	37.569
2867	956	1	0.41	22.878	29.281	38.799
2868	956	2	-0.82	22.949	29.081	37.823
2869	957	1	0.41	40.412	31.659	26.064
2870	957	1	0.41	41.421	32.606	25.197
2871	957	2	-0.82	40.566	32.088	25.174
2872	958	1	0.41	21.08	16.582	8.371
2873	958	1	0.41	20.189	15.847	7.216
2874	958	2	-0.82	21.11	16.137	7.476
2875	959	1	0.41	31.873	18.283	11.673
2876	959	1	0.41	32.001	19.91	11.605
2877	959	2	-0.82	31.551	19.145	12.065
2878	960	1	0.41	4.247	10.791	28.639
2879	960	1	0.41	3.704	11.366	27.211
2880	960	2	-0.82	3.929	11.606	28.155
2881	961	1	0.41	3.383	43.491	45.962
2882	961	1	0.41	4.841	42.782	45.771
2883	961	2	-0.82	4.076	43.215	45.296
2884	962	1	0.41	22.217	15.438	18.589
2885	962	1	0.41	20.793	14.759	19.011
2886	962	2	-0.82	21.602	14.665	18.432
2887	963	1	0.41	1.5	20.42	74.57
2888	963	1	0.41	0.138	20.042	75.389
2889	963	2	-0.82	1.008	19.69	75.045
2890	964	1	0.41	2.354	49.9	15.722
2891	964	1	0.41	3.918	49.436	15.658
2892	964	2	-0.82	2.986	49.202	15.386
2893	965	1	0.41	30.973	22.439	31.407
2894	965	1	0.41	31.894	23.784	31.503
2895	965	2	-0.82	30.965	23.424	31.578
2896	966	1	0.41	30.994	47.527	12.066
2897	966	1	0.41	31.972	47.199	10.8
2898	966	2	-0.82	31.063	47.053	11.188
2899	967	1	0.41	20.052	45.449	17.463
2900	967	1	0.41	20.536	43.943	17.868
2901	967	2	-0.82	19.797	44.611	17.947
2902	968	1	0.41	22.488	26.96	53.455
2903	968	1	0.41	22.395	26.396	54.985
2904	968	2	-0.82	21.871	26.769	54.219
2905	969	1	0.41	34.214	48.611	8.184
2906	969	1	0.41	34.919	49.354	6.912
2907	969	2	-0.82	34.087	48.905	7.236
2908	970	1	0.41	22.89	4.464	22.276
2909	970	1	0.41	21.759	3.566	21.514
2910	970	2	-0.82	22.199	3.751	22.392
2911	971	1	0.41	10.741	48.352	10.393
2912	971	1	0.41	9.984	49.747	10.776
2913	971	2	-0.82	9.853	48.809	10.457
2914	972	1	0.41	39.133	36.422	35.37
2915	972	1	0.41	39.114	38.045	35.187
2916	972	2	-0.82	38.547	37.228	35.28
2917	973	1	0.41	26.184	49.501	11.527
2918	973	1	0.41	25.595	49.757	10.025
2919	973	2	-0.82	26.385	49.439	10.549
2920	974	1	0.41	32.911	45.047	30.711
2921	974	1	0.41	34.068	44.12	31.396
2922	974	2	-0.82	33.728	45.054	31.288
2923	975	1	0.41	17.503	29.495	63.049
2924	975	1	0.41	19.134	29.442	63.115
2925	975	2	-0.82	18.319	29.021	62.719
2926	976	1	0.41	47.975	26.181	4.469
2927	976	1	0.41	47.099	25.875	5.813
2928	976	2	-0.82	47.757	25.495	5.164
2929	977	1	0.41	25.025	19.868	15.531
2930	977	1	0.41	25.363	18.336	15.983
2931	977	2	-0.82	25.33	19.288	16.286
2932	978	1	0.41	19.851	37.636	28.301
2933	978	1	0.41	19.783	37.67	26.67
2934	978	2	-0.82	20.104	37.152	27.463
2935	979	1	0.41	47.675	33.606	12.186
2936	979	1	0.41	48.502	33.217	10.832
2937	979	2	-0.82	48.577	33.383	11.815
2938	980	1	0.41	2.82	29.312	55.883
2939	980	1	0.41	2.286	27.892	56.487
2940	980	2	-0.82	2.026	28.711	55.978
2941	981	1	0.41	18.724	46.661	23.755
2942	981	1	0.41	20.03	45.73	24.06
2943	981	2	-0.82	19.602	46.616	24.232
2944	982	1	0.41	33.161	47.529	66.444
2945	982	1	0.41	34.195	46.349	65.99
2946	982	2	-0.82	33.561	46.649	66.702
2947	983	1	0.41	6.396	31.789	54.309
2948	983	1	0.41	4.964	31.668	55.084
2949	983	2	-0.82	5.782	32.229	54.964
2950	984	1	0.41	27.7	11.977	50.787
2951	984	1	0.41	27.348	10.857	51.921
2952	984	2	-0.82	27.896	11.05	51.108
2953	985	1	0.41	34.725	12.876	48.715
2954	985	1	0.41	36.231	12.306	48.445
2955	985	2	-0.82	35.512	12.907	48.098
2956	986	1	0.41	42.832	39.814	2.894
2957	986	1	0.41	41.947	40.781	1.919
2958	986	2	-0.82	42.587	40.762	2.687
2959	987	1	0.41	20.491	15.756	36.626
2960	987	1	0.41	19.557	16.71	35.686
2961	987	2	-0.82	20.001	15.817	35.757
2962	988	1	0.41	32.889	40.363	60.145
2963	988	1	0.41	34.121	41.431	60.231
2964	988	2	-0.82	33.127	41.329	60.246
2965	989	1	0.41	25.2	6.233	74.007
2966	989	1	0.41	26.529	6.309	73.06
2967	989	2	-0.82	25.702	6.792	73.345
2968	990	1	0.41	22.404	46.889	36.081
2969	990	1	0.41	22.751	45.951	37.373
2970	990	2	-0.82	22.186	46.034	36.553
2971	991	1	0.41	33.255	21.533	65.253
2972	991	1	0.41	34.738	21.78	64.616
2973	991	2	-0.82	33.794	22.107	64.636
2974	992	1	0.41	6.501	2.398	7.685
2975	992	1	0.41	5.273	1.408	8.108
2976	992	2	-0.82	6.189	1.448	7.711
2977	993	1	0.41	30.953	13.484	25.073
2978	993	1	0.41	31.82	14.866	25.007
2979	993	2	-0.82	31.186	14.275	24.508
2980	994	1	0.41	42.938	45.035	41.434
2981	994	1	0.41	41.5	45.636	40.945
2982	994	2	-0.82	42.068	44.815	40.992
2983	995	1	0.41	37.456	26.048	56.788
2984	995	1	0.41	36.186	25.193	56.221
2985	995	2	-0.82	36.916	25.214	56.903
2986	996	1	0.41	37.552	6.055	49.096
2987	996	1	0.41	37.615	5.155	47.735
2988	996	2	-0.82	38.14	5.743	48.349
2989	997	1	0.41	47.943	30.623	63.513
2990	997	1	0.41	46.31	30.625	63.555
2991	997	2	-0.82	47.122	30.059	63.417
2992	998	1	0.41	47.64	43.343	26.415
2993	998	1	0.41	48.851	43.749	27.433
2994	998	2	-0.82	48.043	43.172	27.314
2995	999	1	0.41	39.785	17.353	72.914
2996	999	1	0.41	38.18	17.162	73.146
2997	999	2	-0.82	38.953	17.784	73.262
2998	1000	1	0.41	11.084	7.352	43.089
2999	1000	1	0.41	10.044	8.46	43.689
3000	1000	2	-0.82	10.99	8.295	43.41
3001	1001	1	0.41	16.476	6.205	12.849
3002	1001	1	0.41	16.333	7.83	12.771
3003	1001	2	-0.82	15.876	6.983	13.04
3004	1002	1	0.41	21.607	13.824	71.662
3005	1002	1	0.41	22.603	13.99	70.379
3006	1002	2	-0.82	21.946	13.386	70.829
3007	1003	1	0.41	9.105	39.107	12.146
3008	1003	1	0.41	8.984	37.994	13.335
3009	1003	2	-0.82	9.493	38.264	12.519
3010	1004	1	0.41	41.559	17.815	69.334
3011	1004	1	0.41	41.281	16.353	68.662
3012	1004	2	-0.82	40.915	17.051	69.276
3013	1005	1	0.41	29.004	9.079	46.682
3014	1005	1	0.41	29.532	9.559	48.151
3015	1005	2	-0.82	29.012	9.831	47.342
3016	1006	1	0.41	17.98	15.712	61.374
3017	1006	1	0.41	16.39	15.712	61.005
3018	1006	2	-0.82	17.161	15.144	61.291
3019	1007	1	0.41	27.332	13.134	20.035
3020	1007	1	0.41	28.662	13.518	20.901
3021	1007	2	-0.82	27.888	13.887	20.387
3022	1008	1	0.41	15.869	38.725	4.74
3023	1008	1	0.41	14.425	38.401	4.049
3024	1008	2	-0.82	15.142	38.044	4.646
3025	1009	1	0.41	29.388	16.487	30.661
3026	1009	1	0.41	27.904	15.818	30.535
3027	1009	2	-0.82	28.711	16.114	30.026
3028	1010	1	0.41	22.35	10.075	53.485
3029	1010	1	0.41	20.868	9.405	53.334
3030	1010	2	-0.82	21.406	10.236	53.197
3031	1011	1	0.41	35.492	42.744	6.257
3032	1011	1	0.41	35.108	41.181	5.986
3033	1011	2	-0.82	35.599	41.807	6.59
3034	1012	1	0.41	15.23	39.585	70.897
3035	1012	1	0.41	15.26	40.129	72.437
3036	1012	2	-0.82	14.674	39.935	71.651
3037	1013	1	0.41	33.276	12.74	74.677
3038	1013	1	0.41	32.601	14.176	74.292
3039	1013	2	-0.82	33.356	13.551	74.098
3040	1014	1	0.41	38.518	9.075	12.638
3041	1014	1	0.41	39.072	9.482	14.119
3042	1014	2	-0.82	39.304	9.425	13.149
3043	1015	1	0.41	33.478	35.937	55.347
3044	1015	1	0.41	32.228	36.606	54.536
3045	1015	2	-0.82	32.524	35.816	55.073
3046	1016	1	0.41	19.819	10.66	9.141
3047	1016	1	0.41	19.218	9.407	8.283
3048	1016	2	-0.82	20.042	9.792	8.696
3049	1017	1	0.41	4.802	29.505	4.985
3050	1017	1	0.41	4.491	30.249	6.405
3051	1017	2	-0.82	4.271	29.461	5.832
3052	1018	1	0.41	11.782	11.247	24.226
3053	1018	1	0.41	11.949	10.415	22.831
3054	1018	2	-0.82	12.434	10.929	23.537
3055	1019	1	0.41	19.494	1.607	5.041
3056	1019	1	0.41	18.809	2.122	6.431
3057	1019	2	-0.82	19.322	1.38	6
3058	1020	1	0.41	7.393	13.034	65.653
3059	1020	1	0.41	8.224	12.12	66.721
3060	1020	2	-0.82	7.641	12.1	65.909
3061	1021	1	0.41	11.735	16.013	62.427
3062	1021	1	0.41	10.43	15.643	61.517
3063	1021	2	-0.82	11.324	15.323	61.831
3064	1022	1	0.41	15.606	3.977	28.246
3065	1022	1	0.41	17.215	3.695	28.259
3066	1022	2	-0.82	16.426	3.894	27.679
3067	1023	1	0.41	5.653	34.725	32.782
3068	1023	1	0.41	6.027	36.064	31.926
3069	1023	2	-0.82	5.319	35.614	32.469
3070	1024	1	0.41	43.635	27.796	50.901
3071	1024	1	0.41	43.595	29.382	51.289
3072	1024	2	-0.82	44.192	28.606	51.084
3073	1025	1	0.41	4.283	19.202	15.836
3074	1025	1	0.41	3.562	18.094	14.878
3075	1025	2	-0.82	3.459	18.989	15.311
3076	1026	1	0.41	29.737	3.031	42.566
3077	1026	1	0.41	28.515	3.054	41.483
3078	1026	2	-0.82	29.4	3.451	41.723
3079	1027	1	0.41	26.639	23.741	59.866
3080	1027	1	0.41	25.352	24.077	60.813
3081	1027	2	-0.82	25.728	23.437	60.144
3082	1028	1	0.41	43.557	49.766	40.71
3083	1028	1	0.41	42.817	48.313	40.782
3084	1028	2	-0.82	43.182	49.013	40.17
3085	1029	1	0.41	13.862	27.027	0.665
3086	1029	1	0.41	12.488	26.349	0.1
3087	1029	2	-0.82	13.302	26.199	0.66
3088	1030	1	0.41	27.205	45.212	74.275
3089	1030	1	0.41	27.202	46.493	73.262
3090	1030	2	-0.82	27.498	46.161	74.157
3091	1031	1	0.41	2.908	12.933	48.021
3092	1031	1	0.41	3.336	12.519	46.5
3093	1031	2	-0.82	3.295	12.209	47.449
3094	1032	1	0.41	23.569	0.37	55.452
3095	1032	1	0.41	22.519	1.217	56.371
3096	1032	2	-0.82	23.462	1.168	56.044
3097	1033	1	0.41	33.031	33.623	55.121
3098	1033	1	0.41	31.725	32.943	55.827
3099	1033	2	-0.82	32.031	33.599	55.138
3100	1034	1	0.41	46.793	32.963	39.385
3101	1034	1	0.41	45.673	31.8	39.632
3102	1034	2	-0.82	45.817	32.781	39.505
3103	1035	1	0.41	6.67	29.255	29.725
3104	1035	1	0.41	7.886	28.22	29.382
3105	1035	2	-0.82	7.264	28.902	29.001
3106	1036	1	0.41	16.592	17.258	35.319
3107	1036	1	0.41	15.394	18.332	35.041
3108	1036	2	-0.82	16.363	18.23	35.262
3109	1037	1	0.41	35.436	17.683	29.625
3110	1037	1	0.41	35.375	16.051	29.618
3111	1037	2	-0.82	35.982	16.845	29.632
3112	1038	1	0.41	34.315	44.985	76.202
3113	1038	1	0.41	35.121	45.98	75.189
3114	1038	2	-0.82	34.348	45.908	75.819
3115	1039	1	0.41	21.557	36.009	2.804
3116	1039	1	0.41	22.74	36.335	1.728
3117	1039	2	-0.82	21.83	36.6	2.045
3118	1040	1	0.41	6.502	8.701	75.683
3119	1040	1	0.41	6.406	10.227	75.109
3120	1040	2	-0.82	5.903	9.493	75.565
3121	1041	1	0.41	41.61	26.094	53.518
3122	1041	1	0.41	42.078	27.192	52.405
3123	1041	2	-0.82	42.316	26.759	53.273
3124	1042	1	0.41	46.351	45.345	72.574
3125	1042	1	0.41	46.293	43.713	72.563
3126	1042	2	-0.82	45.746	44.548	72.608
3127	1043	1	0.41	29.137	4.095	58.153
3128	1043	1	0.41	30.463	3.211	58.511
3129	1043	2	-0.82	29.466	3.196	58.441
3130	1044	1	0.41	37.839	42.814	8.335
3131	1044	1	0.41	38.161	43.64	9.706
3132	1044	2	-0.82	37.438	43.231	9.15
3133	1045	1	0.41	30.411	48.316	57.941
3134	1045	1	0.41	31.817	49.119	58.146
3135	1045	2	-0.82	31.186	48.738	57.471
3136	1046	1	0.41	44.485	19.203	35.842
3137	1046	1	0.41	43.861	20.667	36.206
3138	1046	2	-0.82	44.696	20.119	36.185
3139	1047	1	0.41	29.799	42.921	54.698
3140	1047	1	0.41	29.545	44.502	54.377
3141	1047	2	-0.82	29.103	43.616	54.515
3142	1048	1	0.41	5.955	21.433	0.73
3143	1048	1	0.41	5.38	19.906	0.8
3144	1048	2	-0.82	6.201	20.465	0.683
3145	1049	1	0.41	36.325	21.184	67.629
3146	1049	1	0.41	34.898	21.482	66.892
3147	1049	2	-0.82	35.594	20.788	67.072
3148	1050	1	0.41	32.318	8.565	59.847
3149	1050	1	0.41	32.457	7.652	61.194
3150	1050	2	-0.82	32.877	8.381	60.656
3151	1051	1	0.41	29.684	8.322	76.799
3152	1051	1	0.41	29.182	9.674	76.034
3153	1051	2	-0.82	28.894	8.791	76.403
3154	1052	1	0.41	12.464	44.647	37.691
3155	1052	1	0.41	11.826	46.138	37.878
3156	1052	2	-0.82	12.676	45.62	37.788
3157	1053	1	0.41	31.219	29.995	34.186
3158	1053	1	0.41	31.394	28.379	34.026
3159	1053	2	-0.82	31.876	29.241	34.18
3160	1054	1	0.41	18.4	19.162	66.745
3161	1054	1	0.41	19.281	20.454	66.277
3162	1054	2	-0.82	18.572	19.807	66
3163	1055	1	0.41	34.111	40.43	8.104
3164	1055	1	0.41	32.909	39.825	7.179
3165	1055	2	-0.82	33.478	40.628	7.356
3166	1056	1	0.41	26.448	3.276	35.316
3167	1056	1	0.41	26.114	4.56	34.364
3168	1056	2	-0.82	26.831	4.087	34.875
3169	1057	1	0.41	16.268	45.493	71.242
3170	1057	1	0.41	15.576	46.34	70.029
3171	1057	2	-0.82	16.433	45.956	70.371
3172	1058	1	0.41	33.529	42.603	41.794
3173	1058	1	0.41	34.991	41.889	41.935
3174	1058	2	-0.82	34.517	42.76	41.809
3175	1059	1	0.41	24.889	46.963	50.468
3176	1059	1	0.41	25.733	46.043	49.416
3177	1059	2	-0.82	24.886	46.113	49.942
3178	1060	1	0.41	31.912	28.634	48.605
3179	1060	1	0.41	32.592	29.76	47.638
3180	1060	2	-0.82	32.477	28.779	47.793
3181	1061	1	0.41	21.071	7.812	58.521
3182	1061	1	0.41	21.052	6.403	59.346
3183	1061	2	-0.82	21.616	7.182	59.075
3184	1062	1	0.41	13.571	49.229	47.572
3185	1062	1	0.41	12.334	48.187	47.797
3186	1062	2	-0.82	12.577	49.121	47.54
3187	1063	1	0.41	4.596	21.126	72.246
3188	1063	1	0.41	3.231	20.3	72.594
3189	1063	2	-0.82	3.669	21.198	72.614
3190	1064	1	0.41	7.262	12.813	52.277
3191	1064	1	0.41	8.576	13.634	51.761
3192	1064	2	-0.82	7.663	13.722	52.157
3193	1065	1	0.41	21.671	30.588	25.811
3194	1065	1	0.41	22.365	31.814	24.984
3195	1065	2	-0.82	21.568	31.214	25.037
3196	1066	1	0.41	37.6	11.381	39.147
3197	1066	1	0.41	36.259	12.309	39.061
3198	1066	2	-0.82	37.253	12.318	39.168
3199	1067	1	0.41	28.164	22.813	41.622
3200	1067	1	0.41	27.392	21.382	41.772
3201	1067	2	-0.82	28.278	21.82	41.623
3202	1068	1	0.41	16.399	15.3	37.357
3203	1068	1	0.41	18.024	15.138	37.337
3204	1068	2	-0.82	17.269	15.793	37.343
3205	1069	1	0.41	44.034	28.003	13.716
3206	1069	1	0.41	44.449	27.498	12.219
3207	1069	2	-0.82	44.654	28.154	12.945
3208	1070	1	0.41	12.397	21.881	1.934
3209	1070	1	0.41	13.13	20.636	1.174
3210	1070	2	-0.82	13.267	21.539	1.578
3211	1071	1	0.41	49.382	38.355	50.348
3212	1071	1	0.41	49.297	36.843	50.959
3213	1071	2	-0.82	49.903	37.528	50.555
3214	1072	1	0.41	19.558	29.696	29.319
3215	1072	1	0.41	19.265	30.896	30.387
3216	1072	2	-0.82	18.89	30.073	29.962
3217	1073	1	0.41	16.624	24.118	64.843
3218	1073	1	0.41	16.508	24.802	66.321
3219	1073	2	-0.82	16.778	23.979	65.821
3220	1074	1	0.41	40.399	11.544	33.759
3221	1074	1	0.41	39.116	12.126	34.584
3222	1074	2	-0.82	39.49	11.327	34.115
3223	1075	1	0.41	13.857	1.892	5.065
3224	1075	1	0.41	15.338	1.479	4.514
3225	1075	2	-0.82	14.57	1.191	5.086
3226	1076	1	0.41	7.982	47.461	49.836
3227	1076	1	0.41	9.251	48.478	49.987
3228	1076	2	-0.82	8.283	48.345	50.194
3229	1077	1	0.41	29.607	38.152	65.254
3230	1077	1	0.41	30.508	37.37	64.139
3231	1077	2	-0.82	29.58	37.641	64.394
3232	1078	1	0.41	22.183	21.006	12.271
3233	1078	1	0.41	23.756	20.609	12.085
3234	1078	2	-0.82	22.815	20.312	11.927
3235	1079	1	0.41	45.246	27.545	68.039
3236	1079	1	0.41	46.794	27.635	67.528
3237	1079	2	-0.82	46.14	27.958	68.211
3238	1080	1	0.41	5.178	47.097	59.864
3239	1080	1	0.41	5.548	48.683	59.995
3240	1080	2	-0.82	5.849	47.802	59.632
3241	1081	1	0.41	10.083	17.282	41.316
3242	1081	1	0.41	9.182	18.022	40.172
3243	1081	2	-0.82	9.339	17.162	40.657
3244	1082	1	0.41	7.548	7.668	62.291
3245	1082	1	0.41	7.634	9.209	61.758
3246	1082	2	-0.82	7.528	8.254	61.481
3247	1083	1	0.41	31.279	34.839	36.384
3248	1083	1	0.41	32.409	33.771	35.884
3249	1083	2	-0.82	32.258	34.694	36.236
3250	1084	1	0.41	36.148	22.89	23.151
3251	1084	1	0.41	37.512	22.238	23.766
3252	1084	2	-0.82	37.005	23.087	23.626
3253	1085	1	0.41	40.94	39.911	46.604
3254	1085	1	0.41	41.355	40.285	48.138
3255	1085	2	-0.82	41.414	40.574	47.183
3256	1086	1	0.41	9.923	41.854	34.663
3257	1086	1	0.41	9.63	43.222	35.506
3258	1086	2	-0.82	10.336	42.576	35.218
3259	1087	1	0.41	12.105	25.608	43.45
3260	1087	1	0.41	11.965	27.051	44.201
3261	1087	2	-0.82	12.593	26.437	43.725
3262	1088	1	0.41	1.756	4.614	35.273
3263	1088	1	0.41	2.746	5.26	34.146
3264	1088	2	-0.82	2.685	4.61	34.903
3265	1089	1	0.41	43.483	23.13	6.974
3266	1089	1	0.41	42.997	23.924	5.633
3267	1089	2	-0.82	43.197	23.025	6.022
3268	1090	1	0.41	4.602	33.746	13.375
3269	1090	1	0.41	3.174	33.048	13.002
3270	1090	2	-0.82	3.636	33.678	13.625
3271	1091	1	0.41	31.316	10.086	69.398
3272	1091	1	0.41	31.266	10.847	70.842
3273	1091	2	-0.82	31.753	10.779	69.972
3274	1092	1	0.41	18.588	12.317	71.069
3275	1092	1	0.41	17.984	13.682	71.731
3276	1092	2	-0.82	17.862	13.002	71.009
3277	1093	1	0.41	30.511	37.739	2.19
3278	1093	1	0.41	31.594	38.954	2.055
3279	1093	2	-0.82	30.625	38.732	2.154
3280	1094	1	0.41	19.871	14.213	72.957
3281	1094	1	0.41	20.028	12.959	73.991
3282	1094	2	-0.82	19.634	13.255	73.122
3283	1095	1	0.41	1.156	11.789	17.706
3284	1095	1	0.41	0.101	11.279	16.569
3285	1095	2	-0.82	0.92	11.039	17.088
3286	1096	1	0.41	25.237	9.633	48.346
3287	1096	1	0.41	26.62	10.156	47.653
3288	1096	2	-0.82	26.183	9.909	48.517
3289	1097	1	0.41	9.55	20.732	37.114
3290	1097	1	0.41	10.095	22.118	36.444
3291	1097	2	-0.82	10.047	21.582	37.287
3292	1098	1	0.41	23.81	1.3	29.686
3293	1098	1	0.41	25.014	2.204	30.317
3294	1098	2	-0.82	24.037	2.178	30.107
3295	1099	1	0.41	16.202	42.18	21.557
3296	1099	1	0.41	15.648	40.644	21.602
3297	1099	2	-0.82	15.445	41.577	21.305
3298	1100	1	0.41	40.303	42.064	11.684
3299	1100	1	0.41	41.14	42.848	10.522
3300	1100	2	-0.82	40.69	41.989	10.765
3301	1101	1	0.41	32.01	15.878	39.918
3302	1101	1	0.41	33.32	15.632	40.861
3303	1101	2	-0.82	32.491	15.214	40.49
3304	1102	1	0.41	48.71	24.581	68.366
3305	1102	1	0.41	48.998	26.136	67.961
3306	1102	2	-0.82	48.307	25.493	68.288
3307	1103	1	0.41	46.977	41.507	39.921
3308	1103	1	0.41	47.117	43.108	39.629
3309	1103	2	-0.82	47.052	42.204	39.207
3310	1104	1	0.41	13.149	12.85	57.243
3311	1104	1	0.41	13.846	12.945	55.769
3312	1104	2	-0.82	13.544	13.469	56.564
3313	1105	1	0.41	8.077	38.714	1.597
3314	1105	1	0.41	9.107	39.829	2.2
3315	1105	2	-0.82	8.963	38.853	2.04
3316	1106	1	0.41	4.097	4.494	55.819
3317	1106	1	0.41	5.482	5.357	55.769
3318	1106	2	-0.82	4.485	5.412	55.737
3319	1107	1	0.41	21.315	47.386	21.987
3320	1107	1	0.41	22.285	48.69	22.143
3321	1107	2	-0.82	22.26	47.692	22.111
3322	1108	1	0.41	6.207	29.382	20.606
3323	1108	1	0.41	7.166	28.06	20.602
3324	1108	2	-0.82	6.22	28.382	20.615
3325	1109	1	0.41	8.999	45.323	65.91
3326	1109	1	0.41	9.534	43.781	65.9
3327	1109	2	-0.82	9.251	44.55	65.328
3328	1110	1	0.41	24.527	13.997	22.129
3329	1110	1	0.41	25.23	15.075	23.134
3330	1110	2	-0.82	24.366	14.783	22.725
3331	1111	1	0.41	13.443	19.566	12.689
3332	1111	1	0.41	14.674	20.156	11.792
3333	1111	2	-0.82	14.408	19.452	12.449
3334	1112	1	0.41	35.573	40.803	12.165
3335	1112	1	0.41	36.315	39.54	12.887
3336	1112	2	-0.82	35.569	39.809	12.278
3337	1113	1	0.41	36.1	42.254	37.311
3338	1113	1	0.41	37.251	42.632	36.216
3339	1113	2	-0.82	36.309	42.322	36.335
3340	1114	1	0.41	27.972	9.817	16.7
3341	1114	1	0.41	27.336	10.443	18.067
3342	1114	2	-0.82	27.515	10.612	17.099
3343	1115	1	0.41	8.736	30.073	13.7
3344	1115	1	0.41	9.65	28.882	13.057
3345	1115	2	-0.82	9.135	29.17	13.864
3346	1116	1	0.41	9.563	23.458	54.473
3347	1116	1	0.41	8.227	24.391	54.576
3348	1116	2	-0.82	8.756	23.671	55.024
3349	1117	1	0.41	5.09	8.213	18.939
3350	1117	1	0.41	5.563	9.235	20.121
3351	1117	2	-0.82	5.486	8.275	19.856
3352	1118	1	0.41	15.725	4.436	38.902
3353	1118	1	0.41	15.279	2.971	39.467
3354	1118	2	-0.82	15.277	3.952	39.654
3355	1119	1	0.41	27.593	40.871	11.83
3356	1119	1	0.41	28.583	39.6	11.564
3357	1119	2	-0.82	28.54	40.593	11.669
3358	1120	1	0.41	9.816	17.132	30.525
3359	1120	1	0.41	8.833	18.435	30.562
3360	1120	2	-0.82	9.706	18.062	30.875
3361	1121	1	0.41	24.785	10.176	33.406
3362	1121	1	0.41	24.98	11.758	33.759
3363	1121	2	-0.82	24.311	11.043	33.56
3364	1122	1	0.41	37.157	2.357	75.925
3365	1122	1	0.41	37.747	1.313	74.816
3366	1122	2	-0.82	37.932	2.153	75.325
3367	1123	1	0.41	35.634	32.746	38.529
3368	1123	1	0.41	36.121	31.417	39.342
3369	1123	2	-0.82	35.36	31.841	38.852
3370	1124	1	0.41	26.121	6.478	59.462
3371	1124	1	0.41	26.001	7.743	60.489
3372	1124	2	-0.82	25.537	6.931	60.136
3373	1125	1	0.41	30.051	22.764	42.772
3374	1125	1	0.41	30.25	23.769	41.501
3375	1125	2	-0.82	30.355	22.828	41.821
3376	1126	1	0.41	34.553	0.72	22.038
3377	1126	1	0.41	33.742	2.125	22.224
3378	1126	2	-0.82	33.662	1.129	22.234
3379	1127	1	0.41	20.838	45.13	46.174
3380	1127	1	0.41	19.324	45.64	45.833
3381	1127	2	-0.82	20.232	45.925	46.139
3382	1128	1	0.41	0.83	39.947	6.073
3383	1128	1	0.41	1.332	41.488	5.873
3384	1128	2	-0.82	1.593	40.527	5.789
3385	1129	1	0.41	16.168	31.322	59.221
3386	1129	1	0.41	14.988	32.321	58.694
3387	1129	2	-0.82	15.206	31.38	58.952
3388	1130	1	0.41	34.196	14.596	47.449
3389	1130	1	0.41	33.63	15.856	46.578
3390	1130	2	-0.82	33.57	15.376	47.452
3391	1131	1	0.41	17.596	17.637	2.624
3392	1131	1	0.41	19.194	17.406	2.864
3393	1131	2	-0.82	18.451	17.34	2.199
3394	1132	1	0.41	24.531	18.344	31.934
3395	1132	1	0.41	23.647	17.073	31.414
3396	1132	2	-0.82	24.568	17.39	31.637
3397	1133	1	0.41	0.941	34.583	11.49
3398	1133	1	0.41	0.596	36.149	11.181
3399	1133	2	-0.82	0.206	35.255	11.401
3400	1134	1	0.41	37.896	40.084	7.763
3401	1134	1	0.41	36.758	39.867	6.612
3402	1134	2	-0.82	36.968	39.757	7.583
3403	1135	1	0.41	18.855	13.492	30.932
3404	1135	1	0.41	18.871	11.922	31.38
3405	1135	2	-0.82	18.555	12.837	31.626
3406	1136	1	0.41	20.92	32.918	46.222
3407	1136	1	0.41	22.544	33.089	46.23
3408	1136	2	-0.82	21.778	32.588	45.829
3409	1137	1	0.41	45.711	21.324	1.244
3410	1137	1	0.41	44.38	20.774	2.013
3411	1137	2	-0.82	45.31	20.546	1.727
3412	1138	1	0.41	22.643	25.531	11.722
3413	1138	1	0.41	22.601	25.224	13.326
3414	1138	2	-0.82	23.19	25.278	12.52
3415	1139	1	0.41	5.281	13.683	31.789
3416	1139	1	0.41	4.884	13.936	33.352
3417	1139	2	-0.82	4.651	14.156	32.405
3418	1140	1	0.41	49.768	8.118	65.864
3419	1140	1	0.41	49.023	8.641	67.22
3420	1140	2	-0.82	49.218	7.842	66.653
3421	1141	1	0.41	22.256	10.108	5.756
3422	1141	1	0.41	21.32	10.486	7.039
3423	1141	2	-0.82	21.818	10.855	6.256
3424	1142	1	0.41	11.995	32.2	39.04
3425	1142	1	0.41	12.704	30.817	38.539
3426	1142	2	-0.82	12.811	31.627	39.114
3427	1143	1	0.41	23.883	7.968	70.151
3428	1143	1	0.41	23.071	6.633	69.676
3429	1143	2	-0.82	23.968	6.998	69.922
3430	1144	1	0.41	47.017	16.102	0.192
3431	1144	1	0.41	46.883	17.608	0.811
3432	1144	2	-0.82	46.558	16.986	0.098
3433	1145	1	0.41	1.3	14.296	14.536
3434	1145	1	0.41	1.752	13.852	16.041
3435	1145	2	-0.82	1.213	14.505	15.51
3436	1146	1	0.41	37.765	23.981	44.774
3437	1146	1	0.41	38.187	23.69	43.223
3438	1146	2	-0.82	38.46	24.141	44.072
3439	1147	1	0.41	29.64	17.731	5.279
3440	1147	1	0.41	30.653	16.662	5.983
3441	1147	2	-0.82	30.58	17.391	5.304
3442	1148	1	0.41	12.871	17.699	3.854
3443	1148	1	0.41	11.683	16.648	4.24
3444	1148	2	-0.82	11.914	17.614	4.132
3445	1149	1	0.41	10.486	14.438	51.023
3446	1149	1	0.41	10.526	14.589	52.649
3447	1149	2	-0.82	10.749	15.034	51.782
3448	1150	1	0.41	33.676	16.58	31.948
3449	1150	1	0.41	32.224	15.846	31.81
3450	1150	2	-0.82	32.77	16.475	32.361
3451	1151	1	0.41	7.92	16.061	10.984
3452	1151	1	0.41	9.377	15.861	10.273
3453	1151	2	-0.82	8.418	16.096	10.117
3454	1152	1	0.41	16.239	8.962	19.304
3455	1152	1	0.41	15.589	10.145	18.386
3456	1152	2	-0.82	16.199	9.354	18.385
3457	1153	1	0.41	27.743	1.422	26.543
3458	1153	1	0.41	27.15	2.863	27.032
3459	1153	2	-0.82	27.845	2.414	26.47
3460	1154	1	0.41	18.941	9.524	37.962
3461	1154	1	0.41	20.268	8.572	37.929
3462	1154	2	-0.82	19.897	9.444	38.247
3463	1155	1	0.41	31.209	13.252	5.388
3464	1155	1	0.41	30.997	14.789	4.881
3465	1155	2	-0.82	30.531	13.957	5.178
3466	1156	1	0.41	4.678	44.615	62.578
3467	1156	1	0.41	4.403	45.781	63.688
3468	1156	2	-0.82	4.906	44.939	63.497
3469	1157	1	0.41	38.899	39.895	25.81
3470	1157	1	0.41	38.885	38.657	26.874
3471	1157	2	-0.82	38.36	39.134	26.17
3472	1158	1	0.41	4.759	28.52	41.479
3473	1158	1	0.41	5.492	27.09	41.767
3474	1158	2	-0.82	4.905	27.799	42.156
3475	1159	1	0.41	9.663	25.231	60.934
3476	1159	1	0.41	8.625	26.457	60.639
3477	1159	2	-0.82	9.268	26.074	61.301
3478	1160	1	0.41	1.733	49.9	61.834
3479	1160	1	0.41	0.1	49.9	61.845
3480	1160	2	-0.82	0.915	49.33	61.751
3481	1161	1	0.41	22.855	32.7	31.327
3482	1161	1	0.41	22.637	31.505	30.235
3483	1161	2	-0.82	22.176	32.19	30.798
3484	1162	1	0.41	20.614	49.695	27.358
3485	1162	1	0.41	21.219	48.282	27.911
3486	1162	2	-0.82	20.399	48.851	27.851
3487	1163	1	0.41	1.677	42.459	13.785
3488	1163	1	0.41	0.1	42.059	13.925
3489	1163	2	-0.82	0.752	42.659	13.462
3490	1164	1	0.41	13.445	9.853	27.488
3491	1164	1	0.41	14.949	10.33	27.908
3492	1164	2	-0.82	14.391	9.555	27.613
3493	1165	1	0.41	9.353	42.019	43.672
3494	1165	1	0.41	8.392	41.894	44.986
3495	1165	2	-0.82	8.988	41.392	44.36
3496	1166	1	0.41	19.909	42.73	74.525
3497	1166	1	0.41	19.706	43.507	73.104
3498	1166	2	-0.82	19.638	42.625	73.569
3499	1167	1	0.41	32.507	38.56	66.759
3500	1167	1	0.41	33.132	37.342	67.649
3501	1167	2	-0.82	32.288	37.749	67.302
3502	1168	1	0.41	36.517	42.122	55.95
3503	1168	1	0.41	37.146	41.236	54.731
3504	1168	2	-0.82	37.068	42.155	55.116
3505	1169	1	0.41	2.648	33.996	65.357
3506	1169	1	0.41	4.131	34.445	65.872
3507	1169	2	-0.82	3.611	33.731	65.405
3508	1170	1	0.41	45.15	18.823	49.292
3509	1170	1	0.41	44.256	17.622	48.638
3510	1170	2	-0.82	44.322	18.61	48.772
3511	1171	1	0.41	45.503	29.632	37.551
3512	1171	1	0.41	45.493	28.516	36.359
3513	1171	2	-0.82	45.068	29.357	36.693
3514	1172	1	0.41	39.609	34.189	12.849
3515	1172	1	0.41	38.668	34.443	11.539
3516	1172	2	-0.82	39.601	34.483	11.893
3517	1173	1	0.41	21.7	25.456	16.367
3518	1173	1	0.41	20.149	25.002	16.6
3519	1173	2	-0.82	20.763	25.783	16.493
3520	1174	1	0.41	17.243	42.492	71.981
3521	1174	1	0.41	17.902	43.972	71.773
3522	1174	2	-0.82	17.05	43.472	71.926
3523	1175	1	0.41	13.631	31.205	75.369
3524	1175	1	0.41	13.91	32.2	74.105
3525	1175	2	-0.82	13.438	31.371	74.402
3526	1176	1	0.41	16.517	37.493	36.181
3527	1176	1	0.41	15.062	36.988	36.724
3528	1176	2	-0.82	16.037	36.772	36.68
3529	1177	1	0.41	23.345	29.23	61.668
3530	1177	1	0.41	22.375	29.114	60.36
3531	1177	2	-0.82	22.407	29.072	61.358
3532	1178	1	0.41	31.332	5.26	8.447
3533	1178	1	0.41	30.746	5.591	9.935
3534	1178	2	-0.82	31.237	5.966	9.149
3535	1179	1	0.41	30.69	1.291	9.303
3536	1179	1	0.41	29.623	0.1	8.972
3537	1179	2	-0.82	29.81	0.888	9.556
3538	1180	1	0.41	22.53	38.83	72.046
3539	1180	1	0.41	21.211	37.876	72.166
3540	1180	2	-0.82	21.605	38.759	72.419
3541	1181	1	0.41	4.374	18.694	66.226
3542	1181	1	0.41	4.915	18.62	64.687
3543	1181	2	-0.82	4.988	18.215	65.598
3544	1182	1	0.41	45.53	26.915	9.83
3545	1182	1	0.41	45.408	25.347	9.392
3546	1182	2	-0.82	45.007	26.071	9.952
3547	1183	1	0.41	12.161	8.073	31.186
3548	1183	1	0.41	12.063	7.445	29.682
3549	1183	2	-0.82	12.089	8.292	30.213
3550	1184	1	0.41	38.265	3.527	61.403
3551	1184	1	0.41	38.29	2.011	60.796
3552	1184	2	-0.82	38.395	2.98	60.575
3553	1185	1	0.41	10.03	45.827	2.999
3554	1185	1	0.41	9.554	46.807	4.215
3555	1185	2	-0.82	10.268	46.635	3.538
3556	1186	1	0.41	37.109	5.966	57.179
3557	1186	1	0.41	35.85	5.711	58.188
3558	1186	2	-0.82	36.301	6.381	57.599
3559	1187	1	0.41	11.906	40.314	10.746
3560	1187	1	0.41	13.015	40.246	11.943
3561	1187	2	-0.82	12.408	40.848	11.427
3562	1188	1	0.41	48.044	24.711	42.835
3563	1188	1	0.41	48.489	23.216	43.321
3564	1188	2	-0.82	48.071	23.744	42.582
3565	1189	1	0.41	15.202	5.365	4.987
3566	1189	1	0.41	14.975	4.641	6.433
3567	1189	2	-0.82	15.651	4.877	5.735
3568	1190	1	0.41	43.121	26.672	41.517
3569	1190	1	0.41	44.326	25.666	41.967
3570	1190	2	-0.82	44.078	26.62	41.803
3571	1191	1	0.41	20.017	37.671	44.464
3572	1191	1	0.41	18.851	36.529	44.516
3573	1191	2	-0.82	19.156	37.401	44.896
3574	1192	1	0.41	49.899	21.602	20.733
3575	1192	1	0.41	49.151	22.706	21.675
3576	1192	2	-0.82	49.059	21.815	21.231
3577	1193	1	0.41	25.363	47.482	14.996
3578	1193	1	0.41	24.083	47.812	15.954
3579	1193	2	-0.82	24.364	47.506	15.046
3580	1194	1	0.41	4.449	41.781	34.302
3581	1194	1	0.41	4.383	43.38	33.978
3582	1194	2	-0.82	3.839	42.557	34.138
3583	1195	1	0.41	33.316	3.848	31.288
3584	1195	1	0.41	33.207	4.732	29.919
3585	1195	2	-0.82	32.734	4.077	30.507
3586	1196	1	0.41	49.9	29.953	52.482
3587	1196	1	0.41	49.298	28.553	51.897
3588	1196	2	-0.82	49.063	29.447	52.276
3589	1197	1	0.41	36.241	47.865	65.413
3590	1197	1	0.41	37.654	48.471	65.961
3591	1197	2	-0.82	36.72	48.698	65.687
3592	1198	1	0.41	12.354	19.968	26.229
3593	1198	1	0.41	13.622	18.987	25.917
3594	1198	2	-0.82	13.34	19.935	26.059
3595	1199	1	0.41	15.27	32.12	3.161
3596	1199	1	0.41	14.941	30.521	3.136
3597	1199	2	-0.82	15.627	31.216	2.925
3598	1200	1	0.41	44.978	27.172	2.249
3599	1200	1	0.41	46.505	27.467	2.747
3600	1200	2	-0.82	45.65	27.887	2.447
3601	1201	1	0.41	17.603	20.655	44.798
3602	1201	1	0.41	16.822	19.224	44.712
3603	1201	2	-0.82	17.519	19.744	45.203
3604	1202	1	0.41	31.707	32.556	61.868
3605	1202	1	0.41	33.026	33.344	62.422
3606	1202	2	-0.82	32.695	32.495	62.012
3607	1203	1	0.41	15.045	39.921	35.673
3608	1203	1	0.41	15.407	39.295	37.137
3609	1203	2	-0.82	14.835	39.955	36.65
3610	1204	1	0.41	13.593	43.418	36.231
3611	1204	1	0.41	14.222	44.916	36.389
3612	1204	2	-0.82	14.435	43.957	36.21
3613	1205	1	0.41	24.646	40.703	18.943
3614	1205	1	0.41	25.31	42.17	18.674
3615	1205	2	-0.82	24.524	41.583	18.484
3616	1206	1	0.41	30.151	40.63	55.431
3617	1206	1	0.41	29.84	39.238	56.226
3618	1206	2	-0.82	30.013	40.217	56.331
3619	1207	1	0.41	32.472	42.518	33.747
3620	1207	1	0.41	31.712	41.189	34.316
3621	1207	2	-0.82	31.586	42.067	33.854
3622	1208	1	0.41	6.801	7.521	51.141
3623	1208	1	0.41	7.775	8.652	51.802
3624	1208	2	-0.82	6.826	8.4	51.617
3625	1209	1	0.41	26.028	4.053	73.471
3626	1209	1	0.41	25.16	4.551	72.181
3627	1209	2	-0.82	25.323	3.793	72.811
3628	1210	1	0.41	2.253	30.183	67.387
3629	1210	1	0.41	2.922	29.199	66.269
3630	1210	2	-0.82	2.114	29.362	66.834
3631	1211	1	0.41	22.521	24.161	26.728
3632	1211	1	0.41	21.401	24.488	27.871
3633	1211	2	-0.82	21.685	24.671	26.93
3634	1212	1	0.41	47.836	22.647	54.586
3635	1212	1	0.41	49.461	22.747	54.459
3636	1212	2	-0.82	48.635	23.224	54.757
3637	1213	1	0.41	20.71	12.801	41.459
3638	1213	1	0.41	19.755	14.072	41.831
3639	1213	2	-0.82	20.697	13.737	41.81
3640	1214	1	0.41	2.047	17.403	56.865
3641	1214	1	0.41	2.093	17.864	55.299
3642	1214	2	-0.82	2.629	17.765	56.137
3643	1215	1	0.41	25.218	10.871	44.228
3644	1215	1	0.41	26.407	9.753	44.206
3645	1215	2	-0.82	26.208	10.732	44.208
3646	1216	1	0.41	46.275	44.731	67.893
3647	1216	1	0.41	44.706	45.138	68.089
3648	1216	2	-0.82	45.603	45.464	67.792
3649	1217	1	0.41	12.825	29.897	30.959
3650	1217	1	0.41	11.754	28.934	31.728
3651	1217	2	-0.82	12.594	28.951	31.187
3652	1218	1	0.41	47.825	29.14	71.94
3653	1218	1	0.41	48.575	30.581	71.782
3654	1218	2	-0.82	47.748	30.123	72.106
3655	1219	1	0.41	48.992	13.308	66.692
3656	1219	1	0.41	47.623	13.059	65.838
3657	1219	2	-0.82	48.521	12.686	66.066
3658	1220	1	0.41	16.856	26.59	63.37
3659	1220	1	0.41	15.3	27.077	63.286
3660	1220	2	-0.82	16.251	27.383	63.303
3661	1221	1	0.41	49.19	42.728	38.998
3662	1221	1	0.41	49.486	44.311	38.729
3663	1221	2	-0.82	49.902	43.406	38.813
3664	1222	1	0.41	23.753	22	25.59
3665	1222	1	0.41	23.823	20.785	24.5
3666	1222	2	-0.82	23.358	21.635	24.747
3667	1223	1	0.41	23.675	41.659	41.017
3668	1223	1	0.41	23.613	40.034	40.877
3669	1223	2	-0.82	23.068	40.871	40.918
3670	1224	1	0.41	25.295	24.706	50.702
3671	1224	1	0.41	26.634	24.042	50.046
3672	1224	2	-0.82	25.897	23.907	50.707
3673	1225	1	0.41	15.131	1.215	7.253
3674	1225	1	0.41	16.357	0.192	7.595
3675	1225	2	-0.82	15.428	0.464	7.843
3676	1226	1	0.41	35.454	15.96	12.766
3677	1226	1	0.41	36.126	15.437	14.16
3678	1226	2	-0.82	36.296	15.632	13.194
3679	1227	1	0.41	7.511	10.483	6.8
3680	1227	1	0.41	8.571	9.847	5.734
3681	1227	2	-0.82	7.875	10.55	5.871
3682	1228	1	0.41	26.405	1.684	12.809
3683	1228	1	0.41	26.835	1.571	11.238
3684	1228	2	-0.82	26.077	1.489	11.884
3685	1229	1	0.41	45.395	30.106	41.027
3686	1229	1	0.41	44.84	28.572	41.093
3687	1229	2	-0.82	45.659	29.141	41.033
3688	1230	1	0.41	0.1	29.692	66.014
3689	1230	1	0.41	0.931	31.077	65.775
3690	1230	2	-0.82	0.112	30.677	66.185
3691	1231	1	0.41	19.344	6.043	67.007
3692	1231	1	0.41	19.473	6.76	68.468
3693	1231	2	-0.82	19.858	6.063	67.864
3694	1232	1	0.41	41.545	33.762	14.58
3695	1232	1	0.41	40.002	34.081	15.011
3696	1232	2	-0.82	40.925	33.907	15.352
3697	1233	1	0.41	32.383	36.107	29.541
3698	1233	1	0.41	33.876	36.734	29.751
3699	1233	2	-0.82	33.012	36.516	30.203
3700	1234	1	0.41	49.699	43.41	48.108
3701	1234	1	0.41	49.313	42.24	47.036
3702	1234	2	-0.82	49.9	43.031	47.205
3703	1235	1	0.41	42.989	21.42	41.539
3704	1235	1	0.41	41.47	21.043	42.003
3705	1235	2	-0.82	42.041	21.738	41.568
3706	1236	1	0.41	42.612	24.556	57.117
3707	1236	1	0.41	43.839	25.605	56.87
3708	1236	2	-0.82	42.845	25.5	56.882
3709	1237	1	0.41	35.033	9.771	53.558
3710	1237	1	0.41	36.61	9.86	53.144
3711	1237	2	-0.82	35.895	9.265	53.509
3712	1238	1	0.41	11.472	41.333	24.677
3713	1238	1	0.41	12.001	39.792	24.785
3714	1238	2	-0.82	12.27	40.753	24.842
3715	1239	1	0.41	21.831	9.337	59.912
3716	1239	1	0.41	23.314	10.017	59.874
3717	1239	2	-0.82	22.542	9.776	60.461
3718	1240	1	0.41	39.493	47.215	29.999
3719	1240	1	0.41	39.528	48.603	29.139
3720	1240	2	-0.82	39.614	48.207	30.053
3721	1241	1	0.41	25.128	5.315	62.795
3722	1241	1	0.41	25.496	6.906	62.789
3723	1241	2	-0.82	24.983	6.19	63.259
3724	1242	1	0.41	14.023	1.277	42.994
3725	1242	1	0.41	12.395	1.183	43.085
3726	1242	2	-0.82	13.243	0.654	43.061
3727	1243	1	0.41	23.06	17.288	60.243
3728	1243	1	0.41	23.812	15.867	60.53
3729	1243	2	-0.82	23.204	16.357	59.907
3730	1244	1	0.41	32.135	25.689	34.689
3731	1244	1	0.41	31.464	26.026	36.14
3732	1244	2	-0.82	31.304	25.617	35.242
3733	1245	1	0.41	4.136	39.685	72.743
3734	1245	1	0.41	5.286	40.825	72.957
3735	1245	2	-0.82	4.63	40.439	72.309
3736	1246	1	0.41	46.184	21.662	35.193
3737	1246	1	0.41	45.527	21.876	33.713
3738	1246	2	-0.82	45.534	21.295	34.527
3739	1247	1	0.41	2.434	8.293	76.8
3740	1247	1	0.41	3.997	8.305	76.326
3741	1247	2	-0.82	3.24	8.868	76.656
3742	1248	1	0.41	36.801	24.637	33.34
3743	1248	1	0.41	35.611	23.673	33.906
3744	1248	2	-0.82	36.226	23.845	33.137
3745	1249	1	0.41	7.752	42.085	35.655
3746	1249	1	0.41	6.267	41.473	35.952
3747	1249	2	-0.82	6.782	42.307	35.756
3748	1250	1	0.41	31.804	12.71	56.057
3749	1250	1	0.41	33.11	13	56.993
3750	1250	2	-0.82	32.323	12.4	56.854
3751	1251	1	0.41	14.503	12.778	44.133
3752	1251	1	0.41	15.822	13.042	43.208
3753	1251	2	-0.82	14.988	13.452	43.576
3754	1252	1	0.41	38.431	17.089	54.066
3755	1252	1	0.41	39.452	17.095	52.792
3756	1252	2	-0.82	38.856	17.658	53.362
3757	1253	1	0.41	32.12	2.342	36.068
3758	1253	1	0.41	33.402	1.349	36.263
3759	1253	2	-0.82	32.45	1.404	35.964
3760	1254	1	0.41	1.42	42.77	62.316
3761	1254	1	0.41	0.1	41.835	62.09
3762	1254	2	-0.82	1.067	41.835	62.342
3763	1255	1	0.41	23.693	14.256	58.76
3764	1255	1	0.41	24.648	12.943	58.931
3765	1255	2	-0.82	23.718	13.293	59.03
3766	1256	1	0.41	41.462	47.912	64.239
3767	1256	1	0.41	39.909	47.85	63.738
3768	1256	2	-0.82	40.508	47.87	64.537
3769	1257	1	0.41	2.528	6.59	23.369
3770	1257	1	0.41	2.178	5.487	24.521
3771	1257	2	-0.82	2.853	6.154	24.209
3772	1258	1	0.41	6.868	35.088	8.247
3773	1258	1	0.41	7.228	35.487	6.705
3774	1258	2	-0.82	7.009	34.732	7.322
3775	1259	1	0.41	18.674	25.091	28.25
3776	1259	1	0.41	19.375	24.28	27.018
3777	1259	2	-0.82	18.601	24.855	27.281
3778	1260	1	0.41	49.449	37.541	65.331
3779	1260	1	0.41	49.4	36.002	64.786
3780	1260	2	-0.82	49.407	36.964	64.515
3781	1261	1	0.41	43.563	27.816	35.567
3782	1261	1	0.41	43.405	28.598	34.142
3783	1261	2	-0.82	43.643	28.701	35.108
3784	1262	1	0.41	35.683	38.05	71.225
3785	1262	1	0.41	34.098	38.197	71.59
3786	1262	2	-0.82	34.819	37.556	71.331
3787	1263	1	0.41	7.443	3.412	72.735
3788	1263	1	0.41	6.355	2.598	71.83
3789	1263	2	-0.82	6.844	2.612	72.701
3790	1264	1	0.41	9.979	8.732	24.764
3791	1264	1	0.41	8.769	8.214	23.798
3792	1264	2	-0.82	9.759	8.319	23.88
3793	1265	1	0.41	30.377	25.255	32.649
3794	1265	1	0.41	29.298	24.049	32.871
3795	1265	2	-0.82	29.484	25.018	33.031
3796	1266	1	0.41	48.477	13.96	17.959
3797	1266	1	0.41	49.9	14.743	17.792
3798	1266	2	-0.82	49.47	13.85	17.923
3799	1267	1	0.41	22.372	9.657	40.35
3800	1267	1	0.41	22.438	8.044	40.592
3801	1267	2	-0.82	21.857	8.855	40.652
3802	1268	1	0.41	27.241	28.074	46.342
3803	1268	1	0.41	26.841	26.848	47.344
3804	1268	2	-0.82	27.528	27.186	46.701
3805	1269	1	0.41	43.439	22.749	63.954
3806	1269	1	0.41	44.522	23.891	63.522
3807	1269	2	-0.82	44.39	22.916	63.694
3808	1270	1	0.41	43.363	16.166	5.023
3809	1270	1	0.41	43.878	15.761	3.527
3810	1270	2	-0.82	43.649	16.522	4.133
3811	1271	1	0.41	5.729	11.182	46.667
3812	1271	1	0.41	4.801	9.909	46.237
3813	1271	2	-0.82	4.792	10.87	46.511
3814	1272	1	0.41	25.248	21.397	17.536
3815	1272	1	0.41	26.485	20.386	17.869
3816	1272	2	-0.82	26.153	21.09	17.243
3817	1273	1	0.41	30.472	26.372	70.154
3818	1273	1	0.41	31.308	26.91	68.858
3819	1273	2	-0.82	31.039	27.116	69.798
3820	1274	1	0.41	21.167	24.947	40.106
3821	1274	1	0.41	19.896	24.796	41.12
3822	1274	2	-0.82	20.219	25.217	40.273
3823	1275	1	0.41	13.512	26.911	41.082
3824	1275	1	0.41	12.683	28.244	41.535
3825	1275	2	-0.82	12.785	27.259	41.674
3826	1276	1	0.41	24.655	37.384	40.023
3827	1276	1	0.41	24.729	35.817	39.569
3828	1276	2	-0.82	25.228	36.564	40.007
3829	1277	1	0.41	4.39	13.23	50.784
3830	1277	1	0.41	4.824	11.869	49.993
3831	1277	2	-0.82	4.308	12.722	49.926
3832	1278	1	0.41	22.937	30.731	71.103
3833	1278	1	0.41	24.529	30.948	71.395
3834	1278	2	-0.82	23.851	30.349	70.97
3835	1279	1	0.41	4.492	45.752	45.054
3836	1279	1	0.41	5.26	47.155	45.386
3837	1279	2	-0.82	4.521	46.543	45.666
3838	1280	1	0.41	46.848	37.835	74.627
3839	1280	1	0.41	45.665	38.682	73.885
3840	1280	2	-0.82	46.641	38.658	74.097
3841	1281	1	0.41	18.809	49.46	1.628
3842	1281	1	0.41	20.375	49.897	1.478
3843	1281	2	-0.82	19.713	49.419	2.054
3844	1282	1	0.41	33.562	46.652	72.715
3845	1282	1	0.41	34.978	45.881	72.458
3846	1282	2	-0.82	34.418	46.353	73.138
3847	1283	1	0.41	40.888	14.526	4.162
3848	1283	1	0.41	39.835	13.379	3.669
3849	1283	2	-0.82	39.967	14.36	3.809
3850	1284	1	0.41	26.13	43.709	73.082
3851	1284	1	0.41	24.693	42.936	73.009
3852	1284	2	-0.82	25.139	43.831	73.012
3853	1285	1	0.41	4.633	15.835	40.395
3854	1285	1	0.41	6.209	15.766	39.975
3855	1285	2	-0.82	5.43	16.374	40.123
3856	1286	1	0.41	36.898	5.721	13.831
3857	1286	1	0.41	37.379	7.28	13.781
3858	1286	2	-0.82	36.828	6.581	13.326
3859	1287	1	0.41	20.325	28.591	14.356
3860	1287	1	0.41	19.79	27.276	15.163
3861	1287	2	-0.82	20.504	27.974	15.123
3862	1288	1	0.41	45.828	25.804	4.018
3863	1288	1	0.41	45.615	24.398	4.82
3864	1288	2	-0.82	45.152	25.136	4.331
3865	1289	1	0.41	18.143	24.266	25.195
3866	1289	1	0.41	18.597	25.828	25.053
3867	1289	2	-0.82	18.347	25.002	24.55
3868	1290	1	0.41	22.141	12.056	74.024
3869	1290	1	0.41	21.476	12.204	75.508
3870	1290	2	-0.82	21.593	11.596	74.723
3871	1291	1	0.41	37.381	7.661	71.541
3872	1291	1	0.41	36.954	8.534	72.853
3873	1291	2	-0.82	37.651	8.409	72.148
3874	1292	1	0.41	46.021	24.458	65.029
3875	1292	1	0.41	46.434	25.224	63.648
3876	1292	2	-0.82	46.162	25.351	64.601
3877	1293	1	0.41	17.783	33.205	14.529
3878	1293	1	0.41	17.365	33.415	12.965
3879	1293	2	-0.82	18.024	33.663	13.673
3880	1294	1	0.41	18.122	18.033	6.468
3881	1294	1	0.41	19.07	16.969	5.67
3882	1294	2	-0.82	18.134	17.178	5.95
3883	1295	1	0.41	20.276	11.596	57.745
3884	1295	1	0.41	21.666	10.74	57.71
3885	1295	2	-0.82	20.799	10.868	58.19
3886	1296	1	0.41	47.049	43.585	64.761
3887	1296	1	0.41	45.927	43.476	65.943
3888	1296	2	-0.82	46.905	43.447	65.742
3889	1297	1	0.41	16.171	49.848	71.911
3890	1297	1	0.41	17.451	48.977	71.393
3891	1297	2	-0.82	17.101	49.9	71.546
3892	1298	1	0.41	14.787	26.125	73.578
3893	1298	1	0.41	16.328	26.37	73.096
3894	1298	2	-0.82	15.744	26.121	73.868
3895	1299	1	0.41	2.285	39.451	67.311
3896	1299	1	0.41	1.744	40.578	68.361
3897	1299	2	-0.82	1.932	40.383	67.399
3898	1300	1	0.41	31.829	23.058	4.338
3899	1300	1	0.41	32.319	24.293	3.388
3900	1300	2	-0.82	31.7	23.511	3.455
3901	1301	1	0.41	11.04	6.637	19.696
3902	1301	1	0.41	10.622	5.06	19.765
3903	1301	2	-0.82	10.71	5.905	20.292
3904	1302	1	0.41	33.666	13.825	36.187
3905	1302	1	0.41	33.699	12.378	35.429
3906	1302	2	-0.82	33.504	12.843	36.292
3907	1303	1	0.41	14.379	35.85	59.149
3908	1303	1	0.41	14.222	35.159	60.62
3909	1303	2	-0.82	14.141	36.012	60.107
3910	1304	1	0.41	39.911	42.755	51.239
3911	1304	1	0.41	40.471	41.437	52.024
3912	1304	2	-0.82	39.653	41.961	51.79
3913	1305	1	0.41	44.481	18.912	72.161
3914	1305	1	0.41	44.129	17.322	72.282
3915	1305	2	-0.82	43.808	18.246	72.484
3916	1306	1	0.41	46.116	46.267	74.871
3917	1306	1	0.41	47.221	45.071	74.748
3918	1306	2	-0.82	46.246	45.277	74.826
3919	1307	1	0.41	48.13	21.449	18.687
3920	1307	1	0.41	48.352	19.831	18.683
3921	1307	2	-0.82	48.813	20.718	18.682
3922	1308	1	0.41	16.334	18.91	54.624
3923	1308	1	0.41	16.941	17.438	54.986
3924	1308	2	-0.82	17.04	18.239	54.396
3925	1309	1	0.41	27.126	43.548	50.412
3926	1309	1	0.41	27.684	43.206	48.916
3927	1309	2	-0.82	27.805	43.03	49.893
3928	1310	1	0.41	29.389	20.468	3.856
3929	1310	1	0.41	28.42	19.155	3.793
3930	1310	2	-0.82	29.363	19.479	3.714
3931	1311	1	0.41	48.248	33.642	41.988
3932	1311	1	0.41	46.683	33.743	41.533
3933	1311	2	-0.82	47.524	33.209	41.451
3934	1312	1	0.41	14.413	10.693	31.538
3935	1312	1	0.41	12.924	10.058	31.751
3936	1312	2	-0.82	13.893	9.844	31.633
3937	1313	1	0.41	31.687	23.74	39.245
3938	1313	1	0.41	32.678	22.788	38.363
3939	1313	2	-0.82	32.641	23.525	39.037
3940	1314	1	0.41	4.996	32.431	4.071
3941	1314	1	0.41	6.214	31.387	3.763
3942	1314	2	-0.82	5.304	31.484	4.166
3943	1315	1	0.41	0.794	25.956	56.038
3944	1315	1	0.41	0.529	24.365	55.783
3945	1315	2	-0.82	0.986	25.182	55.433
3946	1316	1	0.41	40.283	25.376	64.337
3947	1316	1	0.41	39.88	26.959	64.346
3948	1316	2	-0.82	40.64	26.31	64.339
3949	1317	1	0.41	25.424	48.512	65.187
3950	1317	1	0.41	25.196	47.318	66.277
3951	1317	2	-0.82	25.068	48.292	66.095
3952	1318	1	0.41	27.847	45.929	17.72
3953	1318	1	0.41	28.788	47.263	17.729
3954	1318	2	-0.82	28.789	46.264	17.723
3955	1319	1	0.41	41.513	12.127	7.939
3956	1319	1	0.41	40.625	12.069	9.308
3957	1319	2	-0.82	41.549	12.156	8.938
3958	1320	1	0.41	26.673	6.792	33.174
3959	1320	1	0.41	25.975	7.612	34.402
3960	1320	2	-0.82	25.978	6.752	33.893
3961	1321	1	0.41	3.679	26.134	47.969
3962	1321	1	0.41	2.063	25.95	47.819
3963	1321	2	-0.82	2.919	25.487	48.045
3964	1322	1	0.41	5.497	3.191	52.177
3965	1322	1	0.41	4.258	2.232	52.637
3966	1322	2	-0.82	5.11	2.663	52.933
3967	1323	1	0.41	46.893	31.452	18.908
3968	1323	1	0.41	47.436	31.593	20.441
3969	1323	2	-0.82	47.573	31.13	19.566
3970	1324	1	0.41	22.262	8.413	7.175
3971	1324	1	0.41	22.59	6.969	6.487
3972	1324	2	-0.82	22.95	7.881	6.683
3973	1325	1	0.41	48.181	42.201	19.065
3974	1325	1	0.41	49.607	41.406	19.077
3975	1325	2	-0.82	49.172	42.302	19.153
3976	1326	1	0.41	17.258	38.77	22.706
3977	1326	1	0.41	18.881	38.587	22.685
3978	1326	2	-0.82	18.134	39.25	22.64
3979	1327	1	0.41	14.462	48.777	40.407
3980	1327	1	0.41	15.466	49.623	41.378
3981	1327	2	-0.82	15.411	49.051	40.56
3982	1328	1	0.41	7.751	40.061	65.605
3983	1328	1	0.41	6.362	39.819	66.43
3984	1328	2	-0.82	7.025	40.505	66.132
3985	1329	1	0.41	7.639	31.94	46.381
3986	1329	1	0.41	9.261	31.762	46.332
3987	1329	2	-0.82	8.497	32.137	46.855
3988	1330	1	0.41	24.368	25.918	5.613
3989	1330	1	0.41	25.773	25.425	6.284
3990	1330	2	-0.82	24.888	25.852	6.465
3991	1331	1	0.41	6.838	36.266	33.961
3992	1331	1	0.41	6.91	34.853	34.776
3993	1331	2	-0.82	6.951	35.848	34.863
3994	1332	1	0.41	10.496	25.195	56.367
3995	1332	1	0.41	9.128	26.077	56.498
3996	1332	2	-0.82	9.502	25.151	56.472
3997	1333	1	0.41	7.321	26.258	37.735
3998	1333	1	0.41	6.496	27.451	38.485
3999	1333	2	-0.82	6.975	27.192	37.647
4000	1334	1	0.41	34.576	29.879	3.757
4001	1334	1	0.41	34.844	28.314	4.139
4002	1334	2	-0.82	34.142	29.014	4.011
4003	1335	1	0.41	15.298	35.758	47.941
4004	1335	1	0.41	16.728	35.861	48.724
4005	1335	2	-0.82	15.905	35.309	48.598
4006	1336	1	0.41	16.787	23.013	7.003
4007	1336	1	0.41	15.182	23.121	6.721
4008	1336	2	-0.82	15.955	22.494	6.805
4009	1337	1	0.41	9.623	37.111	55.247
4010	1337	1	0.41	10.148	36.377	56.608
4011	1337	2	-0.82	10.032	37.257	56.148
4012	1338	1	0.41	45.088	21.57	13.124
4013	1338	1	0.41	44.3	22.616	12.148
4014	1338	2	-0.82	44.857	21.787	12.175
4015	1339	1	0.41	44.047	10.952	19.396
4016	1339	1	0.41	42.745	9.972	19.495
4017	1339	2	-0.82	43.05	10.923	19.476
4018	1340	1	0.41	27.762	16.922	9.665
4019	1340	1	0.41	28.785	15.657	9.52
4020	1340	2	-0.82	27.854	15.931	9.761
4021	1341	1	0.41	10.621	10.558	20.055
4022	1341	1	0.41	10	9.068	20.3
4023	1341	2	-0.82	10.829	9.58	20.081
4024	1342	1	0.41	15.618	39.611	75.337
4025	1342	1	0.41	16.286	39.894	76.8
4026	1342	2	-0.82	15.515	40.106	76.201
4027	1343	1	0.41	33.014	23.946	11.686
4028	1343	1	0.41	32.701	22.619	12.586
4029	1343	2	-0.82	32.978	23.579	12.616
4030	1344	1	0.41	15.683	42.909	15.196
4031	1344	1	0.41	17.2	42.755	14.612
4032	1344	2	-0.82	16.577	43.351	15.117
4033	1345	1	0.41	15.58	25.046	51.2
4034	1345	1	0.41	14.578	23.757	51.218
4035	1345	2	-0.82	14.645	24.736	51.027
4036	1346	1	0.41	40.855	30.776	45.11
4037	1346	1	0.41	41.178	32.262	44.515
4038	1346	2	-0.82	41.574	31.451	44.944
4039	1347	1	0.41	45.906	4.68	57.594
4040	1347	1	0.41	45.318	6.176	57.309
4041	1347	2	-0.82	45.343	5.233	56.98
4042	1348	1	0.41	48.628	47.567	24.375
4043	1348	1	0.41	47.098	48.101	24.575
4044	1348	2	-0.82	48.037	48.374	24.366
4045	1349	1	0.41	36.107	16.43	4.968
4046	1349	1	0.41	36.864	15.638	6.179
4047	1349	2	-0.82	36.041	15.668	5.613
4048	1350	1	0.41	40.282	6.548	25.365
4049	1350	1	0.41	41.591	7.409	24.905
4050	1350	2	-0.82	41.261	6.503	25.165
4051	1351	1	0.41	26.758	13.707	4.937
4052	1351	1	0.41	28.373	13.873	4.761
4053	1351	2	-0.82	27.64	13.241	5.009
4054	1352	1	0.41	18.342	20.8	21.42
4055	1352	1	0.41	18.371	19.168	21.444
4056	1352	2	-0.82	18.933	19.994	21.447
4057	1353	1	0.41	22.723	40.573	36.803
4058	1353	1	0.41	22.231	41.131	35.349
4059	1353	2	-0.82	22.769	41.342	36.164
4060	1354	1	0.41	8.823	5.741	30.474
4061	1354	1	0.41	10.211	6.6	30.517
4062	1354	2	-0.82	9.821	5.68	30.484
4063	1355	1	0.41	48.32	40.788	22.2
4064	1355	1	0.41	46.729	40.824	22.57
4065	1355	2	-0.82	47.477	41.322	22.13
4066	1356	1	0.41	48.147	6.022	16.813
4067	1356	1	0.41	47.539	7.527	16.997
4068	1356	2	-0.82	47.381	6.626	16.592
4069	1357	1	0.41	9.905	3.992	69.054
4070	1357	1	0.41	10.588	2.519	68.873
4071	1357	2	-0.82	9.73	3.008	69.032
4072	1358	1	0.41	21.121	18.042	54.495
4073	1358	1	0.41	21.026	16.629	53.682
4074	1358	2	-0.82	21.609	17.414	53.888
4075	1359	1	0.41	0.415	0.927	4.473
4076	1359	1	0.41	1.083	0.106	3.23
4077	1359	2	-0.82	1.027	0.994	3.685
4078	1360	1	0.41	5.274	13.859	28.32
4079	1360	1	0.41	5.37	12.993	29.701
4080	1360	2	-0.82	5.549	12.984	28.718
4081	1361	1	0.41	47.876	32.154	44
4082	1361	1	0.41	47.84	33.685	44.568
4083	1361	2	-0.82	48.419	32.978	44.164
4084	1362	1	0.41	38.315	32.317	39.426
4085	1362	1	0.41	38.052	33.929	39.455
4086	1362	2	-0.82	37.614	33.031	39.444
4087	1363	1	0.41	18.078	13.794	51.557
4088	1363	1	0.41	18.167	13.137	53.05
4089	1363	2	-0.82	17.924	13.957	52.532
4090	1364	1	0.41	20.965	37.516	66.523
4091	1364	1	0.41	21.772	36.101	66.41
4092	1364	2	-0.82	20.905	36.528	66.665
4093	1365	1	0.41	31.615	10.172	11.413
4094	1365	1	0.41	30.146	10.17	12.126
4095	1365	2	-0.82	30.667	9.863	11.331
4096	1366	1	0.41	21.989	43.623	34.553
4097	1366	1	0.41	23.491	44.262	34.592
4098	1366	2	-0.82	22.516	44.464	34.675
4099	1367	1	0.41	3.88	21.113	31.505
4100	1367	1	0.41	5.511	21.195	31.511
4101	1367	2	-0.82	4.722	20.655	31.219
4102	1368	1	0.41	7.1	34.817	25.263
4103	1368	1	0.41	8.287	35.876	25.63
4104	1368	2	-0.82	8.034	35.103	25.05
4105	1369	1	0.41	13.18	22.782	11.056
4106	1369	1	0.41	14.81	22.697	11.111
4107	1369	2	-0.82	13.965	22.164	11.115
4108	1370	1	0.41	34.098	9.217	50.72
4109	1370	1	0.41	33.937	10.711	51.359
4110	1370	2	-0.82	34.094	9.746	51.569
4111	1371	1	0.41	25.435	8.5	25.278
4112	1371	1	0.41	24.757	8.064	23.858
4113	1371	2	-0.82	25.162	8.82	24.371
4114	1372	1	0.41	15.639	46.625	38.272
4115	1372	1	0.41	17.179	46.321	37.821
4116	1372	2	-0.82	16.589	46.588	38.582
4117	1373	1	0.41	26.598	5.044	22.741
4118	1373	1	0.41	27.656	5.13	23.982
4119	1373	2	-0.82	27.565	5.012	22.994
4120	1374	1	0.41	34.354	19.421	8.078
4121	1374	1	0.41	33.379	20.676	7.702
4122	1374	2	-0.82	34.325	20.356	7.725
4123	1375	1	0.41	12.421	46.825	63.769
4124	1375	1	0.41	10.955	47.198	64.385
4125	1375	2	-0.82	11.44	46.635	63.716
4126	1376	1	0.41	47.193	25.334	45.265
4127	1376	1	0.41	48.638	24.582	45.152
4128	1376	2	-0.82	47.652	24.446	45.25
4129	1377	1	0.41	42.414	46.076	7.618
4130	1377	1	0.41	42.116	46.404	9.19
4131	1377	2	-0.82	42.458	46.779	8.329
4132	1378	1	0.41	24.189	17.596	29.347
4133	1378	1	0.41	23.498	18.69	28.35
4134	1378	2	-0.82	23.361	17.828	28.836
4135	1379	1	0.41	37.802	34.042	73.865
4136	1379	1	0.41	38.507	32.569	73.856
4137	1379	2	-0.82	37.635	33.056	73.83
4138	1380	1	0.41	9.886	19.627	58.412
4139	1380	1	0.41	8.885	18.435	58.905
4140	1380	2	-0.82	9.008	19.425	58.847
4141	1381	1	0.41	26.163	32.922	63.249
4142	1381	1	0.41	24.547	33.156	63.308
4143	1381	2	-0.82	25.436	33.61	63.264
4144	1382	1	0.41	31.797	2.282	76.796
4145	1382	1	0.41	32.992	2.432	75.694
4146	1382	2	-0.82	32.184	1.905	75.954
4147	1383	1	0.41	2.19	44.787	43.007
4148	1383	1	0.41	2.493	46.312	42.508
4149	1383	2	-0.82	2.883	45.4	42.625
4150	1384	1	0.41	3.722	47.983	70.862
4151	1384	1	0.41	2.174	48.484	71.004
4152	1384	2	-0.82	3.079	48.502	71.426
4153	1385	1	0.41	12.612	4.454	17.486
4154	1385	1	0.41	13.859	3.884	16.599
4155	1385	2	-0.82	13.016	3.637	17.075
4156	1386	1	0.41	33.103	40.44	76.292
4157	1386	1	0.41	32.941	38.833	76.053
4158	1386	2	-0.82	32.501	39.652	76.419
4159	1387	1	0.41	47.121	4.774	3.557
4160	1387	1	0.41	47.177	5.557	2.125
4161	1387	2	-0.82	46.673	5.46	2.983
4162	1388	1	0.41	25.033	40.272	31.341
4163	1388	1	0.41	25.043	41.905	31.36
4164	1388	2	-0.82	24.635	41.086	31.763
4165	1389	1	0.41	49.731	5.741	22.537
4166	1389	1	0.41	49.826	4.145	22.871
4167	1389	2	-0.82	49.204	4.918	22.754
4168	1390	1	0.41	12.263	22.037	30.061
4169	1390	1	0.41	11.311	23.302	29.662
4170	1390	2	-0.82	11.405	22.308	29.624
4171	1391	1	0.41	29.537	11.454	44.882
4172	1391	1	0.41	30.198	9.972	45.064
4173	1391	2	-0.82	29.34	10.483	45.022
4174	1392	1	0.41	4.444	31.127	15.075
4175	1392	1	0.41	2.991	31.617	15.636
4176	1392	2	-0.82	3.953	31.868	15.534
4177	1393	1	0.41	12.388	8.774	0.169
4178	1393	1	0.41	11.462	8.586	1.5
4179	1393	2	-0.82	11.484	8.936	0.564
4180	1394	1	0.41	33.149	27.998	5.804
4181	1394	1	0.41	32.226	29.143	5.095
4182	1394	2	-0.82	32.288	28.504	5.861
4183	1395	1	0.41	9.955	37.565	40.855
4184	1395	1	0.41	10.397	39.05	40.339
4185	1395	2	-0.82	10.475	38.388	41.084
4186	1396	1	0.41	47.734	3.137	29.943
4187	1396	1	0.41	49.122	2.288	30.077
4188	1396	2	-0.82	48.127	2.22	30.014
4189	1397	1	0.41	8.633	10.287	9.297
4190	1397	1	0.41	7.727	10.082	10.64
4191	1397	2	-0.82	8.27	10.736	10.114
4192	1398	1	0.41	48.039	22.357	23.583
4193	1398	1	0.41	48.878	23.75	23.736
4194	1398	2	-0.82	48.368	23.046	24.23
4195	1399	1	0.41	40.315	18.153	26.299
4196	1399	1	0.41	41.792	17.857	25.668
4197	1399	2	-0.82	41.229	18.529	26.148
4198	1400	1	0.41	44.646	5.638	12.162
4199	1400	1	0.41	46.212	5.222	11.956
4200	1400	2	-0.82	45.34	5.373	11.492
4201	1401	1	0.41	42.596	23.122	72.482
4202	1401	1	0.41	43.985	22.275	72.625
4203	1401	2	-0.82	43.55	23.061	72.187
4204	1402	1	0.41	1.863	8.925	29.89
4205	1402	1	0.41	2.477	8.829	31.4
4206	1402	2	-0.82	1.874	9.349	30.796
4207	1403	1	0.41	14.906	17.964	53.245
4208	1403	1	0.41	15.211	16.403	52.874
4209	1403	2	-0.82	15.619	17.308	52.996
4210	1404	1	0.41	49.9	31.687	34.651
4211	1404	1	0.41	48.844	32.032	35.848
4212	1404	2	-0.82	49.776	32.174	35.516
4213	1405	1	0.41	24.904	38.632	56.109
4214	1405	1	0.41	24.573	37.034	56.167
4215	1405	2	-0.82	24.174	37.95	56.158
4216	1406	1	0.41	34.12	35.484	57.569
4217	1406	1	0.41	34.354	34.901	59.076
4218	1406	2	-0.82	33.93	34.723	58.189
4219	1407	1	0.41	10.441	25.891	63.153
4220	1407	1	0.41	12.048	25.857	62.865
4221	1407	2	-0.82	11.313	26.349	63.33
4222	1408	1	0.41	4.07	40.714	36.188
4223	1408	1	0.41	3.229	39.776	37.227
4224	1408	2	-0.82	3.155	40.421	36.468
4225	1409	1	0.41	18.356	49.128	56.505
4226	1409	1	0.41	16.813	49.637	56.676
4227	1409	2	-0.82	17.395	48.885	56.368
4228	1410	1	0.41	39.811	48.214	32.441
4229	1410	1	0.41	38.335	47.539	32.261
4230	1410	2	-0.82	38.835	48.402	32.327
4231	1411	1	0.41	0.42	33.505	58.502
4232	1411	1	0.41	1.943	33.283	59.047
4233	1411	2	-0.82	1.134	32.827	58.677
4234	1412	1	0.41	9.378	13.938	41.639
4235	1412	1	0.41	8.494	15.161	41.017
4236	1412	2	-0.82	8.458	14.322	41.558
4237	1413	1	0.41	5.324	0.996	75.739
4238	1413	1	0.41	5.561	2.215	76.8
4239	1413	2	-0.82	4.913	1.524	76.482
4240	1414	1	0.41	46.702	45.647	52.152
4241	1414	1	0.41	47.005	47.25	52.238
4242	1414	2	-0.82	47.42	46.341	52.212
4243	1415	1	0.41	27.511	27.27	14.833
4244	1415	1	0.41	28.593	27.352	16.053
4245	1415	2	-0.82	28.104	27.88	15.36
4246	1416	1	0.41	25.506	45.189	65.393
4247	1416	1	0.41	25.548	46.302	64.199
4248	1416	2	-0.82	25.738	45.349	64.434
4249	1417	1	0.41	26.98	43.362	26.546
4250	1417	1	0.41	28.611	43.332	26.479
4251	1417	2	-0.82	27.815	43.886	26.718
4252	1418	1	0.41	37.33	30.831	18.15
4253	1418	1	0.41	36.443	29.904	17.14
4254	1418	2	-0.82	37.183	29.901	17.81
4255	1419	1	0.41	45.116	25.529	35.79
4256	1419	1	0.41	45.721	26.499	34.624
4257	1419	2	-0.82	45.399	26.463	35.569
4258	1420	1	0.41	13.247	0.1	66.002
4259	1420	1	0.41	14.879	0.1	66.065
4260	1420	2	-0.82	14.074	0.611	65.766
4261	1421	1	0.41	16.55	17.814	60.157
4262	1421	1	0.41	17.451	18.004	58.809
4263	1421	2	-0.82	16.947	17.347	59.367
4264	1422	1	0.41	26.404	14.914	66.68
4265	1422	1	0.41	28.011	14.694	66.485
4266	1422	2	-0.82	27.303	15.04	67.1
4267	1423	1	0.41	7.084	43.811	55.082
4268	1423	1	0.41	8.577	43.22	55.378
4269	1423	2	-0.82	7.678	43.011	54.995
4270	1424	1	0.41	48.112	29.08	69.744
4271	1424	1	0.41	48.474	27.492	69.615
4272	1424	2	-0.82	47.733	28.155	69.716
4273	1425	1	0.41	18.041	34.063	62.945
4274	1425	1	0.41	18.136	35.691	63.028
4275	1425	2	-0.82	17.52	34.915	62.892
4276	1426	1	0.41	17.459	12.159	28.983
4277	1426	1	0.41	18.647	13.163	28.484
4278	1426	2	-0.82	18.389	12.207	28.618
4279	1427	1	0.41	2.181	3.892	32.097
4280	1427	1	0.41	3.16	5.195	31.986
4281	1427	2	-0.82	2.405	4.702	31.555
4282	1428	1	0.41	21.878	49.353	30.156
4283	1428	1	0.41	20.399	49.901	30.578
4284	1428	2	-0.82	21.001	49.689	29.81
4285	1429	1	0.41	2.758	0.339	11.981
4286	1429	1	0.41	2.528	1.479	13.127
4287	1429	2	-0.82	3.18	0.824	12.747
4288	1430	1	0.41	41.126	26.723	9.887
4289	1430	1	0.41	41.317	25.581	11.038
4290	1430	2	-0.82	40.69	26.262	10.661
4291	1431	1	0.41	34.018	43.658	39.681
4292	1431	1	0.41	34.659	42.158	39.592
4293	1431	2	-0.82	33.831	42.702	39.455
4294	1432	1	0.41	0.1	21.677	61.005
4295	1432	1	0.41	1.35	21.577	59.959
4296	1432	2	-0.82	0.92	22.138	60.666
4297	1433	1	0.41	15.841	4.674	42.058
4298	1433	1	0.41	15.393	6.243	42.098
4299	1433	2	-0.82	15.945	5.541	42.545
4300	1434	1	0.41	41.682	18.883	38.105
4301	1434	1	0.41	40.113	19.294	37.912
4302	1434	2	-0.82	41.046	19.645	37.974
4303	1435	1	0.41	44.19	33.951	13.156
4304	1435	1	0.41	43.837	34.806	14.502
4305	1435	2	-0.82	43.622	34.683	13.534
4306	1436	1	0.41	37.514	48.815	60.674
4307	1436	1	0.41	39.005	48.446	61.229
4308	1436	2	-0.82	38.139	48.068	60.902
4309	1437	1	0.41	45.925	19.157	32.123
4310	1437	1	0.41	44.756	20.249	32.449
4311	1437	2	-0.82	45.519	19.732	32.834
4312	1438	1	0.41	26.273	49.425	13.724
4313	1438	1	0.41	24.929	49.9	14.52
4314	1438	2	-0.82	25.281	49.318	13.787
4315	1439	1	0.41	14.719	22.034	64.996
4316	1439	1	0.41	14.002	22.365	63.567
4317	1439	2	-0.82	13.952	22.501	64.556
4318	1440	1	0.41	20.064	48.426	8.727
4319	1440	1	0.41	19.814	47.712	7.28
4320	1440	2	-0.82	20.508	48.062	7.908
4321	1441	1	0.41	49.379	45.924	21.837
4322	1441	1	0.41	49.275	47.549	21.72
4323	1441	2	-0.82	49.899	46.769	21.712
4324	1442	1	0.41	22.139	32.32	61.638
4325	1442	1	0.41	22.164	31.639	63.123
4326	1442	2	-0.82	22.093	32.501	62.621
4327	1443	1	0.41	25.689	40.655	10.642
4328	1443	1	0.41	24.086	40.944	10.768
4329	1443	2	-0.82	24.78	40.362	10.345
4330	1444	1	0.41	4.565	46.438	56.295
4331	1444	1	0.41	4.327	45.043	57.109
4332	1444	2	-0.82	3.943	45.667	56.429
4333	1445	1	0.41	14.231	14.835	58.146
4334	1445	1	0.41	13.731	16.36	58.449
4335	1445	2	-0.82	13.718	15.417	58.779
4336	1446	1	0.41	0.118	21.734	33.654
4337	1446	1	0.41	0.66	21.368	35.15
4338	1446	2	-0.82	0.1	22.002	34.618
4339	1447	1	0.41	7.49	33.472	51.518
4340	1447	1	0.41	6.893	34.785	52.285
4341	1447	2	-0.82	6.657	33.92	51.844
4342	1448	1	0.41	1.461	17.679	71.902
4343	1448	1	0.41	2.172	17.624	73.37
4344	1448	2	-0.82	2.03	18.181	72.553
4345	1449	1	0.41	29.838	13.376	70.242
4346	1449	1	0.41	31.24	12.885	69.564
4347	1449	2	-0.82	30.835	13.426	70.3
4348	1450	1	0.41	39.532	26.788	50.463
4349	1450	1	0.41	38.552	25.484	50.391
4350	1450	2	-0.82	38.929	26.251	49.873
4351	1451	1	0.41	25.666	16.777	47.167
4352	1451	1	0.41	24.243	17.548	46.946
4353	1451	2	-0.82	24.679	16.655	47.057
4354	1452	1	0.41	9.189	5.016	71.191
4355	1452	1	0.41	9.182	6.611	70.844
4356	1452	2	-0.82	9.745	5.787	70.882
4357	1453	1	0.41	7.201	7.976	21.961
4358	1453	1	0.41	7.071	9.461	22.628
4359	1453	2	-0.82	6.663	8.819	21.98
4360	1454	1	0.41	36.668	20.091	23.717
4361	1454	1	0.41	35.771	20.807	22.555
4362	1454	2	-0.82	35.922	20.734	23.54
4363	1455	1	0.41	32.685	34.491	11.889
4364	1455	1	0.41	33.43	35.807	12.505
4365	1455	2	-0.82	33.561	34.866	12.193
4366	1456	1	0.41	43.078	10.559	7.948
4367	1456	1	0.41	43.994	9.207	7.934
4368	1456	2	-0.82	44.013	10.205	7.989
4369	1457	1	0.41	35.021	8.699	47.39
4370	1457	1	0.41	35.776	10.095	47.772
4371	1457	2	-0.82	35.162	9.652	47.12
4372	1458	1	0.41	42.14	13.011	60.495
4373	1458	1	0.41	41.188	11.702	60.718
4374	1458	2	-0.82	42.104	12.011	60.464
4375	1459	1	0.41	10.414	9.346	4.641
4376	1459	1	0.41	10.247	7.907	3.889
4377	1459	2	-0.82	9.756	8.676	4.297
4378	1460	1	0.41	37.591	8.673	68.424
4379	1460	1	0.41	38.003	10.096	69.112
4380	1460	2	-0.82	38.076	9.102	69.187
4381	1461	1	0.41	2.887	26.629	68.365
4382	1461	1	0.41	1.741	27.266	67.391
4383	1461	2	-0.82	2.721	27.238	67.589
4384	1462	1	0.41	30.871	24.158	52.656
4385	1462	1	0.41	30.008	23.359	51.523
4386	1462	2	-0.82	30.287	24.261	51.851
4387	1463	1	0.41	43.732	11.233	41.732
4388	1463	1	0.41	43.791	9.764	42.441
4389	1463	2	-0.82	44.329	10.561	42.169
4390	1464	1	0.41	7.492	21.623	61.528
4391	1464	1	0.41	7.839	20.727	60.207
4392	1464	2	-0.82	7.218	21.411	60.59
4393	1465	1	0.41	41.821	14.938	35.633
4394	1465	1	0.41	43.048	14.004	35.094
4395	1465	2	-0.82	42.197	14.462	34.838
4396	1466	1	0.41	8.67	47.741	13.452
4397	1466	1	0.41	7.14	48.31	13.432
4398	1466	2	-0.82	8.106	48.565	13.411
4399	1467	1	0.41	1.169	30.431	69.887
4400	1467	1	0.41	2.4	31.452	69.555
4401	1467	2	-0.82	1.405	31.358	69.596
4402	1468	1	0.41	8.567	7.466	54.147
4403	1468	1	0.41	7.016	7.919	53.913
4404	1468	2	-0.82	7.93	8.236	54.164
4405	1469	1	0.41	17.047	16.541	50.521
4406	1469	1	0.41	15.551	15.929	50.753
4407	1469	2	-0.82	16.519	15.702	50.65
4408	1470	1	0.41	7.465	36.607	47.55
4409	1470	1	0.41	7.805	35.699	46.236
4410	1470	2	-0.82	8.185	36.113	47.063
4411	1471	1	0.41	8.04	35.844	14.916
4412	1471	1	0.41	8.74	36.844	16
4413	1471	2	-0.82	7.906	36.657	15.484
4414	1472	1	0.41	30.219	38.973	43.744
4415	1472	1	0.41	30.472	39.995	42.496
4416	1472	2	-0.82	29.809	39.69	43.179
4417	1473	1	0.41	34.275	25.186	27.638
4418	1473	1	0.41	33.167	23.987	27.599
4419	1473	2	-0.82	34.144	24.194	27.611
4420	1474	1	0.41	43.677	29.287	68.565
4421	1474	1	0.41	45.14	29.942	68.876
4422	1474	2	-0.82	44.171	30.14	68.733
4423	1475	1	0.41	25.646	11.925	13.155
4424	1475	1	0.41	25.129	10.495	12.558
4425	1475	2	-0.82	25.576	11.36	12.333
4426	1476	1	0.41	18.325	47.513	32.03
4427	1476	1	0.41	19.127	46.107	32.244
4428	1476	2	-0.82	18.225	46.537	32.223
4429	1477	1	0.41	43.337	39.318	22.015
4430	1477	1	0.41	44.508	40.074	21.164
4431	1477	2	-0.82	44.076	39.193	21.353
4432	1478	1	0.41	0.706	40.297	10.21
4433	1478	1	0.41	0.1	40.25	8.695
4434	1478	2	-0.82	0.125	40.77	9.548
4435	1479	1	0.41	43.284	14.92	47.365
4436	1479	1	0.41	42.611	16.36	47.737
4437	1479	2	-0.82	42.52	15.369	47.829
4438	1480	1	0.41	17.935	45.286	66.978
4439	1480	1	0.41	17.481	46.387	65.861
4440	1480	2	-0.82	17.261	45.99	66.751
4441	1481	1	0.41	19.934	29.474	10.401
4442	1481	1	0.41	18.303	29.521	10.337
4443	1481	2	-0.82	19.101	28.921	10.379
4444	1482	1	0.41	2.999	17.422	9.937
4445	1482	1	0.41	4.345	16.627	10.41
4446	1482	2	-0.82	3.874	17.508	10.415
4447	1483	1	0.41	36.926	11.013	19.133
4448	1483	1	0.41	35.959	10.524	17.911
4449	1483	2	-0.82	36.728	10.268	18.495
4450	1484	1	0.41	32.027	45.823	54.758
4451	1484	1	0.41	31.329	45.308	53.375
4452	1484	2	-0.82	31.43	46.082	53.998
4453	1485	1	0.41	37.409	22.791	14.665
4454	1485	1	0.41	36.912	24.311	14.996
4455	1485	2	-0.82	37.709	23.716	14.898
4456	1486	1	0.41	17.814	25.677	2.52
4457	1486	1	0.41	18.901	26.302	3.566
4458	1486	2	-0.82	18.455	26.428	2.681
4459	1487	1	0.41	22.005	3.373	43.889
4460	1487	1	0.41	22.69	1.891	43.876
4461	1487	2	-0.82	21.881	2.413	44.142
4462	1488	1	0.41	7.169	0.581	38.139
4463	1488	1	0.41	8.286	1.656	38.649
4464	1488	2	-0.82	8.107	0.69	38.469
4465	1489	1	0.41	3.47	38.497	32.989
4466	1489	1	0.41	2.848	38.012	31.559
4467	1489	2	-0.82	3.087	38.806	32.118
4468	1490	1	0.41	45.679	28.718	72.326
4469	1490	1	0.41	44.107	28.998	72.67
4470	1490	2	-0.82	44.918	29.356	72.207
4471	1491	1	0.41	42.004	6.821	47.508
4472	1491	1	0.41	41.436	5.303	47.702
4473	1491	2	-0.82	42.19	5.924	47.91
4474	1492	1	0.41	42.615	17.203	6.813
4475	1492	1	0.41	41.736	18.067	7.884
4476	1492	2	-0.82	42.643	17.945	7.483
4477	1493	1	0.41	7.736	28.921	43.964
4478	1493	1	0.41	7	30.341	43.633
4479	1493	2	-0.82	7.297	29.726	44.363
4480	1494	1	0.41	15.574	13.735	50.931
4481	1494	1	0.41	16.238	12.66	51.965
4482	1494	2	-0.82	15.457	12.843	51.369
4483	1495	1	0.41	19.957	28.866	54.308
4484	1495	1	0.41	20.808	29.514	53.074
4485	1495	2	-0.82	20.012	29.632	53.668
4486	1496	1	0.41	26.857	23.126	73.146
4487	1496	1	0.41	27.651	22.441	74.398
4488	1496	2	-0.82	27.757	22.952	73.546
4489	1497	1	0.41	26.962	16.124	63.989
4490	1497	1	0.41	25.491	15.995	63.291
4491	1497	2	-0.82	26.073	16.566	63.869
4492	1498	1	0.41	46.776	46.408	5.096
4493	1498	1	0.41	45.283	47.061	5.188
4494	1498	2	-0.82	45.873	46.445	4.668
4495	1499	1	0.41	26.932	44.276	20.906
4496	1499	1	0.41	25.459	43.573	20.842
4497	1499	2	-0.82	26.444	43.411	20.789
4498	1500	1	0.41	8.468	41.258	20.853
4499	1500	1	0.41	9.024	42.571	20.056
4500	1500	2	-0.82	9.286	41.781	20.609
4501	1501	1	0.41	21.409	20.979	25.997
4502	1501	1	0.41	20.819	22.473	26.288
4503	1501	2	-0.82	21.647	21.915	26.257
4504	1502	1	0.41	31.7	41.028	66.449
4505	1502	1	0.41	31.427	40.164	67.807
4506	1502	2	-0.82	31.665	41.066	67.447
4507	1503	1	0.41	10.876	47.711	43.548
4508	1503	1	0.41	11.361	46.152	43.547
4509	1503	2	-0.82	11.659	47.099	43.661
4510	1504	1	0.41	10.929	26.087	27.906
4511	1504	1	0.41	10.458	27.241	28.962
4512	1504	2	-0.82	10.894	26.346	28.872
4513	1505	1	0.41	22.134	8.091	32.19
4514	1505	1	0.41	20.632	7.84	31.598
4515	1505	2	-0.82	21.19	8.422	32.19
4516	1506	1	0.41	40.278	29.344	18.655
4517	1506	1	0.41	40.948	27.944	19.163
4518	1506	2	-0.82	41.125	28.815	18.706
4519	1507	1	0.41	14.5	47.818	45.824
4520	1507	1	0.41	15.985	47.931	46.493
4521	1507	2	-0.82	15.039	47.649	46.65
4522	1508	1	0.41	25.942	9.01	30.244
4523	1508	1	0.41	25.905	7.864	31.407
4524	1508	2	-0.82	25.575	8.77	31.143
4525	1509	1	0.41	29.592	49.9	55.874
4526	1509	1	0.41	31.047	49.9	55.134
4527	1509	2	-0.82	30.333	49.324	55.53
4528	1510	1	0.41	27.534	48.656	16.51
4529	1510	1	0.41	26.083	49.311	16.876
4530	1510	2	-0.82	26.568	48.459	16.68
4531	1511	1	0.41	48.493	39.5	18.406
4532	1511	1	0.41	46.96	38.939	18.434
4533	1511	2	-0.82	47.763	39.147	18.991
4534	1512	1	0.41	35.067	13.243	33.852
4535	1512	1	0.41	35.07	14.419	32.719
4536	1512	2	-0.82	34.821	14.194	33.66
4537	1513	1	0.41	26.261	47.101	20.028
4538	1513	1	0.41	25.694	48.372	19.174
4539	1513	2	-0.82	26.399	47.665	19.213
4540	1514	1	0.41	47.665	43.832	37.591
4541	1514	1	0.41	48.367	45.208	37.061
4542	1514	2	-0.82	47.503	44.784	37.33
4543	1515	1	0.41	17.385	47.015	68.694
4544	1515	1	0.41	17.282	48.091	67.469
4545	1515	2	-0.82	17.747	47.872	68.327
4546	1516	1	0.41	48.8	19.52	69.322
4547	1516	1	0.41	49.06	21.132	69.3
4548	1516	2	-0.82	48.361	20.418	69.325
4549	1517	1	0.41	23.045	6.458	18.274
4550	1517	1	0.41	24.537	6.49	17.612
4551	1517	2	-0.82	24.002	6.701	18.429
4552	1518	1	0.41	31.162	31.003	49.068
4553	1518	1	0.41	30.706	32.546	49.347
4554	1518	2	-0.82	30.408	31.658	48.999
4555	1519	1	0.41	3.483	2.117	67.906
4556	1519	1	0.41	4.232	3.567	67.864
4557	1519	2	-0.82	4.37	2.578	67.894
4558	1520	1	0.41	17.686	31.589	48.42
4559	1520	1	0.41	16.267	30.947	48.908
4560	1520	2	-0.82	16.898	31.041	48.14
4561	1521	1	0.41	28.537	8.554	57.782
4562	1521	1	0.41	28.468	7.158	58.627
4563	1521	2	-0.82	28.748	8.118	58.656
4564	1522	1	0.41	6.287	2.394	39.479
4565	1522	1	0.41	6.979	3.796	39.95
4566	1522	2	-0.82	6.644	2.907	40.26
4567	1523	1	0.41	37.69	40.533	27.967
4568	1523	1	0.41	36.079	40.743	28.133
4569	1523	2	-0.82	36.803	40.071	27.982
4570	1524	1	0.41	14.19	44.872	29.809
4571	1524	1	0.41	15.641	44.156	29.587
4572	1524	2	-0.82	14.653	44.009	29.604
4573	1525	1	0.41	19.603	5.731	36.76
4574	1525	1	0.41	19.975	7.188	36.122
4575	1525	2	-0.82	19.333	6.692	36.706
4576	1526	1	0.41	45.034	45.862	8.434
4577	1526	1	0.41	45.804	47.285	8.215
4578	1526	2	-0.82	45.923	46.295	8.28
4579	1527	1	0.41	18.539	39.653	20.121
4580	1527	1	0.41	17.429	40.833	20.323
4581	1527	2	-0.82	17.566	39.846	20.247
4582	1528	1	0.41	42.68	25.929	62.521
4583	1528	1	0.41	41.721	24.646	62.841
4584	1528	2	-0.82	42.614	24.932	62.495
4585	1529	1	0.41	24.827	5.746	56.999
4586	1529	1	0.41	24.832	7.184	57.773
4587	1529	2	-0.82	24.327	6.333	57.636
4588	1530	1	0.41	34.35	40.696	21.896
4589	1530	1	0.41	34.168	39.482	20.819
4590	1530	2	-0.82	34.067	40.465	20.964
4591	1531	1	0.41	11.257	13.988	72.123
4592	1531	1	0.41	9.626	13.925	72.11
4593	1531	2	-0.82	10.443	14.032	71.545
4594	1532	1	0.41	8.248	5.588	40.088
4595	1532	1	0.41	9.19	5.774	41.408
4596	1532	2	-0.82	8.764	6.246	40.637
4597	1533	1	0.41	42.716	23.8	15.432
4598	1533	1	0.41	42.885	25.399	15.715
4599	1533	2	-0.82	42.495	24.546	16.06
4600	1534	1	0.41	28.471	48.994	12.006
4601	1534	1	0.41	29.108	48.013	10.866
4602	1534	2	-0.82	28.38	48.669	11.064
4603	1535	1	0.41	41.312	5.886	13.474
4604	1535	1	0.41	41.475	4.307	13.859
4605	1535	2	-0.82	41.965	5.165	13.706
4606	1536	1	0.41	36.009	4.623	55.828
4607	1536	1	0.41	36.458	3.124	56.295
4608	1536	2	-0.82	35.686	3.75	56.194
4609	1537	1	0.41	6.939	5.33	33.227
4610	1537	1	0.41	8.529	4.975	33.337
4611	1537	2	-0.82	7.865	5.696	33.139
4612	1538	1	0.41	6.47	2.373	60.998
4613	1538	1	0.41	5.903	2.294	62.527
4614	1538	2	-0.82	6.565	1.915	61.881
4615	1539	1	0.41	41.677	32.676	10.587
4616	1539	1	0.41	40.305	32.352	9.764
4617	1539	2	-0.82	41.129	32.917	9.786
4618	1540	1	0.41	0.296	40.92	51.161
4619	1540	1	0.41	1.212	42.114	51.795
4620	1540	2	-0.82	1.086	41.124	51.74
4621	1541	1	0.41	23.597	37.98	10.752
4622	1541	1	0.41	22.942	38.054	12.246
4623	1541	2	-0.82	22.819	37.705	11.318
4624	1542	1	0.41	46.566	10.709	23.26
4625	1542	1	0.41	47.913	11.632	23.246
4626	1542	2	-0.82	46.914	11.646	23.222
4627	1543	1	0.41	33.287	33.012	74.205
4628	1543	1	0.41	31.904	32.214	74.546
4629	1543	2	-0.82	32.779	32.161	74.067
4630	1544	1	0.41	19.897	32.467	62.489
4631	1544	1	0.41	18.966	32.15	63.792
4632	1544	2	-0.82	19.724	31.819	63.231
4633	1545	1	0.41	0.1	30.513	63.045
4634	1545	1	0.41	1.45	30.884	62.204
4635	1545	2	-0.82	1.007	30.191	62.772
4636	1546	1	0.41	6.239	43.188	18.618
4637	1546	1	0.41	5.608	41.802	18.028
4638	1546	2	-0.82	5.398	42.734	18.324
4639	1547	1	0.41	34.205	3.108	50.226
4640	1547	1	0.41	32.7	3.563	50.667
4641	1547	2	-0.82	33.676	3.701	50.833
4642	1548	1	0.41	23.137	33.422	40.553
4643	1548	1	0.41	22.697	32.072	41.361
4644	1548	2	-0.82	22.373	32.937	40.978
4645	1549	1	0.41	36.558	36.659	34.338
4646	1549	1	0.41	36.236	36.776	35.935
4647	1549	2	-0.82	36.356	37.291	35.087
4648	1550	1	0.41	14.918	32.242	14.755
4649	1550	1	0.41	15.613	33.32	15.765
4650	1550	2	-0.82	14.788	33.105	15.243
4651	1551	1	0.41	44.928	20.592	5.926
4652	1551	1	0.41	46.356	20.257	6.646
4653	1551	2	-0.82	45.922	20.612	5.818
4654	1552	1	0.41	23.123	14.693	68.036
4655	1552	1	0.41	21.514	14.77	67.765
4656	1552	2	-0.82	22.415	15.008	67.404
4657	1553	1	0.41	1.356	27.762	50.791
4658	1553	1	0.41	1.472	28.748	52.087
4659	1553	2	-0.82	1.514	27.799	51.778
4660	1554	1	0.41	11.592	18.739	34.908
4661	1554	1	0.41	10.953	17.251	35.116
4662	1554	2	-0.82	11.529	17.957	35.527
4663	1555	1	0.41	31.989	7.364	74.906
4664	1555	1	0.41	30.981	8.641	75.045
4665	1555	2	-0.82	31.398	7.996	74.405
4666	1556	1	0.41	34.185	20.132	52.961
4667	1556	1	0.41	35.374	19.42	53.826
4668	1556	2	-0.82	34.42	19.719	53.842
4669	1557	1	0.41	29.103	37.621	62.214
4670	1557	1	0.41	27.635	37.415	61.529
4671	1557	2	-0.82	28.196	38.022	62.091
4672	1558	1	0.41	1.294	29.632	29.258
4673	1558	1	0.41	0.233	28.91	30.269
4674	1558	2	-0.82	0.945	28.753	29.584
4675	1559	1	0.41	7.46	11.056	63.578
4676	1559	1	0.41	8.951	10.524	63.978
4677	1559	2	-0.82	8.047	10.25	63.652
4678	1560	1	0.41	14.629	47.767	3.836
4679	1560	1	0.41	13.444	48.495	4.692
4680	1560	2	-0.82	14.379	48.146	4.727
4681	1561	1	0.41	34.28	34.258	52.786
4682	1561	1	0.41	32.757	34.671	53.206
4683	1561	2	-0.82	33.32	34.229	52.508
4684	1562	1	0.41	12.52	19.578	48.538
4685	1562	1	0.41	13.439	18.229	48.511
4686	1562	2	-0.82	13.455	19.228	48.49
4687	1563	1	0.41	23.48	21.779	43.69
4688	1563	1	0.41	24.011	20.775	44.863
4689	1563	2	-0.82	23.256	20.973	44.238
4690	1564	1	0.41	39.305	38.015	47.441
4691	1564	1	0.41	39.287	39.546	48.01
4692	1564	2	-0.82	39.039	38.959	47.241
4693	1565	1	0.41	26.905	30.96	14.924
4694	1565	1	0.41	27.871	31.636	13.793
4695	1565	2	-0.82	26.937	31.588	14.146
4696	1566	1	0.41	15.851	18.556	65.496
4697	1566	1	0.41	15.524	19.996	64.799
4698	1566	2	-0.82	15.131	19.218	65.288
4699	1567	1	0.41	46.603	31.371	61.412
4700	1567	1	0.41	45.468	32.014	60.43
4701	1567	2	-0.82	45.726	31.207	60.96
4702	1568	1	0.41	30.271	0.999	22.781
4703	1568	1	0.41	29.056	0.106	23.408
4704	1568	2	-0.82	30.018	0.1	23.139
4705	1569	1	0.41	34.12	29.345	61.108
4706	1569	1	0.41	35.685	28.995	61.416
4707	1569	2	-0.82	34.791	29.167	61.828
4708	1570	1	0.41	46.701	22.313	28.058
4709	1570	1	0.41	45.968	23.569	28.801
4710	1570	2	-0.82	45.925	22.586	28.627
4711	1571	1	0.41	8.846	6.151	66.139
4712	1571	1	0.41	8.158	7.63	66.056
4713	1571	2	-0.82	8.899	7.054	65.712
4714	1572	1	0.41	20.257	44.159	57.743
4715	1572	1	0.41	19.303	43.413	58.839
4716	1572	2	-0.82	20.154	43.347	58.319
4717	1573	1	0.41	45.723	41.658	57.788
4718	1573	1	0.41	46.808	40.522	58.236
4719	1573	2	-0.82	46.309	41.335	58.532
4720	1574	1	0.41	30.629	43.202	23.511
4721	1574	1	0.41	29.978	44.12	22.328
4722	1574	2	-0.82	30.807	43.935	22.855
4723	1575	1	0.41	13.218	18.52	28.471
4724	1575	1	0.41	12.224	19.816	28.507
4725	1575	2	-0.82	13.176	19.519	28.435
4726	1576	1	0.41	24.952	44.924	59.235
4727	1576	1	0.41	24.926	46.182	58.195
4728	1576	2	-0.82	25.167	45.218	58.304
4729	1577	1	0.41	2.652	10.271	18.957
4730	1577	1	0.41	3.73	11.334	19.568
4731	1577	2	-0.82	3.611	10.411	19.202
4732	1578	1	0.41	41.205	17.696	43.634
4733	1578	1	0.41	39.655	18.116	43.93
4734	1578	2	-0.82	40.261	17.366	43.67
4735	1579	1	0.41	16.078	18.514	73.99
4736	1579	1	0.41	17.304	19.496	74.437
4737	1579	2	-0.82	17.072	18.604	74.05
4738	1580	1	0.41	44.162	39.618	35
4739	1580	1	0.41	44.858	38.351	34.24
4740	1580	2	-0.82	44.433	38.659	35.09
4741	1581	1	0.41	13.275	49.117	35.328
4742	1581	1	0.41	14.664	49.874	35.733
4743	1581	2	-0.82	14.264	49.009	35.432
4744	1582	1	0.41	16.084	8.901	29.909
4745	1582	1	0.41	16.305	10.519	29.919
4746	1582	2	-0.82	15.623	9.789	29.938
4747	1583	1	0.41	6.731	24.746	36.247
4748	1583	1	0.41	5.316	24.357	35.531
4749	1583	2	-0.82	6.276	24.585	35.371
4750	1584	1	0.41	26.944	21.967	26.508
4751	1584	1	0.41	26.351	22.454	27.949
4752	1584	2	-0.82	27.04	21.886	27.5
4753	1585	1	0.41	26.571	33.659	68.229
4754	1585	1	0.41	25.165	33.147	67.575
4755	1585	2	-0.82	25.772	33.932	67.693
4756	1586	1	0.41	32.145	23.249	15.1
4757	1586	1	0.41	33.632	22.928	15.693
4758	1586	2	-0.82	32.728	23.295	15.911
4759	1587	1	0.41	27.909	35.672	3.262
4760	1587	1	0.41	27.767	35.891	4.874
4761	1587	2	-0.82	27.49	36.233	3.977
4762	1588	1	0.41	14.696	28.871	40.041
4763	1588	1	0.41	13.504	29.932	40.388
4764	1588	2	-0.82	14.162	29.642	39.694
4765	1589	1	0.41	47.387	32.458	65.8
4766	1589	1	0.41	46.728	30.968	65.688
4767	1589	2	-0.82	46.727	31.891	65.306
4768	1590	1	0.41	18.113	26.856	29.932
4769	1590	1	0.41	16.628	26.82	29.254
4770	1590	2	-0.82	17.384	26.261	29.594
4771	1591	1	0.41	28.613	16.679	25.636
4772	1591	1	0.41	29.729	15.486	25.629
4773	1591	2	-0.82	28.903	15.833	25.186
4774	1592	1	0.41	43.487	38.855	71.777
4775	1592	1	0.41	45.089	38.618	71.565
4776	1592	2	-0.82	44.343	39.278	71.479
4777	1593	1	0.41	28.204	40.397	54.434
4778	1593	1	0.41	27.374	41.802	54.4
4779	1593	2	-0.82	27.477	40.906	53.972
4780	1594	1	0.41	38.654	8.913	0.855
4781	1594	1	0.41	37.731	7.663	0.353
4782	1594	2	-0.82	38.473	8.283	0.1
4783	1595	1	0.41	28.662	43.713	19.432
4784	1595	1	0.41	29.426	42.394	20.018
4785	1595	2	-0.82	29.547	43.335	19.704
4786	1596	1	0.41	43.563	38.883	15.999
4787	1596	1	0.41	42.547	37.844	16.744
4788	1596	2	-0.82	42.704	38.802	16.504
4789	1597	1	0.41	25.787	35.616	70.035
4790	1597	1	0.41	24.787	36.027	68.811
4791	1597	2	-0.82	25.165	35.265	69.335
4792	1598	1	0.41	10.141	21.495	72.372
4793	1598	1	0.41	9.604	22.965	72.841
4794	1598	2	-0.82	9.816	22.037	73.147
4795	1599	1	0.41	33.433	20.857	61.135
4796	1599	1	0.41	33.112	21.81	62.421
4797	1599	2	-0.82	32.91	20.935	61.983
4798	1600	1	0.41	23.454	2.136	20.407
4799	1600	1	0.41	24.201	2.745	21.725
4800	1600	2	-0.82	24.184	1.987	21.074
4801	1601	1	0.41	37.039	27.407	49.473
4802	1601	1	0.41	38.147	28.45	50.066
4803	1601	2	-0.82	37.228	28.367	49.681
4804	1602	1	0.41	20.887	15.838	59.07
4805	1602	1	0.41	20.876	17.027	60.19
4806	1602	2	-0.82	20.328	16.319	59.746
4807	1603	1	0.41	44.845	5.49	75.824
4808	1603	1	0.41	43.38	5.439	75.103
4809	1603	2	-0.82	43.972	5.003	75.78
4810	1604	1	0.41	6.909	32.162	65.392
4811	1604	1	0.41	7.802	31.415	64.246
4812	1604	2	-0.82	7.402	31.324	65.157
4813	1605	1	0.41	47.691	9.763	56.678
4814	1605	1	0.41	46.18	10.182	56.22
4815	1605	2	-0.82	46.878	9.468	56.175
4816	1606	1	0.41	19.882	34.184	26.933
4817	1606	1	0.41	20.191	32.617	27.275
4818	1606	2	-0.82	19.551	33.246	26.834
4819	1607	1	0.41	11.63	14.736	11.782
4820	1607	1	0.41	11.494	15.264	10.242
4821	1607	2	-0.82	11.759	14.492	10.82
4822	1608	1	0.41	47.015	46.66	18.904
4823	1608	1	0.41	47.487	45.86	17.561
4824	1608	2	-0.82	47.554	45.892	18.558
4825	1609	1	0.41	31.173	33.67	17.347
4826	1609	1	0.41	32.456	34.355	18.089
4827	1609	2	-0.82	31.481	34.451	17.891
4828	1610	1	0.41	38.929	3.331	29.561
4829	1610	1	0.41	38.419	2.012	28.747
4830	1610	2	-0.82	38.163	2.704	29.421
4831	1611	1	0.41	28.217	37.057	30.236
4832	1611	1	0.41	29.272	36.333	31.25
4833	1611	2	-0.82	29.181	36.845	30.397
4834	1612	1	0.41	27.73	24.145	25.094
4835	1612	1	0.41	26.884	25.501	24.759
4836	1612	2	-0.82	27.683	25.135	25.235
4837	1613	1	0.41	0.373	0.508	49.628
4838	1613	1	0.41	1.159	0.101	51
4839	1613	2	-0.82	1.26	0.259	50.019
4840	1614	1	0.41	39.587	27.961	5.911
4841	1614	1	0.41	39.587	29.29	6.86
4842	1614	2	-0.82	39.85	28.327	6.804
4843	1615	1	0.41	35.64	25.312	19.324
4844	1615	1	0.41	35.115	24.229	18.22
4845	1615	2	-0.82	35.803	24.411	18.922
4846	1616	1	0.41	22.42	23.158	69.222
4847	1616	1	0.41	23.86	22.829	69.917
4848	1616	2	-0.82	22.944	22.475	69.731
4849	1617	1	0.41	1.387	44.494	37.84
4850	1617	1	0.41	0.1	44.078	36.926
4851	1617	2	-0.82	0.68	44.836	37.22
4852	1618	1	0.41	0.197	43.86	23.485
4853	1618	1	0.41	0.507	42.318	23.045
4854	1618	2	-0.82	0.822	43.088	23.599
4855	1619	1	0.41	28.198	28.035	7.234
4856	1619	1	0.41	27.389	26.916	6.362
4857	1619	2	-0.82	27.334	27.823	6.777
4858	1620	1	0.41	30.555	30.84	4.911
4859	1620	1	0.41	31.722	30.903	3.77
4860	1620	2	-0.82	30.935	31.381	4.16
4861	1621	1	0.41	23.644	33.588	73.125
4862	1621	1	0.41	24.935	32.709	72.648
4863	1621	2	-0.82	23.994	32.662	72.98
4864	1622	1	0.41	8.055	44.811	21.248
4865	1622	1	0.41	9.56	44.291	21.61
4866	1622	2	-0.82	8.587	44.065	21.649
4867	1623	1	0.41	21.28	42.625	65.591
4868	1623	1	0.41	20.569	41.332	64.891
4869	1623	2	-0.82	21.409	41.673	65.311
4870	1624	1	0.41	41.248	11.225	65.139
4871	1624	1	0.41	42.395	12.153	65.839
4872	1624	2	-0.82	41.422	11.925	65.832
4873	1625	1	0.41	2.41	36.746	4.468
4874	1625	1	0.41	2.687	36.946	6.065
4875	1625	2	-0.82	2.682	37.4	5.174
4876	1626	1	0.41	34.478	1.472	48.781
4877	1626	1	0.41	35.979	2.115	48.775
4878	1626	2	-0.82	35.418	1.355	49.101
4879	1627	1	0.41	4.451	15.402	67.792
4880	1627	1	0.41	2.952	15.828	67.303
4881	1627	2	-0.82	3.566	15.059	67.477
4882	1628	1	0.41	9.218	0.811	6.711
4883	1628	1	0.41	9.906	0.363	8.122
4884	1628	2	-0.82	10.037	0.884	7.28
4885	1629	1	0.41	20.479	4.371	33.162
4886	1629	1	0.41	18.906	4.734	33.41
4887	1629	2	-0.82	19.551	4	33.198
4888	1630	1	0.41	27.959	46.162	31.824
4889	1630	1	0.41	28.084	44.559	32.108
4890	1630	2	-0.82	28.299	45.293	31.464
4891	1631	1	0.41	2.437	13.545	12.801
4892	1631	1	0.41	3.983	13.02	12.778
4893	1631	2	-0.82	3.358	13.701	13.158
4894	1632	1	0.41	9.218	12.681	62.812
4895	1632	1	0.41	9.499	14.05	63.658
4896	1632	2	-0.82	8.792	13.478	63.242
4897	1633	1	0.41	9.65	48.454	60.333
4898	1633	1	0.41	10.923	47.433	60.392
4899	1633	2	-0.82	9.939	47.52	60.543
4900	1634	1	0.41	9.429	38.677	26.078
4901	1634	1	0.41	9.832	39.936	25.119
4902	1634	2	-0.82	9.165	39.595	25.781
4903	1635	1	0.41	2.599	46.418	58.003
4904	1635	1	0.41	0.989	46.506	57.747
4905	1635	2	-0.82	1.766	45.887	57.846
4906	1636	1	0.41	39.926	41.486	71.502
4907	1636	1	0.41	40.879	40.857	72.669
4908	1636	2	-0.82	40.771	41.611	72.021
4909	1637	1	0.41	11.951	5.973	40.195
4910	1637	1	0.41	12.924	4.956	39.367
4911	1637	2	-0.82	11.976	5.172	39.596
4912	1638	1	0.41	46.967	47.273	36.424
4913	1638	1	0.41	45.829	46.571	35.485
4914	1638	2	-0.82	46.205	46.625	36.409
4915	1639	1	0.41	29.211	2.225	72.504
4916	1639	1	0.41	27.794	2.218	71.693
4917	1639	2	-0.82	28.642	1.716	71.858
4918	1640	1	0.41	39.021	36.833	28.542
4919	1640	1	0.41	39.396	35.414	29.258
4920	1640	2	-0.82	39.281	35.88	28.382
4921	1641	1	0.41	30.108	36.457	42.76
4922	1641	1	0.41	30.242	35.696	44.199
4923	1641	2	-0.82	30.705	35.899	43.337
4924	1642	1	0.41	4.968	35.131	74.065
4925	1642	1	0.41	6.287	36.007	74.463
4926	1642	2	-0.82	5.404	36.029	73.996
4927	1643	1	0.41	48.127	18.343	40.634
4928	1643	1	0.41	47.631	18.908	39.185
4929	1643	2	-0.82	48.3	18.329	39.649
4930	1644	1	0.41	10.219	34.905	26.824
4931	1644	1	0.41	9.987	36.521	26.868
4932	1644	2	-0.82	10.576	35.79	26.525
4933	1645	1	0.41	46.611	8.199	75.913
4934	1645	1	0.41	46.987	9.116	74.615
4935	1645	2	-0.82	46.595	8.247	74.914
4936	1646	1	0.41	13.983	37.259	28.282
4937	1646	1	0.41	14.781	35.852	28.057
4938	1646	2	-0.82	13.915	36.33	27.918
4939	1647	1	0.41	45.065	32.41	43.801
4940	1647	1	0.41	44.08	31.489	42.88
4941	1647	2	-0.82	44.847	32.129	42.866
4942	1648	1	0.41	0.1	35.165	53.983
4943	1648	1	0.41	0.1	34.209	55.306
4944	1648	2	-0.82	0.456	34.319	54.379
4945	1649	1	0.41	32.407	37.591	56.495
4946	1649	1	0.41	33.786	37.65	57.369
4947	1649	2	-0.82	32.815	37.887	57.359
4948	1650	1	0.41	13.247	43.585	63.938
4949	1650	1	0.41	12.216	44.342	62.924
4950	1650	2	-0.82	12.34	43.549	63.519
4951	1651	1	0.41	22.268	22.413	56.193
4952	1651	1	0.41	21.952	21.512	57.518
4953	1651	2	-0.82	22.172	22.43	57.189
4954	1652	1	0.41	19.289	16.234	54.973
4955	1652	1	0.41	18.182	15.19	54.382
4956	1652	2	-0.82	19.109	15.545	54.271
4957	1653	1	0.41	5.32	0.103	31.226
4958	1653	1	0.41	6.468	0.999	31.965
4959	1653	2	-0.82	6.032	0.1	31.928
4960	1654	1	0.41	27.387	32.57	51.366
4961	1654	1	0.41	26.175	33.165	52.285
4962	1654	2	-0.82	27.166	33.142	52.156
4963	1655	1	0.41	41.274	13.333	32.498
4964	1655	1	0.41	40.39	13.744	33.808
4965	1655	2	-0.82	40.604	13.981	32.861
4966	1656	1	0.41	20.989	21.148	28.652
4967	1656	1	0.41	20.38	22.663	28.635
4968	1656	2	-0.82	20.15	21.691	28.685
4969	1657	1	0.41	47.075	7.283	25.623
4970	1657	1	0.41	46.094	8.588	25.663
4971	1657	2	-0.82	46.904	8.189	25.234
4972	1658	1	0.41	32.775	7.952	25.747
4973	1658	1	0.41	33.975	7.011	26.33
4974	1658	2	-0.82	33.751	7.912	25.962
4975	1659	1	0.41	11.369	33.76	76.02
4976	1659	1	0.41	10.28	32.782	75.297
4977	1659	2	-0.82	11.183	32.824	75.722
4978	1660	1	0.41	23.057	33.54	58.831
4979	1660	1	0.41	24.608	33.367	58.353
4980	1660	2	-0.82	23.916	34.021	58.655
4981	1661	1	0.41	26.997	15.959	28.535
4982	1661	1	0.41	25.37	15.826	28.496
4983	1661	2	-0.82	26.142	16.444	28.353
4984	1662	1	0.41	7.192	39.917	12.91
4985	1662	1	0.41	8.438	40.943	13.158
4986	1662	2	-0.82	7.443	40.854	13.154
4987	1663	1	0.41	13.741	15.421	43.211
4988	1663	1	0.41	15.314	15.627	43.599
4989	1663	2	-0.82	14.413	16.06	43.585
4990	1664	1	0.41	36.116	20.779	29.497
4991	1664	1	0.41	37.351	19.711	29.501
4992	1664	2	-0.82	36.373	19.828	29.672
4993	1665	1	0.41	7.38	20.357	35.034
4994	1665	1	0.41	6.297	19.154	35.248
4995	1665	2	-0.82	6.492	19.997	34.747
4996	1666	1	0.41	35.452	19.743	57.677
4997	1666	1	0.41	35.602	21.305	57.224
4998	1666	2	-0.82	35.873	20.365	57.017
4999	1667	1	0.41	16.192	48.696	33.964
5000	1667	1	0.41	17.116	47.35	33.961
5001	1667	2	-0.82	16.267	47.757	33.627
5002	1668	1	0.41	22.384	12.588	66.581
5003	1668	1	0.41	22.761	11.985	68.051
5004	1668	2	-0.82	22.277	12.713	67.567
5005	1669	1	0.41	40.089	10.368	3.047
5006	1669	1	0.41	39.539	8.9	3.503
5007	1669	2	-0.82	40.329	9.403	3.153
5008	1670	1	0.41	14.629	34.75	29.955
5009	1670	1	0.41	13.313	35.717	29.943
5010	1670	2	-0.82	13.63	34.771	29.896
5011	1671	1	0.41	49.121	7.878	70.262
5012	1671	1	0.41	48.846	6.276	70.105
5013	1671	2	-0.82	48.951	7.138	69.61
5014	1672	1	0.41	3.937	38.021	58.581
5015	1672	1	0.41	4.069	36.904	57.398
5016	1672	2	-0.82	3.428	37.443	57.943
5017	1673	1	0.41	5.156	18.025	46.335
5018	1673	1	0.41	6.425	18.558	45.458
5019	1673	2	-0.82	5.677	18.833	46.06
5020	1674	1	0.41	30.801	31.625	59.505
5021	1674	1	0.41	32.4	31.295	59.48
5022	1674	2	-0.82	31.568	31.259	60.032
5023	1675	1	0.41	35.66	24.059	58.934
5024	1675	1	0.41	37.255	23.713	58.943
5025	1675	2	-0.82	36.58	24.449	58.968
5026	1676	1	0.41	33.96	25.737	63.879
5027	1676	1	0.41	33.609	27.093	64.718
5028	1676	2	-0.82	34.195	26.7	64.01
5029	1677	1	0.41	41.495	29.418	40.412
5030	1677	1	0.41	42.561	28.799	41.484
5031	1677	2	-0.82	42.311	28.849	40.517
5032	1678	1	0.41	16.277	22.028	18.564
5033	1678	1	0.41	16.619	23.596	18.868
5034	1678	2	-0.82	17.012	22.69	18.714
5035	1679	1	0.41	45.601	22.606	6.691
5036	1679	1	0.41	46.704	22.92	7.854
5037	1679	2	-0.82	45.728	22.827	7.658
5038	1680	1	0.41	11.818	37.008	76.132
5039	1680	1	0.41	10.488	37.954	76.078
5040	1680	2	-0.82	10.819	37.011	76.101
5041	1681	1	0.41	40.14	11.409	0.155
5042	1681	1	0.41	39.215	12.754	0.1
5043	1681	2	-0.82	39.299	11.836	0.487
5044	1682	1	0.41	48.863	6.176	32.215
5045	1682	1	0.41	48.93	4.55	32.086
5046	1682	2	-0.82	48.388	5.363	31.877
5047	1683	1	0.41	4.467	23.378	76.797
5048	1683	1	0.41	3.104	24.276	76.798
5049	1683	2	-0.82	4.102	24.309	76.799
5050	1684	1	0.41	39.707	49.797	7.586
5051	1684	1	0.41	40.712	49.581	8.854
5052	1684	2	-0.82	40.648	49.9	7.909
5053	1685	1	0.41	9.403	43.584	62.94
5054	1685	1	0.41	9.923	45.131	62.955
5055	1685	2	-0.82	9.116	44.542	62.933
5056	1686	1	0.41	8.734	16.083	72.734
5057	1686	1	0.41	9.181	17.653	72.692
5058	1686	2	-0.82	9.511	16.71	72.668
5059	1687	1	0.41	3.835	35.589	41.146
5060	1687	1	0.41	4.624	35.827	39.736
5061	1687	2	-0.82	3.886	35.322	40.183
5062	1688	1	0.41	14.879	20.688	76.175
5063	1688	1	0.41	15.264	22.147	76.798
5064	1688	2	-0.82	14.587	21.412	76.8
5065	1689	1	0.41	24.873	21.221	41.502
5066	1689	1	0.41	25.214	19.937	40.553
5067	1689	2	-0.82	24.56	20.672	40.727
5068	1690	1	0.41	32.175	25.756	65.734
5069	1690	1	0.41	31.325	24.807	64.713
5070	1690	2	-0.82	31.682	25.728	64.865
5071	1691	1	0.41	14.291	2.205	55.735
5072	1691	1	0.41	14.57	1.087	54.577
5073	1691	2	-0.82	14.806	2.002	54.901
5074	1692	1	0.41	24.746	46.709	35.367
5075	1692	1	0.41	25.173	45.303	36.079
5076	1692	2	-0.82	24.433	45.963	35.956
5077	1693	1	0.41	38.124	41.576	76.518
5078	1693	1	0.41	37.501	40.151	76.02
5079	1693	2	-0.82	37.283	41.048	76.402
5080	1694	1	0.41	8.505	28.955	50.25
5081	1694	1	0.41	10.121	28.884	50.027
5082	1694	2	-0.82	9.388	28.831	50.704
5083	1695	1	0.41	49.293	48.74	27.097
5084	1695	1	0.41	48.376	47.404	27.301
5085	1695	2	-0.82	49.309	47.743	27.179
5086	1696	1	0.41	32.476	41.109	26.935
5087	1696	1	0.41	32.109	41.25	25.35
5088	1696	2	-0.82	32.037	41.687	26.246
5089	1697	1	0.41	32.626	44.043	60.506
5090	1697	1	0.41	33.729	43.819	61.689
5091	1697	2	-0.82	33.338	43.433	60.854
5092	1698	1	0.41	7.88	16.018	13.183
5093	1698	1	0.41	6.261	15.832	13.08
5094	1698	2	-0.82	7.136	15.352	13.13
5095	1699	1	0.41	47.294	3.903	20.786
5096	1699	1	0.41	48.913	3.73	20.906
5097	1699	2	-0.82	48.178	4.322	20.578
5098	1700	1	0.41	36.476	0.1	31.351
5099	1700	1	0.41	35.746	1.53	31.051
5100	1700	2	-0.82	36.524	1.088	31.498
5101	1701	1	0.41	2.488	9.605	23.15
5102	1701	1	0.41	3.772	8.671	22.766
5103	1701	2	-0.82	3.412	9.334	23.422
5104	1702	1	0.41	34.828	0.1	3.706
5105	1702	1	0.41	33.25	0.1	4.126
5106	1702	2	-0.82	34.03	0.676	3.886
5107	1703	1	0.41	21.772	9.21	16.627
5108	1703	1	0.41	20.965	7.794	16.728
5109	1703	2	-0.82	20.87	8.788	16.72
5110	1704	1	0.41	15.831	41.566	65.166
5111	1704	1	0.41	16.892	41.172	63.989
5112	1704	2	-0.82	16.091	41.725	64.213
5113	1705	1	0.41	27.07	26.122	42.363
5114	1705	1	0.41	25.701	25.373	42.844
5115	1705	2	-0.82	26.695	25.293	42.778
5116	1706	1	0.41	18.036	1.771	37.014
5117	1706	1	0.41	19.029	0.545	37.435
5118	1706	2	-0.82	18.985	1.456	37.026
5119	1707	1	0.41	8.714	35.649	51.368
5120	1707	1	0.41	7.75	35.245	50.113
5121	1707	2	-0.82	8.403	35.919	50.456
5122	1708	1	0.41	30.714	39.326	73.51
5123	1708	1	0.41	31.347	37.854	73.197
5124	1708	2	-0.82	31.561	38.8	73.438
5125	1709	1	0.41	21.143	7.361	18.913
5126	1709	1	0.41	22.127	8.099	19.987
5127	1709	2	-0.82	21.488	8.244	19.233
5128	1710	1	0.41	42.2	20.869	71.499
5129	1710	1	0.41	42.142	19.354	70.892
5130	1710	2	-0.82	42.541	19.934	71.601
5131	1711	1	0.41	35.399	9.524	35.654
5132	1711	1	0.41	34.325	10.504	36.397
5133	1711	2	-0.82	35.094	10.471	35.76
5134	1712	1	0.41	37.241	6.008	53.59
5135	1712	1	0.41	38.843	5.694	53.557
5136	1712	2	-0.82	38.134	6.345	53.291
5137	1713	1	0.41	45.671	30.02	10.404
5138	1713	1	0.41	46.024	29.826	11.986
5139	1713	2	-0.82	45.389	30.242	11.337
5140	1714	1	0.41	13.436	30.873	20.287
5141	1714	1	0.41	14.663	31.128	21.334
5142	1714	2	-0.82	13.739	30.762	21.234
5143	1715	1	0.41	26.125	20.939	71.6
5144	1715	1	0.41	25.856	22.086	70.468
5145	1715	2	-0.82	26.547	21.666	71.056
5146	1716	1	0.41	33.229	25.461	41.325
5147	1716	1	0.41	33.543	26.903	42.023
5148	1716	2	-0.82	32.822	26.26	41.769
5149	1717	1	0.41	44.45	41.887	34.666
5150	1717	1	0.41	44.765	42.548	36.126
5151	1717	2	-0.82	45.07	41.877	35.451
5152	1718	1	0.41	17.08	37.298	56.459
5153	1718	1	0.41	18.517	38.072	56.434
5154	1718	2	-0.82	18.072	37.178	56.468
5155	1719	1	0.41	30.709	2.002	2.456
5156	1719	1	0.41	31.437	1.319	1.164
5157	1719	2	-0.82	30.676	1.894	1.462
5158	1720	1	0.41	35.322	45.812	56.302
5159	1720	1	0.41	36.413	47.019	56.432
5160	1720	2	-0.82	36.294	46.042	56.262
5161	1721	1	0.41	21.602	28.373	75.069
5162	1721	1	0.41	20.403	29.448	75.341
5163	1721	2	-0.82	21.387	29.341	75.201
5164	1722	1	0.41	22.002	42.154	24.042
5165	1722	1	0.41	20.826	42.779	23.097
5166	1722	2	-0.82	21.104	41.984	23.635
5167	1723	1	0.41	18.076	5.1	5.923
5168	1723	1	0.41	19.595	5.69	6.022
5169	1723	2	-0.82	19.046	4.859	5.94
5170	1724	1	0.41	18.177	17	72.5
5171	1724	1	0.41	16.666	16.574	72.949
5172	1724	2	-0.82	17.637	16.485	73.166
5173	1725	1	0.41	12.097	16.926	42.125
5174	1725	1	0.41	11.933	15.358	41.698
5175	1725	2	-0.82	12.392	16.219	41.482
5176	1726	1	0.41	49.268	10.566	50.655
5177	1726	1	0.41	49.868	11.227	52.022
5178	1726	2	-0.82	49.53	11.422	51.103
5179	1727	1	0.41	33.774	8.634	74.704
5180	1727	1	0.41	34.509	9.435	73.485
5181	1727	2	-0.82	33.697	9.401	74.067
5182	1728	1	0.41	12.275	43.897	29.167
5183	1728	1	0.41	11.549	43.527	30.582
5184	1728	2	-0.82	12.426	43.592	30.107
5185	1729	1	0.41	49.9	40.792	42.145
5186	1729	1	0.41	49.177	42.242	41.945
5187	1729	2	-0.82	49.435	41.544	42.612
5188	1730	1	0.41	0.847	17.435	21.007
5189	1730	1	0.41	1.252	17.423	22.589
5190	1730	2	-0.82	0.547	17.68	21.929
5191	1731	1	0.41	37.702	25.736	66.056
5192	1731	1	0.41	38.087	24.416	65.174
5193	1731	2	-0.82	38.375	25.337	65.433
5194	1732	1	0.41	37.366	33.321	6.847
5195	1732	1	0.41	36.532	31.929	6.667
5196	1732	2	-0.82	36.482	32.925	6.601
5197	1733	1	0.41	37.888	11.289	10.872
5198	1733	1	0.41	36.936	12.601	10.674
5199	1733	2	-0.82	37.782	12.155	10.383
5200	1734	1	0.41	42.858	37.697	67.929
5201	1734	1	0.41	44.332	37.244	68.466
5202	1734	2	-0.82	43.803	37.508	67.661
5203	1735	1	0.41	38.814	39.443	13.971
5204	1735	1	0.41	39.11	38.557	15.31
5205	1735	2	-0.82	39.204	39.46	14.892
5206	1736	1	0.41	39.966	3.452	3.114
5207	1736	1	0.41	40.366	5.005	3.417
5208	1736	2	-0.82	40.668	4.056	3.491
5209	1737	1	0.41	23.76	5.164	1.217
5210	1737	1	0.41	22.952	3.774	1.5
5211	1737	2	-0.82	23.416	4.549	1.927
5212	1738	1	0.41	1.029	19.633	42.003
5213	1738	1	0.41	2.481	20.243	42.436
5214	1738	2	-0.82	1.879	19.447	42.495
5215	1739	1	0.41	5.076	7.469	46.583
5216	1739	1	0.41	5.585	7.871	48.082
5217	1739	2	-0.82	5.294	7.117	47.494
5218	1740	1	0.41	29.718	19.684	30.322
5219	1740	1	0.41	30.561	18.653	31.268
5220	1740	2	-0.82	29.933	18.722	30.494
5221	1741	1	0.41	26.542	7.804	56.535
5222	1741	1	0.41	26.912	6.393	57.269
5223	1741	2	-0.82	27.26	7.124	56.683
5224	1742	1	0.41	6.432	14.998	58.459
5225	1742	1	0.41	4.884	15.008	58.981
5226	1742	2	-0.82	5.842	15.036	59.266
5227	1743	1	0.41	13.562	43.429	1.28
5228	1743	1	0.41	11.981	43.724	1.564
5229	1743	2	-0.82	12.913	43.892	1.884
5230	1744	1	0.41	5.183	47.115	17.199
5231	1744	1	0.41	5.092	48.675	17.675
5232	1744	2	-0.82	5.408	48.059	16.954
5233	1745	1	0.41	43.061	40.632	4.95
5234	1745	1	0.41	41.899	41.707	4.551
5235	1745	2	-0.82	42.872	41.593	4.745
5236	1746	1	0.41	13.674	38.894	63.883
5237	1746	1	0.41	14.401	39.898	64.946
5238	1746	2	-0.82	13.886	39.849	64.091
5239	1747	1	0.41	37.267	6.873	37.203
5240	1747	1	0.41	38.598	7.658	36.677
5241	1747	2	-0.82	37.599	7.672	36.703
5242	1748	1	0.41	5.751	35.99	54.833
5243	1748	1	0.41	5.246	37.379	55.527
5244	1748	2	-0.82	5.217	36.824	54.696
5245	1749	1	0.41	11.121	28.221	54.434
5246	1749	1	0.41	10.166	26.932	54.743
5247	1749	2	-0.82	11.022	27.39	54.982
5248	1750	1	0.41	29.721	13.226	10.532
5249	1750	1	0.41	30.514	11.819	10.294
5250	1750	2	-0.82	29.625	12.231	10.489
5251	1751	1	0.41	12.783	44.432	32.303
5252	1751	1	0.41	11.307	45.131	32.288
5253	1751	2	-0.82	12.291	45.303	32.294
5254	1752	1	0.41	4.395	6.925	32.555
5255	1752	1	0.41	5.08	6.06	31.351
5256	1752	2	-0.82	5.217	6.434	32.268
5257	1753	1	0.41	26.154	14.79	11.232
5258	1753	1	0.41	27.453	14.198	12.025
5259	1753	2	-0.82	27.028	15.025	11.657
5260	1754	1	0.41	45.803	48.272	74.02
5261	1754	1	0.41	47.193	48.947	73.493
5262	1754	2	-0.82	46.214	49.095	73.628
5263	1755	1	0.41	30.554	23.076	74.534
5264	1755	1	0.41	30.552	24.706	74.636
5265	1755	2	-0.82	30.046	23.908	74.31
5266	1756	1	0.41	32.536	13.376	64.277
5267	1756	1	0.41	31.711	12.026	63.87
5268	1756	2	-0.82	31.626	12.977	64.165
5269	1757	1	0.41	47.524	33.545	57.385
5270	1757	1	0.41	48.008	33.115	55.885
5271	1757	2	-0.82	48.079	32.9	56.859
5272	1758	1	0.41	10.219	37.201	0.1
5273	1758	1	0.41	10.617	36.518	1.529
5274	1758	2	-0.82	10.015	37.177	1.079
5275	1759	1	0.41	45.944	20.745	70.051
5276	1759	1	0.41	45.292	20.861	71.544
5277	1759	2	-0.82	45.711	20.24	70.883
5278	1760	1	0.41	19.899	49.784	23.488
5279	1760	1	0.41	20.137	49.276	21.954
5280	1760	2	-0.82	19.924	48.985	22.886
5281	1761	1	0.41	9.765	38.687	34.581
5282	1761	1	0.41	10.91	39.571	35.338
5283	1761	2	-0.82	10.108	39.612	34.744
5284	1762	1	0.41	24.574	36.547	32.115
5285	1762	1	0.41	23.365	35.731	31.381
5286	1762	2	-0.82	23.867	35.85	32.237
5287	1763	1	0.41	2.944	8.291	35.822
5288	1763	1	0.41	4.518	7.893	35.646
5289	1763	2	-0.82	3.588	7.533	35.712
5290	1764	1	0.41	41.723	26.778	17.459
5291	1764	1	0.41	40.325	26.147	18.02
5292	1764	2	-0.82	40.732	26.746	17.331
5293	1765	1	0.41	48.701	40.963	56.267
5294	1765	1	0.41	47.359	41.893	56.245
5295	1765	2	-0.82	47.701	40.954	56.273
5296	1766	1	0.41	12.519	33.888	12.022
5297	1766	1	0.41	11.037	34.548	11.833
5298	1766	2	-0.82	11.967	34.512	11.469
5299	1767	1	0.41	41.221	39.375	51.835
5300	1767	1	0.41	40.362	37.993	51.969
5301	1767	2	-0.82	40.694	38.799	52.459
5302	1768	1	0.41	26.988	11.316	34.592
5303	1768	1	0.41	27.796	11.827	33.268
5304	1768	2	-0.82	27.341	11.046	33.696
5305	1769	1	0.41	8.17	12.211	43.403
5306	1769	1	0.41	8.393	11.977	41.802
5307	1769	2	-0.82	7.727	11.945	42.547
5308	1770	1	0.41	20.322	43.764	6.8
5309	1770	1	0.41	19.688	45.12	7.453
5310	1770	2	-0.82	19.879	44.151	7.609
5311	1771	1	0.41	13.251	19.338	67.56
5312	1771	1	0.41	14.861	19.067	67.524
5313	1771	2	-0.82	14.143	19.738	67.346
5314	1772	1	0.41	12.665	2.135	54.242
5315	1772	1	0.41	12.75	3.763	54.144
5316	1772	2	-0.82	12.317	2.995	54.615
5317	1773	1	0.41	10.424	38.611	16.24
5318	1773	1	0.41	11.155	39.639	17.278
5319	1773	2	-0.82	10.605	39.573	16.446
5320	1774	1	0.41	42.553	15.385	52.739
5321	1774	1	0.41	40.964	15.318	52.366
5322	1774	2	-0.82	41.726	14.824	52.784
5323	1775	1	0.41	47.758	20.517	31.258
5324	1775	1	0.41	46.448	21.41	31.651
5325	1775	2	-0.82	47.317	21.409	31.157
5326	1776	1	0.41	38.93	46.735	70.691
5327	1776	1	0.41	39.838	45.401	70.937
5328	1776	2	-0.82	39.12	45.981	71.32
5329	1777	1	0.41	9.294	34.755	55.392
5330	1777	1	0.41	8.169	35.452	56.349
5331	1777	2	-0.82	8.354	35.091	55.435
5332	1778	1	0.41	20.158	23.066	56.572
5333	1778	1	0.41	19.183	22.702	57.83
5334	1778	2	-0.82	19.549	22.374	56.96
5335	1779	1	0.41	13.301	26.002	45.762
5336	1779	1	0.41	14.787	25.681	45.166
5337	1779	2	-0.82	13.974	25.283	45.591
5338	1780	1	0.41	15.149	47.448	64.8
5339	1780	1	0.41	15.294	46.15	65.78
5340	1780	2	-0.82	15.24	47.147	65.749
5341	1781	1	0.41	5.427	24.581	72.306
5342	1781	1	0.41	4.578	23.264	72.765
5343	1781	2	-0.82	4.608	24.262	72.784
5344	1782	1	0.41	32.796	41.121	58.081
5345	1782	1	0.41	33.855	39.886	58.227
5346	1782	2	-0.82	33.762	40.864	58.043
5347	1783	1	0.41	23.718	8.856	21.305
5348	1783	1	0.41	24.894	7.732	21.447
5349	1783	2	-0.82	24.548	8.485	20.888
5350	1784	1	0.41	38.577	27.376	67.435
5351	1784	1	0.41	39.239	28.087	66.123
5352	1784	2	-0.82	39.028	28.201	67.093
5353	1785	1	0.41	47.355	6.397	62.644
5354	1785	1	0.41	47.325	6.372	64.277
5355	1785	2	-0.82	47.65	6.871	63.475
5356	1786	1	0.41	18.005	33.358	70.596
5357	1786	1	0.41	18.719	33.341	72.065
5358	1786	2	-0.82	18.565	33.881	71.238
5359	1787	1	0.41	46.671	22.024	17.143
5360	1787	1	0.41	46.007	22.189	15.661
5361	1787	2	-0.82	46.289	21.533	16.36
5362	1788	1	0.41	17.762	37.66	5.094
5363	1788	1	0.41	17.059	36.195	4.929
5364	1788	2	-0.82	17.917	36.672	5.117
5365	1789	1	0.41	11.999	42.022	49.231
5366	1789	1	0.41	10.973	40.754	49.15
5367	1789	2	-0.82	11.037	41.75	49.196
5368	1790	1	0.41	16.042	42.929	37.548
5369	1790	1	0.41	16.125	44.424	38.201
5370	1790	2	-0.82	16.297	43.882	37.379
5371	1791	1	0.41	2.156	37.155	76.298
5372	1791	1	0.41	2.956	36.13	75.31
5373	1791	2	-0.82	3.022	36.982	75.829
5374	1792	1	0.41	31.299	41.096	38.306
5375	1792	1	0.41	32.166	39.713	38.253
5376	1792	2	-0.82	32.209	40.707	38.157
5377	1793	1	0.41	43.325	33.621	74.625
5378	1793	1	0.41	42.6	32.929	75.913
5379	1793	2	-0.82	43.424	33.395	75.594
5380	1794	1	0.41	3.275	18.092	69.463
5381	1794	1	0.41	2.55	19.076	70.547
5382	1794	2	-0.82	2.715	18.914	69.574
5383	1795	1	0.41	6.823	22.17	5.11
5384	1795	1	0.41	6.365	23.475	5.978
5385	1795	2	-0.82	7.039	23.121	5.331
5386	1796	1	0.41	19.4	37.508	59.655
5387	1796	1	0.41	20.258	36.239	60.221
5388	1796	2	-0.82	19.339	36.593	60.054
5389	1797	1	0.41	36.275	30.772	60.261
5390	1797	1	0.41	34.911	30.495	59.407
5391	1797	2	-0.82	35.602	31.177	59.642
5392	1798	1	0.41	12.232	24.557	55.091
5393	1798	1	0.41	12.318	22.942	54.865
5394	1798	2	-0.82	12.181	23.823	54.414
5395	1799	1	0.41	19.007	34.143	10.279
5396	1799	1	0.41	20.187	34.156	11.408
5397	1799	2	-0.82	19.992	34.226	10.43
5398	1800	1	0.41	42.421	11.846	31.352
5399	1800	1	0.41	41.681	10.66	32.195
5400	1800	2	-0.82	42.486	10.894	31.651
5401	1801	1	0.41	27.238	37.703	54.051
5402	1801	1	0.41	25.95	38.699	54.174
5403	1801	2	-0.82	26.483	37.993	54.639
5404	1802	1	0.41	26.652	10.58	74.539
5405	1802	1	0.41	27.517	9.2	74.664
5406	1802	2	-0.82	26.621	9.584	74.445
5407	1803	1	0.41	23.263	33.623	24.097
5408	1803	1	0.41	23.655	32.332	23.177
5409	1803	2	-0.82	24.004	33.01	23.823
5410	1804	1	0.41	19.696	34.187	15.551
5411	1804	1	0.41	20.889	33.938	16.637
5412	1804	2	-0.82	20.185	34.577	16.331
5413	1805	1	0.41	4.817	35.386	11.925
5414	1805	1	0.41	5.238	36.96	12.048
5415	1805	2	-0.82	4.471	36.324	11.958
5416	1806	1	0.41	46.061	10.395	59.542
5417	1806	1	0.41	44.471	10.401	59.916
5418	1806	2	-0.82	45.274	10.974	59.757
5419	1807	1	0.41	49.141	48.348	30.118
5420	1807	1	0.41	49.711	49.829	30.501
5421	1807	2	-0.82	49.9	48.849	30.533
5422	1808	1	0.41	33.834	46.101	49.323
5423	1808	1	0.41	34.764	47.381	48.919
5424	1808	2	-0.82	33.887	47.099	49.309
5425	1809	1	0.41	19.95	1.318	69.807
5426	1809	1	0.41	18.749	0.466	69.101
5427	1809	2	-0.82	19.715	0.717	69.043
5428	1810	1	0.41	15.103	40.388	12.622
5429	1810	1	0.41	16.053	41.621	13.117
5430	1810	2	-0.82	15.111	41.292	13.049
5431	1811	1	0.41	12.813	37.959	49.4
5432	1811	1	0.41	13.424	36.534	48.888
5433	1811	2	-0.82	13.181	37.076	49.691
5434	1812	1	0.41	12.417	3.609	76.364
5435	1812	1	0.41	13.182	5.052	76.393
5436	1812	2	-0.82	13.244	4.101	76.09
5437	1813	1	0.41	19.747	15.248	11.048
5438	1813	1	0.41	21.219	14.561	10.875
5439	1813	2	-0.82	20.674	15.197	11.421
5440	1814	1	0.41	45.592	41.096	24.684
5441	1814	1	0.41	47.145	41.603	24.676
5442	1814	2	-0.82	46.197	41.877	24.839
5443	1815	1	0.41	1.222	27.027	4.539
5444	1815	1	0.41	0.987	28.624	4.293
5445	1815	2	-0.82	1.212	27.928	4.974
5446	1816	1	0.41	37.319	16.618	52.181
5447	1816	1	0.41	37.22	15.021	51.857
5448	1816	2	-0.82	36.81	15.777	52.366
5449	1817	1	0.41	22.825	4.386	54.424
5450	1817	1	0.41	22.798	5.538	55.581
5451	1817	2	-0.82	23.372	4.871	55.106
5452	1818	1	0.41	6.309	10.625	35.625
5453	1818	1	0.41	5.436	10.517	34.249
5454	1818	2	-0.82	5.433	10.342	35.233
5455	1819	1	0.41	15.401	6.617	30.354
5456	1819	1	0.41	16.882	5.988	30.632
5457	1819	2	-0.82	16.095	5.981	30.017
5458	1820	1	0.41	16.015	27.455	38.427
5459	1820	1	0.41	16.418	28.554	37.289
5460	1820	2	-0.82	15.703	27.932	37.606
5461	1821	1	0.41	32.02	28.63	25.385
5462	1821	1	0.41	33.378	28.935	26.239
5463	1821	2	-0.82	32.486	28.487	26.259
5464	1822	1	0.41	21.185	21.622	9.197
5465	1822	1	0.41	21.88	22.789	8.29
5466	1822	2	-0.82	21.401	21.913	8.264
5467	1823	1	0.41	44.528	2.834	74.72
5468	1823	1	0.41	45.33	3.383	73.408
5469	1823	2	-0.82	44.428	3.187	73.79
5470	1824	1	0.41	4.819	8.642	59.399
5471	1824	1	0.41	4.212	7.17	59.76
5472	1824	2	-0.82	3.979	8.111	59.516
5473	1825	1	0.41	47.492	49.899	27.599
5474	1825	1	0.41	46.813	48.588	28.297
5475	1825	2	-0.82	46.64	49.508	27.947
5476	1826	1	0.41	2.522	38.587	26.615
5477	1826	1	0.41	1.122	39.313	26.191
5478	1826	2	-0.82	1.743	39.118	26.95
5479	1827	1	0.41	40.75	28.854	28.746
5480	1827	1	0.41	39.351	28.183	28.235
5481	1827	2	-0.82	40.324	28.02	28.393
5482	1828	1	0.41	11.316	3.953	4.047
5483	1828	1	0.41	11.686	3.666	5.611
5484	1828	2	-0.82	10.967	3.609	4.919
5485	1829	1	0.41	11.784	0.1	6.196
5486	1829	1	0.41	13.277	0.1	6.856
5487	1829	2	-0.82	12.597	0.653	6.376
5488	1830	1	0.41	34.955	36.113	48.151
5489	1830	1	0.41	33.538	35.302	48.141
5490	1830	2	-0.82	33.96	36.208	48.142
5491	1831	1	0.41	28.383	24.084	66.549
5492	1831	1	0.41	27.382	24.142	67.838
5493	1831	2	-0.82	28.327	24.255	67.532
5494	1832	1	0.41	31.398	31.42	46.828
5495	1832	1	0.41	29.785	31.167	46.858
5496	1832	2	-0.82	30.501	31.863	46.811
5497	1833	1	0.41	0.524	41.567	73.087
5498	1833	1	0.41	1.544	40.322	73.362
5499	1833	2	-0.82	1.165	41.165	73.741
5500	1834	1	0.41	41.356	6.117	75.635
5501	1834	1	0.41	39.957	5.954	76.461
5502	1834	2	-0.82	40.418	5.773	75.593
5503	1835	1	0.41	27.143	25.598	16.466
5504	1835	1	0.41	28.014	24.426	17.198
5505	1835	2	-0.82	27.163	24.629	16.715
5506	1836	1	0.41	23.133	21.303	7.051
5507	1836	1	0.41	21.954	21.888	6.084
5508	1836	2	-0.82	22.614	21.148	6.21
5509	1837	1	0.41	0.363	7.41	46.85
5510	1837	1	0.41	0.1	8.888	46.206
5511	1837	2	-0.82	0.139	7.908	46.012
5512	1838	1	0.41	47.607	29.004	16.299
5513	1838	1	0.41	48.217	29.753	17.616
5514	1838	2	-0.82	47.993	28.867	17.212
5515	1839	1	0.41	8.119	40.183	40.77
5516	1839	1	0.41	8.694	41.64	40.31
5517	1839	2	-0.82	8.907	40.667	40.388
5518	1840	1	0.41	27.241	21.481	45.325
5519	1840	1	0.41	26.884	20.755	43.906
5520	1840	2	-0.82	27.462	21.439	44.35
5521	1841	1	0.41	0.431	15.719	71.257
5522	1841	1	0.41	0.984	14.326	70.608
5523	1841	2	-0.82	0.633	15.239	70.403
5524	1842	1	0.41	36.607	18.482	27.412
5525	1842	1	0.41	36.173	20.032	27.135
5526	1842	2	-0.82	36.937	19.387	27.141
5527	1843	1	0.41	21.008	23.839	6.454
5528	1843	1	0.41	20.546	25.361	6.826
5529	1843	2	-0.82	21.099	24.581	7.119
5530	1844	1	0.41	37.721	28.122	26.084
5531	1844	1	0.41	39.167	28.397	25.377
5532	1844	2	-0.82	38.616	28.555	26.195
5533	1845	1	0.41	7.356	4.843	15.484
5534	1845	1	0.41	8.338	3.598	15.095
5535	1845	2	-0.82	7.593	3.894	15.692
5536	1846	1	0.41	32.745	24.638	44.994
5537	1846	1	0.41	32.941	23.715	43.661
5538	1846	2	-0.82	33.368	24.022	44.511
5539	1847	1	0.41	43.457	40.626	24.203
5540	1847	1	0.41	42.438	41.19	25.347
5541	1847	2	-0.82	43.239	40.616	25.179
5542	1848	1	0.41	26.543	43.319	16.322
5543	1848	1	0.41	28.151	43.372	16.601
5544	1848	2	-0.82	27.379	43.85	16.181
5545	1849	1	0.41	30.623	2.902	50.371
5546	1849	1	0.41	30.685	3.552	51.868
5547	1849	2	-0.82	30.34	2.788	51.324
5548	1850	1	0.41	14.521	34.402	17.357
5549	1850	1	0.41	13.858	35.788	16.806
5550	1850	2	-0.82	14.325	34.945	16.541
5551	1851	1	0.41	14.733	33.955	70.799
5552	1851	1	0.41	13.648	34.526	71.878
5553	1851	2	-0.82	14.129	33.711	71.558
5554	1852	1	0.41	37.311	44.792	72.079
5555	1852	1	0.41	37.416	43.189	72.376
5556	1852	2	-0.82	37.887	43.979	71.985
5557	1853	1	0.41	9.319	10.497	21.828
5558	1853	1	0.41	9.821	10.567	23.381
5559	1853	2	-0.82	9.194	10.117	22.745
5560	1854	1	0.41	0.44	39.115	66.16
5561	1854	1	0.41	0.1	37.563	66.537
5562	1854	2	-0.82	0.127	38.236	65.799
5563	1855	1	0.41	36.43	31.667	69.688
5564	1855	1	0.41	36.387	30.915	71.137
5565	1855	2	-0.82	35.855	31.441	70.475
5566	1856	1	0.41	37.101	21.147	43.652
5567	1856	1	0.41	38.606	21.656	44.032
5568	1856	2	-0.82	37.968	21.482	43.282
5569	1857	1	0.41	14.596	20.1	72.181
5570	1857	1	0.41	15.907	20.505	73.067
5571	1857	2	-0.82	15.032	20.829	72.71
5572	1858	1	0.41	46.419	47.914	2.9
5573	1858	1	0.41	45.052	48.804	2.82
5574	1858	2	-0.82	45.422	47.888	2.972
5575	1859	1	0.41	11.474	19.191	11.783
5576	1859	1	0.41	12.54	19.736	10.673
5577	1859	2	-0.82	11.687	19.231	10.807
5578	1860	1	0.41	4.183	22.035	64.283
5579	1860	1	0.41	4.256	20.752	65.291
5580	1860	2	-0.82	4.181	21.747	65.241
5581	1861	1	0.41	31.744	26.661	14.834
5582	1861	1	0.41	30.534	27.75	14.959
5583	1861	2	-0.82	31.451	27.509	15.276
5584	1862	1	0.41	41.369	6.924	61.039
5585	1862	1	0.41	40.537	5.52	61.025
5586	1862	2	-0.82	41.449	5.927	61.049
5587	1863	1	0.41	32.12	0.253	13.866
5588	1863	1	0.41	30.824	1.247	13.879
5589	1863	2	-0.82	31.816	1.197	13.994
5590	1864	1	0.41	47.369	44.748	43.324
5591	1864	1	0.41	46.534	44.967	44.71
5592	1864	2	-0.82	46.644	45.276	43.766
5593	1865	1	0.41	25.615	29.221	44.472
5594	1865	1	0.41	24.585	30.304	43.814
5595	1865	2	-0.82	25.288	30.166	44.51
5596	1866	1	0.41	10.413	25.402	10.659
5597	1866	1	0.41	8.802	25.245	10.442
5598	1866	2	-0.82	9.686	24.787	10.353
5599	1867	1	0.41	11.281	34.73	59.472
5600	1867	1	0.41	11.002	33.282	58.771
5601	1867	2	-0.82	10.727	34.242	58.797
5602	1868	1	0.41	34.951	24.727	31.438
5603	1868	1	0.41	34.515	25.305	32.901
5604	1868	2	-0.82	34.611	25.527	31.932
5605	1869	1	0.41	32.364	8.626	47.231
5606	1869	1	0.41	31.021	8.256	46.378
5607	1869	2	-0.82	31.406	8.866	47.07
5608	1870	1	0.41	18.446	38.315	18.08
5609	1870	1	0.41	17.533	39.249	17.101
5610	1870	2	-0.82	17.518	38.492	17.753
5611	1871	1	0.41	37.889	6.794	29.141
5612	1871	1	0.41	36.886	7.902	28.484
5613	1871	2	-0.82	37.785	7.472	28.413
5614	1872	1	0.41	20.373	48.456	58.357
5615	1872	1	0.41	18.991	47.831	58.961
5616	1872	2	-0.82	19.422	48.655	58.593
5617	1873	1	0.41	43.442	46.878	48.822
5618	1873	1	0.41	43.942	46.741	47.274
5619	1873	2	-0.82	44.202	46.61	48.23
5620	1874	1	0.41	42.859	16.317	44.855
5621	1874	1	0.41	43.518	17.623	45.581
5622	1874	2	-0.82	43.05	17.294	44.762
5623	1875	1	0.41	12.076	2.739	10.306
5624	1875	1	0.41	11.306	1.348	9.934
5625	1875	2	-0.82	11.771	2.15	9.558
5626	1876	1	0.41	40.269	5.525	0.1
5627	1876	1	0.41	39.967	6.898	0.93
5628	1876	2	-0.82	39.561	6.177	0.369
5629	1877	1	0.41	36.513	30.675	20.187
5630	1877	1	0.41	37.678	31.11	21.244
5631	1877	2	-0.82	37.135	31.409	20.46
5632	1878	1	0.41	15.198	45.109	34.428
5633	1878	1	0.41	14.951	43.529	34.1
5634	1878	2	-0.82	15.538	44.317	33.919
5635	1879	1	0.41	36.584	4.996	38.792
5636	1879	1	0.41	38.051	4.31	38.581
5637	1879	2	-0.82	37.555	5.176	38.635
5638	1880	1	0.41	34.052	44.003	27.659
5639	1880	1	0.41	32.83	42.985	28.029
5640	1880	2	-0.82	33.246	43.529	27.302
5641	1881	1	0.41	27.851	27.279	26.273
5642	1881	1	0.41	26.25	27.595	26.207
5643	1881	2	-0.82	27.164	27.99	26.122
5644	1882	1	0.41	44.558	14.738	31.875
5645	1882	1	0.41	43.375	14.476	32.97
5646	1882	2	-0.82	44.085	14.042	32.416
5647	1883	1	0.41	44.089	28.708	46.516
5648	1883	1	0.41	43.729	30.289	46.324
5649	1883	2	-0.82	43.364	29.359	46.291
5650	1884	1	0.41	0.516	7.443	23.997
5651	1884	1	0.41	1.151	8.317	25.222
5652	1884	2	-0.82	0.79	8.359	24.291
5653	1885	1	0.41	0.538	16.255	55.584
5654	1885	1	0.41	0.954	15.438	56.935
5655	1885	2	-0.82	1.16	15.571	55.966
5656	1886	1	0.41	29.9	42.547	50.361
5657	1886	1	0.41	30.277	41.233	49.467
5658	1886	2	-0.82	30.179	41.587	50.397
5659	1887	1	0.41	9.641	8.749	17.786
5660	1887	1	0.41	9.362	10.348	17.603
5661	1887	2	-0.82	9.107	9.434	17.29
5662	1888	1	0.41	29.487	19.147	51.787
5663	1888	1	0.41	29.201	17.787	52.645
5664	1888	2	-0.82	28.777	18.538	52.139
5665	1889	1	0.41	9.519	18.194	15.175
5666	1889	1	0.41	7.93	18.298	14.81
5667	1889	2	-0.82	8.758	18.822	15.009
5668	1890	1	0.41	40.049	20.303	39.987
5669	1890	1	0.41	41.663	20.062	40.044
5670	1890	2	-0.82	40.77	19.643	40.2
5671	1891	1	0.41	49.041	0.1	11.515
5672	1891	1	0.41	47.75	0.516	12.425
5673	1891	2	-0.82	48.374	0.821	11.706
5674	1892	1	0.41	31.166	32.356	21.689
5675	1892	1	0.41	31.994	33.295	22.739
5676	1892	2	-0.82	31.565	32.402	22.605
5677	1893	1	0.41	40.36	11.362	19.609
5678	1893	1	0.41	40.523	12.238	20.977
5679	1893	2	-0.82	40.746	11.371	20.532
5680	1894	1	0.41	18.888	10.518	41.597
5681	1894	1	0.41	19.803	10.424	42.946
5682	1894	2	-0.82	18.874	10.539	42.597
5683	1895	1	0.41	47.639	27.623	50.598
5684	1895	1	0.41	47.975	26.028	50.504
5685	1895	2	-0.82	47.244	26.704	50.588
5686	1896	1	0.41	42.263	14.238	15.345
5687	1896	1	0.41	41.61	15.454	16.218
5688	1896	2	-0.82	42.446	15.116	15.787
5689	1897	1	0.41	12.727	19.773	7.518
5690	1897	1	0.41	13.912	18.819	8.112
5691	1897	2	-0.82	12.949	19.072	8.197
5692	1898	1	0.41	18.597	23.541	5.871
5693	1898	1	0.41	18.597	25.13	5.493
5694	1898	2	-0.82	19.112	24.276	5.428
5695	1899	1	0.41	1.541	40.564	23.88
5696	1899	1	0.41	2.838	39.588	24.061
5697	1899	2	-0.82	1.844	39.647	24.14
5698	1900	1	0.41	7.85	3.34	70.384
5699	1900	1	0.41	8.353	1.964	71.104
5700	1900	2	-0.82	8.583	2.918	70.919
5701	1901	1	0.41	36.635	30.531	29.974
5702	1901	1	0.41	35.724	31.527	29.055
5703	1901	2	-0.82	36.6	31.05	29.12
5704	1902	1	0.41	45.08	25.626	50.653
5705	1902	1	0.41	46.268	24.854	51.465
5706	1902	2	-0.82	45.407	24.736	50.971
5707	1903	1	0.41	28.712	5.017	26.134
5708	1903	1	0.41	29.262	6.386	26.836
5709	1903	2	-0.82	28.833	5.499	27.003
5710	1904	1	0.41	39.463	39.079	63.216
5711	1904	1	0.41	38.78	37.82	63.999
5712	1904	2	-0.82	38.704	38.797	63.803
5713	1905	1	0.41	22.033	49.499	3.036
5714	1905	1	0.41	22.208	49.063	4.6
5715	1905	2	-0.82	22.522	49.689	3.888
5716	1906	1	0.41	28.08	2.725	22.727
5717	1906	1	0.41	28.96	2.669	24.101
5718	1906	2	-0.82	28.111	2.997	23.689
5719	1907	1	0.41	8.006	24.772	24.322
5720	1907	1	0.41	8.883	23.624	23.561
5721	1907	2	-0.82	8.034	23.808	24.055
5722	1908	1	0.41	1.964	35.023	24.569
5723	1908	1	0.41	3.574	35.289	24.515
5724	1908	2	-0.82	2.859	34.597	24.432
5725	1909	1	0.41	44.405	47.731	75.651
5726	1909	1	0.41	43.388	48.351	76.769
5727	1909	2	-0.82	43.509	48.153	75.797
5728	1910	1	0.41	20.459	8.449	73.458
5729	1910	1	0.41	20.438	8.177	71.847
5730	1910	2	-0.82	19.872	8.346	72.654
5731	1911	1	0.41	29.259	7.995	71.339
5732	1911	1	0.41	28.438	8.728	70.134
5733	1911	2	-0.82	28.385	8.404	71.077
5734	1912	1	0.41	49.546	28.501	31.687
5735	1912	1	0.41	48.293	27.883	30.842
5736	1912	2	-0.82	48.674	28.016	31.756
5737	1913	1	0.41	29.865	39.215	45.902
5738	1913	1	0.41	31.286	39.952	45.581
5739	1913	2	-0.82	30.306	40.093	45.718
5740	1914	1	0.41	38.528	18.838	5.09
5741	1914	1	0.41	37.809	20.303	5.031
5742	1914	2	-0.82	38.686	19.825	5.062
5743	1915	1	0.41	12.883	17.73	6.106
5744	1915	1	0.41	14.109	16.662	6.258
5745	1915	2	-0.82	13.866	17.631	6.26
5746	1916	1	0.41	21.627	19.329	42.313
5747	1916	1	0.41	22.946	20.281	42.17
5748	1916	2	-0.82	21.947	20.268	42.188
5749	1917	1	0.41	5.451	28.203	15.937
5750	1917	1	0.41	4.003	27.56	16.333
5751	1917	2	-0.82	4.467	28.376	15.992
5752	1918	1	0.41	38.63	9.537	44.306
5753	1918	1	0.41	37.546	10.662	43.829
5754	1918	2	-0.82	38.436	10.518	44.26
5755	1919	1	0.41	32.407	46.316	26.981
5756	1919	1	0.41	30.988	46.804	27.624
5757	1919	2	-0.82	31.711	46.115	27.67
5758	1920	1	0.41	18.479	23.287	40.107
5759	1920	1	0.41	19.395	21.948	39.921
5760	1920	2	-0.82	18.568	22.319	40.342
5761	1921	1	0.41	10.4	26.633	18.552
5762	1921	1	0.41	12.019	26.845	18.58
5763	1921	2	-0.82	11.285	26.167	18.577
5764	1922	1	0.41	30.988	41.867	75.191
5765	1922	1	0.41	30.727	41.77	76.8
5766	1922	2	-0.82	31.095	41.293	76.003
5767	1923	1	0.41	43.762	44.238	13.663
5768	1923	1	0.41	44.525	44.172	15.105
5769	1923	2	-0.82	43.873	43.71	14.505
5770	1924	1	0.41	13.214	24.702	29.261
5771	1924	1	0.41	12.663	25.357	30.652
5772	1924	2	-0.82	12.761	25.496	29.667
5773	1925	1	0.41	25.814	6.807	66.491
5774	1925	1	0.41	27.349	6.386	66.128
5775	1925	2	-0.82	26.398	6.079	66.131
5776	1926	1	0.41	8.469	3.024	22.909
5777	1926	1	0.41	9.866	2.18	22.861
5778	1926	2	-0.82	8.869	2.11	22.839
5779	1927	1	0.41	6.512	38.056	41.849
5780	1927	1	0.41	7.703	37.103	41.267
5781	1927	2	-0.82	6.733	37.33	41.197
5782	1928	1	0.41	7.801	1.128	46.698
5783	1928	1	0.41	7.459	0.101	47.921
5784	1928	2	-0.82	7.454	0.219	46.928
5785	1929	1	0.41	31.104	20.342	2.484
5786	1929	1	0.41	31.548	19.659	3.899
5787	1929	2	-0.82	31.773	20.364	3.228
5788	1930	1	0.41	7.579	12.942	36.13
5789	1930	1	0.41	7.508	14.545	35.826
5790	1930	2	-0.82	7.693	13.854	36.524
5791	1931	1	0.41	5.523	8.177	71.98
5792	1931	1	0.41	6.298	8.017	73.409
5793	1931	2	-0.82	5.447	8.302	72.969
5794	1932	1	0.41	47.646	11.348	19.705
5795	1932	1	0.41	47.192	11.304	18.137
5796	1932	2	-0.82	47.025	11.735	19.023
5797	1933	1	0.41	39.997	47.64	51.34
5798	1933	1	0.41	41	47.907	50.079
5799	1933	2	-0.82	40.941	47.569	51.018
5800	1934	1	0.41	33.463	27.646	33.876
5801	1934	1	0.41	33.367	27.45	35.494
5802	1934	2	-0.82	33.804	27.123	34.657
5803	1935	1	0.41	27.4	29.363	57.924
5804	1935	1	0.41	26.976	27.816	58.228
5805	1935	2	-0.82	26.71	28.772	58.342
5806	1936	1	0.41	34.724	22.322	43.28
5807	1936	1	0.41	34.964	20.707	43.26
5808	1936	2	-0.82	34.393	21.452	42.915
5809	1937	1	0.41	2.477	30.244	23.224
5810	1937	1	0.41	2.25	31.861	23.223
5811	1937	2	-0.82	1.792	30.973	23.235
5812	1938	1	0.41	11.435	36.327	28.569
5813	1938	1	0.41	9.918	36.673	29.062
5814	1938	2	-0.82	10.579	35.939	28.912
5815	1939	1	0.41	22.482	29.953	7.835
5816	1939	1	0.41	23.153	29.908	9.323
5817	1939	2	-0.82	22.653	29.381	8.638
5818	1940	1	0.41	39.661	22.725	69.455
5819	1940	1	0.41	38.041	22.546	69.363
5820	1940	2	-0.82	38.915	22.062	69.393
5821	1941	1	0.41	29.785	25.696	16.875
5822	1941	1	0.41	31.138	24.853	16.522
5823	1941	2	-0.82	30.74	25.767	16.585
5824	1942	1	0.41	1.172	19.618	23.117
5825	1942	1	0.41	0.359	20.289	24.364
5826	1942	2	-0.82	1.158	20.376	23.77
5827	1943	1	0.41	49.012	7.486	26.647
5828	1943	1	0.41	49.9	6.116	26.701
5829	1943	2	-0.82	48.99	6.492	26.531
5830	1944	1	0.41	37.8	44.696	29.039
5831	1944	1	0.41	39.089	44.919	28.061
5832	1944	2	-0.82	38.649	45.21	28.91
5833	1945	1	0.41	36.569	22.351	12.679
5834	1945	1	0.41	35.071	22.937	12.4
5835	1945	2	-0.82	35.65	22.456	13.058
5836	1946	1	0.41	38.29	2.033	3.253
5837	1946	1	0.41	37.093	1.106	3.865
5838	1946	2	-0.82	38.079	1.176	3.724
5839	1947	1	0.41	0.1	8.586	27.136
5840	1947	1	0.41	1.232	9.756	27.007
5841	1947	2	-0.82	0.25	9.57	27.034
5842	1948	1	0.41	40.435	44.42	31.417
5843	1948	1	0.41	39.047	44.651	32.246
5844	1948	2	-0.82	39.523	44.053	31.602
5845	1949	1	0.41	43.036	26.643	30.934
5846	1949	1	0.41	43.745	28.114	30.914
5847	1949	2	-0.82	43.731	27.209	30.49
5848	1950	1	0.41	19.023	10.998	50.347
5849	1950	1	0.41	17.827	9.886	50.351
5850	1950	2	-0.82	18.817	10.02	50.384
5851	1951	1	0.41	37.451	9.048	66.043
5852	1951	1	0.41	37.282	7.49	66.502
5853	1951	2	-0.82	37.94	8.208	66.276
5854	1952	1	0.41	15.894	29.183	64.517
5855	1952	1	0.41	15.797	30.617	65.292
5856	1952	2	-0.82	16.363	29.807	65.143
5857	1953	1	0.41	1.466	38.486	58.317
5858	1953	1	0.41	0.1	38.314	59.194
5859	1953	2	-0.82	0.787	38.965	58.874
5860	1954	1	0.41	20.772	36.8	63.686
5861	1954	1	0.41	21.011	38.377	63.339
5862	1954	2	-0.82	20.407	37.593	63.199
5863	1955	1	0.41	47.824	42.545	32.904
5864	1955	1	0.41	46.467	42.322	33.784
5865	1955	2	-0.82	47.461	42.224	33.779
5866	1956	1	0.41	43.09	29.584	12.352
5867	1956	1	0.41	43.37	31.13	12.797
5868	1956	2	-0.82	43.736	30.2	12.804
5869	1957	1	0.41	12.299	29.446	63.296
5870	1957	1	0.41	13.696	28.601	63.309
5871	1957	2	-0.82	12.7	28.529	63.297
5872	1958	1	0.41	9.145	17.813	13.041
5873	1958	1	0.41	8.686	18.124	11.505
5874	1958	2	-0.82	9.341	17.631	12.077
5875	1959	1	0.41	3.918	40.603	53.958
5876	1959	1	0.41	5.111	41.648	54.348
5877	1959	2	-0.82	4.307	41.163	54.69
5878	1960	1	0.41	14.733	45.565	59.587
5879	1960	1	0.41	14.913	45.159	58.016
5880	1960	2	-0.82	14.283	45.536	58.694
5881	1961	1	0.41	7.153	12.615	62.056
5882	1961	1	0.41	5.938	13.609	62.505
5883	1961	2	-0.82	6.181	12.665	62.285
5884	1962	1	0.41	26.256	23.471	66.071
5885	1962	1	0.41	26.53	25.07	65.888
5886	1962	2	-0.82	25.824	24.366	65.953
5887	1963	1	0.41	20.028	34.652	52.598
5888	1963	1	0.41	20.34	34.852	51.008
5889	1963	2	-0.82	20.607	34.362	51.836
5890	1964	1	0.41	28.641	5.003	9.686
5891	1964	1	0.41	27.741	6.172	10.385
5892	1964	2	-0.82	28.575	5.627	10.465
5893	1965	1	0.41	25.699	43.278	54.244
5894	1965	1	0.41	26.774	43.409	53.022
5895	1965	2	-0.82	26.092	43.898	53.565
5896	1966	1	0.41	32.349	12.937	32.681
5897	1966	1	0.41	30.723	13.08	32.695
5898	1966	2	-0.82	31.506	12.625	33.117
5899	1967	1	0.41	20.715	47.37	25.974
5900	1967	1	0.41	21.001	45.868	26.548
5901	1967	2	-0.82	20.296	46.553	26.371
5902	1968	1	0.41	43.302	19.486	68.794
5903	1968	1	0.41	41.766	20.04	68.825
5904	1968	2	-0.82	42.729	20.304	68.854
5905	1969	1	0.41	4.449	3.467	38.918
5906	1969	1	0.41	3.367	4.205	39.893
5907	1969	2	-0.82	4.284	4.263	39.501
5908	1970	1	0.41	29.034	1.193	62.28
5909	1970	1	0.41	28.31	0.504	60.988
5910	1970	2	-0.82	28.227	1.212	61.688
5911	1971	1	0.41	29.358	30.384	16.148
5912	1971	1	0.41	28.799	29.862	14.705
5913	1971	2	-0.82	29.591	29.882	15.314
5914	1972	1	0.41	36.515	4.855	64.208
5915	1972	1	0.41	35.829	4.58	62.752
5916	1972	2	-0.82	36.636	4.413	63.319
5917	1973	1	0.41	42.281	29.045	37.434
5918	1973	1	0.41	43.458	27.984	37.828
5919	1973	2	-0.82	42.523	28.076	37.488
5920	1974	1	0.41	8.895	14.399	66.528
5921	1974	1	0.41	10.354	14.168	65.833
5922	1974	2	-0.82	9.438	13.787	65.953
5923	1975	1	0.41	18.532	31.723	0.161
5924	1975	1	0.41	19.377	30.325	0.138
5925	1975	2	-0.82	19.446	31.321	0.095
5926	1976	1	0.41	11.132	19.258	22.376
5927	1976	1	0.41	11.673	20.714	22.88
5928	1976	2	-0.82	10.859	20.167	22.693
5929	1977	1	0.41	14.952	23.575	36.599
5930	1977	1	0.41	16.272	23.055	35.79
5931	1977	2	-0.82	15.916	23.759	36.403
5932	1978	1	0.41	30.655	12.287	12.44
5933	1978	1	0.41	31.92	12.991	11.684
5934	1978	2	-0.82	31.64	12.235	12.275
5935	1979	1	0.41	30.865	37.799	31.642
5936	1979	1	0.41	30.975	38.079	30.037
5937	1979	2	-0.82	31.495	37.957	30.882
5938	1980	1	0.41	34.138	45.714	59.465
5939	1980	1	0.41	33.307	47.117	59.551
5940	1980	2	-0.82	34.214	46.711	59.448
5941	1981	1	0.41	15.091	35.221	67.514
5942	1981	1	0.41	16.343	34.2	67.27
5943	1981	2	-0.82	15.356	34.321	67.167
5944	1982	1	0.41	45.776	42.532	52.319
5945	1982	1	0.41	46.812	43.529	51.546
5946	1982	2	-0.82	46.054	43.485	52.196
5947	1983	1	0.41	39.141	6.621	69.504
5948	1983	1	0.41	38.162	6.14	68.289
5949	1983	2	-0.82	38.191	6.553	69.199
5950	1984	1	0.41	44.464	46.315	20.632
5951	1984	1	0.41	44.661	47.594	19.636
5952	1984	2	-0.82	44.251	46.687	19.729
5953	1985	1	0.41	4.379	6.719	57.504
5954	1985	1	0.41	5.805	6.358	58.212
5955	1985	2	-0.82	4.89	6.017	58
5956	1986	1	0.41	32.341	2.027	10.556
5957	1986	1	0.41	33.905	2.173	10.111
5958	1986	2	-0.82	33.288	1.863	10.833
5959	1987	1	0.41	47.565	39.758	30.651
5960	1987	1	0.41	48.508	40.588	31.694
5961	1987	2	-0.82	48.249	39.677	31.376
5962	1988	1	0.41	26.576	29.978	47.668
5963	1988	1	0.41	26.509	30.946	46.355
5964	1988	2	-0.82	26.307	30.033	46.706
5965	1989	1	0.41	32.729	33.984	46.491
5966	1989	1	0.41	31.664	34.09	47.725
5967	1989	2	-0.82	31.944	33.549	46.933
5968	1990	1	0.41	6.653	28.665	70.601
5969	1990	1	0.41	5.381	29.681	70.475
5970	1990	2	-0.82	5.655	28.73	70.614
5971	1991	1	0.41	47.813	18.625	37.011
5972	1991	1	0.41	46.292	19.127	37.329
5973	1991	2	-0.82	47.032	19.14	36.657
5974	1992	1	0.41	21.786	28.749	19.49
5975	1992	1	0.41	23.399	28.541	19.643
5976	1992	2	-0.82	22.513	28.078	19.637
5977	1993	1	0.41	39.465	2.194	48.136
5978	1993	1	0.41	40.084	0.768	47.637
5979	1993	2	-0.82	40.246	1.573	48.205
5980	1994	1	0.41	36.004	37.27	55.764
5981	1994	1	0.41	37.214	37.372	56.856
5982	1994	2	-0.82	36.508	36.777	56.474
5983	1995	1	0.41	13.327	12.201	41.824
5984	1995	1	0.41	14.518	13.249	41.437
5985	1995	2	-0.82	13.535	13.15	41.585
5986	1996	1	0.41	25.404	20.754	32.809
5987	1996	1	0.41	25.03	20.469	31.245
5988	1996	2	-0.82	25.496	21.092	31.872
5989	1997	1	0.41	12.53	33.136	69.031
5990	1997	1	0.41	14.115	33.335	68.692
5991	1997	2	-0.82	13.259	33.808	68.9
5992	1998	1	0.41	9.211	13.349	31.256
5993	1998	1	0.41	8.458	13.422	29.809
5994	1998	2	-0.82	9.217	13.013	30.314
5995	1999	1	0.41	28.583	27.406	37.523
5996	1999	1	0.41	28.879	27.776	39.086
5997	1999	2	-0.82	29.138	27.182	38.324
5998	2000	1	0.41	31.18	13.633	16.861
5999	2000	1	0.41	32.2	12.851	17.868
6000	2000	2	-0.82	31.87	13.748	17.577
6001	2001	1	0.41	46.799	16.915	21.19
6002	2001	1	0.41	48.158	16.081	20.836
6003	2001	2	-0.82	47.184	16.003	21.043
6004	2002	1	0.41	38.536	26.414	35.65
6005	2002	1	0.41	39.629	27.627	35.625
6006	2002	2	-0.82	38.656	27.406	35.682
6007	2003	1	0.41	1.486	26.439	44.746
6008	2003	1	0.41	3.009	26.962	44.476
6009	2003	2	-0.82	2.45	26.171	44.722
6010	2004	1	0.41	34.911	29.196	72.022
6011	2004	1	0.41	33.868	27.955	72.224
6012	2004	2	-0.82	34.831	28.205	72.137
6013	2005	1	0.41	35.517	3.519	5.135
6014	2005	1	0.41	35.177	1.928	5.286
6015	2005	2	-0.82	35.904	2.614	5.314
6016	2006	1	0.41	40.693	14.385	30.655
6017	2006	1	0.41	40.274	13.651	29.258
6018	2006	2	-0.82	40.295	14.521	29.748
6019	2007	1	0.41	25.03	25.921	10.546
6020	2007	1	0.41	25.217	27.161	9.5
6021	2007	2	-0.82	25.682	26.577	10.164
6022	2008	1	0.41	43.956	16.208	34.682
6023	2008	1	0.41	44.259	17.431	33.644
6024	2008	2	-0.82	44.509	17.026	34.522
6025	2009	1	0.41	42.791	41.574	11.267
6026	2009	1	0.41	43.518	42.405	12.472
6027	2009	2	-0.82	42.699	41.894	12.211
6028	2010	1	0.41	18.383	33.647	21.104
6029	2010	1	0.41	18.659	35.256	21.058
6030	2010	2	-0.82	18.494	34.473	21.657
6031	2011	1	0.41	3.257	13.885	75.516
6032	2011	1	0.41	3.808	13.028	74.24
6033	2011	2	-0.82	4.024	13.35	75.161
6034	2012	1	0.41	28.367	19.758	71.131
6035	2012	1	0.41	27.473	18.435	70.787
6036	2012	2	-0.82	28.395	18.77	70.981
6037	2013	1	0.41	38.773	9.82	17.816
6038	2013	1	0.41	39.792	8.701	17.202
6039	2013	2	-0.82	39.618	9.68	17.299
6040	2014	1	0.41	9.999	17.384	22.578
6041	2014	1	0.41	9.288	18.536	23.491
6042	2014	2	-0.82	9.128	17.719	22.938
6043	2015	1	0.41	28.09	48.404	55.284
6044	2015	1	0.41	29.053	47.414	56.155
6045	2015	2	-0.82	28.644	47.572	55.257
6046	2016	1	0.41	44.59	8.3	50.92
6047	2016	1	0.41	43.143	8.475	51.655
6048	2016	2	-0.82	43.965	7.91	51.595
6049	2017	1	0.41	25.207	1.673	67.003
6050	2017	1	0.41	24.632	2.629	68.196
6051	2017	2	-0.82	25.246	1.869	67.982
6052	2018	1	0.41	23.61	3.279	65.165
6053	2018	1	0.41	23.17	2.232	66.337
6054	2018	2	-0.82	23.609	3.11	66.15
6055	2019	1	0.41	49.279	12.78	29.678
6056	2019	1	0.41	48.343	14.032	30.149
6057	2019	2	-0.82	48.36	13.05	29.964
6058	2020	1	0.41	43.433	36.895	73.344
6059	2020	1	0.41	43.015	35.323	73.196
6060	2020	2	-0.82	43.637	36.036	72.874
6061	2021	1	0.41	5.73	48.516	22.872
6062	2021	1	0.41	5.37	46.924	22.86
6063	2021	2	-0.82	5.555	47.723	22.289
6064	2022	1	0.41	20.215	46.248	5.639
6065	2022	1	0.41	19.908	47.481	4.614
6066	2022	2	-0.82	19.503	46.844	5.27
6067	2023	1	0.41	16.869	29.134	30.724
6068	2023	1	0.41	16.775	30.754	30.548
6069	2023	2	-0.82	16.276	29.933	30.82
6070	2024	1	0.41	5.758	45.755	6.817
6071	2024	1	0.41	4.302	45.027	6.944
6072	2024	2	-0.82	5.287	44.874	6.866
6073	2025	1	0.41	42.519	29.497	66.705
6074	2025	1	0.41	40.939	29.91	66.697
6075	2025	2	-0.82	41.585	29.154	66.601
6076	2026	1	0.41	25.722	23.404	5.415
6077	2026	1	0.41	24.3	22.95	4.754
6078	2026	2	-0.82	24.998	23.665	4.777
6079	2027	1	0.41	17.011	37.421	47.134
6080	2027	1	0.41	15.497	38.03	47.198
6081	2027	2	-0.82	16.347	37.902	47.707
6082	2028	1	0.41	14.781	45.208	74.166
6083	2028	1	0.41	13.746	46.468	74.267
6084	2028	2	-0.82	14.234	45.769	74.788
6085	2029	1	0.41	41.361	26.191	0.869
6086	2029	1	0.41	39.766	25.858	0.758
6087	2029	2	-0.82	40.442	26.586	0.86
6088	2030	1	0.41	16.948	2.627	24.061
6089	2030	1	0.41	17.816	1.794	25.164
6090	2030	2	-0.82	16.916	2.173	24.951
6091	2031	1	0.41	2.275	40.703	59.785
6092	2031	1	0.41	3.566	39.716	59.941
6093	2031	2	-0.82	2.749	39.912	59.399
6094	2032	1	0.41	19.879	37.017	53.918
6095	2032	1	0.41	20.98	38.096	54.457
6096	2032	2	-0.82	20.845	37.16	54.134
6097	2033	1	0.41	9.462	5.411	36.94
6098	2033	1	0.41	10.982	4.818	36.88
6099	2033	2	-0.82	10.037	4.67	36.593
6100	2034	1	0.41	4.422	43.115	70.958
6101	2034	1	0.41	4.443	42.892	72.575
6102	2034	2	-0.82	5	42.899	71.745
6103	2035	1	0.41	12.051	28.434	68.616
6104	2035	1	0.41	13.118	29.671	68.587
6105	2035	2	-0.82	12.169	29.415	68.77
6106	2036	1	0.41	16.321	1.237	70.611
6107	2036	1	0.41	16.575	0.797	69.059
6108	2036	2	-0.82	15.932	1.229	69.69
6109	2037	1	0.41	15.839	39.926	8.036
6110	2037	1	0.41	17.385	40.155	8.509
6111	2037	2	-0.82	16.615	39.519	8.518
6112	2038	1	0.41	27.716	16.453	41.041
6113	2038	1	0.41	27.809	15.478	39.734
6114	2038	2	-0.82	27.188	15.986	40.331
6115	2039	1	0.41	9.571	21.282	25.484
6116	2039	1	0.41	11.16	21.471	25.156
6117	2039	2	-0.82	10.415	20.809	25.229
6118	2040	1	0.41	6.344	0.099	67.849
6119	2040	1	0.41	6.672	1.292	66.783
6120	2040	2	-0.82	5.965	0.885	67.361
6121	2041	1	0.41	2.406	2.624	2.752
6122	2041	1	0.41	3.187	3.288	1.481
6123	2041	2	-0.82	3.186	3.186	2.475
6124	2042	1	0.41	13.452	17.575	18.341
6125	2042	1	0.41	13.104	19.138	18.021
6126	2042	2	-0.82	13.401	18.496	18.727
6127	2043	1	0.41	10.864	37.811	24.653
6128	2043	1	0.41	9.701	37.426	23.573
6129	2043	2	-0.82	10.624	37.794	23.683
6130	2044	1	0.41	2.234	42.264	58.21
6131	2044	1	0.41	0.832	43.017	57.846
6132	2044	2	-0.82	1.252	42.138	58.071
6133	2045	1	0.41	41.965	21.92	53.019
6134	2045	1	0.41	42.628	23.374	52.683
6135	2045	2	-0.82	41.868	22.908	53.135
6136	2046	1	0.41	14.542	45.108	27.648
6137	2046	1	0.41	12.924	45.322	27.622
6138	2046	2	-0.82	13.807	45.785	27.692
6139	2047	1	0.41	9.359	25.038	7.604
6140	2047	1	0.41	7.729	24.958	7.654
6141	2047	2	-0.82	8.519	25.564	7.737
6142	2048	1	0.41	45.6	0.958	5.611
6143	2048	1	0.41	47.01	1.779	5.674
6144	2048	2	-0.82	46.018	1.852	5.776
6145	2049	1	0.41	5.132	2.772	24.912
6146	2049	1	0.41	4.917	4.184	25.704
6147	2049	2	-0.82	4.457	3.447	25.209
6148	2050	1	0.41	35.272	22.938	53.527
6149	2050	1	0.41	36.783	23.18	52.957
6150	2050	2	-0.82	36.034	23.584	53.481
6151	2051	1	0.41	12.452	42.647	55.847
6152	2051	1	0.41	12.262	41.121	56.396
6153	2051	2	-0.82	12.779	41.969	56.505
6154	2052	1	0.41	22.523	35.826	68.735
6155	2052	1	0.41	22.606	37.179	69.646
6156	2052	2	-0.82	22.019	36.423	69.359
6157	2053	1	0.41	15.736	40.887	41.974
6158	2053	1	0.41	15.334	42.192	42.869
6159	2053	2	-0.82	15.997	41.821	42.221
6160	2054	1	0.41	35.544	2.495	63.956
6161	2054	1	0.41	34.206	3.113	64.66
6162	2054	2	-0.82	34.677	2.965	63.791
6163	2055	1	0.41	22.708	46.312	27.87
6164	2055	1	0.41	24.206	45.806	27.461
6165	2055	2	-0.82	23.281	45.974	27.123
6166	2056	1	0.41	38.727	17.667	3.223
6167	2056	1	0.41	37.198	18.198	3.438
6168	2056	2	-0.82	37.769	17.389	3.304
6169	2057	1	0.41	5.032	17.053	28.805
6170	2057	1	0.41	4.541	17.757	27.416
6171	2057	2	-0.82	5.226	17.777	28.143
6172	2058	1	0.41	3.86	46.632	54.124
6173	2058	1	0.41	5.399	46.088	54.099
6174	2058	2	-0.82	4.823	46.902	54.157
6175	2059	1	0.41	25.484	37.226	26.183
6176	2059	1	0.41	24.09	36.821	26.932
6177	2059	2	-0.82	25.036	37.111	27.07
6178	2060	1	0.41	7.851	15.823	64.183
6179	2060	1	0.41	6.457	15.564	63.372
6180	2060	2	-0.82	7.266	15.127	63.764
6181	2061	1	0.41	30.597	42.676	35.722
6182	2061	1	0.41	29.801	42.033	36.995
6183	2061	2	-0.82	30.197	42.87	36.618
6184	2062	1	0.41	17.945	8.941	48.156
6185	2062	1	0.41	18.436	7.408	47.882
6186	2062	2	-0.82	18.738	8.333	48.109
6187	2063	1	0.41	38.683	11.091	55.79
6188	2063	1	0.41	37.128	11.294	56.247
6189	2063	2	-0.82	37.987	11.763	56.043
6190	2064	1	0.41	24.327	37.915	29.577
6191	2064	1	0.41	23.054	37.095	28.965
6192	2064	2	-0.82	23.635	37.218	29.769
6193	2065	1	0.41	43.469	12.797	54.72
6194	2065	1	0.41	44.396	11.67	53.989
6195	2065	2	-0.82	43.514	11.843	54.425
6196	2066	1	0.41	11.24	20.613	53.789
6197	2066	1	0.41	10.933	22.155	53.347
6198	2066	2	-0.82	10.626	21.207	53.269
6199	2067	1	0.41	16.807	4.832	52.597
6200	2067	1	0.41	17.796	6.131	52.58
6201	2067	2	-0.82	17.53	5.314	53.091
6202	2068	1	0.41	2.784	14.359	36.725
6203	2068	1	0.41	1.477	13.895	37.588
6204	2068	2	-0.82	1.886	13.921	36.676
6205	2069	1	0.41	43.035	21.289	0.349
6206	2069	1	0.41	43.093	19.658	0.308
6207	2069	2	-0.82	42.536	20.46	0.097
6208	2070	1	0.41	1.663	29.483	19.601
6209	2070	1	0.41	3.211	29.96	19.396
6210	2070	2	-0.82	2.271	30.273	19.526
6211	2071	1	0.41	7.583	5.904	60.462
6212	2071	1	0.41	6.585	4.613	60.408
6213	2071	2	-0.82	7.534	4.914	60.327
6214	2072	1	0.41	15.334	44.911	16.045
6215	2072	1	0.41	14.247	45.5	17.112
6216	2072	2	-0.82	14.732	44.68	16.81
6217	2073	1	0.41	19.058	18.94	53.16
6218	2073	1	0.41	18.62	17.367	53.139
6219	2073	2	-0.82	19.395	17.998	53.131
6220	2074	1	0.41	10.779	25.156	35.607
6221	2074	1	0.41	12.339	24.914	36.024
6222	2074	2	-0.82	11.39	24.703	36.256
6223	2075	1	0.41	32.936	24.922	58.278
6224	2075	1	0.41	33.094	25.047	56.658
6225	2075	2	-0.82	32.448	24.897	57.405
6226	2076	1	0.41	45.739	6.007	32.581
6227	2076	1	0.41	44.962	6.954	33.661
6228	2076	2	-0.82	45.836	6.528	33.43
6229	2077	1	0.41	44.827	20.941	68.166
6230	2077	1	0.41	44.816	22.567	68.012
6231	2077	2	-0.82	44.279	21.769	68.283
6232	2078	1	0.41	15.82	2.696	36.385
6233	2078	1	0.41	15.258	2.908	34.866
6234	2078	2	-0.82	16.081	2.816	35.427
6235	2079	1	0.41	36.193	49.121	8.998
6236	2079	1	0.41	35.587	47.767	9.682
6237	2079	2	-0.82	36.271	48.125	9.047
6238	2080	1	0.41	22.282	33.029	67.511
6239	2080	1	0.41	23.136	33.979	66.494
6240	2080	2	-0.82	22.61	33.959	67.344
6241	2081	1	0.41	25.164	11.249	51.914
6242	2081	1	0.41	24.855	12.852	51.915
6243	2081	2	-0.82	25.576	12.16	51.915
6244	2082	1	0.41	12.121	21.911	71.314
6245	2082	1	0.41	12.993	21.464	70.007
6246	2082	2	-0.82	12.441	22.194	70.409
6247	2083	1	0.41	44.489	15.718	13.375
6248	2083	1	0.41	43.244	14.663	13.423
6249	2083	2	-0.82	44.23	14.756	13.287
6250	2084	1	0.41	32.726	42.531	74.015
6251	2084	1	0.41	33.021	44.126	74.204
6252	2084	2	-0.82	32.438	43.365	74.486
6253	2085	1	0.41	27.219	6.939	69.746
6254	2085	1	0.41	28.63	6.125	69.64
6255	2085	2	-0.82	27.837	6.453	69.128
6256	2086	1	0.41	2.361	24.276	62.55
6257	2086	1	0.41	0.767	23.927	62.613
6258	2086	2	-0.82	1.441	24.665	62.605
6259	2087	1	0.41	0.1	43.236	28.001
6260	2087	1	0.41	0.401	44.681	28.699
6261	2087	2	-0.82	0.535	43.694	28.777
6262	2088	1	0.41	46.387	34.616	6.487
6263	2088	1	0.41	48.017	34.619	6.386
6264	2088	2	-0.82	47.238	34.629	7.012
6265	2089	1	0.41	49.9	17.106	55.466
6266	2089	1	0.41	48.41	17.556	55.96
6267	2089	2	-0.82	49.377	17.809	55.949
6268	2090	1	0.41	26.638	29.715	5.897
6269	2090	1	0.41	27.629	30.967	6.243
6270	2090	2	-0.82	26.712	30.712	5.937
6271	2091	1	0.41	10.762	7.149	48.476
6272	2091	1	0.41	10.667	5.718	47.696
6273	2091	2	-0.82	11.162	6.584	47.754
6274	2092	1	0.41	18.278	13.972	18.306
6275	2092	1	0.41	17.657	15.482	18.293
6276	2092	2	-0.82	17.433	14.508	18.289
6277	2093	1	0.41	21.01	46.131	67.164
6278	2093	1	0.41	20.379	45.224	65.962
6279	2093	2	-0.82	20.457	45.325	66.953
6280	2094	1	0.41	4.312	15.268	4.5
6281	2094	1	0.41	3.551	16.584	3.904
6282	2094	2	-0.82	3.965	16.18	4.719
6283	2095	1	0.41	7.097	15.009	32.084
6284	2095	1	0.41	7.625	15.311	30.569
6285	2095	2	-0.82	7.838	15.405	31.541
6286	2096	1	0.41	49.432	23.566	30.124
6287	2096	1	0.41	47.846	23.956	30.125
6288	2096	2	-0.82	48.501	23.2	30.122
6289	2097	1	0.41	15.039	6.624	15.658
6290	2097	1	0.41	16.662	6.702	15.493
6291	2097	2	-0.82	15.813	7.229	15.47
6292	2098	1	0.41	9.447	44.397	46.226
6293	2098	1	0.41	10.132	43.193	45.361
6294	2098	2	-0.82	9.902	44.166	45.365
6295	2099	1	0.41	45.159	9.381	65.472
6296	2099	1	0.41	46.28	8.202	65.617
6297	2099	2	-0.82	45.339	8.463	65.828
6298	2100	1	0.41	28.439	40.982	7.968
6299	2100	1	0.41	27.286	41.17	6.827
6300	2100	2	-0.82	28.225	41.395	7.082
6301	2101	1	0.41	23.457	24.633	53.817
6302	2101	1	0.41	22.234	24.061	54.736
6303	2101	2	-0.82	22.467	24.502	53.869
6304	2102	1	0.41	15.169	21.735	61.024
6305	2102	1	0.41	15.624	20.286	61.624
6306	2102	2	-0.82	15.921	21.222	61.436
6307	2103	1	0.41	34.449	20.232	31.13
6308	2103	1	0.41	33.939	18.7	30.886
6309	2103	2	-0.82	34.739	19.279	31.038
6310	2104	1	0.41	33.074	44.393	36.936
6311	2104	1	0.41	34.597	43.805	36.893
6312	2104	2	-0.82	33.645	43.623	36.65
6313	2105	1	0.41	17.687	34.704	33.859
6314	2105	1	0.41	17.988	33.188	34.387
6315	2105	2	-0.82	18.404	34.053	34.109
6316	2106	1	0.41	6.626	35.573	17.161
6317	2106	1	0.41	7.748	34.398	16.997
6318	2106	2	-0.82	7.6	35.358	17.233
6319	2107	1	0.41	43.829	17.36	68.589
6320	2107	1	0.41	44.204	15.898	69.214
6321	2107	2	-0.82	43.479	16.447	68.8
6322	2108	1	0.41	34.318	20.658	11.507
6323	2108	1	0.41	33.824	19.869	10.165
6324	2108	2	-0.82	33.988	20.769	10.569
6325	2109	1	0.41	47.814	34.486	30.918
6326	2109	1	0.41	48.963	35.647	30.918
6327	2109	2	-0.82	47.979	35.473	30.919
6328	2110	1	0.41	10.702	43.585	7.773
6329	2110	1	0.41	9.489	44.376	7.019
6330	2110	2	-0.82	9.94	43.491	7.133
6331	2111	1	0.41	13.155	12.645	10.685
6332	2111	1	0.41	13.661	13.821	11.699
6333	2111	2	-0.82	13.955	13.067	11.113
6334	2112	1	0.41	31.379	0.564	62.951
6335	2112	1	0.41	30.999	0.309	61.384
6336	2112	2	-0.82	31.654	0.1	62.109
6337	2113	1	0.41	15.907	42.995	67.886
6338	2113	1	0.41	16.076	43.423	66.319
6339	2113	2	-0.82	16.397	43.592	67.25
6340	2114	1	0.41	41.524	36.613	76.665
6341	2114	1	0.41	41.356	38.237	76.699
6342	2114	2	-0.82	40.867	37.366	76.716
6343	2115	1	0.41	20.448	11.55	35.835
6344	2115	1	0.41	21.135	10.313	36.65
6345	2115	2	-0.82	21.166	11.298	36.485
6346	2116	1	0.41	30.548	21.843	37.018
6347	2116	1	0.41	29.989	22.752	38.254
6348	2116	2	-0.82	30.42	22.777	37.352
6349	2117	1	0.41	35.668	49.899	51.191
6350	2117	1	0.41	35.494	49.313	49.677
6351	2117	2	-0.82	35.248	49.181	50.636
6352	2118	1	0.41	32.424	26.164	17.943
6353	2118	1	0.41	33.074	24.716	17.559
6354	2118	2	-0.82	33.243	25.593	18.007
6355	2119	1	0.41	43.547	16.497	31.023
6356	2119	1	0.41	45.069	16.845	31.503
6357	2119	2	-0.82	44.246	17.21	31.068
6358	2120	1	0.41	11.39	16.922	11.71
6359	2120	1	0.41	11.508	16.987	13.338
6360	2120	2	-0.82	12.024	16.989	12.482
6361	2121	1	0.41	39.907	5.192	56.039
6362	2121	1	0.41	39.932	5.917	57.502
6363	2121	2	-0.82	39.465	5.875	56.619
6364	2122	1	0.41	26.601	31.328	68.769
6365	2122	1	0.41	27.893	30.84	67.896
6366	2122	2	-0.82	27.424	31.632	68.287
6367	2123	1	0.41	19.313	17.837	27.879
6368	2123	1	0.41	20.556	18.793	28.334
6369	2123	2	-0.82	20.298	17.871	28.049
6370	2124	1	0.41	31.628	15.357	60.772
6371	2124	1	0.41	32.995	14.596	61.242
6372	2124	2	-0.82	32.619	15.447	60.876
6373	2125	1	0.41	12.115	31.313	72.645
6374	2125	1	0.41	11.061	32.549	72.813
6375	2125	2	-0.82	11.335	31.656	73.168
6376	2126	1	0.41	36.268	13.437	46.078
6377	2126	1	0.41	36.993	11.978	46.187
6378	2126	2	-0.82	37.112	12.96	46.324
6379	2127	1	0.41	32.127	44.015	19.904
6380	2127	1	0.41	31.079	45.243	19.654
6381	2127	2	-0.82	32.045	44.99	19.696
6382	2128	1	0.41	22.021	24.98	22.918
6383	2128	1	0.41	22.421	23.684	23.827
6384	2128	2	-0.82	22.727	24.578	23.501
6385	2129	1	0.41	36.404	32.438	32.03
6386	2129	1	0.41	36.842	32.898	30.526
6387	2129	2	-0.82	37.08	32.945	31.495
6388	2130	1	0.41	39.855	6.725	67.007
6389	2130	1	0.41	39.644	8.062	67.92
6390	2130	2	-0.82	40.321	7.458	67.501
6391	2131	1	0.41	0.1	21.508	22.154
6392	2131	1	0.41	0.593	22.759	23.081
6393	2131	2	-0.82	0.466	22.439	22.143
6394	2132	1	0.41	24.309	22.377	67.232
6395	2132	1	0.41	25.607	22.82	68.119
6396	2132	2	-0.82	24.777	23.146	67.667
6397	2133	1	0.41	32.364	7.692	53.848
6398	2133	1	0.41	33.895	8.039	54.296
6399	2133	2	-0.82	33.25	7.302	54.096
6400	2134	1	0.41	41.423	42.578	54.596
6401	2134	1	0.41	42.171	41.781	53.382
6402	2134	2	-0.82	41.383	41.778	53.997
6403	2135	1	0.41	3.874	3.001	73.671
6404	2135	1	0.41	4.928	1.758	73.574
6405	2135	2	-0.82	4.84	2.753	73.598
6406	2136	1	0.41	44.579	38.617	40.951
6407	2136	1	0.41	43.088	38.168	41.444
6408	2136	2	-0.82	43.989	37.838	41.161
6409	2137	1	0.41	27.592	12.163	47.532
6410	2137	1	0.41	26.611	12.125	48.837
6411	2137	2	-0.82	26.84	12.625	48.003
6412	2138	1	0.41	49.173	30.207	6.799
6413	2138	1	0.41	49.645	29.008	5.796
6414	2138	2	-0.82	49.9	29.89	6.19
6415	2139	1	0.41	35.838	17.466	20.375
6416	2139	1	0.41	34.209	17.362	20.363
6417	2139	2	-0.82	35.036	17.272	19.81
6418	2140	1	0.41	29.308	41.897	29.454
6419	2140	1	0.41	28.352	41.835	28.131
6420	2140	2	-0.82	28.362	41.905	29.128
6421	2141	1	0.41	44.144	0.947	51.864
6422	2141	1	0.41	45.252	0.192	50.932
6423	2141	2	-0.82	45.109	0.698	51.782
6424	2142	1	0.41	36.503	28.076	74.218
6425	2142	1	0.41	34.894	28.274	74.408
6426	2142	2	-0.82	35.7	27.783	74.736
6427	2143	1	0.41	28.581	25.366	14.567
6428	2143	1	0.41	29.593	24.2	15.099
6429	2143	2	-0.82	28.645	24.517	15.092
6430	2144	1	0.41	36.887	20.336	15.283
6431	2144	1	0.41	36.194	19.732	13.933
6432	2144	2	-0.82	36.529	19.509	14.848
6433	2145	1	0.41	14.844	32.597	48.604
6434	2145	1	0.41	16.305	33.189	49.03
6435	2145	2	-0.82	15.325	33.213	49.227
6436	2146	1	0.41	0.431	27.87	64.655
6437	2146	1	0.41	0.1	26.695	65.74
6438	2146	2	-0.82	0.817	27.113	65.183
6439	2147	1	0.41	7.547	14.819	27.676
6440	2147	1	0.41	6.871	16.279	27.396
6441	2147	2	-0.82	7.601	15.796	27.879
6442	2148	1	0.41	7.413	7.668	2.6
6443	2148	1	0.41	8.449	6.451	2.264
6444	2148	2	-0.82	7.486	6.709	2.325
6445	2149	1	0.41	17.77	19.803	2.278
6446	2149	1	0.41	19.324	19.794	1.776
6447	2149	2	-0.82	18.698	20.11	2.488
6448	2150	1	0.41	31.484	7.661	70.958
6449	2150	1	0.41	30.689	7.261	69.589
6450	2150	2	-0.82	31.085	8.015	70.112
6451	2151	1	0.41	11.925	5.999	35.159
6452	2151	1	0.41	13.317	5.878	36.004
6453	2151	2	-0.82	12.404	6.284	35.989
6454	2152	1	0.41	23.232	17.529	62.596
6455	2152	1	0.41	24.483	18.098	61.713
6456	2152	2	-0.82	24.11	17.295	62.177
6457	2153	1	0.41	19.527	2.483	42.825
6458	2153	1	0.41	18.684	1.084	42.799
6459	2153	2	-0.82	19.6	1.485	42.803
6460	2154	1	0.41	41.739	15.495	70.833
6461	2154	1	0.41	40.579	14.348	70.908
6462	2154	2	-0.82	41.541	14.549	71.09
6463	2155	1	0.41	9.899	26.848	70.278
6464	2155	1	0.41	10.249	25.469	69.478
6465	2155	2	-0.82	10.114	26.454	69.384
6466	2156	1	0.41	43.542	34.88	48.527
6467	2156	1	0.41	44.067	34.879	50.074
6468	2156	2	-0.82	44.296	35.132	49.134
6469	2157	1	0.41	11.156	10.44	64.566
6470	2157	1	0.41	12.357	11.511	64.842
6471	2157	2	-0.82	11.758	11.118	64.145
6472	2158	1	0.41	9.007	19.521	28.656
6473	2158	1	0.41	10.235	20.068	29.584
6474	2158	2	-0.82	9.679	20.253	28.774
6475	2159	1	0.41	44.636	24.635	38.479
6476	2159	1	0.41	44.613	24.525	40.108
6477	2159	2	-0.82	45.196	24.504	39.297
6478	2160	1	0.41	15.757	42.392	10.135
6479	2160	1	0.41	16.599	42.196	8.75
6480	2160	2	-0.82	16.067	41.728	9.454
6481	2161	1	0.41	25.862	0.464	64.503
6482	2161	1	0.41	27.146	0.101	65.445
6483	2161	2	-0.82	26.298	0.627	65.389
6484	2162	1	0.41	4.03	20.522	10.037
6485	2162	1	0.41	3.837	22.068	9.549
6486	2162	2	-0.82	3.867	21.461	10.342
6487	2163	1	0.41	33.288	32.984	4.476
6488	2163	1	0.41	33.287	33.404	2.898
6489	2163	2	-0.82	33.81	33.431	3.75
6490	2164	1	0.41	18.864	21.623	43.236
6491	2164	1	0.41	19.582	20.185	43.524
6492	2164	2	-0.82	19.707	21.177	43.537
6493	2165	1	0.41	40.36	33.885	42.052
6494	2165	1	0.41	39.036	33.278	41.312
6495	2165	2	-0.82	39.444	34.099	41.711
6496	2166	1	0.41	35.737	23.165	41.085
6497	2166	1	0.41	36.357	21.776	41.68
6498	2166	2	-0.82	36.541	22.743	41.504
6499	2167	1	0.41	17.691	43.893	30.574
6500	2167	1	0.41	18.18	42.393	30.155
6501	2167	2	-0.82	18.236	43.363	29.924
6502	2168	1	0.41	31.292	45.653	67.104
6503	2168	1	0.41	32.53	44.59	67.151
6504	2168	2	-0.82	31.535	44.684	67.14
6505	2169	1	0.41	41.441	31.989	0.1
6506	2169	1	0.41	43.033	32.351	0.101
6507	2169	2	-0.82	42.109	32.733	0.101
6508	2170	1	0.41	5.047	1.013	34.177
6509	2170	1	0.41	5.719	2.48	34.426
6510	2170	2	-0.82	4.905	2	34.101
6511	2171	1	0.41	9.46	2.111	51.831
6512	2171	1	0.41	8.141	2.873	51.241
6513	2171	2	-0.82	8.516	1.99	51.522
6514	2172	1	0.41	8.81	7.363	6.674
6515	2172	1	0.41	8.156	8.324	7.82
6516	2172	2	-0.82	7.955	7.66	7.101
6517	2173	1	0.41	42.982	10.799	46.866
6518	2173	1	0.41	41.801	10.374	47.91
6519	2173	2	-0.82	42.004	10.613	46.961
6520	2174	1	0.41	37.942	20.341	51.847
6521	2174	1	0.41	39.08	19.185	51.663
6522	2174	2	-0.82	38.458	19.622	52.312
6523	2175	1	0.41	39.614	41.227	7
6524	2175	1	0.41	39.819	41.781	8.523
6525	2175	2	-0.82	40.088	41.075	7.867
6526	2176	1	0.41	1.206	36.253	14.275
6527	2176	1	0.41	1.528	37.854	14.251
6528	2176	2	-0.82	0.839	37.163	14.467
6529	2177	1	0.41	2.847	19.112	58.643
6530	2177	1	0.41	3.912	20.35	58.641
6531	2177	2	-0.82	3.817	19.355	58.645
6532	2178	1	0.41	6.126	5.005	73.65
6533	2178	1	0.41	7.349	5.616	72.757
6534	2178	2	-0.82	6.618	5.839	73.401
6535	2179	1	0.41	7.193	17.197	51.529
6536	2179	1	0.41	6.349	16.852	52.884
6537	2179	2	-0.82	6.36	17.396	52.046
6538	2180	1	0.41	41.465	34.17	29.779
6539	2180	1	0.41	42.108	32.994	30.711
6540	2180	2	-0.82	42.123	33.418	29.806
6541	2181	1	0.41	9.539	15.604	21.37
6542	2181	1	0.41	10.016	14.573	20.197
6543	2181	2	-0.82	9.297	14.778	20.86
6544	2182	1	0.41	44.408	21.694	26.493
6545	2182	1	0.41	45.843	20.921	26.587
6546	2182	2	-0.82	44.909	20.954	26.941
6547	2183	1	0.41	23.315	38.814	44.121
6548	2183	1	0.41	24.372	37.888	44.953
6549	2183	2	-0.82	23.417	38.175	44.884
6550	2184	1	0.41	28.602	37.522	27.171
6551	2184	1	0.41	30.131	37.412	26.611
6552	2184	2	-0.82	29.175	37.544	26.352
6553	2185	1	0.41	28.23	43.845	75.662
6554	2185	1	0.41	28.896	42.356	75.73
6555	2185	2	-0.82	28.6	43.143	76.27
6556	2186	1	0.41	3.067	1.415	50.941
6557	2186	1	0.41	4.644	1.562	50.542
6558	2186	2	-0.82	3.74	1.982	50.465
6559	2187	1	0.41	47.12	21.549	52.255
6560	2187	1	0.41	47.969	20.785	53.421
6561	2187	2	-0.82	48.028	21.423	52.655
6562	2188	1	0.41	19.848	31.18	11.825
6563	2188	1	0.41	18.711	32.156	11.176
6564	2188	2	-0.82	19.072	31.777	12.027
6565	2189	1	0.41	0.78	8.513	8.15
6566	2189	1	0.41	0.56	6.912	7.919
6567	2189	2	-0.82	0.1	7.783	8.089
6568	2190	1	0.41	3.057	28.863	69.038
6569	2190	1	0.41	4.215	29.427	68.035
6570	2190	2	-0.82	4.043	28.941	68.891
6571	2191	1	0.41	14.316	46.281	10.381
6572	2191	1	0.41	15.614	45.638	11.135
6573	2191	2	-0.82	14.62	45.59	11.037
6574	2192	1	0.41	17.164	38.598	2.959
6575	2192	1	0.41	16.871	36.993	2.887
6576	2192	2	-0.82	17.197	37.787	2.375
6577	2193	1	0.41	16.337	21.697	63.544
6578	2193	1	0.41	17.07	23.038	62.969
6579	2193	2	-0.82	16.188	22.599	63.139
6580	2194	1	0.41	33.402	17.526	50.654
6581	2194	1	0.41	32.819	19.048	50.554
6582	2194	2	-0.82	32.572	18.081	50.608
6583	2195	1	0.41	39.128	14.109	53.738
6584	2195	1	0.41	40.311	14.969	54.462
6585	2195	2	-0.82	39.401	15.018	54.052
6586	2196	1	0.41	26.344	34.867	53.669
6587	2196	1	0.41	25.937	35.876	54.887
6588	2196	2	-0.82	25.742	35.618	53.941
6589	2197	1	0.41	12.28	0.418	31.553
6590	2197	1	0.41	13.87	0.198	31.254
6591	2197	2	-0.82	13.186	0.339	31.969
6592	2198	1	0.41	42.325	13.669	10.389
6593	2198	1	0.41	43.647	13.956	11.303
6594	2198	2	-0.82	42.687	14.192	11.16
6595	2199	1	0.41	38.63	43.553	57.135
6596	2199	1	0.41	37.036	43.907	57.146
6597	2199	2	-0.82	37.951	44.256	57.346
6598	2200	1	0.41	29.426	13.204	41.307
6599	2200	1	0.41	28.367	14.416	41.583
6600	2200	2	-0.82	28.834	13.886	40.877
6601	2201	1	0.41	48.523	47.329	55.106
6602	2201	1	0.41	49.157	48.344	56.216
6603	2201	2	-0.82	49.29	47.936	55.314
6604	2202	1	0.41	39.827	36.277	0.348
6605	2202	1	0.41	38.67	35.155	0.607
6606	2202	2	-0.82	38.904	35.983	0.1
6607	2203	1	0.41	39.537	32.728	57.416
6608	2203	1	0.41	39.417	31.982	55.969
6609	2203	2	-0.82	39.003	32.663	56.573
6610	2204	1	0.41	30.733	19.077	54.531
6611	2204	1	0.41	31.382	18.6	55.951
6612	2204	2	-0.82	31.543	19.124	55.116
6613	2205	1	0.41	45.491	16.998	11.892
6614	2205	1	0.41	46.515	17.248	10.645
6615	2205	2	-0.82	45.839	16.623	11.033
6616	2206	1	0.41	49.9	14.876	8.865
6617	2206	1	0.41	49.497	16.456	8.795
6618	2206	2	-0.82	49.274	15.575	9.21
6619	2207	1	0.41	9.305	31.6	51.168
6620	2207	1	0.41	8.164	31.969	50.06
6621	2207	2	-0.82	9.023	32.264	50.475
6622	2208	1	0.41	4.311	47.026	40.995
6623	2208	1	0.41	3.048	48.043	41.19
6624	2208	2	-0.82	3.948	47.931	40.771
6625	2209	1	0.41	14.775	12.573	18.121
6626	2209	1	0.41	15.662	12.635	19.491
6627	2209	2	-0.82	15.61	12.932	18.538
6628	2210	1	0.41	25.094	14.205	68.882
6629	2210	1	0.41	24.804	12.8	68.102
6630	2210	2	-0.82	25.386	13.612	68.132
6631	2211	1	0.41	33.041	45.934	5.35
6632	2211	1	0.41	33.009	47.172	6.414
6633	2211	2	-0.82	32.596	46.296	6.17
6634	2212	1	0.41	24.279	40.455	51.131
6635	2212	1	0.41	22.818	39.768	50.887
6636	2212	2	-0.82	23.74	39.621	51.243
6637	2213	1	0.41	36.799	34.007	46.313
6638	2213	1	0.41	35.707	35.221	46.286
6639	2213	2	-0.82	35.839	34.245	46.46
6640	2214	1	0.41	22.653	37.045	15.614
6641	2214	1	0.41	23.329	35.889	16.55
6642	2214	2	-0.82	22.913	36.08	15.661
6643	2215	1	0.41	7.196	37.78	5.886
6644	2215	1	0.41	7.806	39.246	5.506
6645	2215	2	-0.82	7	38.76	5.843
6646	2216	1	0.41	9.203	32.509	61.683
6647	2216	1	0.41	9.484	33.589	60.491
6648	2216	2	-0.82	8.961	33.41	61.324
6649	2217	1	0.41	24.538	47.924	0.967
6650	2217	1	0.41	24.185	46.334	0.846
6651	2217	2	-0.82	23.798	47.252	0.933
6652	2218	1	0.41	25.582	11.64	46.403
6653	2218	1	0.41	24.043	11.75	45.867
6654	2218	2	-0.82	24.912	12.236	45.96
6655	2219	1	0.41	29.481	34.255	30.557
6656	2219	1	0.41	28.166	33.395	31.001
6657	2219	2	-0.82	28.487	34.179	30.471
6658	2220	1	0.41	46.158	40.394	70.828
6659	2220	1	0.41	47.062	39.285	70.041
6660	2220	2	-0.82	47.058	39.961	70.776
6661	2221	1	0.41	32.4	14.66	0.123
6662	2221	1	0.41	30.827	14.622	0.558
6663	2221	2	-0.82	31.534	15.159	0.1
6664	2222	1	0.41	38.755	32.956	27.573
6665	2222	1	0.41	37.862	34.163	26.933
6666	2222	2	-0.82	38.389	33.339	26.726
6667	2223	1	0.41	33.575	41.524	32.123
6668	2223	1	0.41	35.026	41.481	32.873
6669	2223	2	-0.82	34.564	41.45	31.987
6670	2224	1	0.41	37.913	6.036	2.855
6671	2224	1	0.41	38.088	5.057	1.56
6672	2224	2	-0.82	38.363	5.213	2.508
6673	2225	1	0.41	18.339	13.33	76.04
6674	2225	1	0.41	18.828	14.548	75.068
6675	2225	2	-0.82	18.611	14.292	76.01
6676	2226	1	0.41	6.515	18.363	38.591
6677	2226	1	0.41	5.065	18.856	38.024
6678	2226	2	-0.82	5.961	19.159	38.345
6679	2227	1	0.41	30.938	40.769	7.429
6680	2227	1	0.41	30.342	41.86	6.37
6681	2227	2	-0.82	30.325	40.901	6.65
6682	2228	1	0.41	30.301	34.527	3.791
6683	2228	1	0.41	31.908	34.69	4.032
6684	2228	2	-0.82	31.165	34.035	3.899
6685	2229	1	0.41	12.378	21.557	15.89
6686	2229	1	0.41	11.1	21.183	14.945
6687	2229	2	-0.82	11.547	21.006	15.821
6688	2230	1	0.41	5.978	29.434	8.2
6689	2230	1	0.41	4.962	28.556	9.129
6690	2230	2	-0.82	5.302	28.697	8.2
6691	2231	1	0.41	22.295	25.254	5.281
6692	2231	1	0.41	23.276	24.824	4.048
6693	2231	2	-0.82	22.438	24.594	4.543
6694	2232	1	0.41	19.955	19.098	49.775
6695	2232	1	0.41	18.692	19.438	50.754
6696	2232	2	-0.82	18.998	18.887	49.978
6697	2233	1	0.41	5.774	7.22	13.199
6698	2233	1	0.41	6.668	7.115	11.837
6699	2233	2	-0.82	6.45	6.672	12.705
6700	2234	1	0.41	25.766	3.734	6.301
6701	2234	1	0.41	25.757	5.122	7.161
6702	2234	2	-0.82	26.295	4.315	6.918
6703	2235	1	0.41	32.526	9.941	54.054
6704	2235	1	0.41	30.973	9.546	53.738
6705	2235	2	-0.82	31.753	10.094	53.438
6706	2236	1	0.41	46.818	10.608	48.573
6707	2236	1	0.41	46.975	11.415	47.162
6708	2236	2	-0.82	46.976	11.504	48.157
6709	2237	1	0.41	40.425	15.248	72.91
6710	2237	1	0.41	41.191	14	73.632
6711	2237	2	-0.82	40.376	14.271	73.122
6712	2238	1	0.41	29.998	16.772	50.71
6713	2238	1	0.41	29.498	17.811	49.554
6714	2238	2	-0.82	29.199	17.175	50.264
6715	2239	1	0.41	19.887	43.428	35.625
6716	2239	1	0.41	20.538	44.926	35.606
6717	2239	2	-0.82	19.683	44.408	35.616
6718	2240	1	0.41	25.017	15.432	40.61
6719	2240	1	0.41	24.264	15.673	42.038
6720	2240	2	-0.82	25.123	15.404	41.604
6721	2241	1	0.41	35.026	39.638	48.034
6722	2241	1	0.41	35.352	41.183	48.45
6723	2241	2	-0.82	35.335	40.527	47.696
6724	2242	1	0.41	13.693	38.674	9.74
6725	2242	1	0.41	13.303	39.641	8.483
6726	2242	2	-0.82	14.012	39.417	9.151
6727	2243	1	0.41	32.349	20.45	29.813
6728	2243	1	0.41	32.526	18.94	29.217
6729	2243	2	-0.82	32.096	19.49	29.933
6730	2244	1	0.41	29.8	37.243	12
6731	2244	1	0.41	28.186	37.484	12.04
6732	2244	2	-0.82	28.99	37.44	11.448
6733	2245	1	0.41	4.141	8.558	65.833
6734	2245	1	0.41	5.479	8.646	66.765
6735	2245	2	-0.82	4.761	8.041	66.423
6736	2246	1	0.41	20.998	28.854	31.33
6737	2246	1	0.41	19.655	27.965	31.062
6738	2246	2	-0.82	20.528	28.261	30.676
6739	2247	1	0.41	11.817	23.705	50.144
6740	2247	1	0.41	10.687	22.533	50.016
6741	2247	2	-0.82	10.976	23.428	49.678
6742	2248	1	0.41	29.246	9.835	27.106
6743	2248	1	0.41	28.463	8.674	26.266
6744	2248	2	-0.82	28.871	8.909	27.148
6745	2249	1	0.41	17.534	39.31	39.767
6746	2249	1	0.41	16.641	40.342	38.87
6747	2249	2	-0.82	16.62	39.691	39.629
6748	2250	1	0.41	38.83	12.661	70.69
6749	2250	1	0.41	37.66	13.711	71.134
6750	2250	2	-0.82	38.523	13.612	70.64
6751	2251	1	0.41	12.598	1.323	61.392
6752	2251	1	0.41	11.249	0.452	61.093
6753	2251	2	-0.82	11.626	1.375	61.159
6754	2252	1	0.41	13.084	16.912	36.728
6755	2252	1	0.41	11.881	15.994	37.342
6756	2252	2	-0.82	12.274	16.912	37.314
6757	2253	1	0.41	32.446	29.3	37.305
6758	2253	1	0.41	31.19	29.178	36.269
6759	2253	2	-0.82	31.701	28.712	36.99
6760	2254	1	0.41	38.629	30.939	10.613
6761	2254	1	0.41	37.072	31.433	10.609
6762	2254	2	-0.82	38.02	31.72	10.472
6763	2255	1	0.41	34.844	20.287	41.104
6764	2255	1	0.41	36.199	19.374	41.096
6765	2255	2	-0.82	35.208	19.363	41.23
6766	2256	1	0.41	2.64	0.515	5.103
6767	2256	1	0.41	2.235	0.807	6.658
6768	2256	2	-0.82	2.496	0.1	6.002
6769	2257	1	0.41	19.525	44.723	39.928
6770	2257	1	0.41	19.709	43.115	39.709
6771	2257	2	-0.82	19.593	43.994	39.247
6772	2258	1	0.41	15.944	29.832	56.328
6773	2258	1	0.41	16.258	31.276	57.023
6774	2258	2	-0.82	15.587	30.54	56.937
6775	2259	1	0.41	48.149	5.59	35.224
6776	2259	1	0.41	46.586	6.013	35.433
6777	2259	2	-0.82	47.221	5.245	35.364
6778	2260	1	0.41	1.675	47.478	19.709
6779	2260	1	0.41	1.608	47.251	18.093
6780	2260	2	-0.82	1.103	47.162	18.951
6781	2261	1	0.41	29.877	10.252	8.33
6782	2261	1	0.41	29.025	10.073	9.711
6783	2261	2	-0.82	29.209	10.68	8.938
6784	2262	1	0.41	11.725	29.88	21.417
6785	2262	1	0.41	10.131	29.553	21.548
6786	2262	2	-0.82	11.038	29.153	21.425
6787	2263	1	0.41	17.796	8.97	45.951
6788	2263	1	0.41	17.15	10.345	46.55
6789	2263	2	-0.82	17.981	9.924	46.188
6790	2264	1	0.41	21.852	17.861	3.327
6791	2264	1	0.41	21.448	19.42	3.057
6792	2264	2	-0.82	21.131	18.547	3.427
6793	2265	1	0.41	18.2	49.9	30.501
6794	2265	1	0.41	18.845	49.9	29.001
6795	2265	2	-0.82	18.118	49.527	29.577
6796	2266	1	0.41	37.912	48.129	58.103
6797	2266	1	0.41	38.719	49.445	58.636
6798	2266	2	-0.82	37.815	49.039	58.506
6799	2267	1	0.41	36.897	49.862	38.109
6800	2267	1	0.41	36.889	48.229	38.156
6801	2267	2	-0.82	37.469	49.041	38.088
6802	2268	1	0.41	14.695	15.635	64.707
6803	2268	1	0.41	15.075	16.551	66.004
6804	2268	2	-0.82	14.648	16.553	65.101
6805	2269	1	0.41	44.85	20.627	61.851
6806	2269	1	0.41	43.4	20.748	62.592
6807	2269	2	-0.82	44.192	21.259	62.26
6808	2270	1	0.41	37.777	30.081	73.069
6809	2270	1	0.41	36.309	30.675	73.468
6810	2270	2	-0.82	37.232	30.914	73.168
6811	2271	1	0.41	33.096	11.41	10.356
6812	2271	1	0.41	32.663	12.802	9.622
6813	2271	2	-0.82	32.598	11.806	9.584
6814	2272	1	0.41	3.919	37.524	19.508
6815	2272	1	0.41	5.172	36.596	19.993
6816	2272	2	-0.82	4.864	37.534	19.834
6817	2273	1	0.41	37.006	45.767	65.843
6818	2273	1	0.41	38.408	44.974	65.572
6819	2273	2	-0.82	37.972	45.873	65.607
6820	2274	1	0.41	40.513	43.112	38.013
6821	2274	1	0.41	41.05	42.374	36.659
6822	2274	2	-0.82	40.964	42.296	37.652
6823	2275	1	0.41	28.609	47.051	64.971
6824	2275	1	0.41	27.695	48.404	65.011
6825	2275	2	-0.82	27.676	47.409	64.923
6826	2276	1	0.41	49.9	16.526	43.109
6827	2276	1	0.41	48.96	16.545	41.774
6828	2276	2	-0.82	49.871	16.744	42.133
6829	2277	1	0.41	31.352	19.571	41.556
6830	2277	1	0.41	31.144	19.531	43.175
6831	2277	2	-0.82	31.82	19.534	42.439
6832	2278	1	0.41	24.756	35.468	66.49
6833	2278	1	0.41	24.267	37.012	66.701
6834	2278	2	-0.82	24.028	36.127	66.301
6835	2279	1	0.41	29.514	34.879	61.278
6836	2279	1	0.41	29.215	34.821	59.673
6837	2279	2	-0.82	29.588	35.378	60.414
6838	2280	1	0.41	41.559	2.757	76.8
6839	2280	1	0.41	42.938	1.905	76.598
6840	2280	2	-0.82	42.556	2.818	76.74
6841	2281	1	0.41	17.075	9.412	7.782
6842	2281	1	0.41	17.161	9.437	6.152
6843	2281	2	-0.82	17.475	9.876	6.992
6844	2282	1	0.41	33.955	15.561	38.206
6845	2282	1	0.41	32.755	15.607	37.1
6846	2282	2	-0.82	33.061	15.951	37.987
6847	2283	1	0.41	25.495	2.291	70.256
6848	2283	1	0.41	26.783	1.431	69.738
6849	2283	2	-0.82	25.839	1.372	70.063
6850	2284	1	0.41	40.558	8.635	56.82
6851	2284	1	0.41	40.161	9.49	55.486
6852	2284	2	-0.82	40.603	8.659	55.821
6853	2285	1	0.41	21.408	18.33	39.581
6854	2285	1	0.41	20.909	17.382	38.348
6855	2285	2	-0.82	21.436	18.196	38.59
6856	2286	1	0.41	0.108	26.673	54.069
6857	2286	1	0.41	0.102	25.2	53.366
6858	2286	2	-0.82	0.601	26.062	53.45
6859	2287	1	0.41	6.666	45.787	56.593
6860	2287	1	0.41	6.344	47.201	57.344
6861	2287	2	-0.82	7.069	46.58	57.051
6862	2288	1	0.41	12.868	37.519	38.847
6863	2288	1	0.41	14.023	38.659	39.033
6864	2288	2	-0.82	13.82	37.758	38.651
6865	2289	1	0.41	6.166	16.284	42.194
6866	2289	1	0.41	6.981	17.659	41.862
6867	2289	2	-0.82	7.019	16.661	41.835
6868	2290	1	0.41	37.403	6.077	7.791
6869	2290	1	0.41	38.964	5.841	8.207
6870	2290	2	-0.82	38.103	5.388	7.982
6871	2291	1	0.41	5.794	38.741	68.262
6872	2291	1	0.41	6.379	37.219	68.18
6873	2291	2	-0.82	6.622	38.188	68.17
6874	2292	1	0.41	44.776	21.605	75.191
6875	2292	1	0.41	45.988	22.135	74.234
6876	2292	2	-0.82	45.437	21.341	74.489
6877	2293	1	0.41	38.567	47.354	36.798
6878	2293	1	0.41	39.531	46.605	35.713
6879	2293	2	-0.82	39.485	47.327	36.403
6880	2294	1	0.41	44.946	29.479	43.095
6881	2294	1	0.41	45.08	28.754	44.552
6882	2294	2	-0.82	44.62	29.479	44.041
6883	2295	1	0.41	25.929	47.565	68.51
6884	2295	1	0.41	25.511	49.113	68.203
6885	2295	2	-0.82	26.267	48.504	68.438
6886	2296	1	0.41	39.114	38.753	21.53
6887	2296	1	0.41	40.351	38.84	20.468
6888	2296	2	-0.82	40.014	39.154	21.354
6889	2297	1	0.41	29.479	0.826	68.269
6890	2297	1	0.41	30.938	0.114	68.091
6891	2297	2	-0.82	29.982	0.1	67.799
6892	2298	1	0.41	11.623	35.649	53.955
6893	2298	1	0.41	11.561	34.021	54.063
6894	2298	2	-0.82	11.015	34.857	54.015
6895	2299	1	0.41	28.195	20.694	24.896
6896	2299	1	0.41	26.954	19.825	24.286
6897	2299	2	-0.82	27.385	20.153	25.126
6898	2300	1	0.41	35.496	46.687	42.7
6899	2300	1	0.41	35.632	48.114	41.917
6900	2300	2	-0.82	35.968	47.174	41.964
6901	2301	1	0.41	49.828	22.337	38.887
6902	2301	1	0.41	49.871	21.17	37.745
6903	2301	2	-0.82	49.9	21.352	38.727
6904	2302	1	0.41	43.292	48.3	27.455
6905	2302	1	0.41	44.507	49.391	27.423
6906	2302	2	-0.82	43.515	49.275	27.47
6907	2303	1	0.41	18.351	3.762	74.653
6908	2303	1	0.41	17.019	4.687	74.464
6909	2303	2	-0.82	17.954	4.665	74.817
6910	2304	1	0.41	6.868	4.531	54.131
6911	2304	1	0.41	5.38	4.954	53.609
6912	2304	2	-0.82	6.361	5.055	53.447
6913	2305	1	0.41	42.367	7.685	76.8
6914	2305	1	0.41	41.661	9.151	76.654
6915	2305	2	-0.82	41.532	8.167	76.533
6916	2306	1	0.41	13.844	38.215	34.97
6917	2306	1	0.41	12.968	38.897	36.167
6918	2306	2	-0.82	13.238	38.033	35.744
6919	2307	1	0.41	1.896	11.277	62.597
6920	2307	1	0.41	1.486	11.218	64.177
6921	2307	2	-0.82	1.247	11.602	63.285
6922	2308	1	0.41	22.127	44.829	19.814
6923	2308	1	0.41	20.987	45.759	20.522
6924	2308	2	-0.82	21.192	45.177	19.736
6925	2309	1	0.41	41.346	26.816	39.333
6926	2309	1	0.41	42.806	26.114	39.123
6927	2309	2	-0.82	42.335	26.948	39.41
6928	2310	1	0.41	20.724	41.768	1.781
6929	2310	1	0.41	20.458	40.197	2.139
6930	2310	2	-0.82	20.405	41.133	2.486
6931	2311	1	0.41	3.568	34.161	16.557
6932	2311	1	0.41	3.862	35.7	17.016
6933	2311	2	-0.82	4.099	34.985	16.359
6934	2312	1	0.41	38.129	44.573	60.649
6935	2312	1	0.41	37.333	43.639	59.571
6936	2312	2	-0.82	37.718	44.547	59.737
6937	2313	1	0.41	10.116	36.243	45.915
6938	2313	1	0.41	11.466	36.298	44.999
6939	2313	2	-0.82	10.716	35.717	45.313
6940	2314	1	0.41	15.418	18.023	20.07
6941	2314	1	0.41	16.342	19.325	20.414
6942	2314	2	-0.82	16.353	18.344	20.22
6943	2315	1	0.41	31.692	3.787	61.149
6944	2315	1	0.41	33.038	2.871	61.268
6945	2315	2	-0.82	32.692	3.803	61.173
6946	2316	1	0.41	45.698	16.277	71.121
6947	2316	1	0.41	44.382	15.335	71.339
6948	2316	2	-0.82	45.33	15.352	71.024
6949	2317	1	0.41	9.121	47.174	39.981
6950	2317	1	0.41	8.935	48.738	39.55
6951	2317	2	-0.82	8.46	47.914	39.856
6952	2318	1	0.41	8.659	31.121	58.986
6953	2318	1	0.41	9.72	29.934	59.351
6954	2318	2	-0.82	9.471	30.887	59.521
6955	2319	1	0.41	40.267	33.327	39.325
6956	2319	1	0.41	40.425	34.947	39.192
6957	2319	2	-0.82	40.749	34.065	38.852
6958	2320	1	0.41	38.198	2.51	31.625
6959	2320	1	0.41	39.082	1.174	31.942
6960	2320	2	-0.82	38.971	1.951	31.323
6961	2321	1	0.41	8.281	46.285	17.748
6962	2321	1	0.41	8.223	45.322	19.066
6963	2321	2	-0.82	7.675	45.811	18.388
6964	2322	1	0.41	0.903	34.872	60.157
6965	2322	1	0.41	0.747	36.495	60.249
6966	2322	2	-0.82	0.253	35.633	60.139
6967	2323	1	0.41	11.676	15.672	28.167
6968	2323	1	0.41	10.559	16.823	28.478
6969	2323	2	-0.82	11.362	16.347	28.835
6970	2324	1	0.41	8.237	7.107	4.565
6971	2324	1	0.41	9.062	5.698	4.541
6972	2324	2	-0.82	8.164	6.12	4.42
6973	2325	1	0.41	3.416	31.425	61.379
6974	2325	1	0.41	2.696	30.791	60.058
6975	2325	2	-0.82	3.441	31.373	60.381
6976	2326	1	0.41	29.367	44.529	69.368
6977	2326	1	0.41	29.944	43.573	68.177
6978	2326	2	-0.82	29.163	44.117	68.48
6979	2327	1	0.41	24.649	16.178	66.126
6980	2327	1	0.41	23.721	16.938	67.235
6981	2327	2	-0.82	24.399	16.217	67.094
6982	2328	1	0.41	41.577	24.317	65.767
6983	2328	1	0.41	42.887	25.163	65.282
6984	2328	2	-0.82	42.465	24.258	65.31
6985	2329	1	0.41	38.185	47.434	42.057
6986	2329	1	0.41	37.832	48.034	40.58
6987	2329	2	-0.82	38.569	47.725	41.18
6988	2330	1	0.41	34.382	39.505	24.93
6989	2330	1	0.41	35.059	40.07	26.304
6990	2330	2	-0.82	34.219	39.714	25.894
6991	2331	1	0.41	29.095	26.11	51.849
6992	2331	1	0.41	29.742	27.521	51.342
6993	2331	2	-0.82	29.121	27.099	52.001
6994	2332	1	0.41	36.329	35.442	13.603
6995	2332	1	0.41	35.713	36.842	13.032
6996	2332	2	-0.82	35.549	35.863	13.139
6997	2333	1	0.41	30.904	22.636	34.976
6998	2333	1	0.41	31.195	21.033	35.078
6999	2333	2	-0.82	30.608	21.731	34.67
7000	2334	1	0.41	37.134	36.375	25.313
7001	2334	1	0.41	36.811	37.965	25.133
7002	2334	2	-0.82	36.582	37.139	25.647
7003	2335	1	0.41	31.744	16.352	48.196
7004	2335	1	0.41	31.578	17.975	48.274
7005	2335	2	-0.82	32.043	17.183	48.667
7006	2336	1	0.41	47.126	29.872	7.533
7007	2336	1	0.41	46.355	28.433	7.507
7008	2336	2	-0.82	46.842	29.108	6.954
7009	2337	1	0.41	19.126	38.266	67.92
7010	2337	1	0.41	19.271	36.653	68.133
7011	2337	2	-0.82	19.53	37.55	68.49
7012	2338	1	0.41	31.994	29.762	7.642
7013	2338	1	0.41	30.729	30.791	7.567
7014	2338	2	-0.82	31	29.829	7.565
7015	2339	1	0.41	0.626	21.444	30.139
7016	2339	1	0.41	0.1	22.99	30.159
7017	2339	2	-0.82	0.907	22.403	30.105
7018	2340	1	0.41	46.914	15.711	34.714
7019	2340	1	0.41	47.624	14.245	34.838
7020	2340	2	-0.82	46.75	14.727	34.79
7021	2341	1	0.41	30.377	7.71	54.793
7022	2341	1	0.41	29.34	7.333	55.997
7023	2341	2	-0.82	29.686	8.071	55.42
7024	2342	1	0.41	29.321	32.789	34.324
7025	2342	1	0.41	30.618	33.766	34.497
7026	2342	2	-0.82	30.299	32.82	34.53
7027	2343	1	0.41	41.931	42.749	40.231
7028	2343	1	0.41	40.457	43.4	40.5
7029	2343	2	-0.82	41.049	42.616	40.685
7030	2344	1	0.41	10.457	44.907	53.448
7031	2344	1	0.41	11.812	45.674	53.941
7032	2344	2	-0.82	11.453	44.944	53.36
7033	2345	1	0.41	1.46	13.189	32.577
7034	2345	1	0.41	0.145	12.358	32.081
7035	2345	2	-0.82	0.482	13.251	32.377
7036	2346	1	0.41	9.763	23.548	15.302
7037	2346	1	0.41	9.257	24.214	16.704
7038	2346	2	-0.82	9.953	23.636	16.28
7039	2347	1	0.41	9.912	2.422	44.685
7040	2347	1	0.41	8.999	2.806	43.386
7041	2347	2	-0.82	9.164	2.997	44.353
7042	2348	1	0.41	25.477	3.849	28.769
7043	2348	1	0.41	24.728	5.155	29.401
7044	2348	2	-0.82	25.612	4.768	29.141
7045	2349	1	0.41	39.046	38.215	7.593
7046	2349	1	0.41	40.647	38.416	7.843
7047	2349	2	-0.82	39.737	38.772	8.053
7048	2350	1	0.41	31.95	37.705	43.167
7049	2350	1	0.41	32.498	38.986	44.019
7050	2350	2	-0.82	32.574	38.487	43.157
7051	2351	1	0.41	16.745	15.153	1.054
7052	2351	1	0.41	15.686	16.396	1.025
7053	2351	2	-0.82	16.647	16.144	1.141
7054	2352	1	0.41	32.707	44.206	7.377
7055	2352	1	0.41	34.082	45.077	7.241
7056	2352	2	-0.82	33.699	44.154	7.257
7057	2353	1	0.41	41.71	35.129	17.004
7058	2353	1	0.41	40.705	36.102	16.161
7059	2353	2	-0.82	40.769	35.458	16.922
7060	2354	1	0.41	47.922	31.49	47.882
7061	2354	1	0.41	46.722	32.579	47.68
7062	2354	2	-0.82	46.942	31.605	47.721
7063	2355	1	0.41	42.582	33.206	60.993
7064	2355	1	0.41	44.11	33.773	60.897
7065	2355	2	-0.82	43.55	32.957	61.033
7066	2356	1	0.41	0.812	13.16	8.682
7067	2356	1	0.41	0.1	14.047	7.51
7068	2356	2	-0.82	0.925	13.939	8.064
7069	2357	1	0.41	27.989	21.357	76.688
7070	2357	1	0.41	29.543	21.208	76.21
7071	2357	2	-0.82	28.916	21.718	76.797
7072	2358	1	0.41	47.694	4.911	14.105
7073	2358	1	0.41	47.473	3.773	15.255
7074	2358	2	-0.82	47.875	4.666	15.058
7075	2359	1	0.41	36.911	37.884	27.737
7076	2359	1	0.41	35.355	38.38	27.743
7077	2359	2	-0.82	35.958	37.583	27.739
7078	2360	1	0.41	5.512	26.286	2.04
7079	2360	1	0.41	4.937	26.593	0.543
7080	2360	2	-0.82	5.474	26.96	1.302
7081	2361	1	0.41	43.268	36.624	3.223
7082	2361	1	0.41	44.694	35.832	3.162
7083	2361	2	-0.82	43.846	36.024	2.67
7084	2362	1	0.41	15.103	8.867	8.59
7085	2362	1	0.41	15.502	10.406	8.962
7086	2362	2	-0.82	14.756	9.8	8.688
7087	2363	1	0.41	39.868	10.881	37.565
7088	2363	1	0.41	40.458	11.683	36.27
7089	2363	2	-0.82	40.612	11.462	37.233
7090	2364	1	0.41	38.162	43.061	67.678
7091	2364	1	0.41	39.742	42.65	67.719
7092	2364	2	-0.82	39.098	43.413	67.671
7093	2365	1	0.41	18.234	42.546	50.755
7094	2365	1	0.41	16.641	42.61	50.404
7095	2365	2	-0.82	17.413	43.117	50.785
7096	2366	1	0.41	37.267	33.203	2.53
7097	2366	1	0.41	38.683	33.257	1.72
7098	2366	2	-0.82	38.199	32.844	2.49
7099	2367	1	0.41	30.92	17.052	1.037
7100	2367	1	0.41	31.304	18.35	0.123
7101	2367	2	-0.82	31.286	17.351	0.155
7102	2368	1	0.41	26.874	9.788	38.129
7103	2368	1	0.41	26.776	10.631	36.734
7104	2368	2	-0.82	26.663	10.679	37.726
7105	2369	1	0.41	27.362	45.032	62.953
7106	2369	1	0.41	26.597	43.936	62.015
7107	2369	2	-0.82	27.39	44.541	62.083
7108	2370	1	0.41	7.15	12.286	19.465
7109	2370	1	0.41	8.704	11.798	19.351
7110	2370	2	-0.82	7.756	11.491	19.425
7111	2371	1	0.41	19.718	41.742	66.973
7112	2371	1	0.41	18.351	42.59	66.693
7113	2371	2	-0.82	18.794	41.935	67.304
7114	2372	1	0.41	14.263	49.9	25.36
7115	2372	1	0.41	15.003	49.9	23.904
7116	2372	2	-0.82	14.241	49.527	24.432
7117	2373	1	0.41	5.511	36.564	65.938
7118	2373	1	0.41	6.483	37.374	64.906
7119	2373	2	-0.82	5.8	37.47	65.629
7120	2374	1	0.41	8.237	4.823	6.498
7121	2374	1	0.41	6.665	4.544	6.84
7122	2374	2	-0.82	7.6	4.214	6.971
7123	2375	1	0.41	6.455	41.251	33.572
7124	2375	1	0.41	8.063	41.534	33.533
7125	2375	2	-0.82	7.313	41.032	33.105
7126	2376	1	0.41	13.849	40.22	74.122
7127	2376	1	0.41	13.14	39.163	73.099
7128	2376	2	-0.82	13.219	40.127	73.35
7129	2377	1	0.41	29.25	15.352	2.977
7130	2377	1	0.41	29.427	16.974	2.904
7131	2377	2	-0.82	28.896	16.195	2.571
7132	2378	1	0.41	44.656	8.458	5.974
7133	2378	1	0.41	45.094	10.015	5.744
7134	2378	2	-0.82	45.425	9.073	5.798
7135	2379	1	0.41	6.769	46.777	25.099
7136	2379	1	0.41	6.74	45.488	24.097
7137	2379	2	-0.82	6.856	45.782	25.045
7138	2380	1	0.41	31.051	49.233	33.543
7139	2380	1	0.41	32.541	49.9	33.594
7140	2380	2	-0.82	32.03	49.055	33.439
7141	2381	1	0.41	2.921	47.005	15.528
7142	2381	1	0.41	1.389	46.44	15.562
7143	2381	2	-0.82	1.955	47.263	15.517
7144	2382	1	0.41	43.621	33.27	72.269
7145	2382	1	0.41	42.267	32.614	72.903
7146	2382	2	-0.82	43.212	32.433	72.632
7147	2383	1	0.41	48.168	39.783	11.828
7148	2383	1	0.41	47.467	38.338	11.535
7149	2383	2	-0.82	48.203	38.957	11.265
7150	2384	1	0.41	36.892	13.837	22.312
7151	2384	1	0.41	38.281	14.532	22.816
7152	2384	2	-0.82	37.447	14.668	22.282
7153	2385	1	0.41	26.593	17.385	32.993
7154	2385	1	0.41	28.115	17.69	32.484
7155	2385	2	-0.82	27.376	17.017	32.49
7156	2386	1	0.41	15.585	18.127	50.954
7157	2386	1	0.41	13.983	18.171	50.642
7158	2386	2	-0.82	14.888	18.027	50.244
7159	2387	1	0.41	32.494	2.539	63.404
7160	2387	1	0.41	31.148	3.035	64.186
7161	2387	2	-0.82	31.552	2.857	63.289
7162	2388	1	0.41	6.177	9.496	3.26
7163	2388	1	0.41	4.657	9.935	2.853
7164	2388	2	-0.82	5.292	9.8	3.613
7165	2389	1	0.41	9.207	13.692	55.837
7166	2389	1	0.41	10.402	14.237	54.867
7167	2389	2	-0.82	9.587	13.661	54.912
7168	2390	1	0.41	7	7.914	38.394
7169	2390	1	0.41	6.39	7.644	39.885
7170	2390	2	-0.82	7.068	7.344	39.214
7171	2391	1	0.41	7.181	16.774	59.52
7172	2391	1	0.41	6.469	18.219	59.247
7173	2391	2	-0.82	6.577	17.285	58.907
7174	2392	1	0.41	42.009	6.505	57.049
7175	2392	1	0.41	42.656	8.004	57.062
7176	2392	2	-0.82	42.863	7.026	57.056
7177	2393	1	0.41	9.967	6.959	14.458
7178	2393	1	0.41	8.491	6.285	14.272
7179	2393	2	-0.82	9.113	6.994	13.939
7180	2394	1	0.41	49.9	43.441	35.344
7181	2394	1	0.41	48.268	43.501	35.378
7182	2394	2	-0.82	49.105	44.047	35.344
7183	2395	1	0.41	29.533	44.588	5.957
7184	2395	1	0.41	29.974	44.721	4.39
7185	2395	2	-0.82	29.618	44.101	5.088
7186	2396	1	0.41	48.134	35.856	61.366
7187	2396	1	0.41	47.856	36.845	62.635
7188	2396	2	-0.82	47.794	35.904	62.305
7189	2397	1	0.41	14.56	7.947	45.465
7190	2397	1	0.41	13.546	9.199	45.198
7191	2397	2	-0.82	14.5	8.938	45.344
7192	2398	1	0.41	35.595	29.97	65.964
7193	2398	1	0.41	33.972	30.108	66.08
7194	2398	2	-0.82	34.75	29.494	66.21
7195	2399	1	0.41	23.379	23.891	49.653
7196	2399	1	0.41	22.11	24.916	49.574
7197	2399	2	-0.82	22.569	24.15	49.126
7198	2400	1	0.41	31.983	15.643	16.466
7199	2400	1	0.41	30.763	16.433	17.211
7200	2400	2	-0.82	31.656	16.003	17.34
7201	2401	1	0.41	17.713	24.987	46.886
7202	2401	1	0.41	16.102	24.719	46.845
7203	2401	2	-0.82	17.002	24.284	46.843
7204	2402	1	0.41	28.664	6.838	73.113
7205	2402	1	0.41	29.329	7.261	74.543
7206	2402	2	-0.82	29.488	6.788	73.677
7207	2403	1	0.41	23.126	20.059	48.75
7208	2403	1	0.41	23.299	21.646	48.408
7209	2403	2	-0.82	23.55	20.916	49.043
7210	2404	1	0.41	42.88	42.922	72.34
7211	2404	1	0.41	43.348	44.442	71.972
7212	2404	2	-0.82	43.543	43.644	72.54
7213	2405	1	0.41	26.031	21.519	13.949
7214	2405	1	0.41	25.244	22.448	15.036
7215	2405	2	-0.82	25.977	21.78	14.913
7216	2406	1	0.41	15.851	44.207	0.83
7217	2406	1	0.41	14.873	45.48	0.53
7218	2406	2	-0.82	15.786	45.205	0.829
7219	2407	1	0.41	28.176	19.025	0.1
7220	2407	1	0.41	28.683	17.748	0.983
7221	2407	2	-0.82	27.89	18.3	0.727
7222	2408	1	0.41	6.818	27.699	46.226
7223	2408	1	0.41	7.195	29.235	46.634
7224	2408	2	-0.82	6.493	28.526	46.687
7225	2409	1	0.41	14.679	34.044	11.611
7226	2409	1	0.41	15.569	35.411	11.678
7227	2409	2	-0.82	15.595	34.429	11.497
7228	2410	1	0.41	27.527	4.579	75.173
7229	2410	1	0.41	29.039	5.192	75.243
7230	2410	2	-0.82	28.498	4.373	75.055
7231	2411	1	0.41	8.569	25.071	31.133
7232	2411	1	0.41	7.193	24.243	30.836
7233	2411	2	-0.82	8.189	24.227	30.754
7234	2412	1	0.41	2.802	48.664	64.172
7235	2412	1	0.41	4.166	48.965	63.327
7236	2412	2	-0.82	3.785	48.49	64.119
7237	2413	1	0.41	28.606	6.929	36.736
7238	2413	1	0.41	27.356	7.932	37.051
7239	2413	2	-0.82	28.193	7.813	36.518
7240	2414	1	0.41	29.538	0.858	52.01
7241	2414	1	0.41	30.058	0.702	53.55
7242	2414	2	-0.82	29.251	0.741	52.961
7243	2415	1	0.41	19.918	16.765	68.049
7244	2415	1	0.41	20.075	15.982	66.625
7245	2415	2	-0.82	19.503	16.092	67.436
7246	2416	1	0.41	38.011	23.483	10.193
7247	2416	1	0.41	39.2	22.366	10.265
7248	2416	2	-0.82	38.582	22.935	10.805
7249	2417	1	0.41	29.478	5.111	72.019
7250	2417	1	0.41	28.028	4.746	72.675
7251	2417	2	-0.82	28.832	4.373	72.214
7252	2418	1	0.41	35.529	34.945	0.57
7253	2418	1	0.41	36.689	35.993	0.1
7254	2418	2	-0.82	36.492	35.038	0.318
7255	2419	1	0.41	40.15	1.073	16.178
7256	2419	1	0.41	41.306	0.1	16.797
7257	2419	2	-0.82	40.58	0.172	16.114
7258	2420	1	0.41	1.774	43.076	34.76
7259	2420	1	0.41	0.221	43.581	34.786
7260	2420	2	-0.82	0.85	42.894	34.422
7261	2421	1	0.41	33.622	31.583	37.374
7262	2421	1	0.41	34.273	32.727	36.408
7263	2421	2	-0.82	34.22	31.745	36.589
7264	2422	1	0.41	5.443	11.511	40.434
7265	2422	1	0.41	5.609	12.064	41.962
7266	2422	2	-0.82	6.078	11.918	41.091
7267	2423	1	0.41	42.72	12.124	36.509
7268	2423	1	0.41	44.311	12.036	36.152
7269	2423	2	-0.82	43.644	12.329	36.835
7270	2424	1	0.41	31.063	0.999	40.187
7271	2424	1	0.41	29.503	1.328	40.542
7272	2424	2	-0.82	30.125	0.653	40.147
7273	2425	1	0.41	6.925	20.526	23.837
7274	2425	1	0.41	8.526	20.759	23.62
7275	2425	2	-0.82	7.619	21.158	23.492
7276	2426	1	0.41	21.73	49.897	67.781
7277	2426	1	0.41	21.914	49.476	66.214
7278	2426	2	-0.82	21.863	49.132	67.151
7279	2427	1	0.41	31.367	36.922	5.864
7280	2427	1	0.41	32.703	35.983	5.866
7281	2427	2	-0.82	31.704	35.98	5.844
7282	2428	1	0.41	39.306	32.378	7.744
7283	2428	1	0.41	38.155	31.363	8.303
7284	2428	2	-0.82	38.545	32.28	8.386
7285	2429	1	0.41	28.166	23.463	43.854
7286	2429	1	0.41	28.789	24.868	43.302
7287	2429	2	-0.82	28.486	24.374	44.116
7288	2430	1	0.41	26.056	41.697	49.844
7289	2430	1	0.41	26.467	41.488	48.277
7290	2430	2	-0.82	25.715	41.457	48.935
7291	2431	1	0.41	34.828	29.234	64.027
7292	2431	1	0.41	36.404	29.227	63.599
7293	2431	2	-0.82	35.635	28.659	63.891
7294	2432	1	0.41	16.522	37.312	12.24
7295	2432	1	0.41	15.865	38.525	11.366
7296	2432	2	-0.82	16.376	38.301	12.195
7297	2433	1	0.41	48.61	36.173	71.713
7298	2433	1	0.41	48.696	36.242	70.084
7299	2433	2	-0.82	49.046	36.628	70.936
7300	2434	1	0.41	43.119	30.868	61.806
7301	2434	1	0.41	42.332	30.418	60.448
7302	2434	2	-0.82	43.181	30.799	60.81
7303	2435	1	0.41	1.331	12.501	24.332
7304	2435	1	0.41	0.63	11.075	23.955
7305	2435	2	-0.82	0.468	12.05	24.106
7306	2436	1	0.41	9.736	23.959	51.417
7307	2436	1	0.41	9.387	24.824	52.758
7308	2436	2	-0.82	9.217	24.735	51.777
7309	2437	1	0.41	46.945	19.425	20.808
7310	2437	1	0.41	46.212	19.979	22.158
7311	2437	2	-0.82	47.001	19.477	21.805
7312	2438	1	0.41	2.292	38.634	52.649
7313	2438	1	0.41	1.948	38.508	51.057
7314	2438	2	-0.82	1.796	39.047	51.885
7315	2439	1	0.41	38.924	33.254	76.547
7316	2439	1	0.41	37.518	32.425	76.491
7317	2439	2	-0.82	37.956	33.269	76.799
7318	2440	1	0.41	34.547	7.087	73.127
7319	2440	1	0.41	33.498	6.016	73.777
7320	2440	2	-0.82	34.374	6.118	73.305
7321	2441	1	0.41	11.138	10.549	30.422
7322	2441	1	0.41	9.737	9.713	30.467
7323	2441	2	-0.82	10.162	10.602	30.633
7324	2442	1	0.41	3.234	41.967	38.039
7325	2442	1	0.41	3.928	40.855	39.012
7326	2442	2	-0.82	3.931	41.817	38.74
7327	2443	1	0.41	43.581	46.712	65.863
7328	2443	1	0.41	43.702	47.905	64.755
7329	2443	2	-0.82	44.183	47.414	65.48
7330	2444	1	0.41	42.118	35.329	11.048
7331	2444	1	0.41	42.718	34.451	9.808
7332	2444	2	-0.82	42.755	34.6	10.796
7333	2445	1	0.41	14.503	4.963	61.421
7334	2445	1	0.41	13.258	4.999	60.364
7335	2445	2	-0.82	14.252	5.057	60.457
7336	2446	1	0.41	20.846	9.942	44.979
7337	2446	1	0.41	19.821	8.672	45.01
7338	2446	2	-0.82	19.995	9.589	45.367
7339	2447	1	0.41	17.551	22.243	2.393
7340	2447	1	0.41	16.865	21.437	3.636
7341	2447	2	-0.82	16.736	22.168	2.968
7342	2448	1	0.41	48.044	30.368	12.697
7343	2448	1	0.41	47.511	31.382	11.533
7344	2448	2	-0.82	47.7	31.288	12.51
7345	2449	1	0.41	10.261	40.175	74.26
7346	2449	1	0.41	11.692	39.678	74.869
7347	2449	2	-0.82	10.84	39.38	74.44
7348	2450	1	0.41	18.029	36.756	15.406
7349	2450	1	0.41	17.492	37.809	14.279
7350	2450	2	-0.82	18.279	37.276	14.589
7351	2451	1	0.41	12.624	14.375	1.686
7352	2451	1	0.41	14.216	14.109	1.437
7353	2451	2	-0.82	13.316	13.677	1.5
7354	2452	1	0.41	4.695	12.484	36.717
7355	2452	1	0.41	3.111	12.094	36.642
7356	2452	2	-0.82	3.992	12.024	36.174
7357	2453	1	0.41	47.111	8.587	47.755
7358	2453	1	0.41	46.908	6.987	48.01
7359	2453	2	-0.82	47.378	7.811	48.326
7360	2454	1	0.41	6.433	15.128	5.396
7361	2454	1	0.41	7.844	14.672	4.712
7362	2454	2	-0.82	6.956	15.098	4.544
7363	2455	1	0.41	27.019	7.541	50.482
7364	2455	1	0.41	26.776	9.145	50.663
7365	2455	2	-0.82	27.392	8.45	50.295
7366	2456	1	0.41	12.556	49.38	31.901
7367	2456	1	0.41	11.413	49.68	30.774
7368	2456	2	-0.82	11.577	49.347	31.702
7369	2457	1	0.41	29.193	24.316	35.107
7370	2457	1	0.41	28.66	25.845	34.896
7371	2457	2	-0.82	29.148	25.228	35.513
7372	2458	1	0.41	46.321	7.235	6.794
7373	2458	1	0.41	47.735	6.418	6.825
7374	2458	2	-0.82	46.744	6.339	6.93
7375	2459	1	0.41	17.123	30.755	33.949
7376	2459	1	0.41	18.23	29.573	33.739
7377	2459	2	-0.82	17.335	29.912	33.452
7378	2460	1	0.41	21.881	20.779	50.476
7379	2460	1	0.41	23.061	19.744	50.927
7380	2460	2	-0.82	22.518	20.535	51.207
7381	2461	1	0.41	28.435	8.402	18.735
7382	2461	1	0.41	29.994	7.948	18.912
7383	2461	2	-0.82	29.286	8.195	18.251
7384	2462	1	0.41	17.319	9.917	44.024
7385	2462	1	0.41	17.303	8.468	43.271
7386	2462	2	-0.82	16.822	9.337	43.378
7387	2463	1	0.41	33.979	47.609	55.915
7388	2463	1	0.41	35.183	48.681	55.655
7389	2463	2	-0.82	34.291	48.544	56.084
7390	2464	1	0.41	15.821	6.154	1.333
7391	2464	1	0.41	16.98	7.305	1.356
7392	2464	2	-0.82	16.683	6.438	1.755
7393	2465	1	0.41	38.596	18.346	69.774
7394	2465	1	0.41	38.936	16.808	70.204
7395	2465	2	-0.82	38.819	17.742	70.539
7396	2466	1	0.41	5.565	48.264	39.242
7397	2466	1	0.41	6.687	49.41	39.549
7398	2466	2	-0.82	5.78	49.238	39.166
7399	2467	1	0.41	18.527	19.883	8.364
7400	2467	1	0.41	17.527	18.648	8.741
7401	2467	2	-0.82	18.474	18.901	8.548
7402	2468	1	0.41	32.61	4.525	55.036
7403	2468	1	0.41	31.692	5.871	54.932
7404	2468	2	-0.82	31.734	4.895	54.725
7405	2469	1	0.41	0.137	14.843	23.389
7406	2469	1	0.41	1.678	15.331	23.624
7407	2469	2	-0.82	0.998	14.635	23.854
7408	2470	1	0.41	44.537	38.751	59.074
7409	2470	1	0.41	44.12	39.847	60.211
7410	2470	2	-0.82	44.663	39.028	60.027
7411	2471	1	0.41	27.455	28.266	51.1
7412	2471	1	0.41	25.87	27.911	51.265
7413	2471	2	-0.82	26.765	27.548	51.009
7414	2472	1	0.41	48.285	19.351	45.134
7415	2472	1	0.41	47.178	19.145	46.317
7416	2472	2	-0.82	47.309	19.373	45.352
7417	2473	1	0.41	41.142	49.032	53.59
7418	2473	1	0.41	42.565	49.734	53.201
7419	2473	2	-0.82	41.598	49.9	53.392
7420	2474	1	0.41	14.37	12.742	32.835
7421	2474	1	0.41	13.556	11.6	33.672
7422	2474	2	-0.82	13.538	12.548	33.355
7423	2475	1	0.41	35.115	14.913	44.684
7424	2475	1	0.41	36.531	15.542	45.198
7425	2475	2	-0.82	35.592	15.756	44.931
7426	2476	1	0.41	8.727	3.238	35.439
7427	2476	1	0.41	7.38	4.032	34.967
7428	2476	2	-0.82	7.745	3.152	35.27
7429	2477	1	0.41	20.019	2.249	0.369
7430	2477	1	0.41	19.621	3.809	0.1
7431	2477	2	-0.82	19.265	2.879	0.181
7432	2478	1	0.41	49.722	31.966	66.382
7433	2478	1	0.41	49.276	33.514	66.651
7434	2478	2	-0.82	49.893	32.781	66.936
7435	2479	1	0.41	38.021	12.411	64.047
7436	2479	1	0.41	39.15	11.242	64.214
7437	2479	2	-0.82	38.951	12.133	63.807
7438	2480	1	0.41	40.709	9.474	35.27
7439	2480	1	0.41	42.132	10.038	34.7
7440	2480	2	-0.82	41.258	9.624	34.447
7441	2481	1	0.41	17.622	44.754	8.654
7442	2481	1	0.41	18.811	44.057	9.53
7443	2481	2	-0.82	17.823	44.105	9.388
7444	2482	1	0.41	24.338	41.804	52.87
7445	2482	1	0.41	23.306	42.231	54.061
7446	2482	2	-0.82	24.082	41.648	53.824
7447	2483	1	0.41	24.921	19.181	25.531
7448	2483	1	0.41	23.611	19.662	26.38
7449	2483	2	-0.82	24.415	19.068	26.387
7450	2484	1	0.41	25.181	43.653	51.436
7451	2484	1	0.41	23.98	44.176	50.461
7452	2484	2	-0.82	24.954	43.958	50.511
7453	2485	1	0.41	22.284	31.694	65.762
7454	2485	1	0.41	21.933	33.008	64.858
7455	2485	2	-0.82	21.551	32.202	65.309
7456	2486	1	0.41	0.14	36.974	39.548
7457	2486	1	0.41	1.524	36.115	39.675
7458	2486	2	-0.82	0.526	36.064	39.703
7459	2487	1	0.41	28.525	32.797	49.495
7460	2487	1	0.41	27.768	31.354	49.389
7461	2487	2	-0.82	28.25	32.062	48.874
7462	2488	1	0.41	13.264	9.709	35.443
7463	2488	1	0.41	12.796	9.547	33.887
7464	2488	2	-0.82	12.522	9.871	34.792
7465	2489	1	0.41	19.822	3.721	60.256
7466	2489	1	0.41	19.012	5.138	60.301
7467	2489	2	-0.82	19.45	4.467	59.703
7468	2490	1	0.41	40.086	20.65	29.522
7469	2490	1	0.41	41.201	19.555	29.05
7470	2490	2	-0.82	41.039	20.362	29.617
7471	2491	1	0.41	27.46	28.775	2.782
7472	2491	1	0.41	26.99	27.676	3.894
7473	2491	2	-0.82	27.772	28.168	3.512
7474	2492	1	0.41	20.162	12.369	46.768
7475	2492	1	0.41	20.162	13.999	46.664
7476	2492	2	-0.82	19.585	13.183	46.703
7477	2493	1	0.41	12.909	27.873	73.826
7478	2493	1	0.41	13.748	29.274	73.79
7479	2493	2	-0.82	12.834	28.871	73.812
7480	2494	1	0.41	46.235	49.26	59.375
7481	2494	1	0.41	45.915	47.659	59.364
7482	2494	2	-0.82	45.509	48.572	59.356
7483	2495	1	0.41	28.103	17.754	20.796
7484	2495	1	0.41	29.043	19.083	20.921
7485	2495	2	-0.82	28.134	18.746	20.675
7486	2496	1	0.41	17.766	31.321	39.706
7487	2496	1	0.41	18.966	32.249	40.31
7488	2496	2	-0.82	18.371	32.097	39.522
7489	2497	1	0.41	40.509	34.883	31.694
7490	2497	1	0.41	40.701	33.671	32.771
7491	2497	2	-0.82	40.443	33.894	31.832
7492	2498	1	0.41	41.847	1.55	67.184
7493	2498	1	0.41	43.263	1.566	66.37
7494	2498	2	-0.82	42.795	1.868	67.2
7495	2499	1	0.41	35.422	25.464	76.797
7496	2499	1	0.41	34.73	25.92	75.391
7497	2499	2	-0.82	34.949	25.141	75.977
7498	2500	1	0.41	1.974	23.611	59.4
7499	2500	1	0.41	3.193	23.264	58.371
7500	2500	2	-0.82	2.238	23.075	58.598
7501	2501	1	0.41	19.825	6.393	50.094
7502	2501	1	0.41	19.487	4.8	49.968
7503	2501	2	-0.82	19.092	5.714	50.055
7504	2502	1	0.41	29.872	9.95	0.149
7505	2502	1	0.41	29.01	8.645	0.62
7506	2502	2	-0.82	29.806	8.953	0.1
7507	2503	1	0.41	30.743	20.594	66.644
7508	2503	1	0.41	30.915	21.824	65.584
7509	2503	2	-0.82	30.486	21.539	66.44
7510	2504	1	0.41	18.3	13.926	4.457
7511	2504	1	0.41	19.754	13.294	4.063
7512	2504	2	-0.82	18.809	13.417	3.762
7513	2505	1	0.41	8.548	31.567	53.908
7514	2505	1	0.41	8.811	33.024	53.219
7515	2505	2	-0.82	8.277	32.181	53.166
7516	2506	1	0.41	21.873	11.133	2.401
7517	2506	1	0.41	20.498	11.225	3.277
7518	2506	2	-0.82	21.179	11.752	2.771
7519	2507	1	0.41	13.399	42.505	4.06
7520	2507	1	0.41	11.992	43.331	3.995
7521	2507	2	-0.82	12.462	42.551	4.408
7522	2508	1	0.41	17.98	21.878	28.118
7523	2508	1	0.41	17.629	22.772	29.439
7524	2508	2	-0.82	17.366	22.571	28.496
7525	2509	1	0.41	42.48	12.58	27.967
7526	2509	1	0.41	42.258	13.985	27.167
7527	2509	2	-0.82	42.287	13.556	28.068
7528	2510	1	0.41	15.212	12.761	2.863
7529	2510	1	0.41	15.405	11.167	2.566
7530	2510	2	-0.82	15.004	11.839	3.188
7531	2511	1	0.41	12.869	13.12	13.846
7532	2511	1	0.41	12.696	14.708	14.184
7533	2511	2	-0.82	12.213	13.869	13.936
7534	2512	1	0.41	7.98	31.282	67.28
7535	2512	1	0.41	8.926	30.036	66.811
7536	2512	2	-0.82	8.154	30.303	67.387
7537	2513	1	0.41	33.222	38.863	32.04
7538	2513	1	0.41	34.245	37.609	31.82
7539	2513	2	-0.82	34.179	38.602	31.912
7540	2514	1	0.41	36.736	5.905	10.54
7541	2514	1	0.41	38.326	5.871	10.914
7542	2514	2	-0.82	37.648	5.657	10.212
7543	2515	1	0.41	36.134	17.927	55.798
7544	2515	1	0.41	36.934	19.288	55.381
7545	2515	2	-0.82	37.032	18.365	55.75
7546	2516	1	0.41	30.333	40.48	19.323
7547	2516	1	0.41	31.865	41.034	19.212
7548	2516	2	-0.82	31.298	40.238	19.422
7549	2517	1	0.41	42.899	46.048	69.337
7550	2517	1	0.41	41.986	45.81	70.669
7551	2517	2	-0.82	42.918	45.82	70.31
7552	2518	1	0.41	12.502	44.717	75.77
7553	2518	1	0.41	12.646	43.095	75.889
7554	2518	2	-0.82	13.147	43.952	75.775
7555	2519	1	0.41	4.26	25.104	43.624
7556	2519	1	0.41	4.357	23.477	43.734
7557	2519	2	-0.82	3.738	24.261	43.76
7558	2520	1	0.41	32.466	43.848	69.65
7559	2520	1	0.41	33.784	43.473	68.761
7560	2520	2	-0.82	32.97	43.105	69.209
7561	2521	1	0.41	40.246	9.985	74.039
7562	2521	1	0.41	40.573	11.567	73.806
7563	2521	2	-0.82	40.509	10.673	73.364
7564	2522	1	0.41	7.518	13.694	33.797
7565	2522	1	0.41	8.889	12.827	33.987
7566	2522	2	-0.82	7.917	12.778	33.759
7567	2523	1	0.41	8.734	12.894	24.388
7568	2523	1	0.41	8.116	11.387	24.503
7569	2523	2	-0.82	8.86	11.988	24.792
7570	2524	1	0.41	37.625	27.92	1.578
7571	2524	1	0.41	36.322	28.103	0.613
7572	2524	2	-0.82	37.074	27.494	0.86
7573	2525	1	0.41	48.436	8.624	15.306
7574	2525	1	0.41	49.9	8.019	14.908
7575	2525	2	-0.82	49.091	7.888	15.479
7576	2526	1	0.41	45.11	36.208	39.942
7577	2526	1	0.41	44.354	35.833	38.543
7578	2526	2	-0.82	44.928	36.508	39.005
7579	2527	1	0.41	16.324	0.23	59.389
7580	2527	1	0.41	14.857	0.698	59.934
7581	2527	2	-0.82	15.727	0.279	60.191
7582	2528	1	0.41	25.978	15.26	55.318
7583	2528	1	0.41	26.354	14.113	54.218
7584	2528	2	-0.82	26.448	14.39	55.174
7585	2529	1	0.41	16.459	44.731	46.144
7586	2529	1	0.41	16.82	43.176	45.798
7587	2529	2	-0.82	16.124	43.789	46.171
7588	2530	1	0.41	4.719	5.638	35.509
7589	2530	1	0.41	6.245	6.107	35.165
7590	2530	2	-0.82	5.619	5.329	35.199
7591	2531	1	0.41	34.294	24.694	65.787
7592	2531	1	0.41	33.009	23.733	66.088
7593	2531	2	-0.82	34.006	23.79	66.104
7594	2532	1	0.41	7.34	14.059	74.277
7595	2532	1	0.41	6.973	15.624	74.563
7596	2532	2	-0.82	6.627	14.687	74.588
7597	2533	1	0.41	22.292	39.84	64.368
7598	2533	1	0.41	23.603	40.658	64.895
7599	2533	2	-0.82	22.931	40.58	64.159
7600	2534	1	0.41	37.144	43.453	27.347
7601	2534	1	0.41	38.454	42.808	28.079
7602	2534	2	-0.82	37.459	42.756	27.991
7603	2535	1	0.41	29.068	28.088	67.486
7604	2535	1	0.41	29.519	26.524	67.614
7605	2535	2	-0.82	28.778	27.175	67.774
7606	2536	1	0.41	29.878	28.055	49.212
7607	2536	1	0.41	29.93	29.375	50.172
7608	2536	2	-0.82	29.839	29.055	49.23
7609	2537	1	0.41	33.211	1.09	55.088
7610	2537	1	0.41	31.837	0.207	55.091
7611	2537	2	-0.82	32.834	0.166	55.029
7612	2538	1	0.41	40.875	0.354	33.391
7613	2538	1	0.41	41.483	1.428	32.321
7614	2538	2	-0.82	41.279	1.263	33.285
7615	2539	1	0.41	15.292	30.016	18.835
7616	2539	1	0.41	15.408	31.527	18.226
7617	2539	2	-0.82	15.191	30.575	18.012
7618	2540	1	0.41	27.864	23.411	13.358
7619	2540	1	0.41	28.649	22.023	13.005
7620	2540	2	-0.82	28.507	22.726	13.701
7621	2541	1	0.41	4.447	24.161	33.25
7622	2541	1	0.41	3.147	25.128	33.046
7623	2541	2	-0.82	3.748	24.465	32.602
7624	2542	1	0.41	27.395	48.95	0.91
7625	2542	1	0.41	27.54	47.387	1.36
7626	2542	2	-0.82	27.184	48.282	1.624
7627	2543	1	0.41	17.901	37.551	20.241
7628	2543	1	0.41	19.534	37.55	20.202
7629	2543	2	-0.82	18.732	37.474	20.793
7630	2544	1	0.41	17.742	3.451	60.918
7631	2544	1	0.41	16.128	3.637	60.757
7632	2544	2	-0.82	17.004	4.116	60.801
7633	2545	1	0.41	27.376	26.464	71.51
7634	2545	1	0.41	26.865	28.015	71.518
7635	2545	2	-0.82	27.635	27.409	71.711
7636	2546	1	0.41	4.571	46.412	25.588
7637	2546	1	0.41	3.911	44.936	25.822
7638	2546	2	-0.82	4.761	45.463	25.84
7639	2547	1	0.41	47.599	49.9	29.888
7640	2547	1	0.41	47.758	49.892	31.513
7641	2547	2	-0.82	47.237	49.527	30.743
7642	2548	1	0.41	23.678	7.459	30.757
7643	2548	1	0.41	24.064	7.041	32.287
7644	2548	2	-0.82	23.842	6.692	31.377
7645	2549	1	0.41	48.11	49.898	35.92
7646	2549	1	0.41	48.562	48.536	35.141
7647	2549	2	-0.82	48.766	49.505	35.276
7648	2550	1	0.41	39.929	15.889	33.966
7649	2550	1	0.41	38.625	16.603	33.291
7650	2550	2	-0.82	39.51	16.765	33.725
7651	2551	1	0.41	38.193	27.72	31.316
7652	2551	1	0.41	38.096	29.337	31.112
7653	2551	2	-0.82	38.388	28.478	30.693
7654	2552	1	0.41	13.674	39.734	21.112
7655	2552	1	0.41	12.574	40.647	21.903
7656	2552	2	-0.82	13.448	40.659	21.419
7657	2553	1	0.41	5.714	2.971	31.093
7658	2553	1	0.41	4.598	3.505	32.159
7659	2553	2	-0.82	4.981	2.696	31.715
7660	2554	1	0.41	47.437	10.611	25.78
7661	2554	1	0.41	48.16	9.859	24.524
7662	2554	2	-0.82	48.292	10.509	25.272
7663	2555	1	0.41	6.994	6.531	26.088
7664	2555	1	0.41	7.169	5.05	25.421
7665	2555	2	-0.82	7.305	6.03	25.28
7666	2556	1	0.41	9.502	16.175	43.52
7667	2556	1	0.41	9.023	15.141	44.69
7668	2556	2	-0.82	9.073	15.29	43.703
7669	2557	1	0.41	5.078	41.244	13.901
7670	2557	1	0.41	5.17	42.875	13.931
7671	2557	2	-0.82	5.698	42.028	13.873
7672	2558	1	0.41	46.616	7.707	53.5
7673	2558	1	0.41	47.432	9.016	54.037
7674	2558	2	-0.82	47.507	8.161	53.526
7675	2559	1	0.41	48.281	15.711	63.651
7676	2559	1	0.41	49.894	15.506	63.801
7677	2559	2	-0.82	49.167	16.176	63.655
7678	2560	1	0.41	8.73	16.073	46.662
7679	2560	1	0.41	8.094	17.567	46.494
7680	2560	2	-0.82	8.921	17.053	46.719
7681	2561	1	0.41	48.064	12.795	73.289
7682	2561	1	0.41	47.661	14.362	73.51
7683	2561	2	-0.82	48.421	13.722	73.407
7684	2562	1	0.41	15.323	16.948	15.583
7685	2562	1	0.41	15.035	18.215	16.572
7686	2562	2	-0.82	14.641	17.393	16.164
7687	2563	1	0.41	0.223	36.502	51.684
7688	2563	1	0.41	1.741	36.535	52.285
7689	2563	2	-0.82	0.945	35.957	52.112
7690	2564	1	0.41	1.996	34.148	33.743
7691	2564	1	0.41	2.485	34.394	32.205
7692	2564	2	-0.82	1.851	33.888	32.788
7693	2565	1	0.41	3.777	40.871	74.609
7694	2565	1	0.41	3.845	39.268	74.913
7695	2565	2	-0.82	3.235	40.041	74.741
7696	2566	1	0.41	29.584	30.569	43.81
7697	2566	1	0.41	28.707	29.835	44.977
7698	2566	2	-0.82	29.556	30.325	44.78
7699	2567	1	0.41	45.537	25.756	69.523
7700	2567	1	0.41	45.868	24.28	68.906
7701	2567	2	-0.82	46.267	25.116	69.281
7702	2568	1	0.41	28.982	49.9	26.128
7703	2568	1	0.41	30.542	49.676	26.557
7704	2568	2	-0.82	29.81	49.368	25.95
7705	2569	1	0.41	18.103	22.227	65.71
7706	2569	1	0.41	18.892	23.291	64.755
7707	2569	2	-0.82	18.997	22.497	65.353
7708	2570	1	0.41	6.399	17.873	4.089
7709	2570	1	0.41	7.344	17.217	5.248
7710	2570	2	-0.82	7.182	17.275	4.263
7711	2571	1	0.41	22.876	48.368	43.856
7712	2571	1	0.41	22.568	49.9	43.383
7713	2571	2	-0.82	22.622	49.283	44.168
7714	2572	1	0.41	45.797	39.466	10.652
7715	2572	1	0.41	44.735	40.705	10.714
7716	2572	2	-0.82	45.278	40.125	10.107
7717	2573	1	0.41	32.485	27.997	52.857
7718	2573	1	0.41	31.469	26.737	52.64
7719	2573	2	-0.82	31.576	27.726	52.54
7720	2574	1	0.41	44.123	9.981	44.979
7721	2574	1	0.41	45.462	9.856	44.053
7722	2574	2	-0.82	44.684	9.358	44.434
7723	2575	1	0.41	27.598	37.26	47.633
7724	2575	1	0.41	26.876	35.836	47.978
7725	2575	2	-0.82	27.754	36.297	47.856
7726	2576	1	0.41	36.806	32.01	67.548
7727	2576	1	0.41	37.966	32.68	68.482
7728	2576	2	-0.82	37.458	32.765	67.625
7729	2577	1	0.41	12.867	16.526	51.584
7730	2577	1	0.41	12.925	14.977	52.1
7731	2577	2	-0.82	13.179	15.602	51.362
7732	2578	1	0.41	17.508	41.411	40.675
7733	2578	1	0.41	17.872	42.963	41.032
7734	2578	2	-0.82	18.24	42.038	40.943
7735	2579	1	0.41	1.592	16.227	49.963
7736	2579	1	0.41	0.141	15.477	49.959
7737	2579	2	-0.82	0.627	16.317	49.718
7738	2580	1	0.41	19.677	26.78	46.793
7739	2580	1	0.41	18.088	27.154	46.854
7740	2580	2	-0.82	18.863	26.797	47.374
7741	2581	1	0.41	43.977	49.9	14.052
7742	2581	1	0.41	43.385	49.086	12.766
7743	2581	2	-0.82	43.174	49.433	13.679
7744	2582	1	0.41	36.628	36.9	38.224
7745	2582	1	0.41	35.045	37.098	38.573
7746	2582	2	-0.82	35.727	36.465	38.208
7747	2583	1	0.41	20.855	27.441	44.125
7748	2583	1	0.41	19.338	27.989	44.378
7749	2583	2	-0.82	20.043	27.359	44.703
7750	2584	1	0.41	47.618	45.838	31.512
7751	2584	1	0.41	48.092	46.61	32.87
7752	2584	2	-0.82	47.852	46.726	31.907
7753	2585	1	0.41	49.157	20.82	16.36
7754	2585	1	0.41	48.56	22.286	15.958
7755	2585	2	-0.82	49.385	21.724	15.997
7756	2586	1	0.41	13.781	41.788	34.765
7757	2586	1	0.41	13.326	40.517	33.846
7758	2586	2	-0.82	13.298	40.912	34.763
7759	2587	1	0.41	44.906	39.513	13.837
7760	2587	1	0.41	46.194	38.513	13.92
7761	2587	2	-0.82	45.437	38.912	14.435
7762	2588	1	0.41	8.52	5.265	62.347
7763	2588	1	0.41	8.861	3.887	63.155
7764	2588	2	-0.82	8.875	4.885	63.202
7765	2589	1	0.41	6.305	23.214	10.507
7766	2589	1	0.41	6.231	23.753	12.047
7767	2589	2	-0.82	6.681	23.109	11.428
7768	2590	1	0.41	23.06	35.452	56.388
7769	2590	1	0.41	24.185	34.268	56.39
7770	2590	2	-0.82	23.275	34.528	56.07
7771	2591	1	0.41	45.255	38.76	49.795
7772	2591	1	0.41	44.826	39.481	51.196
7773	2591	2	-0.82	44.905	38.606	50.719
7774	2592	1	0.41	43.436	31.58	29.674
7775	2592	1	0.41	44.154	31.274	28.239
7776	2592	2	-0.82	44.313	31.472	29.205
7777	2593	1	0.41	4.338	1.735	54.834
7778	2593	1	0.41	3.554	0.431	54.239
7779	2593	2	-0.82	3.439	1.332	54.657
7780	2594	1	0.41	31.257	28.355	29.764
7781	2594	1	0.41	30.115	28.761	28.669
7782	2594	2	-0.82	30.992	28.3	28.801
7783	2595	1	0.41	36.557	9.731	29.662
7784	2595	1	0.41	37.201	10.725	28.538
7785	2595	2	-0.82	37.4	10.001	29.197
7786	2596	1	0.41	30.548	20.543	20.255
7787	2596	1	0.41	29.425	21.184	19.257
7788	2596	2	-0.82	30.338	20.779	19.306
7789	2597	1	0.41	44.629	16.793	7.597
7790	2597	1	0.41	44.978	18.265	8.21
7791	2597	2	-0.82	45.34	17.489	7.694
7792	2598	1	0.41	4.152	35.629	62.545
7793	2598	1	0.41	4.704	37.165	62.487
7794	2598	2	-0.82	4.017	36.56	62.887
7795	2599	1	0.41	25.136	29.108	38.923
7796	2599	1	0.41	25.676	28.305	40.238
7797	2599	2	-0.82	25.336	29.182	39.9
7798	2600	1	0.41	29.682	46.768	30.597
7799	2600	1	0.41	31.179	46.349	31.094
7800	2600	2	-0.82	30.373	46.899	31.308
7801	2601	1	0.41	23.32	0.154	9.444
7802	2601	1	0.41	21.971	1.011	9.107
7803	2601	2	-0.82	22.331	0.1	9.308
7804	2602	1	0.41	40.084	28.577	9.326
7805	2602	1	0.41	40.274	30.199	9.311
7806	2602	2	-0.82	39.606	29.456	9.314
7807	2603	1	0.41	40.031	35.732	4.41
7808	2603	1	0.41	40.469	34.221	4.847
7809	2603	2	-0.82	39.918	35.016	5.099
7810	2604	1	0.41	7.91	40.109	36.608
7811	2604	1	0.41	9.255	40.833	37.187
7812	2604	2	-0.82	8.469	40.263	37.424
7813	2605	1	0.41	26.452	2.61	19.867
7814	2605	1	0.41	26.112	1.071	20.293
7815	2605	2	-0.82	26.444	1.954	20.622
7816	2606	1	0.41	44.879	1.031	37.276
7817	2606	1	0.41	46.191	0.138	37.663
7818	2606	2	-0.82	45.23	0.101	37.39
7819	2607	1	0.41	1.13	41.437	38.405
7820	2607	1	0.41	1.304	42.237	36.992
7821	2607	2	-0.82	0.662	41.995	37.719
7822	2608	1	0.41	1.169	10.368	36.19
7823	2608	1	0.41	0.874	8.776	36.4
7824	2608	2	-0.82	0.469	9.689	36.414
7825	2609	1	0.41	5.092	20.674	45.002
7826	2609	1	0.41	3.488	20.957	45.121
7827	2609	2	-0.82	4.183	20.257	44.965
7828	2610	1	0.41	42.882	7.482	29.924
7829	2610	1	0.41	43.251	8.323	28.574
7830	2610	2	-0.82	42.596	7.693	28.989
7831	2611	1	0.41	10.543	3.828	46.257
7832	2611	1	0.41	11.754	3.519	47.308
7833	2611	2	-0.82	11.366	3.283	46.418
7834	2612	1	0.41	45.761	7.286	68.387
7835	2612	1	0.41	47.348	7.489	68.06
7836	2612	2	-0.82	46.46	7.946	68.112
7837	2613	1	0.41	15.46	34.254	7.355
7838	2613	1	0.41	14.289	35.33	6.984
7839	2613	2	-0.82	14.521	34.359	7.025
7840	2614	1	0.41	37.02	45.937	15.642
7841	2614	1	0.41	38.208	46.892	16.23
7842	2614	2	-0.82	37.27	46.875	15.885
7843	2615	1	0.41	30.503	21.558	14.699
7844	2615	1	0.41	29.694	20.15	14.528
7845	2615	2	-0.82	29.608	21.117	14.766
7846	2616	1	0.41	24.14	15.748	2.328
7847	2616	1	0.41	22.757	15.012	1.869
7848	2616	2	-0.82	23.75	15.025	1.758
7849	2617	1	0.41	10.924	21.185	48.293
7850	2617	1	0.41	9.341	21.422	48.619
7851	2617	2	-0.82	9.995	20.863	48.109
7852	2618	1	0.41	40.162	30.91	64.421
7853	2618	1	0.41	40.706	29.374	64.536
7854	2618	2	-0.82	40.293	30.05	63.926
7855	2619	1	0.41	35.023	13.312	28.042
7856	2619	1	0.41	36.63	13.594	27.964
7857	2619	2	-0.82	35.731	14.019	28.058
7858	2620	1	0.41	42.157	16.441	22.524
7859	2620	1	0.41	40.636	15.998	22.919
7860	2620	2	-0.82	41.422	15.788	22.339
7861	2621	1	0.41	32.807	36.834	24.771
7862	2621	1	0.41	33.408	35.497	24.051
7863	2621	2	-0.82	33.492	36.108	24.837
7864	2622	1	0.41	48.765	30.097	23.705
7865	2622	1	0.41	49.211	28.99	22.59
7866	2622	2	-0.82	49.43	29.879	22.99
7867	2623	1	0.41	6.933	12.699	5.058
7868	2623	1	0.41	5.988	11.368	4.993
7869	2623	2	-0.82	6.014	12.358	4.857
7870	2624	1	0.41	6.039	9.971	24.742
7871	2624	1	0.41	5.947	11.489	24.146
7872	2624	2	-0.82	5.681	10.537	23.999
7873	2625	1	0.41	11.398	38.145	27.331
7874	2625	1	0.41	12.502	39.342	27.216
7875	2625	2	-0.82	11.652	38.977	26.838
7876	2626	1	0.41	41.189	0.1	41.984
7877	2626	1	0.41	42.464	1.019	42.425
7878	2626	2	-0.82	42.103	0.409	41.721
7879	2627	1	0.41	9.629	31.446	68.727
7880	2627	1	0.41	11.253	31.405	68.567
7881	2627	2	-0.82	10.394	30.982	68.281
7882	2628	1	0.41	14.983	29.126	52.431
7883	2628	1	0.41	13.454	28.571	52.572
7884	2628	2	-0.82	14.227	28.967	53.066
7885	2629	1	0.41	21.291	29.431	41.267
7886	2629	1	0.41	21.451	27.814	41.103
7887	2629	2	-0.82	21.625	28.699	40.673
7888	2630	1	0.41	48.521	27.093	41.037
7889	2630	1	0.41	47.995	28.574	40.594
7890	2630	2	-0.82	48.503	28.062	41.286
7891	2631	1	0.41	12.21	41.18	63.581
7892	2631	1	0.41	10.811	40.894	62.789
7893	2631	2	-0.82	11.37	41.594	63.231
7894	2632	1	0.41	1.308	48.465	50.836
7895	2632	1	0.41	0.1	47.9	49.893
7896	2632	2	-0.82	1.045	47.753	50.184
7897	2633	1	0.41	13.957	31.095	70.797
7898	2633	1	0.41	15.441	31.514	70.258
7899	2633	2	-0.82	14.497	31.326	69.987
7900	2634	1	0.41	15.575	4.223	2.415
7901	2634	1	0.41	16.005	2.685	2.755
7902	2634	2	-0.82	15.241	3.287	2.528
7903	2635	1	0.41	18.495	45.718	48.172
7904	2635	1	0.41	17.536	44.404	48.035
7905	2635	2	-0.82	17.549	45.395	48.162
7906	2636	1	0.41	16.509	20.22	0.318
7907	2636	1	0.41	15.312	19.931	1.391
7908	2636	2	-0.82	16.047	20.559	1.138
7909	2637	1	0.41	32.256	34.278	41.33
7910	2637	1	0.41	30.892	35.136	41.062
7911	2637	2	-0.82	31.81	34.934	40.721
7912	2638	1	0.41	8.353	35.572	3.6
7913	2638	1	0.41	8.814	35.04	2.127
7914	2638	2	-0.82	8.987	34.974	3.109
7915	2639	1	0.41	14.192	2.928	23.627
7916	2639	1	0.41	14.737	1.92	24.791
7917	2639	2	-0.82	14.433	2.852	24.595
7918	2640	1	0.41	14.532	36.165	2.157
7919	2640	1	0.41	12.951	36.257	1.76
7920	2640	2	-0.82	13.721	36.751	2.161
7921	2641	1	0.41	11.595	15.854	22.536
7922	2641	1	0.41	10.665	14.774	23.334
7923	2641	2	-0.82	11.239	15.586	23.432
7924	2642	1	0.41	45.41	34.623	74.463
7925	2642	1	0.41	45.511	34.062	75.993
7926	2642	2	-0.82	46.032	34.288	75.171
7927	2643	1	0.41	33.784	31.008	7.935
7928	2643	1	0.41	33.108	30.578	9.358
7929	2643	2	-0.82	33.784	31.17	8.921
7930	2644	1	0.41	19.696	7.064	4.289
7931	2644	1	0.41	19.512	8.549	3.634
7932	2644	2	-0.82	19.24	7.589	3.57
7933	2645	1	0.41	30.001	49.9	1.483
7934	2645	1	0.41	30.678	49.857	2.968
7935	2645	2	-0.82	29.817	49.816	2.462
7936	2646	1	0.41	40.95	24.605	68.601
7937	2646	1	0.41	40.065	25.974	68.7
7938	2646	2	-0.82	40.901	25.568	68.333
7939	2647	1	0.41	24.581	29.147	7.604
7940	2647	1	0.41	24.349	27.985	6.48
7941	2647	2	-0.82	25.02	28.603	6.888
7942	2648	1	0.41	16.778	2.975	68.653
7943	2648	1	0.41	18.061	2.902	69.662
7944	2648	2	-0.82	17.524	3.499	69.066
7945	2649	1	0.41	31.12	7.929	37.737
7946	2649	1	0.41	32.283	7.239	38.652
7947	2649	2	-0.82	31.595	7.963	38.616
7948	2650	1	0.41	42.931	9.092	0.34
7949	2650	1	0.41	41.448	8.409	0.327
7950	2650	2	-0.82	41.947	9.275	0.326
7951	2651	1	0.41	23.957	15.21	73.369
7952	2651	1	0.41	24.551	16.653	73.852
7953	2651	2	-0.82	23.72	16.109	73.739
7954	2652	1	0.41	29.441	22.744	25.083
7955	2652	1	0.41	29.649	21.628	26.257
7956	2652	2	-0.82	30.089	22.103	25.496
7957	2653	1	0.41	42.221	22.708	21.541
7958	2653	1	0.41	42.525	21.736	20.265
7959	2653	2	-0.82	42.332	21.759	21.245
7960	2654	1	0.41	33.374	22.137	3.067
7961	2654	1	0.41	33.907	20.703	3.639
7962	2654	2	-0.82	34.149	21.66	3.483
7963	2655	1	0.41	12.018	48.469	8.606
7964	2655	1	0.41	13.34	47.511	8.548
7965	2655	2	-0.82	12.36	47.539	8.746
7966	2656	1	0.41	44.64	36.359	31.168
7967	2656	1	0.41	45.868	35.711	30.307
7968	2656	2	-0.82	45.633	36.254	31.113
7969	2657	1	0.41	23.672	47.394	19.962
7970	2657	1	0.41	24.353	46.679	21.263
7971	2657	2	-0.82	24.101	47.554	20.852
7972	2658	1	0.41	7.344	16.851	16.37
7973	2658	1	0.41	5.901	16.294	15.846
7974	2658	2	-0.82	6.837	16.038	16.083
7975	2659	1	0.41	6.338	41.735	68.942
7976	2659	1	0.41	6.135	40.659	70.152
7977	2659	2	-0.82	5.787	41.501	69.743
7978	2660	1	0.41	44.651	28.907	23.523
7979	2660	1	0.41	45.067	27.601	24.411
7980	2660	2	-0.82	45.027	27.981	23.488
7981	2661	1	0.41	46.381	48.963	19.532
7982	2661	1	0.41	47.954	48.529	19.588
7983	2661	2	-0.82	47.321	49.302	19.577
7984	2662	1	0.41	41.144	6.97	65.011
7985	2662	1	0.41	41.906	5.808	65.869
7986	2662	2	-0.82	41.118	6.009	65.288
7987	2663	1	0.41	31.762	33.06	25.543
7988	2663	1	0.41	30.976	32.753	26.941
7989	2663	2	-0.82	30.868	32.884	25.956
7990	2664	1	0.41	24.415	2.539	63.218
7991	2664	1	0.41	23.12	1.578	63.475
7992	2664	2	-0.82	24.118	1.624	63.494
7993	2665	1	0.41	48.814	16.47	57.849
7994	2665	1	0.41	49.513	15.009	58.058
7995	2665	2	-0.82	49.328	15.894	58.484
7996	2666	1	0.41	47.39	32.588	74.568
7997	2666	1	0.41	48.493	32.052	73.49
7998	2666	2	-0.82	47.549	31.961	73.806
7999	2667	1	0.41	19.46	30.182	44.487
8000	2667	1	0.41	19.885	30.504	42.943
8001	2667	2	-0.82	19.978	30.8	43.894
8002	2668	1	0.41	38.783	24.655	6.935
8003	2668	1	0.41	37.684	25.858	6.822
8004	2668	2	-0.82	38.572	25.531	6.5
8005	2669	1	0.41	5.185	49.341	6.308
8006	2669	1	0.41	5.889	49.318	7.782
8007	2669	2	-0.82	5.617	49.9	7.016
8008	2670	1	0.41	11.71	46.559	72.008
8009	2670	1	0.41	10.117	46.33	72.288
8010	2670	2	-0.82	10.986	46.607	72.697
8011	2671	1	0.41	32.188	42.96	31.077
8012	2671	1	0.41	32.346	41.591	30.2
8013	2671	2	-0.82	32.17	42.574	30.155
8014	2672	1	0.41	22.49	46.076	56.493
8015	2672	1	0.41	23.772	45.07	56.609
8016	2672	2	-0.82	23.489	46.025	56.524
8017	2673	1	0.41	0.504	46.77	61.703
8018	2673	1	0.41	1.458	47.485	62.819
8019	2673	2	-0.82	0.948	46.656	62.592
8020	2674	1	0.41	41.566	12.896	2.399
8021	2674	1	0.41	42.41	14.281	2.592
8022	2674	2	-0.82	42.478	13.286	2.53
8023	2675	1	0.41	7.022	19.992	62.928
8024	2675	1	0.41	7.091	18.556	63.702
8025	2675	2	-0.82	6.484	19.22	63.267
8026	2676	1	0.41	28.734	13.085	75.395
8027	2676	1	0.41	29.102	12.332	76.797
8028	2676	2	-0.82	28.357	12.618	76.195
8029	2677	1	0.41	10.412	32.714	26.78
8030	2677	1	0.41	11.857	33.31	27.252
8031	2677	2	-0.82	11.306	32.481	27.161
8032	2678	1	0.41	6.656	41.001	52.515
8033	2678	1	0.41	5.616	40.037	51.707
8034	2678	2	-0.82	5.697	40.858	52.271
8035	2679	1	0.41	45.365	4.345	14.988
8036	2679	1	0.41	44.536	5.619	15.585
8037	2679	2	-0.82	45.447	5.236	15.435
8038	2680	1	0.41	11.339	42.986	27.139
8039	2680	1	0.41	11.736	41.404	27.218
8040	2680	2	-0.82	11.68	42.259	27.734
8041	2681	1	0.41	0.654	0.299	18.581
8042	2681	1	0.41	0.1	1.829	18.716
8043	2681	2	-0.82	0.919	1.261	18.646
8044	2682	1	0.41	49.162	16.269	25.368
8045	2682	1	0.41	48.05	17.314	25.948
8046	2682	2	-0.82	48.19	16.505	25.379
8047	2683	1	0.41	34.675	34.034	65.96
8048	2683	1	0.41	34.129	35.446	66.571
8049	2683	2	-0.82	34.141	34.454	66.694
8050	2684	1	0.41	15.251	49.106	30.823
8051	2684	1	0.41	15.792	49.903	29.505
8052	2684	2	-0.82	16.02	49.614	30.434
8053	2685	1	0.41	4.753	32.284	29.562
8054	2685	1	0.41	6.015	32.482	28.546
8055	2685	2	-0.82	5.546	31.837	29.148
8056	2686	1	0.41	48.826	2.553	66.106
8057	2686	1	0.41	48.613	4.172	66.067
8058	2686	2	-0.82	48.417	3.311	65.598
8059	2687	1	0.41	38.204	0.512	56.52
8060	2687	1	0.41	39.561	1.275	57.012
8061	2687	2	-0.82	38.641	1.403	56.643
8062	2688	1	0.41	25.243	4.713	15.206
8063	2688	1	0.41	24.406	6.093	15.452
8064	2688	2	-0.82	24.456	5.255	14.91
8065	2689	1	0.41	33.649	42.561	48.248
8066	2689	1	0.41	32.601	43.421	47.336
8067	2689	2	-0.82	32.718	42.593	47.885
8068	2690	1	0.41	44.798	41.446	19.429
8069	2690	1	0.41	44.986	40.513	18.102
8070	2690	2	-0.82	45.282	41.351	18.559
8071	2691	1	0.41	17.316	15.401	8.122
8072	2691	1	0.41	17.923	14.92	9.559
8073	2691	2	-0.82	17.26	14.709	8.842
8074	2692	1	0.41	37.708	24.391	67.797
8075	2692	1	0.41	36.573	23.962	66.704
8076	2692	2	-0.82	37.219	23.621	67.385
8077	2693	1	0.41	21.612	9.001	2.877
8078	2693	1	0.41	22.571	8.433	1.684
8079	2693	2	-0.82	21.657	8.772	1.905
8080	2694	1	0.41	33.903	4.53	21.796
8081	2694	1	0.41	33.726	4.182	23.382
8082	2694	2	-0.82	33.97	4.894	22.725
8083	2695	1	0.41	5.664	18.843	9.161
8084	2695	1	0.41	7.11	19.543	8.87
8085	2695	2	-0.82	6.262	19.217	8.452
8086	2696	1	0.41	5.147	33.092	49.214
8087	2696	1	0.41	5.819	31.865	50.058
8088	2696	2	-0.82	5.222	32.097	49.29
8089	2697	1	0.41	42.146	0.781	72.229
8090	2697	1	0.41	42.563	1.175	73.757
8091	2697	2	-0.82	42.308	1.538	72.862
8092	2698	1	0.41	1.89	32.343	21.107
8093	2698	1	0.41	3.254	31.446	21.107
8094	2698	2	-0.82	2.889	32.376	21.135
8095	2699	1	0.41	43.529	0.151	21.962
8096	2699	1	0.41	42.991	0.587	23.441
8097	2699	2	-0.82	42.76	0.1	22.6
8098	2700	1	0.41	11.902	35.259	15.46
8099	2700	1	0.41	10.469	34.614	15.902
8100	2700	2	-0.82	11.054	35.421	15.964
8101	2701	1	0.41	6.007	22.328	53.542
8102	2701	1	0.41	7.418	22.917	52.967
8103	2701	2	-0.82	6.662	23.082	53.6
8104	2702	1	0.41	27.663	49.588	29.87
8105	2702	1	0.41	28.311	48.192	29.326
8106	2702	2	-0.82	28.139	49.151	29.107
8107	2703	1	0.41	16.247	19.825	5.006
8108	2703	1	0.41	15.101	19.611	6.149
8109	2703	2	-0.82	16	20.004	5.958
8110	2704	1	0.41	29.615	39.787	30.824
8111	2704	1	0.41	31.152	40.093	31.282
8112	2704	2	-0.82	30.226	39.904	31.607
8113	2705	1	0.41	23.141	14.568	31.907
8114	2705	1	0.41	22.65	13.031	31.655
8115	2705	2	-0.82	23.444	13.622	31.796
8116	2706	1	0.41	34.452	20.599	49.913
8117	2706	1	0.41	33.053	21.164	49.289
8118	2706	2	-0.82	33.776	20.481	49.186
8119	2707	1	0.41	7.949	49.013	30.278
8120	2707	1	0.41	8.6	47.966	31.35
8121	2707	2	-0.82	8.653	48.316	30.415
8122	2708	1	0.41	22.558	39.006	67.007
8123	2708	1	0.41	21.249	39.689	66.309
8124	2708	2	-0.82	21.818	39.668	67.13
8125	2709	1	0.41	47.579	4.154	10.519
8126	2709	1	0.41	48.422	4.526	9.171
8127	2709	2	-0.82	48.332	4.699	10.151
8128	2710	1	0.41	27.94	3.567	8.173
8129	2710	1	0.41	29	2.327	8.102
8130	2710	2	-0.82	28.035	2.572	8.189
8131	2711	1	0.41	1.601	34.382	9.027
8132	2711	1	0.41	1.802	35.97	9.35
8133	2711	2	-0.82	1.138	35.266	9.104
8134	2712	1	0.41	8.329	35.828	19.402
8135	2712	1	0.41	8.666	34.284	18.993
8136	2712	2	-0.82	9.042	35.206	19.079
8137	2713	1	0.41	46.022	42.198	6.804
8138	2713	1	0.41	44.583	41.716	6.2
8139	2713	2	-0.82	45.481	41.408	6.513
8140	2714	1	0.41	42.782	11.739	49.332
8141	2714	1	0.41	41.171	11.949	49.495
8142	2714	2	-0.82	41.969	11.458	49.842
8143	2715	1	0.41	0.203	23.027	42.74
8144	2715	1	0.41	0.827	21.552	43.06
8145	2715	2	-0.82	0.092	22.192	43.281
8146	2716	1	0.41	33.088	20.847	45.77
8147	2716	1	0.41	32.698	20.72	44.189
8148	2716	2	-0.82	33.439	20.903	44.835
8149	2717	1	0.41	21.679	46.263	59.273
8150	2717	1	0.41	20.598	46.285	60.496
8151	2717	2	-0.82	21.282	46.82	60.002
8152	2718	1	0.41	7.12	21.087	48.059
8153	2718	1	0.41	7.699	22.367	47.227
8154	2718	2	-0.82	7.105	22.084	47.978
8155	2719	1	0.41	0.1	2.462	66.605
8156	2719	1	0.41	1.723	2.284	66.557
8157	2719	2	-0.82	0.848	1.8	66.553
8158	2720	1	0.41	26.53	4.937	31.56
8159	2720	1	0.41	25.185	4.146	32.042
8160	2720	2	-0.82	25.542	5.014	31.697
8161	2721	1	0.41	0.257	45.25	64.722
8162	2721	1	0.41	1.575	46.211	64.653
8163	2721	2	-0.82	0.582	46.195	64.766
8164	2722	1	0.41	14.183	35.314	54.01
8165	2722	1	0.41	14.397	36.212	52.663
8166	2722	2	-0.82	14.669	35.376	53.138
8167	2723	1	0.41	43.652	36.536	27.941
8168	2723	1	0.41	45.099	37.282	28.07
8169	2723	2	-0.82	44.121	37.361	28.258
8170	2724	1	0.41	48.136	7.516	22.464
8171	2724	1	0.41	46.738	7.235	23.259
8172	2724	2	-0.82	47.261	7.912	22.742
8173	2725	1	0.41	0.113	1.936	54.195
8174	2725	1	0.41	0.286	3.394	54.908
8175	2725	2	-0.82	0.733	2.521	54.716
8176	2726	1	0.41	29.918	42.252	45.543
8177	2726	1	0.41	28.348	41.815	45.438
8178	2726	2	-0.82	29.09	42.308	44.985
8179	2727	1	0.41	34.896	16.597	49.333
8180	2727	1	0.41	36.122	16.132	50.306
8181	2727	2	-0.82	35.333	15.817	49.781
8182	2728	1	0.41	26.784	16.757	76.47
8183	2728	1	0.41	28.26	16.444	75.845
8184	2728	2	-0.82	27.435	16.035	76.233
8185	2729	1	0.41	20.806	28.853	46.143
8186	2729	1	0.41	21.699	27.492	46.278
8187	2729	2	-0.82	21.729	28.472	46.081
8188	2730	1	0.41	39.976	19.478	3.315
8189	2730	1	0.41	41.018	19.171	4.534
8190	2730	2	-0.82	40.6	19.89	3.98
8191	2731	1	0.41	37.052	23.36	37.997
8192	2731	1	0.41	38.61	22.906	38.174
8193	2731	2	-0.82	37.883	23.485	38.54
8194	2732	1	0.41	31.776	18.521	33.117
8195	2732	1	0.41	31.72	20.153	33.099
8196	2732	2	-0.82	31.193	19.32	33.267
8197	2733	1	0.41	27.138	42.559	56.701
8198	2733	1	0.41	25.623	43.139	56.509
8199	2733	2	-0.82	26.279	42.452	56.198
8200	2734	1	0.41	47.417	41.856	17.008
8201	2734	1	0.41	47.092	40.286	16.7
8202	2734	2	-0.82	47.19	40.972	17.419
8203	2735	1	0.41	39.418	4.789	31.52
8204	2735	1	0.41	38.006	5.591	31.351
8205	2735	2	-0.82	38.428	4.688	31.419
8206	2736	1	0.41	46.502	29.434	46.086
8207	2736	1	0.41	47.699	30.532	45.914
8208	2736	2	-0.82	47.412	29.598	45.703
8209	2737	1	0.41	47.405	1.902	10.051
8210	2737	1	0.41	46.631	0.469	10.161
8211	2737	2	-0.82	46.51	1.459	10.105
8212	2738	1	0.41	30.99	38.48	24.327
8213	2738	1	0.41	30.342	38.714	22.847
8214	2738	2	-0.82	31.191	38.704	23.373
8215	2739	1	0.41	13.612	18.496	1.009
8216	2739	1	0.41	12.599	17.377	0.385
8217	2739	2	-0.82	12.835	17.898	1.205
8218	2740	1	0.41	0.893	3.94	4.288
8219	2740	1	0.41	2.051	4.985	4.773
8220	2740	2	-0.82	1.301	4.398	5.078
8221	2741	1	0.41	42.867	38.396	13.968
8222	2741	1	0.41	41.424	38.965	14.478
8223	2741	2	-0.82	41.875	38.301	13.882
8224	2742	1	0.41	18.861	42.924	16.777
8225	2742	1	0.41	19.63	44.012	15.833
8226	2742	2	-0.82	18.939	43.29	15.85
8227	2743	1	0.41	21.271	14.592	74.786
8228	2743	1	0.41	22.778	13.973	74.895
8229	2743	2	-0.82	22.246	14.801	74.718
8230	2744	1	0.41	8.65	9.38	72.91
8231	2744	1	0.41	9.551	8.344	73.795
8232	2744	2	-0.82	9.54	9.235	73.343
8233	2745	1	0.41	21.507	32.826	73.632
8234	2745	1	0.41	21.624	34.455	73.666
8235	2745	2	-0.82	20.994	33.683	73.578
8236	2746	1	0.41	27.224	18.529	41.759
8237	2746	1	0.41	25.707	17.97	41.988
8238	2746	2	-0.82	26.312	18.758	42.099
8239	2747	1	0.41	47.196	32.874	8.408
8240	2747	1	0.41	47.396	31.418	9.12
8241	2747	2	-0.82	46.789	32.208	9.033
8242	2748	1	0.41	46.812	49.221	7.824
8243	2748	1	0.41	47.909	48.033	8.052
8244	2748	2	-0.82	47.77	49.022	8.033
8245	2749	1	0.41	36.055	10.55	37.756
8246	2749	1	0.41	35.911	9.978	39.278
8247	2749	2	-0.82	36.058	9.726	38.322
8248	2750	1	0.41	6.046	7.046	8.014
8249	2750	1	0.41	6.893	5.848	8.73
8250	2750	2	-0.82	6.719	6.832	8.722
8251	2751	1	0.41	21.815	18.708	73.569
8252	2751	1	0.41	21.793	17.125	73.17
8253	2751	2	-0.82	22.023	17.783	73.886
8254	2752	1	0.41	33.739	45.33	42.221
8255	2752	1	0.41	34.291	46.17	40.934
8256	2752	2	-0.82	34.148	45.255	41.312
8257	2753	1	0.41	22.982	47.326	53.317
8258	2753	1	0.41	24.286	46.691	54.068
8259	2753	2	-0.82	23.942	47.476	53.555
8260	2754	1	0.41	17.611	1.474	34.591
8261	2754	1	0.41	18.287	0.125	33.966
8262	2754	2	-0.82	17.75	0.492	34.724
8263	2755	1	0.41	10.727	41.511	3.035
8264	2755	1	0.41	12.253	41.282	2.503
8265	2755	2	-0.82	11.513	40.893	3.049
8266	2756	1	0.41	42.016	49.173	0.927
8267	2756	1	0.41	43.507	49.388	0.296
8268	2756	2	-0.82	42.527	49.409	0.1
8269	2757	1	0.41	46.639	9.424	63.74
8270	2757	1	0.41	45.936	8.16	62.982
8271	2757	2	-0.82	46.647	8.86	62.914
8272	2758	1	0.41	20.042	43.726	68.5
8273	2758	1	0.41	19.089	45.01	68.83
8274	2758	2	-0.82	19.609	44.255	69.229
8275	2759	1	0.41	45.446	7.649	17.663
8276	2759	1	0.41	46.452	8.407	18.704
8277	2759	2	-0.82	45.679	7.778	18.628
8278	2760	1	0.41	3.765	7.661	74.235
8279	2760	1	0.41	2.443	8.217	73.455
8280	2760	2	-0.82	2.766	7.702	74.248
8281	2761	1	0.41	12.376	48.623	42.222
8282	2761	1	0.41	12.342	47.126	41.57
8283	2761	2	-0.82	12.652	48.067	41.438
8284	2762	1	0.41	18.349	11.073	33.55
8285	2762	1	0.41	19.765	10.442	34.061
8286	2762	2	-0.82	18.793	10.54	34.27
8287	2763	1	0.41	46.85	15.66	15.024
8288	2763	1	0.41	47.035	17.268	14.808
8289	2763	2	-0.82	46.451	16.559	15.203
8290	2764	1	0.41	35.161	4.624	34.166
8291	2764	1	0.41	36.207	3.501	34.724
8292	2764	2	-0.82	35.265	3.833	34.769
8293	2765	1	0.41	35.396	0.1	1.58
8294	2765	1	0.41	34.328	0.514	0.416
8295	2765	2	-0.82	34.673	0.743	1.326
8296	2766	1	0.41	33.129	2.404	16.144
8297	2766	1	0.41	32.122	1.131	16.327
8298	2766	2	-0.82	33.076	1.408	16.218
8299	2767	1	0.41	8.757	34.046	8.681
8300	2767	1	0.41	8.726	33.579	10.245
8301	2767	2	-0.82	8.272	33.494	9.359
8302	2768	1	0.41	46.772	7.643	0.1
8303	2768	1	0.41	47.879	6.451	0.242
8304	2768	2	-0.82	47.483	7.254	0.686
8305	2769	1	0.41	43.631	9.497	30.395
8306	2769	1	0.41	45.046	9.687	29.602
8307	2769	2	-0.82	44.227	10.154	29.934
8308	2770	1	0.41	15.79	40.198	46.955
8309	2770	1	0.41	17.07	40.641	46.042
8310	2770	2	-0.82	16.097	40.793	46.212
8311	2771	1	0.41	22.701	44.806	63.822
8312	2771	1	0.41	21.92	46.096	64.449
8313	2771	2	-0.82	22.31	45.199	64.654
8314	2772	1	0.41	48.723	25.467	15.783
8315	2772	1	0.41	48.53	26.674	16.866
8316	2772	2	-0.82	49.137	26.291	16.171
8317	2773	1	0.41	42.056	22.966	43.665
8318	2773	1	0.41	40.455	22.846	43.96
8319	2773	2	-0.82	41.209	23.481	43.799
8320	2774	1	0.41	0.943	43.005	44.587
8321	2774	1	0.41	0.299	42.35	45.937
8322	2774	2	-0.82	0.165	42.498	44.958
8323	2775	1	0.41	9.265	8.573	47.721
8324	2775	1	0.41	7.763	7.934	47.782
8325	2775	2	-0.82	8.738	7.723	47.724
8326	2776	1	0.41	37.275	13.791	0.1
8327	2776	1	0.41	36.86	15.357	0.305
8328	2776	2	-0.82	37.625	14.722	0.2
8329	2777	1	0.41	46.006	34.882	61.526
8330	2777	1	0.41	45.914	33.36	62.112
8331	2777	2	-0.82	46.371	33.954	61.45
8332	2778	1	0.41	24.771	36.858	58.498
8333	2778	1	0.41	25.271	36.116	59.864
8334	2778	2	-0.82	24.88	35.975	58.955
8335	2779	1	0.41	21.283	27.013	21.353
8336	2779	1	0.41	21.822	28.519	21.679
8337	2779	2	-0.82	21.766	27.581	22.019
8338	2780	1	0.41	44.671	16.069	62.112
8339	2780	1	0.41	45.992	17.03	62.121
8340	2780	2	-0.82	44.997	17.011	62.029
8341	2781	1	0.41	35.882	4.714	66.55
8342	2781	1	0.41	36.002	3.141	66.13
8343	2781	2	-0.82	35.368	3.877	66.365
8344	2782	1	0.41	24.888	11.185	66.569
8345	2782	1	0.41	24.623	9.718	65.903
8346	2782	2	-0.82	24.447	10.297	66.698
8347	2783	1	0.41	12.434	44.109	59.252
8348	2783	1	0.41	11.199	45.171	59.123
8349	2783	2	-0.82	12.192	45.078	59.2
8350	2784	1	0.41	14.304	31.97	12.659
8351	2784	1	0.41	12.75	31.551	12.386
8352	2784	2	-0.82	13.703	31.284	12.249
8353	2785	1	0.41	45.784	21.294	9.334
8354	2785	1	0.41	46.006	19.689	9.536
8355	2785	2	-0.82	45.323	20.415	9.463
8356	2786	1	0.41	37.55	17.58	17.746
8357	2786	1	0.41	38.007	17.085	19.233
8358	2786	2	-0.82	37.238	17.398	18.678
8359	2787	1	0.41	17.101	46.878	6.097
8360	2787	1	0.41	15.745	46.293	5.4
8361	2787	2	-0.82	16.302	47.11	5.54
8362	2788	1	0.41	48.767	34.59	25.004
8363	2788	1	0.41	49.9	35.515	24.278
8364	2788	2	-0.82	49.725	34.877	25.028
8365	2789	1	0.41	13.262	8.264	25.589
8366	2789	1	0.41	12.056	9.301	25.215
8367	2789	2	-0.82	13.036	9.123	25.128
8368	2790	1	0.41	48.216	6.319	4.677
8369	2790	1	0.41	47.467	7.459	3.78
8370	2790	2	-0.82	48.346	7.157	4.146
8371	2791	1	0.41	46.782	0.969	54.912
8372	2791	1	0.41	47.927	1.842	55.683
8373	2791	2	-0.82	47.718	0.958	55.266
8374	2792	1	0.41	27.805	18.654	68.306
8375	2792	1	0.41	28.054	19.999	67.414
8376	2792	2	-0.82	28.499	19.269	67.931
8377	2793	1	0.41	29.97	1.171	38.015
8378	2793	1	0.41	29.961	2.599	37.222
8379	2793	2	-0.82	30.523	1.816	37.486
8380	2794	1	0.41	24.644	49.726	45.696
8381	2794	1	0.41	24.658	48.165	46.175
8382	2794	2	-0.82	24.116	48.878	45.731
8383	2795	1	0.41	48.023	10.509	30.578
8384	2795	1	0.41	47.047	9.2	30.544
8385	2795	2	-0.82	47.074	10.198	30.516
8386	2796	1	0.41	14.608	15.587	62.408
8387	2796	1	0.41	13.695	16.753	63.098
8388	2796	2	-0.82	14.373	16.559	62.389
8389	2797	1	0.41	17.289	1.024	17.06
8390	2797	1	0.41	15.807	1.699	16.936
8391	2797	2	-0.82	16.78	1.885	17.068
8392	2798	1	0.41	29.712	36.802	46.025
8393	2798	1	0.41	30.212	35.43	46.756
8394	2798	2	-0.82	29.413	35.949	46.454
8395	2799	1	0.41	18.75	19.132	31.979
8396	2799	1	0.41	20.145	19.801	32.501
8397	2799	2	-0.82	19.149	19.83	32.574
8398	2800	1	0.41	17.957	46.6	0.377
8399	2800	1	0.41	19.468	47.194	0.548
8400	2800	2	-0.82	18.496	47.39	0.668
8401	2801	1	0.41	7.595	9.052	28.572
8402	2801	1	0.41	6.15	9.675	28.134
8403	2801	2	-0.82	7.112	9.886	28.302
8404	2802	1	0.41	29.219	30.111	72.537
8405	2802	1	0.41	30.131	31.285	71.861
8406	2802	2	-0.82	29.747	30.372	71.729
8407	2803	1	0.41	45.867	26.802	43.071
8408	2803	1	0.41	46.638	26.071	41.83
8409	2803	2	-0.82	46.645	26.859	42.444
8410	2804	1	0.41	13.109	24.053	14.37
8411	2804	1	0.41	13.546	25.626	14.438
8412	2804	2	-0.82	13.883	24.685	14.427
8413	2805	1	0.41	47.509	0.586	73.994
8414	2805	1	0.41	46.749	1.118	75.338
8415	2805	2	-0.82	47.059	1.37	74.422
8416	2806	1	0.41	7.589	9.152	19.053
8417	2806	1	0.41	6.422	9.733	18.071
8418	2806	2	-0.82	7.131	9.036	18.172
8419	2807	1	0.41	37.431	27.097	14.965
8420	2807	1	0.41	38.021	25.926	13.993
8421	2807	2	-0.82	37.991	26.911	14.158
8422	2808	1	0.41	42.309	29.42	21.331
8423	2808	1	0.41	43.261	28.095	21.404
8424	2808	2	-0.82	43.229	29.085	21.535
8425	2809	1	0.41	13.195	33.628	50.883
8426	2809	1	0.41	12.932	34.271	52.361
8427	2809	2	-0.82	12.546	34.137	51.449
8428	2810	1	0.41	0.1	5.49	64
8429	2810	1	0.41	1.62	5.808	63.496
8430	2810	2	-0.82	0.653	5.851	63.249
8431	2811	1	0.41	2.224	22.772	44.335
8432	2811	1	0.41	1.552	24.222	44.001
8433	2811	2	-0.82	1.456	23.381	44.532
8434	2812	1	0.41	32.477	22.177	33.508
8435	2812	1	0.41	33.419	23.511	33.55
8436	2812	2	-0.82	32.477	23.177	33.536
8437	2813	1	0.41	8.478	41.825	9.078
8438	2813	1	0.41	6.855	42.004	9.049
8439	2813	2	-0.82	7.603	41.341	9.074
8440	2814	1	0.41	30.819	25.404	26.719
8441	2814	1	0.41	29.791	26.494	27.368
8442	2814	2	-0.82	30.068	26.036	26.524
8443	2815	1	0.41	37.921	7.113	74.308
8444	2815	1	0.41	38.897	7.731	75.462
8445	2815	2	-0.82	38.271	7.957	74.716
8446	2816	1	0.41	15.582	15.083	6.805
8447	2816	1	0.41	16.772	14.003	6.512
8448	2816	2	-0.82	15.782	14.141	6.536
8449	2817	1	0.41	2.434	14.392	10.042
8450	2817	1	0.41	3.858	14.523	10.829
8451	2817	2	-0.82	3.154	13.886	10.516
8452	2818	1	0.41	10.519	12.869	61.048
8453	2818	1	0.41	11.42	12.972	62.406
8454	2818	2	-0.82	11.219	12.416	61.601
8455	2819	1	0.41	42.542	46.868	17.014
8456	2819	1	0.41	41.565	48.174	17.104
8457	2819	2	-0.82	42.02	47.456	17.632
8458	2820	1	0.41	12.63	0.1	57.067
8459	2820	1	0.41	14.263	0.1	57.085
8460	2820	2	-0.82	13.448	0.677	57.074
8461	2821	1	0.41	10.404	29.876	65.189
8462	2821	1	0.41	9.758	31.374	65.275
8463	2821	2	-0.82	10.609	30.85	65.288
8464	2822	1	0.41	13.1	26.769	61.014
8465	2822	1	0.41	12.557	28.309	61.043
8466	2822	2	-0.82	13.284	27.694	61.347
8467	2823	1	0.41	28.846	46.339	53.364
8468	2823	1	0.41	27.385	45.634	53.173
8469	2823	2	-0.82	28.031	46.006	53.839
8470	2824	1	0.41	48.712	38.42	42.033
8471	2824	1	0.41	47.106	38.295	41.767
8472	2824	2	-0.82	47.85	38.925	41.983
8473	2825	1	0.41	14.373	27.557	47.422
8474	2825	1	0.41	13.363	28.723	46.885
8475	2825	2	-0.82	13.448	27.749	47.092
8476	2826	1	0.41	3.702	22.543	34.542
8477	2826	1	0.41	2.655	21.427	33.971
8478	2826	2	-0.82	3.616	21.697	34.015
8479	2827	1	0.41	16.714	13.602	68.807
8480	2827	1	0.41	17.854	14.366	67.922
8481	2827	2	-0.82	17.441	14.289	68.828
8482	2828	1	0.41	37.848	22.521	29.715
8483	2828	1	0.41	37.746	21.674	28.322
8484	2828	2	-0.82	38.19	21.724	29.216
8485	2829	1	0.41	1.755	16.295	35.766
8486	2829	1	0.41	0.742	16.395	37.043
8487	2829	2	-0.82	1.693	16.269	36.764
8488	2830	1	0.41	19.483	43.812	19.973
8489	2830	1	0.41	17.86	43.797	20.151
8490	2830	2	-0.82	18.661	44.38	20.022
8491	2831	1	0.41	44.699	29.638	15.292
8492	2831	1	0.41	44.099	29.026	16.682
8493	2831	2	-0.82	44.347	28.815	15.737
8494	2832	1	0.41	34.518	19.199	28.321
8495	2832	1	0.41	34.484	18.669	26.777
8496	2832	2	-0.82	33.971	19.154	27.485
8497	2833	1	0.41	31.843	10.096	76.795
8498	2833	1	0.41	33.125	10.524	75.88
8499	2833	2	-0.82	32.58	9.755	76.212
8500	2834	1	0.41	42.036	13.584	43.228
8501	2834	1	0.41	43.399	13.313	42.37
8502	2834	2	-0.82	42.994	13.301	43.284
8503	2835	1	0.41	25.641	23.075	76.35
8504	2835	1	0.41	25.418	23.457	74.778
8505	2835	2	-0.82	24.959	23.206	75.63
8506	2836	1	0.41	23.96	44.43	53.462
8507	2836	1	0.41	23.025	43.653	52.373
8508	2836	2	-0.82	23.466	44.521	52.597
8509	2837	1	0.41	47.817	19.455	51.658
8510	2837	1	0.41	46.913	18.101	51.781
8511	2837	2	-0.82	46.902	19.07	51.536
8512	2838	1	0.41	47.56	39.698	25.836
8513	2838	1	0.41	48.82	38.661	25.895
8514	2838	2	-0.82	47.824	38.734	25.852
8515	2839	1	0.41	35.844	29.303	51.431
8516	2839	1	0.41	36.085	27.701	51.638
8517	2839	2	-0.82	36.428	28.613	51.859
8518	2840	1	0.41	49.21	39.75	63.456
8519	2840	1	0.41	47.833	38.881	63.589
8520	2840	2	-0.82	48.827	38.827	63.498
8521	2841	1	0.41	45.331	6.287	66.152
8522	2841	1	0.41	44.603	5.035	66.906
8523	2841	2	-0.82	45.353	5.298	66.302
8524	2842	1	0.41	14.628	27.933	42.947
8525	2842	1	0.41	15.715	26.752	43.251
8526	2842	2	-0.82	14.831	27.135	43.516
8527	2843	1	0.41	24.929	32.717	65.43
8528	2843	1	0.41	26.31	32.081	66.027
8529	2843	2	-0.82	25.361	31.886	65.782
8530	2844	1	0.41	7.171	46.522	64.672
8531	2844	1	0.41	6.965	44.952	64.272
8532	2844	2	-0.82	7.603	45.721	64.257
8533	2845	1	0.41	35.994	12.687	35.951
8534	2845	1	0.41	37.399	13.45	35.618
8535	2845	2	-0.82	36.897	12.929	36.307
8536	2846	1	0.41	38.607	29.22	0.1
8537	2846	1	0.41	40.145	28.669	0.105
8538	2846	2	-0.82	39.182	28.401	0.1
8539	2847	1	0.41	9.684	12.801	27.492
8540	2847	1	0.41	11.185	13.406	27.712
8541	2847	2	-0.82	10.223	13.497	27.968
8542	2848	1	0.41	14.801	37.898	50.933
8543	2848	1	0.41	15.792	36.657	50.554
8544	2848	2	-0.82	15.754	37.624	50.806
8545	2849	1	0.41	41.655	29.066	50.174
8546	2849	1	0.41	40.473	28.941	51.294
8547	2849	2	-0.82	41.458	28.88	51.137
8548	2850	1	0.41	12.907	11.453	52.592
8549	2850	1	0.41	14.282	10.894	51.913
8550	2850	2	-0.82	13.837	11.693	52.315
8551	2851	1	0.41	28.488	1.984	32.45
8552	2851	1	0.41	27.094	2.767	32.116
8553	2851	2	-0.82	27.534	2.108	32.724
8554	2852	1	0.41	42.67	16.842	61.624
8555	2852	1	0.41	42.206	18.375	61.303
8556	2852	2	-0.82	42.436	17.49	60.899
8557	2853	1	0.41	30.15	10.132	56.555
8558	2853	1	0.41	31.637	10.497	55.989
8559	2853	2	-0.82	30.913	9.808	55.997
8560	2854	1	0.41	12.122	30.074	25.769
8561	2854	1	0.41	10.493	29.977	25.712
8562	2854	2	-0.82	11.273	30.601	25.724
8563	2855	1	0.41	5.841	31.976	42.725
8564	2855	1	0.41	7.315	32.489	43.207
8565	2855	2	-0.82	6.352	32.741	43.118
8566	2856	1	0.41	16.283	36.26	6.987
8567	2856	1	0.41	16.47	37.881	7.056
8568	2856	2	-0.82	16.652	37.018	7.525
8569	2857	1	0.41	24.398	35.731	44.52
8570	2857	1	0.41	24.76	34.215	45.007
8571	2857	2	-0.82	24.85	35.186	45.226
8572	2858	1	0.41	46.876	47.296	64.61
8573	2858	1	0.41	46.5	45.724	64.842
8574	2858	2	-0.82	46.186	46.664	64.965
8575	2859	1	0.41	24.192	35.628	72.509
8576	2859	1	0.41	23.764	37.027	71.785
8577	2859	2	-0.82	23.438	36.262	72.339
8578	2860	1	0.41	32.665	3.319	8.685
8579	2860	1	0.41	31.669	2.497	7.685
8580	2860	2	-0.82	32.417	2.413	8.342
8581	2861	1	0.41	40.127	11.305	14.801
8582	2861	1	0.41	40.229	12.93	14.674
8583	2861	2	-0.82	40.742	12.092	14.858
8584	2862	1	0.41	7.549	14.376	54.496
8585	2862	1	0.41	7.608	16.007	54.549
8586	2862	2	-0.82	7.358	15.218	53.99
8587	2863	1	0.41	31.888	34.748	72.129
8588	2863	1	0.41	32.758	36.128	72.208
8589	2863	2	-0.82	31.837	35.747	72.139
8590	2864	1	0.41	19.632	35.964	24.927
8591	2864	1	0.41	18.4	36.099	25.991
8592	2864	2	-0.82	18.808	35.523	25.283
8593	2865	1	0.41	46.119	5.134	48.895
8594	2865	1	0.41	47.463	4.223	49.069
8595	2865	2	-0.82	46.712	4.46	48.454
8596	2866	1	0.41	25.818	31.199	54.233
8597	2866	1	0.41	25.508	29.598	54.316
8598	2866	2	-0.82	25.111	30.511	54.401
8599	2867	1	0.41	33.684	43.398	5.189
8600	2867	1	0.41	34.433	42.314	4.225
8601	2867	2	-0.82	33.629	42.48	4.795
8602	2868	1	0.41	27.078	48.674	6.912
8603	2868	1	0.41	27.555	47.675	8.113
8604	2868	2	-0.82	27.313	47.73	7.145
8605	2869	1	0.41	26.968	7.42	8.227
8606	2869	1	0.41	27.702	5.986	7.954
8607	2869	2	-0.82	27.85	6.952	8.163
8608	2870	1	0.41	26.798	42.862	2.135
8609	2870	1	0.41	25.732	41.815	1.476
8610	2870	2	-0.82	25.879	42.476	2.212
8611	2871	1	0.41	6.501	45.294	32.232
8612	2871	1	0.41	6.639	43.787	31.619
8613	2871	2	-0.82	6.949	44.733	31.536
8614	2872	1	0.41	40.8	6.901	73.656
8615	2872	1	0.41	39.584	7.739	72.959
8616	2872	2	-0.82	39.877	6.838	73.277
8617	2873	1	0.41	17.416	30.187	7.958
8618	2873	1	0.41	18.623	29.115	8.198
8619	2873	2	-0.82	17.633	29.225	8.122
8620	2874	1	0.41	47.386	33.822	20.967
8621	2874	1	0.41	47.584	34.152	22.554
8622	2874	2	-0.82	47.884	34.382	21.629
8623	2875	1	0.41	1.054	44.726	10.394
8624	2875	1	0.41	1.233	43.892	9.002
8625	2875	2	-0.82	1.661	44.125	9.874
8626	2876	1	0.41	0.099	15.346	31.826
8627	2876	1	0.41	0.371	16.939	31.588
8628	2876	2	-0.82	0.549	16.162	32.191
8629	2877	1	0.41	12.92	3.912	1.306
8630	2877	1	0.41	13.411	4.935	2.48
8631	2877	2	-0.82	13.109	4.868	1.53
8632	2878	1	0.41	21.016	16.713	70.513
8633	2878	1	0.41	20.187	16.361	71.875
8634	2878	2	-0.82	20.108	16.676	70.93
8635	2879	1	0.41	29.345	0.1	73.995
8636	2879	1	0.41	27.934	0.1	73.172
8637	2879	2	-0.82	28.502	0.609	73.818
8638	2880	1	0.41	24.992	25.633	59.295
8639	2880	1	0.41	24.085	24.406	58.713
8640	2880	2	-0.82	24.089	25.377	58.949
8641	2881	1	0.41	37.002	8.746	76.682
8642	2881	1	0.41	35.719	8.928	75.687
8643	2881	2	-0.82	36.01	8.867	76.642
8644	2882	1	0.41	49.9	38.628	69.714
8645	2882	1	0.41	49.9	37.464	68.569
8646	2882	2	-0.82	49.331	38.114	69.072
8647	2883	1	0.41	23.187	13.848	45.7
8648	2883	1	0.41	22.265	13.017	46.761
8649	2883	2	-0.82	22.265	13.74	46.071
8650	2884	1	0.41	27.771	34.07	64.216
8651	2884	1	0.41	29.378	33.781	64.167
8652	2884	2	-0.82	28.473	33.39	64.001
8653	2885	1	0.41	28.85	14.593	47.933
8654	2885	1	0.41	29.906	15.372	48.904
8655	2885	2	-0.82	29.801	14.885	48.038
8656	2886	1	0.41	14.067	0.913	51.604
8657	2886	1	0.41	15.15	1.695	52.544
8658	2886	2	-0.82	14.909	0.815	52.135
8659	2887	1	0.41	42.32	12.508	52.701
8660	2887	1	0.41	43.158	13.188	51.476
8661	2887	2	-0.82	42.475	12.498	51.713
8662	2888	1	0.41	27.917	25.611	76.8
8663	2888	1	0.41	27.683	24.996	75.305
8664	2888	2	-0.82	28.041	25.774	75.821
8665	2889	1	0.41	15.787	21.022	42.696
8666	2889	1	0.41	17.149	20.121	42.713
8667	2889	2	-0.82	16.786	21.052	42.686
8668	2890	1	0.41	4.893	43.225	60.671
8669	2890	1	0.41	3.582	44.199	60.717
8670	2890	2	-0.82	3.917	43.272	60.887
8671	2891	1	0.41	32.573	6.233	52.17
8672	2891	1	0.41	34.165	5.872	52.149
8673	2891	2	-0.82	33.492	6.6	52.025
8674	2892	1	0.41	43.213	3.659	58.221
8675	2892	1	0.41	41.758	4.198	58.73
8676	2892	2	-0.82	42.413	3.445	58.783
8677	2893	1	0.41	6.105	24.218	18.711
8678	2893	1	0.41	7.351	23.399	18.047
8679	2893	2	-0.82	6.961	23.737	18.902
8680	2894	1	0.41	44.113	18.453	55.938
8681	2894	1	0.41	44.275	17.455	57.221
8682	2894	2	-0.82	44.012	18.375	56.93
8683	2895	1	0.41	0.101	48.25	38.18
8684	2895	1	0.41	1.446	48.173	39.103
8685	2895	2	-0.82	0.992	47.81	38.29
8686	2896	1	0.41	7.434	46.745	54.626
8687	2896	1	0.41	9.045	46.479	54.577
8688	2896	2	-0.82	8.192	46.241	55.041
8689	2897	1	0.41	29.461	23.07	70.525
8690	2897	1	0.41	28.694	21.685	70.122
8691	2897	2	-0.82	28.57	22.65	70.352
8692	2898	1	0.41	38.707	36.184	31.933
8693	2898	1	0.41	38.266	37.03	30.609
8694	2898	2	-0.82	38.843	37.034	31.424
8695	2899	1	0.41	36.1	25.564	2.822
8696	2899	1	0.41	37.449	26.245	3.441
8697	2899	2	-0.82	36.908	26.114	2.611
8698	2900	1	0.41	17.166	31.872	35.946
8699	2900	1	0.41	15.742	31.142	35.617
8700	2900	2	-0.82	16.234	32.012	35.611
8701	2901	1	0.41	43.292	31.648	26.101
8702	2901	1	0.41	43.957	30.636	25.005
8703	2901	2	-0.82	44.119	31.44	25.577
8704	2902	1	0.41	43.414	45.936	63.811
8705	2902	1	0.41	43.803	44.428	63.32
8706	2902	2	-0.82	43.168	44.968	63.871
8707	2903	1	0.41	29.894	46.48	33.745
8708	2903	1	0.41	28.6	47.467	33.606
8709	2903	2	-0.82	29.598	47.423	33.587
8710	2904	1	0.41	26.106	26.988	54.881
8711	2904	1	0.41	26.049	28.223	55.948
8712	2904	2	-0.82	26.537	27.846	55.161
8713	2905	1	0.41	39.353	35.202	72.821
8714	2905	1	0.41	38.237	34.732	71.725
8715	2905	2	-0.82	39.173	35.058	71.848
8716	2906	1	0.41	34.869	4.692	53.867
8717	2906	1	0.41	35.876	3.466	53.477
8718	2906	2	-0.82	35.687	4.439	53.349
8719	2907	1	0.41	36.466	37.413	47.218
8720	2907	1	0.41	37.351	36.077	47.535
8721	2907	2	-0.82	37.324	37.074	47.605
8722	2908	1	0.41	40.775	3.163	19.265
8723	2908	1	0.41	40.973	3.954	20.68
8724	2908	2	-0.82	40.408	3.294	20.185
8725	2909	1	0.41	42.139	33.761	56.361
8726	2909	1	0.41	43.138	35.029	56.116
8727	2909	2	-0.82	42.185	34.726	56.102
8728	2910	1	0.41	16.052	24.705	11.957
8729	2910	1	0.41	17.234	23.616	11.667
8730	2910	2	-0.82	17.041	24.561	11.929
8731	2911	1	0.41	46.999	21.837	58.85
8732	2911	1	0.41	46.749	23.346	59.421
8733	2911	2	-0.82	46.544	22.71	58.678
8734	2912	1	0.41	11.662	46.259	16.912
8735	2912	1	0.41	12.094	44.785	17.466
8736	2912	2	-0.82	11.339	45.435	17.377
8737	2913	1	0.41	17.874	27.663	42.043
8738	2913	1	0.41	18.57	29.127	41.841
8739	2913	2	-0.82	18.744	28.15	41.962
8740	2914	1	0.41	17.656	29.213	19.174
8741	2914	1	0.41	17.343	30.784	19.496
8742	2914	2	-0.82	17.717	30.148	18.822
8743	2915	1	0.41	46.121	14.053	62.959
8744	2915	1	0.41	45.25	15.012	63.953
8745	2915	2	-0.82	46.143	14.876	63.527
8746	2916	1	0.41	33.268	0.879	31.707
8747	2916	1	0.41	34.111	0.163	30.506
8748	2916	2	-0.82	33.845	0.098	31.467
8749	2917	1	0.41	25.659	46.463	17.526
8750	2917	1	0.41	25.972	45.54	16.216
8751	2917	2	-0.82	25.274	46.078	16.687
8752	2918	1	0.41	35.898	42.803	68.794
8753	2918	1	0.41	35.831	44.111	69.77
8754	2918	2	-0.82	36.4	43.603	69.125
8755	2919	1	0.41	2.763	37.698	38.489
8756	2919	1	0.41	1.944	38.999	39.041
8757	2919	2	-0.82	1.857	38.062	38.704
8758	2920	1	0.41	39.413	22.794	35.573
8759	2920	1	0.41	40.829	22.339	34.898
8760	2920	2	-0.82	40.341	23.089	35.344
8761	2921	1	0.41	3.046	17.831	47.624
8762	2921	1	0.41	2.734	19.429	47.488
8763	2921	2	-0.82	3.456	18.739	47.536
8764	2922	1	0.41	23.009	0.661	74.516
8765	2922	1	0.41	21.474	1.146	74.245
8766	2922	2	-0.82	22.116	0.817	74.937
8767	2923	1	0.41	5.524	46.866	19.778
8768	2923	1	0.41	6.288	46.098	21
8769	2923	2	-0.82	5.998	46.027	20.046
8770	2924	1	0.41	3.458	32.121	67.496
8771	2924	1	0.41	1.93	32.535	67.093
8772	2924	2	-0.82	2.846	32.884	67.286
8773	2925	1	0.41	43.162	42.842	60.115
8774	2925	1	0.41	44.617	42.348	59.56
8775	2925	2	-0.82	43.741	42.046	59.936
8776	2926	1	0.41	12.406	33.294	47.654
8777	2926	1	0.41	13.314	34.176	48.685
8778	2926	2	-0.82	12.521	33.573	48.608
8779	2927	1	0.41	29.772	39.543	27.049
8780	2927	1	0.41	31.324	39.26	26.627
8781	2927	2	-0.82	30.475	39.711	26.356
8782	2928	1	0.41	41.237	34.258	71.851
8783	2928	1	0.41	41.801	33.174	70.767
8784	2928	2	-0.82	41.17	33.937	70.906
8785	2929	1	0.41	27.61	27.864	44.184
8786	2929	1	0.41	28.881	27.051	43.557
8787	2929	2	-0.82	28.553	27.945	43.861
8788	2930	1	0.41	44.131	34.057	26.298
8789	2930	1	0.41	45.655	34.458	25.867
8790	2930	2	-0.82	44.877	33.867	25.658
8791	2931	1	0.41	24.269	16.321	11.128
8792	2931	1	0.41	23.431	16.051	9.753
8793	2931	2	-0.82	24.213	16.529	10.151
8794	2932	1	0.41	5.915	22.675	51.371
8795	2932	1	0.41	5.759	24.262	51.724
8796	2932	2	-0.82	5.295	23.459	51.352
8797	2933	1	0.41	15.255	13.72	61.211
8798	2933	1	0.41	13.636	13.611	61.397
8799	2933	2	-0.82	14.487	13.091	61.333
8800	2934	1	0.41	46.437	2.119	52.879
8801	2934	1	0.41	47.906	2.429	53.523
8802	2934	2	-0.82	47.383	1.801	52.946
8803	2935	1	0.41	39.455	25.771	8.817
8804	2935	1	0.41	40.194	24.473	9.48
8805	2935	2	-0.82	39.352	24.804	9.055
8806	2936	1	0.41	40.728	37.757	58.947
8807	2936	1	0.41	39.207	37.348	59.378
8808	2936	2	-0.82	40.052	37.019	58.959
8809	2937	1	0.41	38.283	17.194	30.166
8810	2937	1	0.41	39.023	16.015	31.021
8811	2937	2	-0.82	38.139	16.408	30.768
8812	2938	1	0.41	36.181	28.48	19.158
8813	2938	1	0.41	34.851	28.929	18.323
8814	2938	2	-0.82	35.608	28.278	18.364
8815	2939	1	0.41	0.509	30.282	2.929
8816	2939	1	0.41	0.837	29.713	1.434
8817	2939	2	-0.82	0.361	30.424	1.95
8818	2940	1	0.41	44.164	43.82	54.472
8819	2940	1	0.41	44.351	42.212	54.685
8820	2940	2	-0.82	43.697	42.936	54.468
8821	2941	1	0.41	33.146	32.594	13.038
8822	2941	1	0.41	31.727	32.541	12.232
8823	2941	2	-0.82	32.155	32.699	13.121
8824	2942	1	0.41	3.409	48.142	52.426
8825	2942	1	0.41	4.419	47.614	51.256
8826	2942	2	-0.82	4.279	48.307	51.962
8827	2943	1	0.41	37.192	19.972	71.948
8828	2943	1	0.41	37.664	21.333	71.179
8829	2943	2	-0.82	37.889	20.375	71.355
8830	2944	1	0.41	38.413	17.093	25.979
8831	2944	1	0.41	37.21	16.184	26.605
8832	2944	2	-0.82	37.972	16.196	25.96
8833	2945	1	0.41	7.953	32.716	3.987
8834	2945	1	0.41	9.151	32.573	5.088
8835	2945	2	-0.82	8.666	33.208	4.487
8836	2946	1	0.41	48.236	42.146	4.181
8837	2946	1	0.41	49.842	42.087	3.896
8838	2946	2	-0.82	48.962	41.658	3.698
8839	2947	1	0.41	35.562	10.744	58.354
8840	2947	1	0.41	35.986	9.297	57.726
8841	2947	2	-0.82	36.317	10.104	58.215
8842	2948	1	0.41	20.674	36.306	10.648
8843	2948	1	0.41	21.663	36.426	9.354
8844	2948	2	-0.82	21.086	36.937	9.99
8845	2949	1	0.41	34.648	15.017	51.712
8846	2949	1	0.41	33.415	14.358	52.556
8847	2949	2	-0.82	34.145	14.173	51.9
8848	2950	1	0.41	40.568	22.218	46.158
8849	2950	1	0.41	41.723	21.576	47.117
8850	2950	2	-0.82	41.226	22.411	46.887
8851	2951	1	0.41	30.785	25.907	4.9
8852	2951	1	0.41	32.198	25.354	5.503
8853	2951	2	-0.82	31.295	25.089	5.166
8854	2952	1	0.41	18.182	34.784	17.217
8855	2952	1	0.41	17.399	36.198	17.448
8856	2952	2	-0.82	17.299	35.204	17.425
8857	2953	1	0.41	25.278	29.156	29.257
8858	2953	1	0.41	26.38	28.223	30.021
8859	2953	2	-0.82	25.739	28.982	30.128
8860	2954	1	0.41	45.453	12.289	43.784
8861	2954	1	0.41	46.549	13.466	44.068
8862	2954	2	-0.82	46.119	12.643	44.44
8863	2955	1	0.41	7.059	12.347	9.217
8864	2955	1	0.41	7.867	12.907	7.914
8865	2955	2	-0.82	7.964	12.484	8.814
8866	2956	1	0.41	22.972	15.318	63.065
8867	2956	1	0.41	21.512	15.006	62.404
8868	2956	2	-0.82	22.421	14.634	62.587
8869	2957	1	0.41	42.234	37.194	38.982
8870	2957	1	0.41	42.877	38.476	38.202
8871	2957	2	-0.82	42.919	37.484	38.312
8872	2958	1	0.41	24.548	14.81	33.684
8873	2958	1	0.41	25.369	15.377	32.391
8874	2958	2	-0.82	25.255	14.599	33.009
8875	2959	1	0.41	22.748	42.486	47.552
8876	2959	1	0.41	22.081	41.541	48.704
8877	2959	2	-0.82	21.965	42.373	48.163
8878	2960	1	0.41	37.028	3.56	22.666
8879	2960	1	0.41	35.789	3.499	23.728
8880	2960	2	-0.82	36.035	3.63	22.768
8881	2961	1	0.41	43.679	18.719	4.244
8882	2961	1	0.41	43.258	19.163	5.758
8883	2961	2	-0.82	43.078	18.517	5.018
8884	2962	1	0.41	18.373	34.349	29.766
8885	2962	1	0.41	19.275	32.988	29.709
8886	2962	2	-0.82	19.305	33.987	29.732
8887	2963	1	0.41	5.633	37.301	14.354
8888	2963	1	0.41	5.089	37.133	15.885
8889	2963	2	-0.82	5.823	37.503	15.315
8890	2964	1	0.41	34.878	40.077	63.558
8891	2964	1	0.41	36.386	40.396	64.095
8892	2964	2	-0.82	35.447	40.735	64.05
8893	2965	1	0.41	30.722	12.474	48.21
8894	2965	1	0.41	29.359	11.783	48.787
8895	2965	2	-0.82	29.736	12.372	48.073
8896	2966	1	0.41	17.178	33.799	26.668
8897	2966	1	0.41	16.995	34.137	25.081
8898	2966	2	-0.82	16.522	33.857	25.915
8899	2967	1	0.41	7.571	41.647	5.485
8900	2967	1	0.41	7.382	41.302	3.9
8901	2967	2	-0.82	8.016	41.271	4.671
8902	2968	1	0.41	46.544	45.856	22.523
8903	2968	1	0.41	46.944	46.555	21.103
8904	2968	2	-0.82	47.16	46.505	22.078
8905	2969	1	0.41	18.348	33.851	1.694
8906	2969	1	0.41	17.114	33.014	2.36
8907	2969	2	-0.82	18.008	32.937	1.919
8908	2970	1	0.41	45.281	40.25	43.703
8909	2970	1	0.41	45.165	38.68	44.137
8910	2970	2	-0.82	45.614	39.325	43.519
8911	2971	1	0.41	1.813	12.451	26.914
8912	2971	1	0.41	0.349	11.766	27.152
8913	2971	2	-0.82	1.026	12.027	26.465
8914	2972	1	0.41	42.505	37.605	34.734
8915	2972	1	0.41	43.683	36.589	35.229
8916	2972	2	-0.82	42.795	36.649	34.776
8917	2973	1	0.41	0.398	12.152	46.862
8918	2973	1	0.41	1.423	11.816	45.636
8919	2973	2	-0.82	0.479	11.741	45.954
8920	2974	1	0.41	8.517	29.759	23.603
8921	2974	1	0.41	7.783	28.382	23.121
8922	2974	2	-0.82	8.604	28.945	23.029
8923	2975	1	0.41	29.662	13.918	30.959
8924	2975	1	0.41	28.085	13.587	30.696
8925	2975	2	-0.82	28.87	13.402	31.285
8926	2976	1	0.41	23.812	16.838	50.414
8927	2976	1	0.41	23.854	17.802	49.097
8928	2976	2	-0.82	24.387	17.183	49.672
8929	2977	1	0.41	44.917	2.019	46.356
8930	2977	1	0.41	44.505	3.566	46.036
8931	2977	2	-0.82	45.024	2.97	46.647
8932	2978	1	0.41	21.99	40.055	28.326
8933	2978	1	0.41	21.866	38.881	29.454
8934	2978	2	-0.82	21.398	39.341	28.7
8935	2979	1	0.41	4.361	48.956	66.868
8936	2979	1	0.41	4.16	47.335	66.866
8937	2979	2	-0.82	4.833	48.074	66.878
8938	2980	1	0.41	19.508	35.334	46.243
8939	2980	1	0.41	19.264	34.036	47.203
8940	2980	2	-0.82	19.895	34.778	46.979
8941	2981	1	0.41	38.734	16.176	16.534
8942	2981	1	0.41	39.48	14.731	16.381
8943	2981	2	-0.82	38.594	15.193	16.408
8944	2982	1	0.41	34.822	25.046	50.765
8945	2982	1	0.41	36.336	25.616	50.983
8946	2982	2	-0.82	35.789	24.894	50.562
8947	2983	1	0.41	28.742	1.71	13.257
8948	2983	1	0.41	29.102	3.297	13.404
8949	2983	2	-0.82	28.585	2.622	12.878
8950	2984	1	0.41	45.251	4.058	35.983
8951	2984	1	0.41	45.152	4.882	37.389
8952	2984	2	-0.82	45.648	4.169	36.895
8953	2985	1	0.41	30.306	1.578	70.425
8954	2985	1	0.41	31	0.1	70.417
8955	2985	2	-0.82	30.131	0.593	70.427
8956	2986	1	0.41	39.996	25.002	58.607
8957	2986	1	0.41	39.264	24.099	59.754
8958	2986	2	-0.82	39.568	25.019	59.511
8959	2987	1	0.41	29.625	5.804	13.927
8960	2987	1	0.41	28.668	6.036	12.624
8961	2987	2	-0.82	28.736	6.141	13.616
8962	2988	1	0.41	36.024	12.344	20.717
8963	2988	1	0.41	35.249	12.695	19.324
8964	2988	2	-0.82	36.056	12.89	19.88
8965	2989	1	0.41	35.117	41.123	19.146
8966	2989	1	0.41	36.536	40.392	18.801
8967	2989	2	-0.82	35.711	40.348	19.363
8968	2990	1	0.41	6.28	44.051	37.341
8969	2990	1	0.41	7.882	44.33	37.196
8970	2990	2	-0.82	7.192	43.665	37.48
8971	2991	1	0.41	35.567	36.955	73.31
8972	2991	1	0.41	36.566	35.862	73.999
8973	2991	2	-0.82	35.781	35.981	73.392
8974	2992	1	0.41	6.51	40.235	1.86
8975	2992	1	0.41	7.293	41.177	0.78
8976	2992	2	-0.82	7.243	40.904	1.74
8977	2993	1	0.41	7.55	19.383	43.756
8978	2993	1	0.41	7.943	17.8	43.835
8979	2993	2	-0.82	8.307	18.73	43.797
8980	2994	1	0.41	34.336	34.953	71.224
8981	2994	1	0.41	34.322	35.94	69.924
8982	2994	2	-0.82	34.38	34.989	70.226
8983	2995	1	0.41	3.732	33.223	40.867
8984	2995	1	0.41	4.624	31.946	40.378
8985	2995	2	-0.82	4.478	32.605	41.115
8986	2996	1	0.41	35.505	8.774	15.709
8987	2996	1	0.41	37.113	8.503	15.62
8988	2996	2	-0.82	36.217	8.071	15.712
8989	2997	1	0.41	44.545	42.742	69.658
8990	2997	1	0.41	42.979	43.142	69.892
8991	2997	2	-0.82	43.905	43.501	69.782
8992	2998	1	0.41	7.288	42.947	73.324
8993	2998	1	0.41	8.155	42.434	72.038
8994	2998	2	-0.82	7.742	42.159	72.906
8995	2999	1	0.41	13.344	15.545	35.024
8996	2999	1	0.41	14.751	14.844	34.582
8997	2999	2	-0.82	14.328	15.502	35.202
8998	3000	1	0.41	43.848	43.323	24.27
8999	3000	1	0.41	42.799	43.549	23.04
9000	3000	2	-0.82	43.438	42.905	23.459
9001	3001	1	0.41	45.76	12.2	38.77
9002	3001	1	0.41	46.956	11.454	39.594
9003	3001	2	-0.82	46.434	11.462	38.742
9004	3002	1	0.41	16.203	30.27	15.832
9005	3002	1	0.41	17.54	30.959	16.469
9006	3002	2	-0.82	17.203	30.247	15.854
9007	3003	1	0.41	25.358	38.897	17.907
9008	3003	1	0.41	25.338	39.152	16.294
9009	3003	2	-0.82	24.883	39.361	17.159
9010	3004	1	0.41	42.265	40.912	8.138
9011	3004	1	0.41	42.012	41.844	6.821
9012	3004	2	-0.82	42.247	40.926	7.138
9013	3005	1	0.41	14.342	32.265	42.887
9014	3005	1	0.41	13.87	30.732	43.197
9015	3005	2	-0.82	14.634	31.308	42.907
9016	3006	1	0.41	13.316	42.488	60.66
9017	3006	1	0.41	12.931	41.09	61.411
9018	3006	2	-0.82	12.678	42.05	61.293
9019	3007	1	0.41	1.315	38.35	11.503
9020	3007	1	0.41	0.103	38.062	12.558
9021	3007	2	-0.82	0.474	38.717	11.9
9022	3008	1	0.41	43.863	16.031	37.819
9023	3008	1	0.41	43.622	14.565	37.142
9024	3008	2	-0.82	43.721	15.542	36.958
9025	3009	1	0.41	10.816	34.336	18.056
9026	3009	1	0.41	12.182	34.838	18.797
9027	3009	2	-0.82	11.649	34.038	18.523
9028	3010	1	0.41	8.104	8.356	68.145
9029	3010	1	0.41	9.133	9.541	67.695
9030	3010	2	-0.82	9.019	8.737	68.277
9031	3011	1	0.41	47.066	11.054	33.707
9032	3011	1	0.41	48.226	11.868	34.518
9033	3011	2	-0.82	47.339	11.947	34.064
9034	3012	1	0.41	1.822	24.948	20.074
9035	3012	1	0.41	1.568	23.867	18.876
9036	3012	2	-0.82	1.714	24.834	19.086
9037	3013	1	0.41	12.691	46.538	35.042
9038	3013	1	0.41	13.75	46.695	33.809
9039	3013	2	-0.82	13.124	46.069	34.272
9040	3014	1	0.41	41.385	0.933	39.708
9041	3014	1	0.41	40.239	2.047	40.041
9042	3014	2	-0.82	40.735	1.58	39.31
9043	3015	1	0.41	5.834	21.681	69.519
9044	3015	1	0.41	4.317	22.269	69.649
9045	3015	2	-0.82	4.866	21.485	69.363
9046	3016	1	0.41	35.131	31.479	63.108
9047	3016	1	0.41	34.579	31.446	61.571
9048	3016	2	-0.82	35.27	31.831	62.182
9049	3017	1	0.41	8.298	42.227	68.072
9050	3017	1	0.41	9.491	41.686	67.097
9051	3017	2	-0.82	8.632	42.195	67.129
9052	3018	1	0.41	46.332	45.576	58.793
9053	3018	1	0.41	45.507	44.171	58.688
9054	3018	2	-0.82	46.416	44.58	58.757
9055	3019	1	0.41	7.655	33.996	13.414
9056	3019	1	0.41	6.501	35.148	13.506
9057	3019	2	-0.82	6.745	34.267	13.101
9058	3020	1	0.41	2.527	5.001	70.244
9059	3020	1	0.41	1.572	5.462	71.485
9060	3020	2	-0.82	2.188	4.749	71.15
9061	3021	1	0.41	4.389	7.731	49.929
9062	3021	1	0.41	4.105	6.156	50.254
9063	3021	2	-0.82	4.193	6.837	49.527
9064	3022	1	0.41	17.251	20.065	71.308
9065	3022	1	0.41	18.54	21.068	71.341
9066	3022	2	-0.82	18.214	20.149	71.563
9067	3023	1	0.41	30.966	21.129	23.587
9068	3023	1	0.41	32.006	20.186	24.42
9069	3023	2	-0.82	31.104	20.225	23.992
9070	3024	1	0.41	47.542	1.747	35.254
9071	3024	1	0.41	47.403	0.12	35.24
9072	3024	2	-0.82	46.967	0.974	35.522
9073	3025	1	0.41	46.479	24.189	13.751
9074	3025	1	0.41	44.865	24.252	13.506
9075	3025	2	-0.82	45.656	23.646	13.583
9076	3026	1	0.41	22.702	22.659	15.843
9077	3026	1	0.41	23.432	21.272	16.3
9078	3026	2	-0.82	23.471	22.269	16.35
9079	3027	1	0.41	16.247	15.859	19.969
9080	3027	1	0.41	17.782	15.694	20.504
9081	3027	2	-0.82	16.818	15.655	20.765
9082	3028	1	0.41	19.216	35.741	48.837
9083	3028	1	0.41	19.372	37.141	48.011
9084	3028	2	-0.82	18.8	36.332	48.146
9085	3029	1	0.41	45.866	36.741	72.419
9086	3029	1	0.41	46.652	37.157	71.049
9087	3029	2	-0.82	46.684	37.182	72.048
9088	3030	1	0.41	17.9	37.236	51.096
9089	3030	1	0.41	17.64	37.838	49.601
9090	3030	2	-0.82	18.019	37.071	50.117
9091	3031	1	0.41	32.926	2.028	39.33
9092	3031	1	0.41	34.538	1.804	39.194
9093	3031	2	-0.82	33.665	1.357	39.387
9094	3032	1	0.41	14.726	35.658	21.733
9095	3032	1	0.41	13.133	35.835	22.042
9096	3032	2	-0.82	14.05	36.158	22.274
9097	3033	1	0.41	25.058	35.963	42.435
9098	3033	1	0.41	25.93	35.029	41.419
9099	3033	2	-0.82	25.443	35.052	42.291
9100	3034	1	0.41	13.002	0.957	49.177
9101	3034	1	0.41	11.836	0.24	50.068
9102	3034	2	-0.82	12.714	0.103	49.61
9103	3035	1	0.41	32.391	23.854	36.317
9104	3035	1	0.41	33.958	24.173	35.987
9105	3035	2	-0.82	33.098	24.562	36.315
9106	3036	1	0.41	24.34	31.077	76.014
9107	3036	1	0.41	22.711	30.984	76.081
9108	3036	2	-0.82	23.526	31.353	76.526
9109	3037	1	0.41	20.192	32.504	9.069
9110	3037	1	0.41	19.555	31.099	8.535
9111	3037	2	-0.82	19.812	31.622	9.347
9112	3038	1	0.41	28.187	48.548	40.302
9113	3038	1	0.41	27.233	48.577	38.977
9114	3038	2	-0.82	28.082	48.918	39.379
9115	3039	1	0.41	41.451	44.502	52.096
9116	3039	1	0.41	43.016	44.534	52.561
9117	3039	2	-0.82	42.118	44.135	52.745
9118	3040	1	0.41	32.053	9.177	29.208
9119	3040	1	0.41	31.348	8.203	28.104
9120	3040	2	-0.82	32.139	8.317	28.704
9121	3041	1	0.41	12.766	40.288	50.348
9122	3041	1	0.41	13.231	40.035	48.803
9123	3041	2	-0.82	13.523	40.369	49.699
9124	3042	1	0.41	49.09	30.756	39.025
9125	3042	1	0.41	49.5	29.176	39.032
9126	3042	2	-0.82	48.75	29.824	38.906
9127	3043	1	0.41	43.69	23.527	29.275
9128	3043	1	0.41	43.701	23.21	30.877
9129	3043	2	-0.82	43.258	23.737	30.152
9130	3044	1	0.41	8.517	45.087	70.73
9131	3044	1	0.41	10.036	45.336	70.183
9132	3044	2	-0.82	9.461	44.756	70.759
9133	3045	1	0.41	23.802	11.47	22.735
9134	3045	1	0.41	22.727	10.24	22.719
9135	3045	2	-0.82	22.89	11.186	22.438
9136	3046	1	0.41	36.677	19.048	50.595
9137	3046	1	0.41	35.736	18.029	51.456
9138	3046	2	-0.82	36.501	18.67	51.504
9139	3047	1	0.41	16.838	8.236	3.344
9140	3047	1	0.41	17.525	9.631	3.844
9141	3047	2	-0.82	16.662	9.185	3.608
9142	3048	1	0.41	41.924	4.27	28.54
9143	3048	1	0.41	42.494	3.223	29.657
9144	3048	2	-0.82	42.177	3.318	28.714
9145	3049	1	0.41	4.304	12.942	3.603
9146	3049	1	0.41	3.314	11.793	4.207
9147	3049	2	-0.82	4.172	11.958	3.723
9148	3050	1	0.41	21.627	39.509	42.75
9149	3050	1	0.41	20.243	39.936	41.995
9150	3050	2	-0.82	21.067	39.374	41.932
9151	3051	1	0.41	11.023	10.585	32.726
9152	3051	1	0.41	11.398	12.141	33.045
9153	3051	2	-0.82	10.652	11.481	32.967
9154	3052	1	0.41	11.188	4.645	12.937
9155	3052	1	0.41	9.909	4.634	13.952
9156	3052	2	-0.82	10.84	4.97	13.816
9157	3053	1	0.41	12.535	45.446	65.479
9158	3053	1	0.41	11.946	43.978	65.886
9159	3053	2	-0.82	12.022	44.933	66.169
9160	3054	1	0.41	48.628	29.262	61.141
9161	3054	1	0.41	47.999	27.76	61.263
9162	3054	2	-0.82	47.877	28.665	60.858
9163	3055	1	0.41	49.002	1.919	48.335
9164	3055	1	0.41	48.488	0.369	48.344
9165	3055	2	-0.82	49.184	1	48.686
9166	3056	1	0.41	9.626	15.849	4.099
9167	3056	1	0.41	9.535	17.434	3.716
9168	3056	2	-0.82	9.326	16.75	4.414
9169	3057	1	0.41	1.912	12.057	49.902
9170	3057	1	0.41	0.8	13.225	50.163
9171	3057	2	-0.82	1.249	12.666	49.466
9172	3058	1	0.41	32.334	44.933	15.656
9173	3058	1	0.41	33.82	44.867	14.983
9174	3058	2	-0.82	32.94	44.4	15.066
9175	3059	1	0.41	19.238	32.753	74.885
9176	3059	1	0.41	18.755	31.345	75.557
9177	3059	2	-0.82	18.754	31.893	74.721
9178	3060	1	0.41	3.685	2.55	27.125
9179	3060	1	0.41	2.08	2.25	27.145
9180	3060	2	-0.82	2.787	2.923	27.358
9181	3061	1	0.41	2.24	26.969	22.135
9182	3061	1	0.41	1.205	28.032	22.817
9183	3061	2	-0.82	1.522	27.084	22.822
9184	3062	1	0.41	7.842	17.584	32.572
9185	3062	1	0.41	6.724	18.72	32.925
9186	3062	2	-0.82	7.524	18.228	33.267
9187	3063	1	0.41	39.318	10.883	29.816
9188	3063	1	0.41	40.283	11.699	30.85
9189	3063	2	-0.82	39.551	11.787	30.176
9190	3064	1	0.41	0.135	19.096	32.642
9191	3064	1	0.41	0.1	19.366	31.032
9192	3064	2	-0.82	0.464	19.687	31.905
9193	3065	1	0.41	39.473	28.024	74.173
9194	3065	1	0.41	39.136	29.163	75.293
9195	3065	2	-0.82	39.53	28.998	74.389
9196	3066	1	0.41	10.578	0.658	1.308
9197	3066	1	0.41	9.335	1.692	1.076
9198	3066	2	-0.82	9.587	0.732	1.191
9199	3067	1	0.41	43.15	43.888	38.53
9200	3067	1	0.41	44.058	42.57	38.209
9201	3067	2	-0.82	43.144	42.967	38.141
9202	3068	1	0.41	5.882	39.478	20.155
9203	3068	1	0.41	7.501	39.312	20.281
9204	3068	2	-0.82	6.637	38.823	20.169
9205	3069	1	0.41	23.934	12.683	48.155
9206	3069	1	0.41	24.349	14.262	48.168
9207	3069	2	-0.82	24.7	13.326	48.155
9208	3070	1	0.41	0.927	49.078	22.552
9209	3070	1	0.41	0.103	47.7	22.849
9210	3070	2	-0.82	0.101	48.557	22.336
9211	3071	1	0.41	31.078	12.67	74.796
9212	3071	1	0.41	30.283	11.254	74.971
9213	3071	2	-0.82	31.184	11.686	74.943
9214	3072	1	0.41	17.495	27.602	17.401
9215	3072	1	0.41	16.293	28.707	17.377
9216	3072	2	-0.82	16.503	27.73	17.38
9217	3073	1	0.41	28.558	31.977	65.736
9218	3073	1	0.41	28.351	33.508	66.263
9219	3073	2	-0.82	28.397	32.549	66.54
9220	3074	1	0.41	1.54	31.9	5.029
9221	3074	1	0.41	3.08	31.365	5.139
9222	3074	2	-0.82	2.481	32.158	5.249
9223	3075	1	0.41	43.994	27.387	26.707
9224	3075	1	0.41	43.953	27.06	28.306
9225	3075	2	-0.82	43.399	27.175	27.483
9226	3076	1	0.41	21.251	14.571	33.788
9227	3076	1	0.41	20.41	13.197	33.518
9228	3076	2	-0.82	21.317	13.577	33.697
9229	3077	1	0.41	18.556	48.283	61.07
9230	3077	1	0.41	18.78	49.9	61.093
9231	3077	2	-0.82	18.298	49.149	60.643
9232	3078	1	0.41	33.085	4.648	70.652
9233	3078	1	0.41	33.034	6.14	71.314
9234	3078	2	-0.82	33.563	5.295	71.247
9235	3079	1	0.41	20.497	0.348	59.236
9236	3079	1	0.41	19.123	0.416	58.357
9237	3079	2	-0.82	20.12	0.463	58.317
9238	3080	1	0.41	45.52	12.016	9.392
9239	3080	1	0.41	44.055	12.736	9.394
9240	3080	2	-0.82	45.042	12.894	9.392
9241	3081	1	0.41	21.63	16.464	24.677
9242	3081	1	0.41	22.677	15.283	24.257
9243	3081	2	-0.82	22.597	16.223	24.588
9244	3082	1	0.41	48.978	6.177	46.419
9245	3082	1	0.41	49.9	4.872	46.081
9246	3082	2	-0.82	49.889	5.869	46.143
9247	3083	1	0.41	40.875	17.023	31.649
9248	3083	1	0.41	41.768	15.836	32.328
9249	3083	2	-0.82	41.33	16.72	32.487
9250	3084	1	0.41	33.68	35.683	42.246
9251	3084	1	0.41	33.79	34.304	43.114
9252	3084	2	-0.82	34.305	34.983	42.592
9253	3085	1	0.41	19.568	32.178	57.685
9254	3085	1	0.41	21.115	32.263	58.202
9255	3085	2	-0.82	20.176	32.049	58.469
9256	3086	1	0.41	45.371	16.486	19.571
9257	3086	1	0.41	44.184	17.285	20.358
9258	3086	2	-0.82	44.517	16.384	20.081
9259	3087	1	0.41	42.158	21.249	25.097
9260	3087	1	0.41	40.663	20.605	24.963
9261	3087	2	-0.82	41.64	20.399	24.998
9262	3088	1	0.41	40.704	47.707	76.794
9263	3088	1	0.41	41.658	46.721	75.909
9264	3088	2	-0.82	41.54	47.157	76.8
9265	3089	1	0.41	3.059	33.711	29.808
9266	3089	1	0.41	1.79	34.723	29.984
9267	3089	2	-0.82	2.072	33.765	29.959
9268	3090	1	0.41	0.099	37.692	27.274
9269	3090	1	0.41	0.146	36.91	28.706
9270	3090	2	-0.82	0.219	37.801	28.261
9271	3091	1	0.41	12.751	19.679	59.016
9272	3091	1	0.41	12.217	21.157	58.572
9273	3091	2	-0.82	13.018	20.563	58.632
9274	3092	1	0.41	35.954	3.093	19.443
9275	3092	1	0.41	35.089	2.106	20.416
9276	3092	2	-0.82	36.01	2.354	20.115
9277	3093	1	0.41	10.71	11.67	41.776
9278	3093	1	0.41	10.915	10.408	42.792
9279	3093	2	-0.82	10.302	11.152	42.529
9280	3094	1	0.41	33.191	23.544	70.984
9281	3094	1	0.41	34.511	24.127	71.748
9282	3094	2	-0.82	33.672	23.595	71.859
9283	3095	1	0.41	19.582	29.587	66.619
9284	3095	1	0.41	21.151	29.143	66.522
9285	3095	2	-0.82	20.209	28.81	66.565
9286	3096	1	0.41	41.251	44.247	67.612
9287	3096	1	0.41	42.668	44.985	67.275
9288	3096	2	-0.82	42.216	44.101	67.391
9289	3097	1	0.41	21.797	18.426	58.756
9290	3097	1	0.41	23.068	19.447	58.857
9291	3097	2	-0.82	22.071	19.379	58.887
9292	3098	1	0.41	12.029	7.36	16.514
9293	3098	1	0.41	10.931	6.164	16.339
9294	3098	2	-0.82	11.053	7.147	16.473
9295	3099	1	0.41	41.622	32.414	58.046
9296	3099	1	0.41	40.725	33.089	59.232
9297	3099	2	-0.82	41.37	32.357	59.012
9298	3100	1	0.41	21.791	40.95	73.556
9299	3100	1	0.41	22.049	42.152	74.63
9300	3100	2	-0.82	22.215	41.845	73.694
9301	3101	1	0.41	47.549	9.607	0.717
9302	3101	1	0.41	47.195	11.201	0.668
9303	3101	2	-0.82	47.935	10.529	0.678
9304	3102	1	0.41	5.291	9.33	53.544
9305	3102	1	0.41	4.908	10.51	54.606
9306	3102	2	-0.82	4.688	9.584	54.301
9307	3103	1	0.41	34.752	14.556	9.879
9308	3103	1	0.41	34.809	12.966	10.247
9309	3103	2	-0.82	34.96	13.643	9.528
9310	3104	1	0.41	40.336	29.295	31.306
9311	3104	1	0.41	41.552	28.289	30.885
9312	3104	2	-0.82	40.563	28.369	31.002
9313	3105	1	0.41	11.175	30.012	33.556
9314	3105	1	0.41	10.312	31.39	33.705
9315	3105	2	-0.82	10.255	30.404	33.552
9316	3106	1	0.41	24.985	26.341	76.592
9317	3106	1	0.41	23.695	25.339	76.611
9318	3106	2	-0.82	24.041	26.219	76.285
9319	3107	1	0.41	8.764	30.471	48.565
9320	3107	1	0.41	10.388	30.639	48.538
9321	3107	2	-0.82	9.517	31.128	48.523
9322	3108	1	0.41	44.46	20.507	15.013
9323	3108	1	0.41	45.076	19.009	15.224
9324	3108	2	-0.82	44.29	19.529	14.891
9325	3109	1	0.41	35.268	27.075	66.164
9326	3109	1	0.41	36.182	28.069	67.081
9327	3109	2	-0.82	36.142	27.174	66.639
9328	3110	1	0.41	16.207	21.123	21.924
9329	3110	1	0.41	15.775	22.277	22.995
9330	3110	2	-0.82	16.386	22.056	22.236
9331	3111	1	0.41	32.983	12.924	30.281
9332	3111	1	0.41	33.095	14.306	29.418
9333	3111	2	-0.82	33.568	13.706	30.062
9334	3112	1	0.41	3.932	35.246	48.149
9335	3112	1	0.41	2.679	34.527	47.387
9336	3112	2	-0.82	3.226	35.361	47.449
9337	3113	1	0.41	36.403	6.471	51.106
9338	3113	1	0.41	35.809	7.408	52.304
9339	3113	2	-0.82	36.017	7.366	51.327
9340	3114	1	0.41	27.581	18.9	13.595
9341	3114	1	0.41	25.961	18.884	13.8
9342	3114	2	-0.82	26.781	19.454	13.827
9343	3115	1	0.41	40.246	1.467	74.929
9344	3115	1	0.41	40.314	0.276	73.814
9345	3115	2	-0.82	39.936	1.177	74.023
9346	3116	1	0.41	28.742	34.639	25.295
9347	3116	1	0.41	28.602	33.05	25.642
9348	3116	2	-0.82	28.933	33.931	25.976
9349	3117	1	0.41	47.657	35.927	57.076
9350	3117	1	0.41	48.059	37.497	57.278
9351	3117	2	-0.82	48.36	36.618	56.909
9352	3118	1	0.41	4.964	11.687	63.835
9353	3118	1	0.41	3.96	12.313	62.71
9354	3118	2	-0.82	4.008	11.784	63.556
9355	3119	1	0.41	41.925	38.863	43.176
9356	3119	1	0.41	43.245	39.807	42.998
9357	3119	2	-0.82	42.246	39.798	43.029
9358	3120	1	0.41	44.578	31.828	15.465
9359	3120	1	0.41	43.079	32.001	14.84
9360	3120	2	-0.82	43.73	32.356	15.511
9361	3121	1	0.41	25.935	47.218	62.23
9362	3121	1	0.41	26.356	48.467	63.194
9363	3121	2	-0.82	26.086	48.206	62.268
9364	3122	1	0.41	47.429	7.295	51.497
9365	3122	1	0.41	48.893	7.092	52.192
9366	3122	2	-0.82	48.4	7.134	51.323
9367	3123	1	0.41	21.433	40.079	38.516
9368	3123	1	0.41	22.618	39.139	39.13
9369	3123	2	-0.82	21.792	39.658	39.348
9370	3124	1	0.41	17.32	36.969	54.117
9371	3124	1	0.41	16.239	37.377	52.964
9372	3124	2	-0.82	17.126	36.952	53.136
9373	3125	1	0.41	44.491	48.994	37.102
9374	3125	1	0.41	45.844	49.652	36.469
9375	3125	2	-0.82	45.392	48.796	36.716
9376	3126	1	0.41	28.03	16.214	4.594
9377	3126	1	0.41	27.883	15.618	6.107
9378	3126	2	-0.82	27.404	15.788	5.246
9379	3127	1	0.41	29.808	42.443	17.71
9380	3127	1	0.41	30.453	41.829	16.341
9381	3127	2	-0.82	30.36	41.701	17.328
9382	3128	1	0.41	15.662	33.072	44.825
9383	3128	1	0.41	15.942	34.384	45.754
9384	3128	2	-0.82	15.319	33.973	45.09
9385	3129	1	0.41	3.059	31.542	48.547
9386	3129	1	0.41	3.998	31.696	47.22
9387	3129	2	-0.82	3.659	31.057	47.91
9388	3130	1	0.41	37.408	25.282	11.98
9389	3130	1	0.41	38.887	25.174	11.296
9390	3130	2	-0.82	38.271	24.777	11.976
9391	3131	1	0.41	5.129	21.299	49.534
9392	3131	1	0.41	3.714	21.817	50.164
9393	3131	2	-0.82	4.567	22.103	49.728
9394	3132	1	0.41	36.38	0.303	66.41
9395	3132	1	0.41	37.942	0.528	66.827
9396	3132	2	-0.82	37.087	0.987	66.59
9397	3133	1	0.41	25.75	23.11	40.793
9398	3133	1	0.41	26.804	22.475	39.72
9399	3133	2	-0.82	26.544	23.303	40.216
9400	3134	1	0.41	40.092	1.843	24.067
9401	3134	1	0.41	38.948	2.836	23.457
9402	3134	2	-0.82	39.386	2.513	24.295
9403	3135	1	0.41	32.907	39.245	64.516
9404	3135	1	0.41	34.13	39.46	65.577
9405	3135	2	-0.82	33.709	38.82	64.935
9406	3136	1	0.41	15.14	38.422	57.325
9407	3136	1	0.41	13.901	37.862	58.229
9408	3136	2	-0.82	14.871	37.753	58.018
9409	3137	1	0.41	25.628	14.553	71.139
9410	3137	1	0.41	24.519	13.359	71.257
9411	3137	2	-0.82	25.49	13.582	71.338
9412	3138	1	0.41	14.454	4.257	46.051
9413	3138	1	0.41	13.273	5.141	46.751
9414	3138	2	-0.82	14.092	5.18	46.18
9415	3139	1	0.41	19.981	27.178	68.284
9416	3139	1	0.41	18.504	26.746	67.736
9417	3139	2	-0.82	19.485	26.57	67.663
9418	3140	1	0.41	12.031	10.247	13.379
9419	3140	1	0.41	12.775	10.421	14.822
9420	3140	2	-0.82	12.464	9.761	14.138
9421	3141	1	0.41	41.406	15.521	6.054
9422	3141	1	0.41	40.193	14.573	6.599
9423	3141	2	-0.82	40.448	15.505	6.341
9424	3142	1	0.41	23.029	5.366	37.324
9425	3142	1	0.41	22.676	4.277	36.16
9426	3142	2	-0.82	22.567	4.501	37.128
9427	3143	1	0.41	7.665	21.254	31.952
9428	3143	1	0.41	7.525	20.197	30.716
9429	3143	2	-0.82	7.992	20.386	31.579
9430	3144	1	0.41	27.129	7.552	46.693
9431	3144	1	0.41	27.568	8.225	48.114
9432	3144	2	-0.82	26.831	7.761	47.625
9433	3145	1	0.41	46.749	2.133	69.998
9434	3145	1	0.41	46.9	0.51	70.088
9435	3145	2	-0.82	46.341	1.293	70.356
9436	3146	1	0.41	36.753	17.382	69.043
9437	3146	1	0.41	36.767	16.508	70.423
9438	3146	2	-0.82	36.752	16.458	69.425
9439	3147	1	0.41	43.841	27.372	74.891
9440	3147	1	0.41	43.121	28.814	75.156
9441	3147	2	-0.82	43.998	28.347	75.052
9442	3148	1	0.41	36.38	41.678	43.807
9443	3148	1	0.41	37.851	42.377	43.696
9444	3148	2	-0.82	37.347	41.519	43.607
9445	3149	1	0.41	9.389	6.549	34.818
9446	3149	1	0.41	10.304	6.417	33.472
9447	3149	2	-0.82	9.87	7.058	34.104
9448	3150	1	0.41	30.084	36.17	54.77
9449	3150	1	0.41	29.257	37.571	54.915
9450	3150	2	-0.82	29.198	36.576	54.995
9451	3151	1	0.41	22.363	20.229	75.474
9452	3151	1	0.41	20.951	19.443	75.711
9453	3151	2	-0.82	21.946	19.348	75.701
9454	3152	1	0.41	5.574	13.606	47.38
9455	3152	1	0.41	4.97	14.38	46.075
9456	3152	2	-0.82	5.023	14.382	47.073
9457	3153	1	0.41	37.557	47.368	28.891
9458	3153	1	0.41	35.948	47.118	29.016
9459	3153	2	-0.82	36.84	46.673	28.947
9460	3154	1	0.41	31.635	26.435	24.147
9461	3154	1	0.41	30.821	25.075	24.54
9462	3154	2	-0.82	30.75	26.066	24.433
9463	3155	1	0.41	21.054	32.273	1.257
9464	3155	1	0.41	21.821	31.062	2.038
9465	3155	2	-0.82	21.895	31.734	1.302
9466	3156	1	0.41	39.919	5.98	5.71
9467	3156	1	0.41	38.787	4.816	5.533
9468	3156	2	-0.82	38.988	5.786	5.4
9469	3157	1	0.41	32.565	8.613	36.171
9470	3157	1	0.41	31.238	9.55	36.008
9471	3157	2	-0.82	32.224	9.553	36.167
9472	3158	1	0.41	41.202	41.039	28.244
9473	3158	1	0.41	42.688	41.252	27.6
9474	3158	2	-0.82	41.708	41.374	27.448
9475	3159	1	0.41	47.293	36.659	44.477
9476	3159	1	0.41	46.607	35.339	43.804
9477	3159	2	-0.82	47.319	36.032	43.698
9478	3160	1	0.41	40.775	25.566	13.171
9479	3160	1	0.41	39.809	26.759	12.614
9480	3160	2	-0.82	40.12	26.276	13.431
9481	3161	1	0.41	14.525	17.843	24.269
9482	3161	1	0.41	14.758	19.449	24.09
9483	3161	2	-0.82	15.053	18.543	23.788
9484	3162	1	0.41	2.03	29.533	74.696
9485	3162	1	0.41	1.635	30.642	75.829
9486	3162	2	-0.82	2.385	30.25	75.296
9487	3163	1	0.41	4.854	9.637	69.992
9488	3163	1	0.41	4.429	10.216	68.526
9489	3163	2	-0.82	4.809	10.455	69.418
9490	3164	1	0.41	28.561	24.956	2.329
9491	3164	1	0.41	29.116	26.441	2.721
9492	3164	2	-0.82	28.657	25.902	2.017
9493	3165	1	0.41	35.318	46.231	61.525
9494	3165	1	0.41	36.939	46.214	61.725
9495	3165	2	-0.82	36.126	45.646	61.599
9496	3166	1	0.41	35.086	29.405	8.756
9497	3166	1	0.41	34.2	28.611	7.637
9498	3166	2	-0.82	35.128	28.833	7.936
9499	3167	1	0.41	33.759	0.427	28.351
9500	3167	1	0.41	33.431	0.644	26.766
9501	3167	2	-0.82	34.16	0.571	27.446
9502	3168	1	0.41	3.824	7.813	39.301
9503	3168	1	0.41	3.83	8.789	40.611
9504	3168	2	-0.82	4.184	8.664	39.684
9505	3169	1	0.41	29.438	10.668	34.337
9506	3169	1	0.41	28.805	10.985	35.808
9507	3169	2	-0.82	29.429	11.314	35.101
9508	3170	1	0.41	11.775	8.423	27.215
9509	3170	1	0.41	10.451	8.286	28.162
9510	3170	2	-0.82	11.177	7.781	27.696
9511	3171	1	0.41	46.647	4.968	52.961
9512	3171	1	0.41	45.342	4.339	52.206
9513	3171	2	-0.82	46.018	5.076	52.191
9514	3172	1	0.41	11.298	41.22	51.901
9515	3172	1	0.41	9.702	40.895	52.012
9516	3172	2	-0.82	10.603	40.504	51.83
9517	3173	1	0.41	39.091	36.631	18.218
9518	3173	1	0.41	38.014	36.367	17.02
9519	3173	2	-0.82	38.906	36.758	17.244
9520	3174	1	0.41	26.03	39.735	25.421
9521	3174	1	0.41	27.131	40.516	24.503
9522	3174	2	-0.82	27.004	39.923	25.297
9523	3175	1	0.41	41.726	17.357	52.007
9524	3175	1	0.41	42.381	18.413	53.066
9525	3175	2	-0.82	42.541	17.576	52.544
9526	3176	1	0.41	21.566	44.349	75.028
9527	3176	1	0.41	22.21	44.307	76.528
9528	3176	2	-0.82	22.247	44.757	75.637
9529	3177	1	0.41	12.286	32.651	6.869
9530	3177	1	0.41	12.421	34.206	6.389
9531	3177	2	-0.82	12.099	33.296	6.128
9532	3178	1	0.41	25.945	28.053	12.022
9533	3178	1	0.41	25.811	26.969	13.236
9534	3178	2	-0.82	25.434	27.261	12.358
9535	3179	1	0.41	5.657	16.957	33.7
9536	3179	1	0.41	6.221	15.493	34.151
9537	3179	2	-0.82	5.689	15.986	33.464
9538	3180	1	0.41	39.348	2.58	45.269
9539	3180	1	0.41	40.396	3.825	45.404
9540	3180	2	-0.82	39.467	3.565	45.143
9541	3181	1	0.41	49.135	12.844	57.857
9542	3181	1	0.41	48.03	11.643	57.782
9543	3181	2	-0.82	48.979	11.892	57.591
9544	3182	1	0.41	0.847	39.187	63.609
9545	3182	1	0.41	1.863	38.111	64.298
9546	3182	2	-0.82	1.644	39.081	64.203
9547	3183	1	0.41	47.684	39.021	7.688
9548	3183	1	0.41	47.414	40.469	6.984
9549	3183	2	-0.82	48.052	39.939	7.541
9550	3184	1	0.41	37.713	27.549	23.96
9551	3184	1	0.41	36.169	27.374	23.456
9552	3184	2	-0.82	36.81	27.98	23.926
9553	3185	1	0.41	37.57	32.237	58.878
9554	3185	1	0.41	36.318	33.219	59.246
9555	3185	2	-0.82	37.16	33.135	58.714
9556	3186	1	0.41	42.582	13.973	18.411
9557	3186	1	0.41	43.964	14.831	18.268
9558	3186	2	-0.82	43.114	14.57	17.811
9559	3187	1	0.41	29.287	42.072	52.475
9560	3187	1	0.41	29.522	43.672	52.243
9561	3187	2	-0.82	28.836	42.962	52.398
9562	3188	1	0.41	9.648	36.375	48.697
9563	3188	1	0.41	10.546	37.045	49.885
9564	3188	2	-0.82	9.803	37.203	49.236
9565	3189	1	0.41	2.011	1.652	56.3
9566	3189	1	0.41	2.579	0.17	56.684
9567	3189	2	-0.82	1.928	0.886	56.937
9568	3190	1	0.41	28.078	27.194	30.968
9569	3190	1	0.41	29.234	28.315	31.244
9570	3190	2	-0.82	29.063	27.349	31.054
9571	3191	1	0.41	4.35	1.474	65.989
9572	3191	1	0.41	5.426	2.622	65.552
9573	3191	2	-0.82	4.525	2.233	65.362
9574	3192	1	0.41	11.662	0.401	16.743
9575	3192	1	0.41	11.956	1.775	17.575
9576	3192	2	-0.82	11.297	1.039	17.421
9577	3193	1	0.41	12.743	30.242	7.613
9578	3193	1	0.41	11.741	29.304	8.498
9579	3193	2	-0.82	11.915	29.68	7.589
9580	3194	1	0.41	14.076	24.1	53.332
9581	3194	1	0.41	15.208	22.927	53.235
9582	3194	2	-0.82	14.227	23.112	53.292
9583	3195	1	0.41	18.001	9.825	31.136
9584	3195	1	0.41	18.537	9.12	29.764
9585	3195	2	-0.82	18.431	9.008	30.751
9586	3196	1	0.41	0.147	30.948	45.811
9587	3196	1	0.41	1	32.003	44.902
9588	3196	2	-0.82	0.1	31.595	45.05
9589	3197	1	0.41	4.887	14.064	38.278
9590	3197	1	0.41	6.243	13.163	38.156
9591	3197	2	-0.82	5.886	14.092	38.247
9592	3198	1	0.41	15.648	36.409	14.647
9593	3198	1	0.41	16.084	34.924	14.127
9594	3198	2	-0.82	16.351	35.887	14.163
9595	3199	1	0.41	37.648	48.453	71.187
9596	3199	1	0.41	37	49.843	71.748
9597	3199	2	-0.82	37.279	49.345	70.927
9598	3200	1	0.41	31.283	27.821	44.826
9599	3200	1	0.41	32.73	27.086	44.646
9600	3200	2	-0.82	31.893	27.116	45.19
9601	3201	1	0.41	2.931	33.648	42.971
9602	3201	1	0.41	1.365	33.194	43.066
9603	3201	2	-0.82	2.307	32.867	42.997
9604	3202	1	0.41	28.686	13.736	0.224
9605	3202	1	0.41	29.843	12.589	0.103
9606	3202	2	-0.82	28.862	12.752	0.205
9607	3203	1	0.41	28.691	42.362	0.645
9608	3203	1	0.41	29.375	41.092	1.41
9609	3203	2	-0.82	28.911	41.389	0.576
9610	3204	1	0.41	28.271	45.194	3.08
9611	3204	1	0.41	27.644	45.134	1.574
9612	3204	2	-0.82	28.147	44.622	2.269
9613	3205	1	0.41	28.921	34.038	18.141
9614	3205	1	0.41	28.576	32.513	18.613
9615	3205	2	-0.82	29.31	33.176	18.466
9616	3206	1	0.41	6.829	21.224	18.255
9617	3206	1	0.41	6.616	20.964	16.657
9618	3206	2	-0.82	7.135	20.691	17.466
9619	3207	1	0.41	23.95	32.366	5.811
9620	3207	1	0.41	24.563	30.949	6.343
9621	3207	2	-0.82	23.773	31.388	5.917
9622	3208	1	0.41	4.447	43.524	53.07
9623	3208	1	0.41	3.831	42.263	52.235
9624	3208	2	-0.82	3.661	42.914	52.974
9625	3209	1	0.41	43.577	43.615	6.716
9626	3209	1	0.41	44.111	45.151	6.567
9627	3209	2	-0.82	44.332	44.24	6.914
9628	3210	1	0.41	41.813	15.725	50.357
9629	3210	1	0.41	43.352	15.811	49.817
9630	3210	2	-0.82	42.628	16.303	50.299
9631	3211	1	0.41	36.166	22.754	35.962
9632	3211	1	0.41	36.233	24.365	36.219
9633	3211	2	-0.82	36.705	23.583	35.813
9634	3212	1	0.41	35.869	19.824	4.104
9635	3212	1	0.41	35.535	21.081	5.09
9636	3212	2	-0.82	35.619	20.087	5.036
9637	3213	1	0.41	37.354	43.919	6.343
9638	3213	1	0.41	37.207	44.93	7.617
9639	3213	2	-0.82	36.713	44.464	6.883
9640	3214	1	0.41	16.457	20.493	35.37
9641	3214	1	0.41	15.766	20.667	33.901
9642	3214	2	-0.82	16.594	20.827	34.438
9643	3215	1	0.41	37.222	25.469	9.152
9644	3215	1	0.41	36.968	24.095	8.306
9645	3215	2	-0.82	36.541	24.784	8.891
9646	3216	1	0.41	28.398	1.012	58.338
9647	3216	1	0.41	27.983	0.101	57.048
9648	3216	2	-0.82	27.707	0.394	57.963
9649	3217	1	0.41	37.474	2.058	72.764
9650	3217	1	0.41	37.153	3.039	71.498
9651	3217	2	-0.82	36.755	2.409	72.164
9652	3218	1	0.41	41.313	11.913	12.741
9653	3218	1	0.41	42.823	12.533	12.768
9654	3218	2	-0.82	42.018	12.372	12.199
9655	3219	1	0.41	11.159	45.216	5.541
9656	3219	1	0.41	12.339	44.933	6.633
9657	3219	2	-0.82	12.028	44.749	5.701
9658	3220	1	0.41	10.048	5.435	76.8
9659	3220	1	0.41	10.689	4.669	75.509
9660	3220	2	-0.82	9.983	5.308	75.81
9661	3221	1	0.41	11.205	38.737	21.256
9662	3221	1	0.41	10.541	37.274	21.546
9663	3221	2	-0.82	10.432	38.136	21.053
9664	3222	1	0.41	43.71	32.762	38.697
9665	3222	1	0.41	42.922	34.101	39.198
9666	3222	2	-0.82	43.637	33.754	38.592
9667	3223	1	0.41	25.02	24.202	30.359
9668	3223	1	0.41	26.61	24.573	30.358
9669	3223	2	-0.82	25.947	23.826	30.355
9670	3224	1	0.41	7.793	18.884	68.516
9671	3224	1	0.41	6.871	18.189	67.361
9672	3224	2	-0.82	7.518	18.926	67.555
9673	3225	1	0.41	6.824	36.163	23.545
9674	3225	1	0.41	7.778	37.046	22.556
9675	3225	2	-0.82	6.849	36.71	22.708
9676	3226	1	0.41	11.38	31.542	3.177
9677	3226	1	0.41	12.82	31.033	3.755
9678	3226	2	-0.82	12.015	31.593	3.948
9679	3227	1	0.41	47.558	24.86	8.441
9680	3227	1	0.41	47.79	26.375	7.876
9681	3227	2	-0.82	48.242	25.52	8.128
9682	3228	1	0.41	36.287	30.932	24.499
9683	3228	1	0.41	37.121	31.662	23.299
9684	3228	2	-0.82	36.44	31.796	24.018
9685	3229	1	0.41	7.234	46.533	51.685
9686	3229	1	0.41	7.202	48.113	52.097
9687	3229	2	-0.82	6.647	47.334	51.806
9688	3230	1	0.41	25.104	2.849	3.687
9689	3230	1	0.41	23.542	2.542	3.323
9690	3230	2	-0.82	24.414	2.872	2.963
9691	3231	1	0.41	22.293	18.077	68.727
9692	3231	1	0.41	21.97	19.472	69.511
9693	3231	2	-0.82	21.758	18.497	69.46
9694	3232	1	0.41	2.735	23.409	29.406
9695	3232	1	0.41	4.074	23.809	30.25
9696	3232	2	-0.82	3.162	24.112	29.975
9697	3233	1	0.41	3.118	43.364	7.978
9698	3233	1	0.41	4.721	43.051	7.961
9699	3233	2	-0.82	3.809	42.642	7.964
9700	3234	1	0.41	34.235	30.644	68.32
9701	3234	1	0.41	33.366	29.266	68.211
9702	3234	2	-0.82	33.311	30.26	68.299
9703	3235	1	0.41	43.58	13.185	7.257
9704	3235	1	0.41	44.248	14.672	7.154
9705	3235	2	-0.82	44.392	13.732	7.461
9706	3236	1	0.41	48.444	14.148	15.138
9707	3236	1	0.41	49.9	13.505	14.773
9708	3236	2	-0.82	48.929	13.514	14.535
9709	3237	1	0.41	33.123	34.972	34.044
9710	3237	1	0.41	34.668	35.465	34.235
9711	3237	2	-0.82	33.721	35.768	34.139
9712	3238	1	0.41	49.566	32.299	62.019
9713	3238	1	0.41	49.9	30.781	62.521
9714	3238	2	-0.82	49.743	31.722	62.818
9715	3239	1	0.41	43.885	30.739	70.832
9716	3239	1	0.41	42.617	29.796	71.243
9717	3239	2	-0.82	42.89	30.704	70.929
9718	3240	1	0.41	10.098	23.641	32.879
9719	3240	1	0.41	10.869	23.298	34.278
9720	3240	2	-0.82	10.2	23.898	33.841
9721	3241	1	0.41	14.181	7.887	1.085
9722	3241	1	0.41	14.867	8.539	2.416
9723	3241	2	-0.82	14.948	8.431	1.426
9724	3242	1	0.41	14.323	34.523	25.922
9725	3242	1	0.41	15.401	35.749	25.94
9726	3242	2	-0.82	14.429	35.518	25.912
9727	3243	1	0.41	26.518	39.176	32.539
9728	3243	1	0.41	27.674	40.288	32.23
9729	3243	2	-0.82	27.497	39.372	32.59
9730	3244	1	0.41	49.883	9.963	47.68
9731	3244	1	0.41	49.658	8.535	46.92
9732	3244	2	-0.82	49.321	9.471	47.015
9733	3245	1	0.41	15.007	20.223	9.618
9734	3245	1	0.41	13.88	21.253	9.037
9735	3245	2	-0.82	14.712	20.743	8.816
9736	3246	1	0.41	19.99	41.517	7.243
9737	3246	1	0.41	20.651	40.024	7.256
9738	3246	2	-0.82	20.629	40.902	6.78
9739	3247	1	0.41	3.887	31.643	76.143
9740	3247	1	0.41	5.212	30.968	75.468
9741	3247	2	-0.82	4.83	31.808	75.853
9742	3248	1	0.41	42.508	47.095	73.182
9743	3248	1	0.41	43.79	46.135	73.502
9744	3248	2	-0.82	43.233	46.539	72.776
9745	3249	1	0.41	8.661	23.441	8.946
9746	3249	1	0.41	8.101	22.162	9.794
9747	3249	2	-0.82	8.118	22.602	8.897
9748	3250	1	0.41	49.565	13.12	7.582
9749	3250	1	0.41	48.249	13.23	6.621
9750	3250	2	-0.82	48.701	13.602	7.431
9751	3251	1	0.41	21.974	38.038	31.488
9752	3251	1	0.41	20.396	38.302	31.162
9753	3251	2	-0.82	21.099	37.602	31.276
9754	3252	1	0.41	12.288	14.919	17.256
9755	3252	1	0.41	11.881	16.045	16.146
9756	3252	2	-0.82	12.407	15.211	16.307
9757	3253	1	0.41	34.969	22.223	51.468
9758	3253	1	0.41	35.969	21.242	52.309
9759	3253	2	-0.82	35.738	21.587	51.4
9760	3254	1	0.41	31.886	44.399	32.769
9761	3254	1	0.41	30.353	43.965	33.128
9762	3254	2	-0.82	30.922	44.646	32.668
9763	3255	1	0.41	5.914	25.198	62.944
9764	3255	1	0.41	5.08	25.802	61.677
9765	3255	2	-0.82	5.003	25.332	62.555
9766	3256	1	0.41	21.479	37.883	51.016
9767	3256	1	0.41	20.179	37.002	50.568
9768	3256	2	-0.82	21.008	37.007	51.125
9769	3257	1	0.41	22.636	33.646	38.423
9770	3257	1	0.41	22.429	32.049	38.696
9771	3257	2	-0.82	21.962	32.911	38.5
9772	3258	1	0.41	34.809	43.738	2.031
9773	3258	1	0.41	36.174	43.022	1.492
9774	3258	2	-0.82	35.175	42.99	1.477
9775	3259	1	0.41	3.147	7.58	17.971
9776	3259	1	0.41	1.689	6.924	17.64
9777	3259	2	-0.82	2.388	7.045	18.343
9778	3260	1	0.41	25.874	39.075	75.526
9779	3260	1	0.41	26.439	37.98	76.598
9780	3260	2	-0.82	26.316	38.183	75.628
9781	3261	1	0.41	1.24	48.199	31.913
9782	3261	1	0.41	1.292	49.695	31.261
9783	3261	2	-0.82	0.742	48.866	31.358
9784	3262	1	0.41	25.819	33.876	74.446
9785	3262	1	0.41	26.16	35.26	73.648
9786	3262	2	-0.82	25.639	34.859	74.4
9787	3263	1	0.41	25.447	6.856	9.74
9788	3263	1	0.41	24.678	6.654	8.313
9789	3263	2	-0.82	24.759	7.237	9.121
9790	3264	1	0.41	33.457	43.187	57.715
9791	3264	1	0.41	34.86	43.983	57.459
9792	3264	2	-0.82	33.979	43.732	57.058
9793	3265	1	0.41	38.719	24.879	20.033
9794	3265	1	0.41	37.351	24.092	20.453
9795	3265	2	-0.82	37.72	24.908	20.008
9796	3266	1	0.41	34.011	17.106	70.635
9797	3266	1	0.41	35.294	17.991	71.122
9798	3266	2	-0.82	34.3	17.901	71.168
9799	3267	1	0.41	23.361	40.898	21.539
9800	3267	1	0.41	24.865	41.301	21.049
9801	3267	2	-0.82	24.243	41.267	21.831
9802	3268	1	0.41	3.453	46.896	62.047
9803	3268	1	0.41	3.211	46.365	60.522
9804	3268	2	-0.82	2.895	47.003	61.224
9805	3269	1	0.41	22.601	32.428	43.795
9806	3269	1	0.41	23.417	33.5	42.872
9807	3269	2	-0.82	23.478	32.63	43.359
9808	3270	1	0.41	3.103	45.338	23.416
9809	3270	1	0.41	2.254	46.332	24.394
9810	3270	2	-0.82	2.25	45.449	23.926
9811	3271	1	0.41	32.754	46.484	13.906
9812	3271	1	0.41	32.223	45.151	13.126
9813	3271	2	-0.82	31.992	46.085	13.395
9814	3272	1	0.41	45.859	45.221	13.107
9815	3272	1	0.41	45.087	46.383	12.258
9816	3272	2	-0.82	45.822	45.706	12.233
9817	3273	1	0.41	41.551	21.197	49.285
9818	3273	1	0.41	42.317	22.637	49.364
9819	3273	2	-0.82	41.425	22.189	49.324
9820	3274	1	0.41	17.152	47.202	43.008
9821	3274	1	0.41	18.603	47.744	42.492
9822	3274	2	-0.82	18.064	46.929	42.701
9823	3275	1	0.41	2.164	43.613	55.233
9824	3275	1	0.41	3.785	43.703	55.413
9825	3275	2	-0.82	2.928	43.446	55.858
9826	3276	1	0.41	42.49	34.859	53.927
9827	3276	1	0.41	41.386	33.794	53.366
9828	3276	2	-0.82	42.102	33.945	54.046
9829	3277	1	0.41	1.613	12.602	69.181
9830	3277	1	0.41	2.382	11.245	69.662
9831	3277	2	-0.82	2.505	12.166	69.295
9832	3278	1	0.41	35.7	45.501	63.788
9833	3278	1	0.41	35.83	43.901	63.486
9834	3278	2	-0.82	36.158	44.653	64.057
9835	3279	1	0.41	16.716	16.182	67.422
9836	3279	1	0.41	17.67	17.425	67.881
9837	3279	2	-0.82	16.775	17.176	67.512
9838	3280	1	0.41	7.75	43.571	29.714
9839	3280	1	0.41	8.044	43.068	28.189
9840	3280	2	-0.82	7.766	42.778	29.104
9841	3281	1	0.41	18.247	10.694	69.624
9842	3281	1	0.41	16.875	11.577	69.654
9843	3281	2	-0.82	17.248	10.651	69.629
9844	3282	1	0.41	45.439	40.111	39.195
9845	3282	1	0.41	43.904	40.368	39.687
9846	3282	2	-0.82	44.86	40.622	39.83
9847	3283	1	0.41	41.374	25.282	31.407
9848	3283	1	0.41	40.796	25.895	30.008
9849	3283	2	-0.82	40.58	25.325	30.801
9850	3284	1	0.41	43.748	39.298	6.806
9851	3284	1	0.41	44.355	40.237	7.996
9852	3284	2	-0.82	44.472	39.383	7.491
9853	3285	1	0.41	43.453	49.124	49.482
9854	3285	1	0.41	44.206	49.9	48.259
9855	3285	2	-0.82	43.815	49.029	48.555
9856	3286	1	0.41	32.157	25.346	50.898
9857	3286	1	0.41	30.91	25.039	49.89
9858	3286	2	-0.82	31.586	25.72	50.167
9859	3287	1	0.41	29.944	41.767	25.032
9860	3287	1	0.41	28.682	41.209	25.905
9861	3287	2	-0.82	29.255	41.046	25.103
9862	3288	1	0.41	21.441	38.83	8.926
9863	3288	1	0.41	22.848	39.659	8.964
9864	3288	2	-0.82	22.43	38.769	8.785
9865	3289	1	0.41	17.949	35.879	8.919
9866	3289	1	0.41	18.808	36.864	7.94
9867	3289	2	-0.82	18.692	36.548	8.881
9868	3290	1	0.41	46.494	23.695	37.716
9869	3290	1	0.41	45.589	23.412	36.387
9870	3290	2	-0.82	46.502	23.651	36.717
9871	3291	1	0.41	18.119	27.829	39.82
9872	3291	1	0.41	18.413	29.291	39.155
9873	3291	2	-0.82	17.847	28.469	39.101
9874	3292	1	0.41	48.829	6.597	19.748
9875	3292	1	0.41	47.374	6.41	19.031
9876	3292	2	-0.82	48.299	6.768	18.917
9877	3293	1	0.41	19.651	40.609	21.808
9878	3293	1	0.41	19.897	41.775	20.692
9879	3293	2	-0.82	20.342	41.096	21.275
9880	3294	1	0.41	38.209	41.845	19.803
9881	3294	1	0.41	38.11	40.304	20.336
9882	3294	2	-0.82	38.733	41.026	20.039
9883	3295	1	0.41	3.756	36.089	30.996
9884	3295	1	0.41	2.99	36.532	29.623
9885	3295	2	-0.82	3.872	36.283	30.021
9886	3296	1	0.41	47.99	3.837	46.429
9887	3296	1	0.41	46.732	4.831	46.115
9888	3296	2	-0.82	46.996	3.89	46.326
9889	3297	1	0.41	43.292	13.372	70.463
9890	3297	1	0.41	42.78	12.326	69.319
9891	3297	2	-0.82	42.645	13.234	69.713
9892	3298	1	0.41	24.117	39.576	46.745
9893	3298	1	0.41	24.988	40.957	46.737
9894	3298	2	-0.82	25.041	39.959	46.733
9895	3299	1	0.41	27.816	14.341	22.758
9896	3299	1	0.41	27.275	15.873	22.601
9897	3299	2	-0.82	27.784	15.244	23.187
9898	3300	1	0.41	28.316	8.474	44.175
9899	3300	1	0.41	29.363	7.611	45.084
9900	3300	2	-0.82	28.602	7.552	44.439
9901	3301	1	0.41	23.704	25.104	72.137
9902	3301	1	0.41	22.656	24.135	71.344
9903	3301	2	-0.82	23.621	24.311	71.534
9904	3302	1	0.41	45.213	12.238	1.643
9905	3302	1	0.41	45.197	13.005	0.201
9906	3302	2	-0.82	45.74	12.813	1.018
9907	3303	1	0.41	18.792	39.246	51.187
9908	3303	1	0.41	20.341	39.737	51.346
9909	3303	2	-0.82	19.385	40.002	51.465
9910	3304	1	0.41	15.582	44.313	3.083
9911	3304	1	0.41	14.431	44.464	4.231
9912	3304	2	-0.82	14.774	44.829	3.367
9913	3305	1	0.41	38.461	36.345	20.307
9914	3305	1	0.41	39.157	36.567	21.767
9915	3305	2	-0.82	39.323	36.516	20.783
9916	3306	1	0.41	43.052	19.524	26.875
9917	3306	1	0.41	41.819	20.549	27.186
9918	3306	2	-0.82	42.804	20.407	27.275
9919	3307	1	0.41	40.051	38.726	30.319
9920	3307	1	0.41	41.038	39.949	30.763
9921	3307	2	-0.82	40.124	39.56	30.867
9922	3308	1	0.41	2.407	25.478	39.803
9923	3308	1	0.41	1.082	25.6	38.855
9924	3308	2	-0.82	2.064	25.777	38.912
9925	3309	1	0.41	48.981	44.735	51.983
9926	3309	1	0.41	49.897	45.972	51.437
9927	3309	2	-0.82	49.644	45.438	52.243
9928	3310	1	0.41	20.955	8.467	68.541
9929	3310	1	0.41	22.575	8.482	68.335
9930	3310	2	-0.82	21.765	9.05	68.477
9931	3311	1	0.41	38.45	45.88	55.74
9932	3311	1	0.41	39.369	46.012	57.084
9933	3311	2	-0.82	38.745	46.496	56.471
9934	3312	1	0.41	37.112	21.129	73.912
9935	3312	1	0.41	38.326	22.207	73.742
9936	3312	2	-0.82	38.085	21.238	73.709
9937	3313	1	0.41	29.915	3.619	10.885
9938	3313	1	0.41	28.774	2.468	10.684
9939	3313	2	-0.82	29.51	2.975	10.236
9940	3314	1	0.41	6.206	29.992	34.552
9941	3314	1	0.41	7.279	28.845	34.107
9942	3314	2	-0.82	6.909	29.361	34.879
9943	3315	1	0.41	29.493	45.158	36.586
9944	3315	1	0.41	31.051	44.854	36.204
9945	3315	2	-0.82	30.281	45.473	36.056
9946	3316	1	0.41	35.455	22.225	38.998
9947	3316	1	0.41	35.173	23.833	39.043
9948	3316	2	-0.82	34.757	22.929	39.13
9949	3317	1	0.41	32.542	9.279	57.582
9950	3317	1	0.41	33.982	9.471	56.835
9951	3317	2	-0.82	33.118	8.968	56.826
9952	3318	1	0.41	6.176	21.247	29.331
9953	3318	1	0.41	7.695	21.845	29.27
9954	3318	2	-0.82	6.724	22.083	29.275
9955	3319	1	0.41	35.071	19.479	19.93
9956	3319	1	0.41	35.441	19.887	18.393
9957	3319	2	-0.82	35.817	19.62	19.28
9958	3320	1	0.41	41.661	35.088	0.1
9959	3320	1	0.41	42.543	36.296	0.755
9960	3320	2	-0.82	42.081	35.43	0.941
9961	3321	1	0.41	33.664	7.713	1.838
9962	3321	1	0.41	34.624	6.66	2.636
9963	3321	2	-0.82	34.115	7.517	2.709
9964	3322	1	0.41	27.375	41.141	18.471
9965	3322	1	0.41	27.347	41.34	16.85
9966	3322	2	-0.82	26.845	40.983	17.637
9967	3323	1	0.41	13.058	49.145	6.788
9968	3323	1	0.41	14.453	49.9	7.173
9969	3323	2	-0.82	14.055	49.107	6.715
9970	3324	1	0.41	47.719	16.597	48.45
9971	3324	1	0.41	47.59	18.215	48.267
9972	3324	2	-0.82	48.09	17.483	48.73
9973	3325	1	0.41	15.819	29.359	44.675
9974	3325	1	0.41	17.218	28.576	44.365
9975	3325	2	-0.82	16.244	28.461	44.558
9976	3326	1	0.41	11.243	24.543	75.793
9977	3326	1	0.41	12.205	23.689	76.8
9978	3326	2	-0.82	11.276	23.784	76.444
9979	3327	1	0.41	41.981	41.306	17.054
9980	3327	1	0.41	43.298	41.921	17.798
9981	3327	2	-0.82	42.429	41.448	17.937
9982	3328	1	0.41	26.816	35.965	43.758
9983	3328	1	0.41	27.933	36.177	42.585
9984	3328	2	-0.82	27.774	36.186	43.572
9985	3329	1	0.41	15.955	40.083	30.606
9986	3329	1	0.41	17.097	39.737	31.722
9987	3329	2	-0.82	16.599	40.474	31.265
9988	3330	1	0.41	30.135	0.998	44.23
9989	3330	1	0.41	31.376	0.53	43.278
9990	3330	2	-0.82	30.524	1.05	43.31
9991	3331	1	0.41	23.601	26.038	15.426
9992	3331	1	0.41	23.593	27.021	14.122
9993	3331	2	-0.82	24.173	26.515	14.759
9994	3332	1	0.41	15.696	33.475	39.267
9995	3332	1	0.41	15.182	34.023	37.817
9996	3332	2	-0.82	15.688	34.259	38.646
9997	3333	1	0.41	22.116	33.09	10.879
9998	3333	1	0.41	21.966	31.465	10.841
9999	3333	2	-0.82	21.466	32.33	10.857
10000	3334	1	0.41	5.051	24.628	39.096
10001	3334	1	0.41	6.646	24.511	39.423
10002	3334	2	-0.82	5.947	25.05	38.955
10003	3335	1	0.41	2.02	17.918	61.025
10004	3335	1	0.41	3.594	18.332	61.164
10005	3335	2	-0.82	2.699	18.362	61.609
10006	3336	1	0.41	40.809	40.622	39.784
10007	3336	1	0.41	41.615	39.204	39.851
10008	3336	2	-0.82	41.714	40.197	39.816
10009	3337	1	0.41	29.747	37.43	33.626
10010	3337	1	0.41	28.683	38.091	34.673
10011	3337	2	-0.82	29.053	37.233	34.319
10012	3338	1	0.41	23.566	8.047	75.246
10013	3338	1	0.41	21.936	7.972	75.311
10014	3338	2	-0.82	22.722	8.584	75.238
10015	3339	1	0.41	5.986	1.22	23.606
10016	3339	1	0.41	7.429	0.975	24.331
10017	3339	2	-0.82	6.907	1.587	23.738
10018	3340	1	0.41	47.63	46.431	49.814
10019	3340	1	0.41	49.212	46.499	49.414
10020	3340	2	-0.82	48.278	46.572	49.065
10021	3341	1	0.41	22.113	28.726	71.628
10022	3341	1	0.41	20.648	28.464	70.956
10023	3341	2	-0.82	21.304	29.164	71.237
10024	3342	1	0.41	45.106	2.41	31.465
10025	3342	1	0.41	43.629	1.716	31.53
10026	3342	2	-0.82	44.613	1.545	31.568
10027	3343	1	0.41	10.379	9.119	41.091
10028	3343	1	0.41	10.545	7.501	40.939
10029	3343	2	-0.82	9.9	8.242	41.127
10030	3344	1	0.41	46.027	48.017	67.611
10031	3344	1	0.41	44.449	47.603	67.678
10032	3344	2	-0.82	45.09	48.368	67.633
10033	3345	1	0.41	6.877	5.91	68.169
10034	3345	1	0.41	6.232	6.429	66.762
10035	3345	2	-0.82	6.828	6.674	67.526
10036	3346	1	0.41	31.832	47.301	3.02
10037	3346	1	0.41	31.14	46.832	4.423
10038	3346	2	-0.82	31.929	47.29	4.016
10039	3347	1	0.41	0.538	18.402	0.684
10040	3347	1	0.41	1.714	19.132	1.551
10041	3347	2	-0.82	0.727	19.009	1.456
10042	3348	1	0.41	17.181	26.797	36.03
10043	3348	1	0.41	15.963	25.803	35.59
10044	3348	2	-0.82	16.204	26.744	35.824
10045	3349	1	0.41	11.695	7.106	45.283
10046	3349	1	0.41	13.096	6.486	44.716
10047	3349	2	-0.82	12.521	7.303	44.754
10048	3350	1	0.41	36.974	46.999	33.949
10049	3350	1	0.41	37.184	46.333	35.425
10050	3350	2	-0.82	37.457	47.08	34.821
10051	3351	1	0.41	20.762	16.965	43.725
10052	3351	1	0.41	19.904	15.586	43.889
10053	3351	2	-0.82	20.441	16.142	43.255
10054	3352	1	0.41	24.458	33.109	48.237
10055	3352	1	0.41	25.724	32.078	48.22
10056	3352	2	-0.82	25.456	33.04	48.25
10057	3353	1	0.41	6.205	16.935	23.805
10058	3353	1	0.41	7.186	16.357	22.635
10059	3353	2	-0.82	6.949	17.163	23.177
10060	3354	1	0.41	21.231	23.524	38.166
10061	3354	1	0.41	22.17	24.502	37.255
10062	3354	2	-0.82	21.231	24.292	37.525
10063	3355	1	0.41	33.782	8.628	70.607
10064	3355	1	0.41	33.963	10.217	70.934
10065	3355	2	-0.82	33.301	9.475	70.834
10066	3356	1	0.41	14.766	9.268	15.632
10067	3356	1	0.41	15.686	10.617	15.674
10068	3356	2	-0.82	15.307	9.87	16.219
10069	3357	1	0.41	46.874	40.197	54.38
10070	3357	1	0.41	45.697	40.603	55.437
10071	3357	2	-0.82	46.072	40.777	54.527
10072	3358	1	0.41	28.536	21.938	23.114
10073	3358	1	0.41	29.097	21.359	21.694
10074	3358	2	-0.82	28.898	21.131	22.646
10075	3359	1	0.41	32.556	16.719	44.863
10076	3359	1	0.41	32.092	18.073	45.649
10077	3359	2	-0.82	32.262	17.669	44.751
10078	3360	1	0.41	45.766	34.739	47.546
10079	3360	1	0.41	46.401	36.241	47.633
10080	3360	2	-0.82	46.465	35.306	47.981
10081	3361	1	0.41	22.68	43.862	7.415
10082	3361	1	0.41	21.95	42.423	7.665
10083	3361	2	-0.82	22.82	42.873	7.464
10084	3362	1	0.41	30.063	12.013	26.616
10085	3362	1	0.41	31.201	11.074	27.317
10086	3362	2	-0.82	30.418	11.672	27.487
10087	3363	1	0.41	3.708	21.803	54.903
10088	3363	1	0.41	4.058	22.538	56.319
10089	3363	2	-0.82	4.134	22.603	55.325
10090	3364	1	0.41	20.889	13.952	16.147
10091	3364	1	0.41	19.291	14.21	16.364
10092	3364	2	-0.82	20.193	14.276	16.789
10093	3365	1	0.41	29.636	42.496	47.779
10094	3365	1	0.41	30.557	43.818	48.047
10095	3365	2	-0.82	29.628	43.492	47.877
10096	3366	1	0.41	34.155	41.405	16.12
10097	3366	1	0.41	35.502	41.071	16.98
10098	3366	2	-0.82	34.643	41.581	16.975
10099	3367	1	0.41	49.9	43.027	56.01
10100	3367	1	0.41	48.625	43.196	55.003
10101	3367	2	-0.82	49.536	43.538	55.231
10102	3368	1	0.41	15.695	42.047	75.152
10103	3368	1	0.41	17.222	42.375	75.628
10104	3368	2	-0.82	16.623	42.246	74.838
10105	3369	1	0.41	17.383	15.176	45.668
10106	3369	1	0.41	16.685	13.774	45.208
10107	3369	2	-0.82	16.524	14.667	45.627
10108	3370	1	0.41	31.388	6.579	12.479
10109	3370	1	0.41	31.657	8.185	12.355
10110	3370	2	-0.82	31.292	7.461	12.94
10111	3371	1	0.41	47.535	32.027	59.004
10112	3371	1	0.41	48.691	30.889	58.823
10113	3371	2	-0.82	47.746	31.054	59.102
10114	3372	1	0.41	39.257	1.54	53.261
10115	3372	1	0.41	40.442	2.663	53.257
10116	3372	2	-0.82	40.245	1.685	53.319
10117	3373	1	0.41	12.299	41.865	18.502
10118	3373	1	0.41	13.54	42.907	18.301
10119	3373	2	-0.82	12.579	42.732	18.089
10120	3374	1	0.41	14.989	44.879	6.907
10121	3374	1	0.41	14.278	44.023	8.102
10122	3374	2	-0.82	15.122	44.155	7.584
10123	3375	1	0.41	43.549	11.966	24.373
10124	3375	1	0.41	43.163	11.932	25.96
10125	3375	2	-0.82	43.073	12.448	25.109
10126	3376	1	0.41	8.627	39.511	53.343
10127	3376	1	0.41	9.767	38.545	52.684
10128	3376	2	-0.82	9.169	38.681	53.474
10129	3377	1	0.41	25.608	37.548	48.527
10130	3377	1	0.41	25.328	37.706	46.926
10131	3377	2	-0.82	25.127	37.162	47.74
10132	3378	1	0.41	30.384	49.614	36.362
10133	3378	1	0.41	28.833	49.555	36.868
10134	3378	2	-0.82	29.657	49.017	36.701
10135	3379	1	0.41	40.547	25.283	15.347
10136	3379	1	0.41	39.111	25.812	15.919
10137	3379	2	-0.82	39.862	25.169	16.067
10138	3380	1	0.41	23.37	47.465	5.623
10139	3380	1	0.41	24.492	48.054	4.593
10140	3380	2	-0.82	24.124	47.225	5.012
10141	3381	1	0.41	23.263	21.309	38.791
10142	3381	1	0.41	22.256	20.443	39.742
10143	3381	2	-0.82	23.034	20.391	39.116
10144	3382	1	0.41	28.448	11.348	21.188
10145	3382	1	0.41	26.835	11.148	21.347
10146	3382	2	-0.82	27.727	10.714	21.467
10147	3383	1	0.41	34.594	14.476	26.018
10148	3383	1	0.41	34.976	16.052	26.212
10149	3383	2	-0.82	35.346	15.13	26.098
10150	3384	1	0.41	49.89	38.445	23.08
10151	3384	1	0.41	48.839	37.246	23.431
10152	3384	2	-0.82	49.789	37.458	23.205
10153	3385	1	0.41	4.555	20.962	17.427
10154	3385	1	0.41	5.148	19.497	17.837
10155	3385	2	-0.82	4.576	20.259	18.138
10156	3386	1	0.41	39.057	38.163	24.116
10157	3386	1	0.41	39.162	36.54	23.967
10158	3386	2	-0.82	38.546	37.326	23.919
10159	3387	1	0.41	13.501	7.341	55.141
10160	3387	1	0.41	14.891	6.495	55
10161	3387	2	-0.82	13.919	6.437	55.228
10162	3388	1	0.41	5.122	12.035	71.118
10163	3388	1	0.41	4.415	13.504	71.209
10164	3388	2	-0.82	5.285	13.014	71.241
10165	3389	1	0.41	23.981	11.533	53.781
10166	3389	1	0.41	22.582	12.284	53.4
10167	3389	2	-0.82	23.545	12.421	53.629
10168	3390	1	0.41	7.708	29.6	37.334
10169	3390	1	0.41	6.32	30.36	37.736
10170	3390	2	-0.82	6.721	29.49	37.452
10171	3391	1	0.41	14.492	40.778	38.677
10172	3391	1	0.41	13.153	41.589	38.212
10173	3391	2	-0.82	13.591	41.1	38.966
10174	3392	1	0.41	28.082	13.156	56.006
10175	3392	1	0.41	27.44	13.797	57.364
10176	3392	2	-0.82	28.207	13.841	56.725
10177	3393	1	0.41	27.446	6.438	54.07
10178	3393	1	0.41	27.027	4.954	53.534
10179	3393	2	-0.82	26.882	5.633	54.253
10180	3394	1	0.41	21.817	47.735	38.261
10181	3394	1	0.41	22.311	48.815	37.14
10182	3394	2	-0.82	22.601	48.247	37.91
10183	3395	1	0.41	43.062	20.856	60.416
10184	3395	1	0.41	41.445	21.082	60.444
10185	3395	2	-0.82	42.173	20.398	60.44
10186	3396	1	0.41	34.23	32.852	47.673
10187	3396	1	0.41	32.941	32.113	48.351
10188	3396	2	-0.82	33.506	32.938	48.357
10189	3397	1	0.41	37.812	0.1	18.06
10190	3397	1	0.41	36.334	0.1	18.754
10191	3397	2	-0.82	36.951	0.601	18.148
10192	3398	1	0.41	42.303	21.129	58.369
10193	3398	1	0.41	40.678	20.965	58.385
10194	3398	2	-0.82	41.527	20.641	57.969
10195	3399	1	0.41	33.127	14.329	5.406
10196	3399	1	0.41	33.9	15.736	5.11
10197	3399	2	-0.82	33.17	15.126	4.804
10198	3400	1	0.41	10.221	16.739	59.328
10199	3400	1	0.41	11.78	16.269	59.462
10200	3400	2	-0.82	10.836	15.951	59.377
10201	3401	1	0.41	7.323	46.802	62.362
10202	3401	1	0.41	5.719	47.09	62.467
10203	3401	2	-0.82	6.608	47.494	62.254
10204	3402	1	0.41	20.515	32.656	13.436
10205	3402	1	0.41	21.775	33.675	13.231
10206	3402	2	-0.82	20.802	33.614	13.45
10207	3403	1	0.41	24.8	14.447	76.011
10208	3403	1	0.41	24.685	12.818	76.019
10209	3403	2	-0.82	24.343	13.662	76.43
10210	3404	1	0.41	40.301	46.313	66.25
10211	3404	1	0.41	41.62	46.901	67.014
10212	3404	2	-0.82	40.767	46.392	67.131
10213	3405	1	0.41	26.39	3.111	65.787
10214	3405	1	0.41	25.888	4.358	64.859
10215	3405	2	-0.82	25.733	3.861	65.712
10216	3406	1	0.41	6.412	17.104	1.882
10217	3406	1	0.41	7.594	17.802	0.998
10218	3406	2	-0.82	6.668	17.915	1.355
10219	3407	1	0.41	1.9	12.088	66.792
10220	3407	1	0.41	3.419	12.641	67.029
10221	3407	2	-0.82	2.448	12.877	67.073
10222	3408	1	0.41	16.564	42.061	33.242
10223	3408	1	0.41	17.845	42.537	32.348
10224	3408	2	-0.82	16.894	42.738	32.584
10225	3409	1	0.41	35.799	5.988	18.411
10226	3409	1	0.41	36.706	6.473	17.142
10227	3409	2	-0.82	36.626	5.803	17.88
10228	3410	1	0.41	7.126	6.9	31.277
10229	3410	1	0.41	8.491	7.793	31.195
10230	3410	2	-0.82	7.497	7.811	31.094
10231	3411	1	0.41	31.878	22.635	45.347
10232	3411	1	0.41	31.165	21.668	46.453
10233	3411	2	-0.82	31.278	22.613	46.146
10234	3412	1	0.41	36.102	48.807	32.975
10235	3412	1	0.41	36.39	49.9	31.796
10236	3412	2	-0.82	36.814	49.274	32.45
10237	3413	1	0.41	0.1	45.984	67.559
10238	3413	1	0.41	1.134	47.101	66.968
10239	3413	2	-0.82	1.051	46.294	67.551
10240	3414	1	0.41	10.039	5.655	44.02
10241	3414	1	0.41	11.478	5.208	43.39
10242	3414	2	-0.82	10.566	4.89	43.649
10243	3415	1	0.41	7.369	29.415	18.632
10244	3415	1	0.41	5.747	29.482	18.457
10245	3415	2	-0.82	6.596	29.128	18.067
10246	3416	1	0.41	14.16	17.381	13.728
10247	3416	1	0.41	14.449	15.802	13.427
10248	3416	2	-0.82	14.804	16.73	13.324
10249	3417	1	0.41	18.806	15.068	56.775
10250	3417	1	0.41	18.849	15.384	58.376
10251	3417	2	-0.82	19.359	15.005	57.606
10252	3418	1	0.41	0.414	46.695	41.899
10253	3418	1	0.41	0.833	48.234	41.549
10254	3418	2	-0.82	0.1	47.556	41.499
10255	3419	1	0.41	15.832	9.763	49.098
10256	3419	1	0.41	15.868	8.272	48.432
10257	3419	2	-0.82	15.667	8.79	49.263
10258	3420	1	0.41	4.64	43.147	29.219
10259	3420	1	0.41	4.914	42.717	30.77
10260	3420	2	-0.82	5.3	43.175	29.97
10261	3421	1	0.41	4.745	41.413	10.476
10262	3421	1	0.41	4.849	42.326	11.825
10263	3421	2	-0.82	5.175	42.216	10.887
10264	3422	1	0.41	37.08	8.109	18.725
10265	3422	1	0.41	37.806	8.951	19.921
10266	3422	2	-0.82	37.119	8.256	19.714
10267	3423	1	0.41	45.063	10.857	26.428
10268	3423	1	0.41	44.905	9.562	27.411
10269	3423	2	-0.82	44.75	10.545	27.325
10270	3424	1	0.41	12.428	9.349	70.309
10271	3424	1	0.41	13.645	10.381	70.656
10272	3424	2	-0.82	13.401	9.42	70.53
10273	3425	1	0.41	22.742	10.754	65.385
10274	3425	1	0.41	22.76	11.988	64.316
10275	3425	2	-0.82	23.325	11.403	64.897
10276	3426	1	0.41	32.679	29.517	19.343
10277	3426	1	0.41	33.46	30.631	18.44
10278	3426	2	-0.82	33.381	30.229	19.351
10279	3427	1	0.41	6.421	22.535	20.871
10280	3427	1	0.41	7.449	23.211	21.945
10281	3427	2	-0.82	6.992	23.333	21.064
10282	3428	1	0.41	26.26	17.362	67.347
10283	3428	1	0.41	26.43	17.808	65.785
10284	3428	2	-0.82	26.623	17.092	66.455
10285	3429	1	0.41	6.2	14.468	50.463
10286	3429	1	0.41	7.551	15.075	49.774
10287	3429	2	-0.82	6.969	15.096	50.586
10288	3430	1	0.41	5.107	46.818	1.972
10289	3430	1	0.41	3.635	46.11	2.001
10290	3430	2	-0.82	4.611	45.959	1.843
10291	3431	1	0.41	32.781	15.605	19.434
10292	3431	1	0.41	32.686	14.638	20.747
10293	3431	2	-0.82	33.13	15.444	20.358
10294	3432	1	0.41	43.269	18.978	9.398
10295	3432	1	0.41	42.853	18.082	10.698
10296	3432	2	-0.82	42.504	18.638	9.945
10297	3433	1	0.41	26.408	12.36	69.755
10298	3433	1	0.41	27.429	13.287	68.881
10299	3433	2	-0.82	27.153	12.349	69.088
10300	3434	1	0.41	9.669	12.625	0.521
10301	3434	1	0.41	10.32	14.118	0.408
10302	3434	2	-0.82	10.424	13.211	0.814
10303	3435	1	0.41	45.792	18.784	41.614
10304	3435	1	0.41	46.934	19.814	42.164
10305	3435	2	-0.82	46.173	19.705	41.526
10306	3436	1	0.41	46.12	24.201	34.244
10307	3436	1	0.41	47.639	24	34.807
10308	3436	2	-0.82	46.857	24.621	34.774
10309	3437	1	0.41	2.517	26.054	13.449
10310	3437	1	0.41	3.195	27.267	14.307
10311	3437	2	-0.82	2.718	26.391	14.369
10312	3438	1	0.41	11.31	12.724	30.926
10313	3438	1	0.41	12.827	12.185	31.198
10314	3438	2	-0.82	12.256	12.999	31.097
10315	3439	1	0.41	6.953	9.695	65.478
10316	3439	1	0.41	6.871	10.337	66.977
10317	3439	2	-0.82	7.371	9.704	66.386
10318	3440	1	0.41	14.637	17.479	69.275
10319	3440	1	0.41	13.894	17.058	67.883
10320	3440	2	-0.82	14.76	17.044	68.383
10321	3441	1	0.41	46.259	4.189	6.584
10322	3441	1	0.41	44.627	4.208	6.64
10323	3441	2	-0.82	45.437	4.685	6.301
10324	3442	1	0.41	49.614	37.894	7.033
10325	3442	1	0.41	49.767	39.033	5.873
10326	3442	2	-0.82	49.178	38.312	6.236
10327	3443	1	0.41	8.566	2.094	8.38
10328	3443	1	0.41	9.876	2.973	8.802
10329	3443	2	-0.82	8.986	3.002	8.349
10330	3444	1	0.41	40.312	2.55	69.626
10331	3444	1	0.41	39.914	4.121	69.425
10332	3444	2	-0.82	39.554	3.192	69.505
10333	3445	1	0.41	7.536	36.792	72.447
10334	3445	1	0.41	6.605	38.089	72.793
10335	3445	2	-0.82	6.596	37.13	72.512
10336	3446	1	0.41	24.122	2.827	74.493
10337	3446	1	0.41	24.736	1.962	75.735
10338	3446	2	-0.82	24.878	2.756	75.145
10339	3447	1	0.41	46.157	16.696	73.231
10340	3447	1	0.41	47.781	16.654	73.398
10341	3447	2	-0.82	46.986	17.251	73.295
10342	3448	1	0.41	41.573	28.096	11.546
10343	3448	1	0.41	42.081	27.377	12.922
10344	3448	2	-0.82	42.206	27.425	11.932
10345	3449	1	0.41	26.087	3.629	51.952
10346	3449	1	0.41	25.532	2.932	50.583
10347	3449	2	-0.82	25.861	3.784	50.99
10348	3450	1	0.41	45.033	27.111	63.919
10349	3450	1	0.41	45.241	28.73	63.878
10350	3450	2	-0.82	45.707	27.847	63.852
10351	3451	1	0.41	33.668	40.45	71.121
10352	3451	1	0.41	34.235	41.765	71.905
10353	3451	2	-0.82	34.209	41.286	71.028
10354	3452	1	0.41	4.851	16.35	44.904
10355	3452	1	0.41	3.228	16.177	44.941
10356	3452	2	-0.82	3.977	16.835	44.867
10357	3453	1	0.41	20.058	27.404	38.512
10358	3453	1	0.41	21.503	26.664	38.683
10359	3453	2	-0.82	20.723	27.054	39.171
10360	3454	1	0.41	2.279	37.314	68.843
10361	3454	1	0.41	3.888	37.363	68.572
10362	3454	2	-0.82	3.062	37.914	68.68
10363	3455	1	0.41	36.592	18.879	21.882
10364	3455	1	0.41	38.09	19.519	22.002
10365	3455	2	-0.82	37.556	18.753	21.646
10366	3456	1	0.41	30.658	48.318	69.216
10367	3456	1	0.41	29.744	49.58	69.703
10368	3456	2	-0.82	30.091	49.083	68.909
10369	3457	1	0.41	2.563	13.003	64.879
10370	3457	1	0.41	3.704	13.935	64.174
10371	3457	2	-0.82	3.202	13.759	65.021
10372	3458	1	0.41	1.208	2.503	76.765
10373	3458	1	0.41	0.673	1.49	75.601
10374	3458	2	-0.82	1.08	1.544	76.512
10375	3459	1	0.41	23.422	35.11	75.235
10376	3459	1	0.41	24.221	35.032	76.657
10377	3459	2	-0.82	23.35	34.856	76.2
10378	3460	1	0.41	29.049	46.977	15.548
10379	3460	1	0.41	29.86	45.567	15.402
10380	3460	2	-0.82	29.956	46.557	15.493
10381	3461	1	0.41	40.697	4.284	33.629
10382	3461	1	0.41	39.107	4.649	33.695
10383	3461	2	-0.82	39.773	3.904	33.688
10384	3462	1	0.41	1.933	24.363	23.873
10385	3462	1	0.41	0.409	24.887	23.611
10386	3462	2	-0.82	1.349	24.909	23.272
10387	3463	1	0.41	28.222	48.865	53.137
10388	3463	1	0.41	26.644	48.445	53.098
10389	3463	2	-0.82	27.581	48.106	53.017
10390	3464	1	0.41	49.04	18.803	64.472
10391	3464	1	0.41	47.452	18.618	64.804
10392	3464	2	-0.82	48.155	19.266	64.514
10393	3465	1	0.41	1.844	31.472	27.248
10394	3465	1	0.41	2.931	31.868	28.401
10395	3465	2	-0.82	2.728	31.907	27.423
10396	3466	1	0.41	17.496	31.174	44.724
10397	3466	1	0.41	17.159	30.489	43.281
10398	3466	2	-0.82	16.856	31.161	43.956
10399	3467	1	0.41	10.589	46.285	9.653
10400	3467	1	0.41	11.703	45.125	9.937
10401	3467	2	-0.82	11.274	45.689	9.232
10402	3468	1	0.41	20.985	45.2	43.809
10403	3468	1	0.41	22.435	45.384	43.079
10404	3468	2	-0.82	21.707	45.853	43.579
10405	3469	1	0.41	34.098	32.482	26.543
10406	3469	1	0.41	34.5	32.133	24.999
10407	3469	2	-0.82	33.934	32.714	25.584
10408	3470	1	0.41	34.978	37.215	1.522
10409	3470	1	0.41	34.055	38.378	2.201
10410	3470	2	-0.82	34.143	37.396	2.041
10411	3471	1	0.41	35.608	0.97	53.591
10412	3471	1	0.41	35.381	0.782	51.985
10413	3471	2	-0.82	35.418	1.445	52.732
10414	3472	1	0.41	30.484	13.61	44.704
10415	3472	1	0.41	29.201	13.789	43.711
10416	3472	2	-0.82	29.486	13.642	44.657
10417	3473	1	0.41	43.788	38.39	31.141
10418	3473	1	0.41	45.182	39.048	30.6
10419	3473	2	-0.82	44.31	38.643	30.326
10420	3474	1	0.41	8.988	7.763	58.649
10421	3474	1	0.41	7.608	7.902	57.789
10422	3474	2	-0.82	8.148	8.292	58.533
10423	3475	1	0.41	18.782	33.844	67.49
10424	3475	1	0.41	20.149	33.139	68.04
10425	3475	2	-0.82	19.362	33.03	67.434
10426	3476	1	0.41	12.708	42.885	22.663
10427	3476	1	0.41	12.735	44.378	23.324
10428	3476	2	-0.82	12.146	43.624	23.034
10429	3477	1	0.41	16.145	46.958	57.726
10430	3477	1	0.41	16.786	47.801	58.969
10431	3477	2	-0.82	16.268	47.871	58.117
10432	3478	1	0.41	31.127	49.086	51.889
10433	3478	1	0.41	29.942	49.678	50.934
10434	3478	2	-0.82	30.786	49.901	51.42
10435	3479	1	0.41	44.477	37.865	1.645
10436	3479	1	0.41	44.232	38.338	0.101
10437	3479	2	-0.82	44.737	37.709	0.691
10438	3480	1	0.41	17.317	32.231	32.085
10439	3480	1	0.41	16.327	33.336	32.769
10440	3480	2	-0.82	17.213	33.196	32.328
10441	3481	1	0.41	28.962	46.707	6.109
10442	3481	1	0.41	29.812	47.956	6.73
10443	3481	2	-0.82	29.595	47.452	5.895
10444	3482	1	0.41	25.27	11.033	24.587
10445	3482	1	0.41	25.324	11.561	26.132
10446	3482	2	-0.82	24.934	10.878	25.516
10447	3483	1	0.41	24.875	8.038	50.621
10448	3483	1	0.41	23.532	8.957	50.751
10449	3483	2	-0.82	24.515	8.969	50.573
10450	3484	1	0.41	39.33	30.594	43.097
10451	3484	1	0.41	38.729	31.03	41.642
10452	3484	2	-0.82	39.414	31.241	42.339
10453	3485	1	0.41	29.746	34.782	50.771
10454	3485	1	0.41	29.439	33.352	51.496
10455	3485	2	-0.82	30.14	33.904	51.046
10456	3486	1	0.41	1.351	45.059	3.753
10457	3486	1	0.41	0.309	44.645	4.941
10458	3486	2	-0.82	1.272	44.68	4.676
10459	3487	1	0.41	37.856	19.702	75.412
10460	3487	1	0.41	37.274	18.942	74.089
10461	3487	2	-0.82	37.477	18.844	75.062
10462	3488	1	0.41	49.087	29.163	14.223
10463	3488	1	0.41	47.648	28.393	14.186
10464	3488	2	-0.82	48.638	28.27	14.237
10465	3489	1	0.41	25.244	20.22	56.297
10466	3489	1	0.41	23.699	20.732	56.432
10467	3489	2	-0.82	24.642	21.018	56.269
10468	3490	1	0.41	18.468	47.674	25.793
10469	3490	1	0.41	19.312	49.034	25.471
10470	3490	2	-0.82	18.411	48.668	25.7
10471	3491	1	0.41	38.164	7.795	47.55
10472	3491	1	0.41	37.878	9.36	47.918
10473	3491	2	-0.82	37.795	8.418	48.24
10474	3492	1	0.41	21.982	39.875	76.512
10475	3492	1	0.41	22.995	39.788	75.235
10476	3492	2	-0.82	22.729	39.356	76.096
10477	3493	1	0.41	28.07	17.092	35.783
10478	3493	1	0.41	28.936	16.993	34.402
10479	3493	2	-0.82	28.193	16.584	34.93
10480	3494	1	0.41	14.367	29.441	60.512
10481	3494	1	0.41	15.865	29.082	59.97
10482	3494	2	-0.82	15.322	29.739	60.493
10483	3495	1	0.41	20.393	26.841	60.19
10484	3495	1	0.41	19.837	25.354	59.81
10485	3495	2	-0.82	19.912	26.301	59.5
10486	3496	1	0.41	23.308	16.622	16.318
10487	3496	1	0.41	22.834	18.062	16.925
10488	3496	2	-0.82	23.002	17.101	17.141
10489	3497	1	0.41	32.568	18.498	59.815
10490	3497	1	0.41	31.128	19.046	60.355
10491	3497	2	-0.82	31.959	19.29	59.856
10492	3498	1	0.41	41.945	36.435	60.873
10493	3498	1	0.41	41.505	34.983	60.269
10494	3498	2	-0.82	41.171	35.837	60.666
10495	3499	1	0.41	22.662	29.877	27.656
10496	3499	1	0.41	21.413	30.879	27.976
10497	3499	2	-0.82	22.219	30.431	28.361
10498	3500	1	0.41	31.17	2.604	23.987
10499	3500	1	0.41	31.41	3.273	22.517
10500	3500	2	-0.82	31.081	3.441	23.446
10501	3501	1	0.41	14.398	18.446	58.238
10502	3501	1	0.41	14.916	18.269	56.7
10503	3501	2	-0.82	14.592	18.924	57.382
10504	3502	1	0.41	13.4	16.253	54.118
10505	3502	1	0.41	11.79	16.341	54.377
10506	3502	2	-0.82	12.571	16.779	53.931
10507	3503	1	0.41	40.63	43.563	33.544
10508	3503	1	0.41	40.505	45.169	33.81
10509	3503	2	-0.82	41.143	44.408	33.699
10510	3504	1	0.41	31.45	35.641	13.474
10511	3504	1	0.41	30.279	34.505	13.523
10512	3504	2	-0.82	31.265	34.662	13.56
10513	3505	1	0.41	8.135	20.373	11.491
10514	3505	1	0.41	9.628	20.026	10.926
10515	3505	2	-0.82	9.017	20.76	11.221
10516	3506	1	0.41	13.346	7.412	9.508
10517	3506	1	0.41	12.487	8.067	10.732
10518	3506	2	-0.82	13.128	8.261	9.989
10519	3507	1	0.41	49.859	21.278	10.745
10520	3507	1	0.41	49.555	20.971	9.17
10521	3507	2	-0.82	49.914	20.59	10.021
10522	3508	1	0.41	45.062	34.259	8.869
10523	3508	1	0.41	45.309	33.344	10.198
10524	3508	2	-0.82	44.902	34.189	9.854
10525	3509	1	0.41	17.45	1.049	46.509
10526	3509	1	0.41	16.899	1.494	47.981
10527	3509	2	-0.82	17.711	1.416	47.402
10528	3510	1	0.41	11.531	48.781	39.12
10529	3510	1	0.41	12.765	49.821	39.367
10530	3510	2	-0.82	11.984	49.366	39.793
10531	3511	1	0.41	25.43	33.397	8.927
10532	3511	1	0.41	25.994	34.892	8.59
10533	3511	2	-0.82	25.365	34.172	8.298
10534	3512	1	0.41	10.025	10.219	37.105
10535	3512	1	0.41	8.905	11.218	36.462
10536	3512	2	-0.82	9.165	10.699	37.276
10537	3513	1	0.41	12.671	0.638	38.285
10538	3513	1	0.41	14.294	0.704	38.115
10539	3513	2	-0.82	13.487	0.122	38.022
10540	3514	1	0.41	1.041	37.222	48.803
10541	3514	1	0.41	1.776	37.029	47.358
10542	3514	2	-0.82	1.506	36.57	48.204
10543	3515	1	0.41	5.845	7.672	24.599
10544	3515	1	0.41	5.13	6.247	24.955
10545	3515	2	-0.82	5.033	7.241	24.994
10546	3516	1	0.41	47.784	13.003	69.135
10547	3516	1	0.41	47.826	11.509	68.478
10548	3516	2	-0.82	48.323	12.37	68.579
10549	3517	1	0.41	49.142	0.985	33.871
10550	3517	1	0.41	49.85	1.019	32.4
10551	3517	2	-0.82	49.226	1.498	33.017
10552	3518	1	0.41	23.731	36.306	37.217
10553	3518	1	0.41	24.23	37.636	36.411
10554	3518	2	-0.82	24.529	36.837	36.932
10555	3519	1	0.41	46.756	48.531	39.471
10556	3519	1	0.41	45.588	49.642	39.21
10557	3519	2	-0.82	45.769	48.68	39.411
10558	3520	1	0.41	19.813	24.175	13.37
10559	3520	1	0.41	18.941	25.48	12.921
10560	3520	2	-0.82	18.89	24.554	13.294
10561	3521	1	0.41	41.831	40.483	74.618
10562	3521	1	0.41	41.941	40.762	76.223
10563	3521	2	-0.82	42.224	40.159	75.479
10564	3522	1	0.41	15.817	47.147	73.276
10565	3522	1	0.41	15.689	47.708	71.748
10566	3522	2	-0.82	15.178	47.408	72.552
10567	3523	1	0.41	34.818	5.495	43.287
10568	3523	1	0.41	35.939	6.143	44.282
10569	3523	2	-0.82	35.766	5.433	43.6
10570	3524	1	0.41	33.366	37.394	52.826
10571	3524	1	0.41	34.021	36.524	51.608
10572	3524	2	-0.82	33.415	37.287	51.833
10573	3525	1	0.41	36.521	42.071	24.535
10574	3525	1	0.41	36.653	41.57	26.084
10575	3525	2	-0.82	36.106	42.11	25.444
10576	3526	1	0.41	47.758	3.812	44.054
10577	3526	1	0.41	46.816	2.518	44.377
10578	3526	2	-0.82	47.441	2.927	43.714
10579	3527	1	0.41	24.434	8.573	73.096
10580	3527	1	0.41	22.825	8.824	72.971
10581	3527	2	-0.82	23.716	9.268	73.056
10582	3528	1	0.41	14.493	29.908	29.42
10583	3528	1	0.41	14.301	28.646	28.402
10584	3528	2	-0.82	14.305	28.928	29.361
10585	3529	1	0.41	37.401	18.295	10.537
10586	3529	1	0.41	36.478	18.985	9.38
10587	3529	2	-0.82	37.391	18.953	9.784
10588	3530	1	0.41	37.465	44.69	43.199
10589	3530	1	0.41	36.132	43.751	43.113
10590	3530	2	-0.82	36.474	44.689	43.066
10591	3531	1	0.41	0.434	9.335	21.657
10592	3531	1	0.41	1.558	10.416	21.174
10593	3531	2	-0.82	0.617	10.304	21.49
10594	3532	1	0.41	9.798	42.511	74.379
10595	3532	1	0.41	9.989	43.255	72.938
10596	3532	2	-0.82	10.086	42.39	73.429
10597	3533	1	0.41	39.373	38.964	3.036
10598	3533	1	0.41	37.934	38.742	2.297
10599	3533	2	-0.82	38.835	38.343	2.466
10600	3534	1	0.41	46.347	39.427	36.959
10601	3534	1	0.41	45.436	38.072	36.958
10602	3534	2	-0.82	45.499	39.012	37.29
10603	3535	1	0.41	4.113	45.008	30.309
10604	3535	1	0.41	3.956	44.687	31.902
10605	3535	2	-0.82	3.607	44.478	30.989
10606	3536	1	0.41	33.505	41.007	43.308
10607	3536	1	0.41	34.507	39.738	43.532
10608	3536	2	-0.82	33.923	40.209	42.873
10609	3537	1	0.41	30.425	29.844	26.771
10610	3537	1	0.41	31.799	30.681	26.491
10611	3537	2	-0.82	31.308	30.116	27.153
10612	3538	1	0.41	37.654	42.844	62.857
10613	3538	1	0.41	38.998	43.768	62.942
10614	3538	2	-0.82	38.653	42.831	62.913
10615	3539	1	0.41	18.93	46.835	2.752
10616	3539	1	0.41	17.477	47.529	3.028
10617	3539	2	-0.82	18.022	46.699	3.149
10618	3540	1	0.41	21.558	5.786	1.746
10619	3540	1	0.41	21.472	6.19	3.326
10620	3540	2	-0.82	21.694	6.522	2.41
10621	3541	1	0.41	9.462	34.383	6.33
10622	3541	1	0.41	10.195	33.233	7.228
10623	3541	2	-0.82	10.246	34.181	6.918
10624	3542	1	0.41	29.443	13.267	18.16
10625	3542	1	0.41	30.235	11.863	17.897
10626	3542	2	-0.82	29.395	12.373	17.714
10627	3543	1	0.41	0.416	4.313	60.309
10628	3543	1	0.41	1.426	4.726	61.524
10629	3543	2	-0.82	0.869	5.076	60.771
10630	3544	1	0.41	49.164	12.972	63.981
10631	3544	1	0.41	48.279	13.662	62.794
10632	3544	2	-0.82	48.314	13.455	63.772
10633	3545	1	0.41	21.777	22.204	59.756
10634	3545	1	0.41	21.385	23.547	58.913
10635	3545	2	-0.82	21.025	22.795	59.465
10636	3546	1	0.41	20.222	29.279	61.21
10637	3546	1	0.41	19.661	30.806	61.066
10638	3546	2	-0.82	20.365	30.163	60.765
10639	3547	1	0.41	26.155	16.834	38.473
10640	3547	1	0.41	24.799	17.712	38.714
10641	3547	2	-0.82	25.798	17.74	38.701
10642	3548	1	0.41	42.682	26.503	69.455
10643	3548	1	0.41	43.58	27.707	70.093
10644	3548	2	-0.82	43.613	26.814	69.646
10645	3549	1	0.41	5.286	28.829	48.501
10646	3549	1	0.41	6.503	29.913	48.609
10647	3549	2	-0.82	5.51	29.799	48.601
10648	3550	1	0.41	5.372	17.592	6.94
10649	3550	1	0.41	5.921	18.987	6.291
10650	3550	2	-0.82	5.51	18.099	6.088
10651	3551	1	0.41	33.285	32.059	21.176
10652	3551	1	0.41	33.94	30.625	21.603
10653	3551	2	-0.82	33.11	31.181	21.623
10654	3552	1	0.41	48.896	28.276	7.816
10655	3552	1	0.41	49.9	26.989	7.777
10656	3552	2	-0.82	49.849	27.986	7.735
10657	3553	1	0.41	42.431	26.321	49.08
10658	3553	1	0.41	42.891	24.778	48.807
10659	3553	2	-0.82	42.109	25.395	48.88
10660	3554	1	0.41	12.024	10.21	66.706
10661	3554	1	0.41	11.758	8.707	67.287
10662	3554	2	-0.82	12.459	9.355	66.99
10663	3555	1	0.41	5.585	12.67	54.561
10664	3555	1	0.41	6.724	11.619	54.045
10665	3555	2	-0.82	6.55	12.413	54.627
10666	3556	1	0.41	2.807	33.038	73.969
10667	3556	1	0.41	1.608	34.09	73.62
10668	3556	2	-0.82	1.821	33.137	73.835
10669	3557	1	0.41	12.849	20.835	75.243
10670	3557	1	0.41	12.308	22.364	75.047
10671	3557	2	-0.82	13.12	21.782	75.067
10672	3558	1	0.41	22.978	21.777	36.017
10673	3558	1	0.41	24.205	20.992	36.755
10674	3558	2	-0.82	23.347	20.878	36.256
10675	3559	1	0.41	3.33	3.132	57.769
10676	3559	1	0.41	4.892	3.599	57.665
10677	3559	2	-0.82	3.983	3.857	57.991
10678	3560	1	0.41	33.21	5.793	40.058
10679	3560	1	0.41	33.368	4.252	40.577
10680	3560	2	-0.82	33.146	5.187	40.852
10681	3561	1	0.41	6.327	5.158	42.406
10682	3561	1	0.41	7.847	4.684	42.768
10683	3561	2	-0.82	7.001	4.426	42.303
10684	3562	1	0.41	40.434	49.311	36.474
10685	3562	1	0.41	39.999	49.366	38.047
10686	3562	2	-0.82	40.096	49.9	37.208
10687	3563	1	0.41	49.87	13.696	42.493
10688	3563	1	0.41	48.347	14.066	42.953
10689	3563	2	-0.82	49.197	14.432	42.575
10690	3564	1	0.41	1.661	3.523	63.987
10691	3564	1	0.41	0.654	3.069	62.784
10692	3564	2	-0.82	1.561	2.937	63.183
10693	3565	1	0.41	8.985	40.944	23.016
10694	3565	1	0.41	10.462	41.087	22.336
10695	3565	2	-0.82	9.754	40.442	22.621
10696	3566	1	0.41	8.42	36.016	67.292
10697	3566	1	0.41	8.426	36.846	65.886
10698	3566	2	-0.82	7.866	36.561	66.663
10699	3567	1	0.41	43.738	16.067	10.691
10700	3567	1	0.41	44.361	15.443	9.317
10701	3567	2	-0.82	44.048	16.28	9.765
10702	3568	1	0.41	36.371	29.404	5.553
10703	3568	1	0.41	37.198	29.142	4.169
10704	3568	2	-0.82	36.834	28.714	4.996
10705	3569	1	0.41	26.322	22.536	33.746
10706	3569	1	0.41	25.071	21.956	34.621
10707	3569	2	-0.82	25.416	22.745	34.114
10708	3570	1	0.41	20.573	48.854	61.864
10709	3570	1	0.41	22.102	48.464	61.444
10710	3570	2	-0.82	21.494	49.212	61.707
10711	3571	1	0.41	2.435	4.305	46.879
10712	3571	1	0.41	2.955	4.1	45.344
10713	3571	2	-0.82	2.175	4.002	45.961
10714	3572	1	0.41	43.397	35.97	46.622
10715	3572	1	0.41	44.719	36.889	46.347
10716	3572	2	-0.82	43.719	36.874	46.34
10717	3573	1	0.41	1.667	30.196	72.588
10718	3573	1	0.41	0.716	31.524	72.577
10719	3573	2	-0.82	1.66	31.196	72.605
10720	3574	1	0.41	37.783	14.397	49.357
10721	3574	1	0.41	38.525	13.313	48.386
10722	3574	2	-0.82	37.943	14.126	48.407
10723	3575	1	0.41	26.157	19.034	11.377
10724	3575	1	0.41	27.697	18.717	10.935
10725	3575	2	-0.82	26.866	18.33	11.334
10726	3576	1	0.41	11.127	7.301	70.082
10727	3576	1	0.41	11.919	5.967	70.591
10728	3576	2	-0.82	12.009	6.941	70.386
10729	3577	1	0.41	10.51	27.454	60.097
10730	3577	1	0.41	9.527	28.439	60.953
10731	3577	2	-0.82	10.39	27.936	60.966
10732	3578	1	0.41	3.519	46.016	4.502
10733	3578	1	0.41	4.125	47.532	4.503
10734	3578	2	-0.82	4.354	46.562	4.57
10735	3579	1	0.41	15.35	10.779	44.491
10736	3579	1	0.41	14.99	10.47	42.928
10737	3579	2	-0.82	14.609	10.6	43.843
10738	3580	1	0.41	46.476	15.693	23.103
10739	3580	1	0.41	45.023	15.041	22.741
10740	3580	2	-0.82	45.514	15.894	22.916
10741	3581	1	0.41	27.48	47.457	36.193
10742	3581	1	0.41	26.223	47.751	37.193
10743	3581	2	-0.82	26.51	47.696	36.237
10744	3582	1	0.41	39.446	37.968	49.65
10745	3582	1	0.41	39.762	39.476	50.192
10746	3582	2	-0.82	40.166	38.643	49.814
10747	3583	1	0.41	20.959	11.719	60.212
10748	3583	1	0.41	19.608	10.819	60.039
10749	3583	2	-0.82	19.963	11.716	60.3
10750	3584	1	0.41	18.306	1.797	2.207
10751	3584	1	0.41	17.25	1.248	1.089
10752	3584	2	-0.82	17.681	2.064	1.472
[truncated: 3,010,228 more chars]
