# Supplementary material for: Polyamide-based membranes with structural homogeneity for ultrafast molecular sieving
Source: Nat Commun. 2022 Jan 25;13:500. doi: 10.1038/s41467-022-28183-1 (PMC8789816; doi:10.1038/s41467-022-28183-1)
Supplement: Supplementary file 3 — Source Data [file 41467_2022_28183_MOESM3_ESM.zip › Code and Data/Code for Molecular Dynamic Simulation and Analysis/LAMMPS/control/sub.control]

#!/bin/sh
APP_NAME=intelG_mid
NP=36
NP_PER_NODE=12
RUN="lmp17_mpi -in in.control -log log.control"
CURDIR=$PWD
export OMP_NUM_THREADS=$NP
