# Supplementary material for: Polyamide-based membranes with structural homogeneity for ultrafast molecular sieving
Source: Nat Commun. 2022 Jan 25;13:500. doi: 10.1038/s41467-022-28183-1 (PMC8789816; doi:10.1038/s41467-022-28183-1)
Supplement: Supplementary file 3 — Source Data [file 41467_2022_28183_MOESM3_ESM.zip › Code and Data/Code for Molecular Dynamic Simulation and Analysis/LAMMPS/exp/data.exp]

#LAMMPS Description for H2O+MPD+NaCl and hexane
 
       28240  atoms
       22300  bonds
       27600  angles
       28900  dihedrals
        7600  impropers
 
          24  atom types
          12  bond types
          17  angle types
          18  dihedral types
           6  improper types
 
    0.00  50.00000  xlo xhi
    0.00  50.00000  ylo yhi
    0.00  180.0000  zlo zhi

 
 Masses
 
       1     1.008   #H_H2O
       2     15.9994 #O_H2O
       3     14.007  #N_MPD
       4     12.011  #C1_MPD
       5     12.011  #C2_MPD
       6     12.011  #C3_MPD
       7     12.011  #C4_MPD
       8     1.008   #H1_MPD
       9     1.008   #H2_MPD
      10     1.008   #H3_MPD
      11     1.008   #H4_MPD
      12     1.008   #HB_MPD
      13     12.011  #C_a_hexane
      14     12.011  #C_b_hexane
      15     12.011  #C_c_hexane
      16     12.011  #C_d_hexane
      17     12.011  #C_e_hexane
      18     12.011  #C_f_hexane
      19     1.008   #H_00_hexane
      20     1.008   #H_11_hexane
      21     1.008   #H_22_hexane
      22     1.008   #H_33_hexane
      23     22.9898 #Na+
      24     35.450  #Cl-
 
 Atoms
 
1	1	1	0.41	38.341	49.612	29.256
2	1	1	0.41	37.264	49.114	30.377
3	1	2	-0.82	38.172	48.956	29.992
4	2	1	0.41	25.47	6.316	62.802
5	2	1	0.41	24.511	5.008	62.988
6	2	2	-0.82	24.562	6.002	63.078
7	3	1	0.41	12.604	1.573	43.129
8	3	1	0.41	14.056	0.828	43.066
9	3	2	-0.82	13.067	0.687	43.085
10	4	1	0.41	24.782	16.859	58.763
11	4	1	0.41	24.576	17.441	60.275
12	4	2	-0.82	25.201	16.954	59.666
13	5	1	0.41	31.728	25.573	34.318
14	5	1	0.41	32.083	25.209	35.87
15	5	2	-0.82	31.515	24.967	35.084
16	6	1	0.41	4.685	39.877	71.781
17	6	1	0.41	4.902	40.179	73.371
18	6	2	-0.82	4.55	40.547	72.511
19	7	1	0.41	44.396	21.293	35.496
20	7	1	0.41	46.005	21.414	35.248
21	7	2	-0.82	45.212	20.81	35.179
22	8	1	0.41	35.791	24.059	34.023
23	8	1	0.41	36.849	22.846	33.746
24	8	2	-0.82	35.885	23.11	33.72
25	9	1	0.41	8.86	41.45	37.643
26	9	1	0.41	10.073	42.008	36.703
27	9	2	-0.82	9.247	41.447	36.72
28	10	1	0.41	32.149	13.65	56.206
29	10	1	0.41	32.366	12.618	57.452
30	10	2	-0.82	32.116	12.691	56.488
31	11	1	0.41	14.088	13.109	43.972
32	11	1	0.41	13.567	12.611	45.437
33	11	2	-0.82	14.357	12.937	44.92
34	12	1	0.41	39.704	17.63	54.201
35	12	1	0.41	38.706	18.011	52.966
36	12	2	-0.82	39.171	18.363	53.778
37	13	1	0.41	31.713	2.701	35.46
38	13	1	0.41	33.101	2.394	36.265
39	13	2	-0.82	32.128	2.602	36.364
40	14	1	0.41	1.408	42.157	63.371
41	14	1	0.41	0.599	42.051	61.956
42	14	2	-0.82	0.672	42.55	62.819
43	15	1	0.41	23.285	13.498	58.609
44	15	1	0.41	24.28	14.037	57.431
45	15	2	-0.82	24.236	13.55	58.302
46	16	1	0.41	40.284	49.763	64.131
47	16	1	0.41	40.343	49.148	65.643
48	16	2	-0.82	40.62	49.006	64.693
49	17	1	0.41	3.04	7.558	24.25
50	17	1	0.41	1.746	6.563	24.194
51	17	2	-0.82	2.043	7.517	24.177
52	18	1	0.41	7.836	35.579	7.708
53	18	1	0.41	6.9	34.317	7.265
54	18	2	-0.82	7.052	35.299	7.154
55	19	1	0.41	19.197	24.653	27.181
56	19	1	0.41	17.698	25.295	27.264
57	19	2	-0.82	18.224	24.445	27.278
58	20	1	0.41	49.286	37.225	64.481
59	20	1	0.41	48.083	36.425	65.242
60	20	2	-0.82	49.011	36.349	64.878
61	21	1	0.41	43.531	28.671	34.636
62	21	1	0.41	45.064	28.729	35.195
63	21	2	-0.82	44.306	28.124	34.954
64	22	1	0.41	35.524	37.632	71.527
65	22	1	0.41	33.918	37.345	71.468
66	22	2	-0.82	34.822	36.92	71.488
67	23	1	0.41	5.798	2.876	72.695
68	23	1	0.41	7.288	2.925	72.03
69	23	2	-0.82	6.499	3.473	72.305
70	24	1	0.41	9.794	6.322	24.158
71	24	1	0.41	9.777	7.822	24.803
72	24	2	-0.82	10.349	7.126	24.37
73	25	1	0.41	30.466	25.785	32.338
74	25	1	0.41	31.231	24.342	32.364
75	25	2	-0.82	30.343	24.794	32.282
76	26	1	0.41	0.1	45.379	56.608
77	26	1	0.41	0.203	44.906	55.049
78	26	2	-0.82	0.695	45.334	55.806
79	27	1	0.41	49.746	13.56	17.305
80	27	1	0.41	48.38	14.427	17.522
81	27	2	-0.82	49.036	13.815	17.962
82	28	1	0.41	23.305	8.867	40.237
83	28	1	0.41	21.946	8.425	41.027
84	28	2	-0.82	22.911	8.211	40.881
85	29	1	0.41	26.648	27.701	47.905
86	29	1	0.41	27.981	28.493	48.42
87	29	2	-0.82	26.987	28.541	48.33
88	30	1	0.41	44.66	23.991	61.96
89	30	1	0.41	43.546	23.6	63.087
90	30	2	-0.82	43.921	23.359	62.193
91	31	1	0.41	44.427	16.253	3.373
92	31	1	0.41	43.781	17.479	4.238
93	31	2	-0.82	44.229	17.233	3.378
94	32	1	0.41	5.347	11.245	47.629
95	32	1	0.41	3.736	10.987	47.687
96	32	2	-0.82	4.629	10.55	47.587
97	33	1	0.41	26.508	22.752	18.187
98	33	1	0.41	25.533	21.481	18.505
99	33	2	-0.82	26.481	21.77	18.374
100	34	1	0.41	29.954	26.804	68.859
101	34	1	0.41	30.572	27.711	70.068
102	34	2	-0.82	30.623	26.829	69.602
103	35	1	0.41	20.718	24.649	40.341
104	35	1	0.41	19.149	24.936	40.692
105	35	2	-0.82	20.044	25.357	40.551
106	36	1	0.41	13.48	26.262	43.238
107	36	1	0.41	14.011	27.55	42.385
108	36	2	-0.82	13.431	26.736	42.358
109	37	1	0.41	25.705	37.315	39.496
110	37	1	0.41	24.977	36.529	40.729
111	37	2	-0.82	25.841	36.91	40.401
112	38	1	0.41	5.367	11.854	50.653
113	38	1	0.41	4.044	12.81	50.615
114	38	2	-0.82	5.041	12.793	50.54
115	39	1	0.41	24.369	30.991	71.969
116	39	1	0.41	25.517	30.038	71.306
117	39	2	-0.82	24.712	30.054	71.897
118	40	1	0.41	4.924	46.506	45.151
119	40	1	0.41	4.095	47.037	43.848
120	40	2	-0.82	4.875	46.49	44.152
121	41	1	0.41	46.492	37.743	74.094
122	41	1	0.41	47.836	38.522	74.599
123	41	2	-0.82	46.965	38.127	74.887
124	42	1	0.41	19.615	49.863	2.328
125	42	1	0.41	20.286	49.71	0.847
126	42	2	-0.82	19.434	49.869	1.345
127	43	1	0.41	34.76	46.884	72.326
128	43	1	0.41	33.376	46.763	73.184
129	43	2	-0.82	34.06	46.254	72.662
130	44	1	0.41	40.134	13.177	4.957
131	44	1	0.41	39.91	14.492	4.016
132	44	2	-0.82	39.47	13.687	4.411
133	45	1	0.41	25.731	43.326	73.474
134	45	1	0.41	25.989	43.184	71.868
135	45	2	-0.82	26.387	43.044	72.774
136	46	1	0.41	5.764	15.015	39.791
137	46	1	0.41	4.594	15.711	40.692
138	46	2	-0.82	5.518	15.332	40.707
139	47	1	0.41	35.056	4.639	12.791
140	47	1	0.41	36.49	4.217	12.133
141	47	2	-0.82	35.865	4.977	12.31
142	48	1	0.41	21.177	27.312	14.233
143	48	1	0.41	19.761	28.037	13.864
144	48	2	-0.82	20.233	27.46	14.53
145	49	1	0.41	45.596	25.648	4.087
146	49	1	0.41	45.813	24.141	4.677
147	49	2	-0.82	45.138	24.853	4.485
148	50	1	0.41	19.234	24.954	25.002
149	50	1	0.41	17.698	24.4	25.043
150	50	2	-0.82	18.27	25.212	24.933
151	51	1	0.41	21.662	10.897	74.005
152	51	1	0.41	20.483	11.766	74.727
153	51	2	-0.82	21.433	11.779	74.418
154	52	1	0.41	37.538	8.785	72.615
155	52	1	0.41	37.319	7.898	71.262
156	52	2	-0.82	36.889	8.541	71.895
157	53	1	0.41	46.779	25.279	63.843
158	53	1	0.41	45.581	26.278	63.359
159	53	2	-0.82	45.971	25.363	63.26
160	54	1	0.41	16.898	32.852	14.508
161	54	1	0.41	16.491	32.253	13.045
162	54	2	-0.82	17.24	32.388	13.691
163	55	1	0.41	18.259	17.035	5.242
164	55	1	0.41	19.592	16.096	5.151
165	55	2	-0.82	18.597	16.093	5.24
166	56	1	0.41	22.139	11.326	59.712
167	56	1	0.41	22.353	9.861	59.024
168	56	2	-0.82	21.674	10.53	59.325
169	57	1	0.41	44.939	44.441	66.872
170	57	1	0.41	44.252	42.96	66.864
171	57	2	-0.82	45.119	43.457	66.876
172	58	1	0.41	16.285	48.473	71.239
173	58	1	0.41	17.078	49.9	71.281
174	58	2	-0.82	16.177	49.467	71.268
175	59	1	0.41	14.863	27.554	72.879
176	59	1	0.41	16.252	26.981	72.241
177	59	2	-0.82	15.831	27.749	72.722
178	60	1	0.41	2.127	40.719	68.517
179	60	1	0.41	2.585	42.254	68.195
180	60	2	-0.82	2.909	41.333	68.408
181	61	1	0.41	30.708	24.021	5.084
182	61	1	0.41	30.927	24.671	3.602
183	61	2	-0.82	31.378	24.418	4.457
184	62	1	0.41	11.314	5.665	20.834
185	62	1	0.41	9.854	6.381	20.683
186	62	2	-0.82	10.832	6.541	20.814
187	63	1	0.41	32.264	14.094	35.907
188	63	1	0.41	33.268	12.828	35.668
189	63	2	-0.82	32.316	13.132	35.64
190	64	1	0.41	14.348	34.925	60.338
191	64	1	0.41	14.614	36.099	59.235
192	64	2	-0.82	14.195	35.889	60.118
193	65	1	0.41	40.356	40.507	51.446
194	65	1	0.41	39.454	41.049	50.197
195	65	2	-0.82	39.509	40.976	51.193
196	66	1	0.41	42.724	18.37	72.814
197	66	1	0.41	43.292	18.549	71.293
198	66	2	-0.82	42.601	18.1	71.859
199	67	1	0.41	45.971	45.715	73.033
200	67	1	0.41	47.181	45.944	74.105
201	67	2	-0.82	46.415	45.353	73.852
202	68	1	0.41	47.254	20.129	18.334
203	68	1	0.41	48.843	19.977	17.991
204	68	2	-0.82	48.143	19.841	18.691
205	69	1	0.41	16.581	20.108	55.884
206	69	1	0.41	17.835	20.126	56.929
207	69	2	-0.82	17.158	19.547	56.477
208	70	1	0.41	27.134	44.34	50.49
209	70	1	0.41	27.589	45.114	49.126
210	70	2	-0.82	27.163	44.287	49.492
211	71	1	0.41	28.617	21.617	4.964
212	71	1	0.41	27.445	20.632	5.531
213	71	2	-0.82	28.246	20.689	4.935
214	72	1	0.41	48.361	33.263	41.237
215	72	1	0.41	46.737	33.32	41.072
216	72	2	-0.82	47.507	32.762	41.38
217	73	1	0.41	15.582	9.542	32.5
218	73	1	0.41	14.19	9.812	33.31
219	73	2	-0.82	14.636	9.857	32.417
220	74	1	0.41	32.591	23.197	39.028
221	74	1	0.41	33.916	22.243	39.03
222	74	2	-0.82	32.916	22.252	39.03
223	75	1	0.41	4.735	32.326	4.042
224	75	1	0.41	6.008	31.304	4.084
225	75	2	-0.82	5.605	32.123	4.491
226	76	1	0.41	0.48	26.068	55.561
227	76	1	0.41	1.189	25.681	56.98
228	76	2	-0.82	0.601	25.347	56.245
229	77	1	0.41	41.432	27.675	64.049
230	77	1	0.41	40.076	28.577	63.934
231	77	2	-0.82	40.433	27.648	64.023
232	78	1	0.41	25.581	48.263	65.528
233	78	1	0.41	24.405	48.294	64.396
234	78	2	-0.82	25.223	48.757	64.735
235	79	1	0.41	27.611	45.986	16.157
236	79	1	0.41	27.706	47.543	15.672
237	79	2	-0.82	27.169	46.883	16.196
238	80	1	0.41	41.33	11.276	7.809
239	80	1	0.41	41.145	12.722	7.074
240	80	2	-0.82	41.115	11.732	6.945
241	81	1	0.41	26.477	6.187	33.216
242	81	1	0.41	26.063	6.362	34.785
243	81	2	-0.82	26.714	5.941	34.155
244	82	1	0.41	2.193	25.628	46.933
245	82	1	0.41	2.327	25.236	48.513
246	82	2	-0.82	2.467	25.958	47.837
247	83	1	0.41	4.617	4.053	52.551
248	83	1	0.41	5.695	2.876	52.207
249	83	2	-0.82	4.741	3.067	52.432
250	84	1	0.41	47.206	30.509	20.309
251	84	1	0.41	48.13	31.851	20.204
252	84	2	-0.82	47.219	31.502	20.423
253	85	1	0.41	22.851	7.849	6.822
254	85	1	0.41	24.233	8.719	6.817
255	85	2	-0.82	23.849	7.796	6.821
256	86	1	0.41	49.867	43.098	18.11
257	86	1	0.41	48.987	41.889	17.454
258	86	2	-0.82	49.9	42.165	17.752
259	87	1	0.41	18.082	39.734	22.368
260	87	1	0.41	18.889	38.349	22.678
261	87	2	-0.82	18.961	39.345	22.643
262	88	1	0.41	15.484	48.751	41.808
263	88	1	0.41	14.405	48.256	40.687
264	88	2	-0.82	14.797	49.052	41.146
265	89	1	0.41	7.547	40.44	66.671
266	89	1	0.41	5.985	40.441	66.194
267	89	2	-0.82	6.791	41.011	66.352
268	90	1	0.41	9.137	31.069	46.587
269	90	1	0.41	9.078	32.459	45.733
270	90	2	-0.82	9.5	31.997	46.512
271	91	1	0.41	26.597	24.25	6.533
272	91	1	0.41	25.129	24.428	7.227
273	91	2	-0.82	25.814	23.766	6.925
274	92	1	0.41	7.621	34.333	33.346
275	92	1	0.41	7.95	35.874	32.917
276	92	2	-0.82	7.788	35.259	33.688
277	93	1	0.41	7.798	26.02	56.93
278	93	1	0.41	7.828	24.69	55.983
279	93	2	-0.82	8.355	25.249	56.622
280	94	1	0.41	5.871	27.832	39.599
281	94	1	0.41	6.003	26.361	38.902
282	94	2	-0.82	6.501	27.09	39.37
283	95	1	0.41	33.747	30.436	4.906
284	95	1	0.41	34.863	30.733	3.752
285	95	2	-0.82	34.119	31.129	4.289
286	96	1	0.41	15.991	35.168	50.334
287	96	1	0.41	14.51	35.566	49.773
288	96	2	-0.82	15.046	34.858	50.231
289	97	1	0.41	14.525	24.176	6.773
290	97	1	0.41	15.893	23.639	7.485
291	97	2	-0.82	15.112	23.379	6.919
292	98	1	0.41	10.518	37.1	54.896
293	98	1	0.41	9.272	37.828	55.662
294	98	2	-0.82	9.905	37.055	55.685
295	99	1	0.41	43.802	21.419	12.63
296	99	1	0.41	42.858	22.074	13.79
297	99	2	-0.82	43.738	21.638	13.603
298	100	1	0.41	43.487	11.235	18.436
299	100	1	0.41	43.198	10.433	19.829
300	100	2	-0.82	43.525	11.291	19.434
301	101	1	0.41	28.591	16.353	9.774
302	101	1	0.41	27.678	17.152	8.68
303	101	2	-0.82	27.79	16.292	9.178
304	102	1	0.41	11.372	10.91	20.363
305	102	1	0.41	10.671	9.446	20.535
306	102	2	-0.82	11.342	9.973	20.015
307	103	1	0.41	16.243	40.518	76.517
308	103	1	0.41	16.274	38.895	76.336
309	103	2	-0.82	16.256	39.77	75.853
310	104	1	0.41	30.999	23.068	11.712
311	104	1	0.41	30.617	24.136	10.537
312	104	2	-0.82	30.269	23.634	11.329
313	105	1	0.41	17.127	42.41	15.013
314	105	1	0.41	16.57	43.936	14.849
315	105	2	-0.82	16.376	43.034	15.232
316	106	1	0.41	15.671	25.044	51.081
317	106	1	0.41	15.917	23.439	50.91
318	106	2	-0.82	16.361	24.319	51.075
319	107	1	0.41	41.803	30.852	45.554
320	107	1	0.41	40.207	30.664	45.263
321	107	2	-0.82	41.116	30.278	45.108
322	108	1	0.41	45.617	7.328	60.1
323	108	1	0.41	46.318	5.879	60.37
324	108	2	-0.82	46.016	6.521	59.666
325	109	1	0.41	48.252	48.742	24.802
326	109	1	0.41	46.761	48.076	24.77
327	109	2	-0.82	47.361	48.711	25.255
328	110	1	0.41	38.537	14.926	6.457
329	110	1	0.41	38.295	16.437	5.885
330	110	2	-0.82	38.342	15.874	6.71
331	111	1	0.41	41.207	6.675	23.602
332	111	1	0.41	40.537	5.187	23.642
333	111	2	-0.82	40.346	6.168	23.616
334	112	1	0.41	26.905	15.046	6.182
335	112	1	0.41	27.221	14.104	7.478
336	112	2	-0.82	26.666	14.862	7.136
337	113	1	0.41	18.069	20.145	20.697
338	113	1	0.41	19.523	19.651	21.254
339	113	2	-0.82	18.837	19.523	20.538
340	114	1	0.41	23.151	39.481	36.837
341	114	1	0.41	23.867	40.908	37.179
342	114	2	-0.82	24.027	39.94	36.99
343	115	1	0.41	9.513	7.356	29.026
344	115	1	0.41	10.437	6.026	28.815
345	115	2	-0.82	9.522	6.411	28.699
346	116	1	0.41	46.619	40.987	20.605
347	116	1	0.41	46.297	40.556	22.147
348	116	2	-0.82	47.02	40.679	21.468
349	117	1	0.41	45.946	6.412	16.67
350	117	1	0.41	47.416	7.123	16.649
351	117	2	-0.82	46.432	7.286	16.71
352	118	1	0.41	10.421	3.212	69.244
353	118	1	0.41	10.763	1.943	68.275
354	118	2	-0.82	10.078	2.634	68.503
355	119	1	0.41	21.737	19.484	53.586
356	119	1	0.41	23.154	18.675	53.518
357	119	2	-0.82	22.159	18.579	53.531
358	120	1	0.41	0.216	0.728	4.453
359	120	1	0.41	1.673	0.552	3.737
360	120	2	-0.82	0.739	0.198	3.786
361	121	1	0.41	3.855	12.787	28.212
362	121	1	0.41	5.261	13.589	27.996
363	121	2	-0.82	4.831	12.688	28.015
364	122	1	0.41	48.297	32.622	44.7
365	122	1	0.41	48.226	33.856	43.633
366	122	2	-0.82	47.697	33.297	44.271
367	123	1	0.41	38.351	33.384	40.247
368	123	1	0.41	39.144	32.695	38.996
369	123	2	-0.82	39.241	33.063	39.92
370	124	1	0.41	17.673	11.863	51.939
371	124	1	0.41	17.333	13.46	51.998
372	124	2	-0.82	17.668	12.677	52.521
373	125	1	0.41	21.708	37.516	67.814
374	125	1	0.41	20.418	37.945	66.91
375	125	2	-0.82	21.387	37.701	66.885
376	126	1	0.41	31.622	11.887	11.811
377	126	1	0.41	30.243	12.393	12.525
378	126	2	-0.82	30.691	11.626	12.066
379	127	1	0.41	24.198	44.118	34.606
380	127	1	0.41	22.931	45.147	34.664
381	127	2	-0.82	23.221	44.201	34.804
382	128	1	0.41	3.749	22.44	32.454
383	128	1	0.41	3.882	20.824	32.26
384	128	2	-0.82	3.242	21.581	32.39
385	129	1	0.41	8.492	35.123	24.712
386	129	1	0.41	6.866	34.995	24.8
387	129	2	-0.82	7.642	35.616	24.902
388	130	1	0.41	12.8	21.996	10.63
389	130	1	0.41	14.085	22.989	10.804
390	130	2	-0.82	13.099	22.898	10.941
391	131	1	0.41	33.826	10.007	51.345
392	131	1	0.41	33.691	11.222	52.427
393	131	2	-0.82	33.196	10.658	51.768
394	132	1	0.41	24.442	8.86	25.884
395	132	1	0.41	24.637	8.837	24.262
396	132	2	-0.82	25.067	9.075	25.133
397	133	1	0.41	16.612	47.952	38.642
398	133	1	0.41	15.688	46.605	38.636
399	133	2	-0.82	16.623	46.954	38.579
400	134	1	0.41	25.792	3.772	22.218
401	134	1	0.41	27.373	3.365	22.249
402	134	2	-0.82	26.614	3.731	22.787
403	135	1	0.41	35.514	18.595	7.634
404	135	1	0.41	34.803	19.991	8.097
405	135	2	-0.82	35.645	19.58	7.748
406	136	1	0.41	12.89	47.168	63.634
407	136	1	0.41	11.99	48.259	64.449
408	136	2	-0.82	12.269	47.946	63.542
409	137	1	0.41	46.562	25.912	45.121
410	137	1	0.41	47.811	24.968	44.657
411	137	2	-0.82	46.977	25.426	44.352
412	138	1	0.41	42.974	47.516	8.399
413	138	1	0.41	42.75	45.899	8.347
414	138	2	-0.82	43.431	46.627	8.427
415	139	1	0.41	23.94	17.642	29.716
416	139	1	0.41	23.313	18.17	28.304
417	139	2	-0.82	23.999	18.347	29.009
418	140	1	0.41	37.979	33.327	74.052
419	140	1	0.41	39.465	32.652	74.006
420	140	2	-0.82	38.961	33.51	74.091
421	141	1	0.41	6.439	20.143	59.492
422	141	1	0.41	6.484	19.184	60.813
423	141	2	-0.82	6.975	19.884	60.296
424	142	1	0.41	27.668	32.518	63.448
425	142	1	0.41	26.917	33.657	62.551
426	142	2	-0.82	26.91	32.695	62.82
427	143	1	0.41	33.299	2.118	75.865
428	143	1	0.41	32.011	1.754	76.8
429	143	2	-0.82	32.621	2.487	76.502
430	144	1	0.41	1.29	46.313	43.054
431	144	1	0.41	2.265	45.003	43.103
432	144	2	-0.82	2.241	46.001	43.056
433	145	1	0.41	3.151	48.095	69.879
434	145	1	0.41	1.823	48.213	70.822
435	145	2	-0.82	2.571	48.722	70.399
436	146	1	0.41	13.793	3.785	17.27
437	146	1	0.41	12.364	3.731	16.482
438	146	2	-0.82	12.865	3.413	17.286
439	147	1	0.41	34.641	40.446	76.8
440	147	1	0.41	34.817	38.824	76.727
441	147	2	-0.82	34.156	39.571	76.784
442	148	1	0.41	45.015	7.173	3.73
443	148	1	0.41	45.555	5.639	3.582
444	148	2	-0.82	45.83	6.594	3.687
445	149	1	0.41	24.059	43.111	31.748
446	149	1	0.41	23.286	44.451	32.271
447	149	2	-0.82	23.661	43.566	32.545
448	150	1	0.41	49.657	4.122	22.354
449	150	1	0.41	49.13	4.975	23.643
450	150	2	-0.82	48.847	4.444	22.844
451	151	1	0.41	11.639	24.361	29.666
452	151	1	0.41	11.958	22.799	30.019
453	151	2	-0.82	11.489	23.413	29.385
454	152	1	0.41	28.482	11.522	45.402
455	152	1	0.41	30.089	11.257	45.294
456	152	2	-0.82	29.38	11.959	45.353
457	153	1	0.41	4.42	31.9	15.268
458	153	1	0.41	3.008	31.079	15.243
459	153	2	-0.82	3.995	31.01	15.1
460	154	1	0.41	10.938	7.517	0.1
461	154	1	0.41	10.978	9.083	0.563
462	154	2	-0.82	10.785	8.148	0.861
463	155	1	0.41	32.636	28.724	6.267
464	155	1	0.41	31.06	28.304	6.199
465	155	2	-0.82	31.984	27.975	6.389
466	156	1	0.41	8.637	36.68	40.26
467	156	1	0.41	9.746	37.746	39.711
468	156	2	-0.82	9.589	36.978	40.332
469	157	1	0.41	48.912	3.569	29.557
470	157	1	0.41	48.963	3.018	28.021
471	157	2	-0.82	48.375	3.168	28.815
472	158	1	0.41	7.975	9.613	8.578
473	158	1	0.41	7.879	10.683	9.808
474	158	2	-0.82	8.456	9.997	9.367
475	159	1	0.41	48.747	22.304	25.152
476	159	1	0.41	48.983	23.763	24.457
477	159	2	-0.82	48.439	23.255	25.124
478	160	1	0.41	39.931	17.526	27.222
479	160	1	0.41	40.6	18.177	25.882
480	160	2	-0.82	40.771	17.607	26.685
481	161	1	0.41	45.121	5.789	12.705
482	161	1	0.41	45.615	4.233	12.768
483	161	2	-0.82	45.85	5.152	12.453
484	162	1	0.41	43.157	21.711	73.196
485	162	1	0.41	43.824	23.149	72.804
486	162	2	-0.82	43.172	22.689	73.406
487	163	1	0.41	1.366	8.766	30.494
488	163	1	0.41	1.34	10.387	30.696
489	163	2	-0.82	1.93	9.586	30.6
490	164	1	0.41	14.949	16.897	52.86
491	164	1	0.41	15.817	17.941	51.952
492	164	2	-0.82	14.937	17.786	52.401
493	165	1	0.41	48.304	32.416	34.773
494	165	1	0.41	48.104	30.8	34.66
495	165	2	-0.82	48.667	31.574	34.374
496	166	1	0.41	24.75	37.64	57.337
497	166	1	0.41	26.017	38.67	57.313
498	166	2	-0.82	25.16	38.44	57.774
499	167	1	0.41	32.462	33.844	59.867
500	167	1	0.41	34.087	33.786	59.714
501	167	2	-0.82	33.218	33.518	59.299
502	168	1	0.41	12.207	25.444	62.321
503	168	1	0.41	10.753	26.141	62.576
504	168	2	-0.82	11.735	26.308	62.498
505	169	1	0.41	0.692	39.89	34.189
506	169	1	0.41	1.538	39.594	32.823
507	169	2	-0.82	0.841	39.238	33.445
508	170	1	0.41	16.765	48.969	55.918
509	170	1	0.41	18.359	49.304	56.03
510	170	2	-0.82	17.505	49.22	56.542
511	171	1	0.41	39.823	48.398	31.934
512	171	1	0.41	38.213	48.297	32.186
513	171	2	-0.82	39.019	48.879	32.284
514	172	1	0.41	1.698	32.092	57.247
515	172	1	0.41	2.85	33.156	57.702
516	172	2	-0.82	1.93	33.062	57.324
517	173	1	0.41	9.114	15.063	41.935
518	173	1	0.41	9.62	13.742	41.118
519	173	2	-0.82	9.793	14.712	41.29
520	174	1	0.41	5.124	0.916	75.991
521	174	1	0.41	4.923	2.536	76.002
522	174	2	-0.82	4.451	1.655	76.012
523	175	1	0.41	46.501	46.432	52.362
524	175	1	0.41	45.857	45.652	51.08
525	175	2	-0.82	45.913	45.675	52.078
526	176	1	0.41	26.576	28.476	16.11
527	176	1	0.41	27.581	27.873	14.972
528	176	2	-0.82	26.721	27.728	15.461
529	177	1	0.41	24.351	46.162	64.979
530	177	1	0.41	24.626	45.682	63.443
531	177	2	-0.82	25.004	46.181	64.222
532	178	1	0.41	27.914	42.326	28.34
533	178	1	0.41	26.911	43.614	28.39
534	178	2	-0.82	26.957	42.617	28.337
535	179	1	0.41	36.333	30.088	16.843
536	179	1	0.41	37.224	28.72	16.859
537	179	2	-0.82	37.251	29.71	16.723
538	180	1	0.41	45.627	26.285	36.795
539	180	1	0.41	45.492	25.359	35.457
540	180	2	-0.82	45.663	26.283	35.796
541	181	1	0.41	13.372	1.473	65.499
542	181	1	0.41	14.597	0.407	65.67
543	181	2	-0.82	13.64	0.591	65.889
544	182	1	0.41	17.799	18.319	59.828
545	182	1	0.41	16.542	19.302	59.482
546	182	2	-0.82	17.538	19.218	59.476
547	183	1	0.41	28.606	15.508	66.647
548	183	1	0.41	27.273	14.797	67.265
549	183	2	-0.82	27.68	15.191	66.442
550	184	1	0.41	7.478	42.634	55.394
551	184	1	0.41	8.87	42.313	56.184
552	184	2	-0.82	8.366	43.004	55.667
553	185	1	0.41	47.705	28.886	70.228
554	185	1	0.41	47.985	27.374	69.678
555	185	2	-0.82	48.407	28.191	70.07
556	186	1	0.41	17.484	34.039	61.97
557	186	1	0.41	18.244	35.432	62.356
558	186	2	-0.82	18.35	34.537	61.924
559	187	1	0.41	17.36	13.466	28.026
560	187	1	0.41	17.396	12.321	29.189
561	187	2	-0.82	17.954	12.881	28.578
562	188	1	0.41	3.221	5.826	31.78
563	188	1	0.41	2.178	4.602	32.067
564	188	2	-0.82	3.13	4.834	31.869
565	189	1	0.41	20.109	49.9	30.084
566	189	1	0.41	21.508	49.9	29.241
567	189	2	-0.82	20.773	49.327	29.602
568	190	1	0.41	3.636	1.941	13.186
569	190	1	0.41	3.174	0.982	11.948
570	190	2	-0.82	3.254	1.927	12.262
571	191	1	0.41	41.069	26.219	8.958
572	191	1	0.41	42.01	27.541	8.772
573	191	2	-0.82	41.205	27.057	8.429
574	192	1	0.41	34.972	41.367	39.877
575	192	1	0.41	34.532	42.932	39.726
576	192	2	-0.82	34.218	41.986	39.655
577	193	1	0.41	0.756	22.462	60.548
578	193	1	0.41	2.325	22.544	60.994
579	193	2	-0.82	1.617	21.956	60.605
580	194	1	0.41	16.46	5.502	42.408
581	194	1	0.41	15.295	5.641	41.272
582	194	2	-0.82	16.141	5.17	41.52
583	195	1	0.41	40.603	18.67	38.46
584	195	1	0.41	40.958	19.72	37.261
585	195	2	-0.82	41.001	19.563	38.247
586	196	1	0.41	43.639	34.603	13.118
587	196	1	0.41	42.486	35.689	13.513
588	196	2	-0.82	42.713	34.716	13.478
589	197	1	0.41	37.096	49.497	60.948
590	197	1	0.41	38.696	49.173	60.938
591	197	2	-0.82	38.011	49.901	60.941
592	198	1	0.41	44.922	19.581	30.918
593	198	1	0.41	43.865	20.257	31.963
594	198	2	-0.82	44.453	20.426	31.173
595	199	1	0.41	25.486	49.572	14.753
596	199	1	0.41	25.325	48.63	13.428
597	199	2	-0.82	25.087	48.728	14.394
598	200	1	0.41	13.736	23.359	63.853
599	200	1	0.41	14.8	22.203	64.298
600	200	2	-0.82	14.697	23.083	63.836
601	201	1	0.41	19.67	48.13	6.788
602	201	1	0.41	21.2	47.693	7.154
603	201	2	-0.82	20.614	48.451	6.871
604	202	1	0.41	48.98	47.37	20.534
605	202	1	0.41	49.841	47.597	21.903
606	202	2	-0.82	49.9	47.466	20.914
607	203	1	0.41	22.787	30.74	61.223
608	203	1	0.41	23.466	31.074	62.67
609	203	2	-0.82	22.73	31.316	62.039
610	204	1	0.41	24.441	41.099	11.721
611	204	1	0.41	25.661	40.424	10.872
612	204	2	-0.82	25.279	41.285	11.208
613	205	1	0.41	4.86	44.99	55.32
614	205	1	0.41	4.404	45.711	56.712
615	205	2	-0.82	5.098	45.137	56.28
616	206	1	0.41	12.093	16.264	57.596
617	206	1	0.41	13.661	16.658	57.823
618	206	2	-0.82	12.761	17.006	57.562
619	207	1	0.41	0.693	21.142	34.633
620	207	1	0.41	0.243	22.614	34.09
621	207	2	-0.82	0.1	21.929	34.803
622	208	1	0.41	4	33.838	50.43
623	208	1	0.41	5.622	33.943	50.588
624	208	2	-0.82	4.766	34.458	50.602
625	209	1	0.41	2.358	17.434	73.24
626	209	1	0.41	0.759	17.11	73.185
627	209	2	-0.82	1.447	17.833	73.134
628	210	1	0.41	30.66	12.552	69.643
629	210	1	0.41	31.248	14.067	69.485
630	210	2	-0.82	30.421	13.523	69.624
631	211	1	0.41	38.329	25.698	49.578
632	211	1	0.41	39.244	26.799	48.793
633	211	2	-0.82	39.191	26.204	49.594
634	212	1	0.41	25.924	16.832	47.121
635	212	1	0.41	24.597	17.758	46.9
636	212	2	-0.82	25.594	17.764	46.966
637	213	1	0.41	9.134	6.934	70.419
638	213	1	0.41	10.421	7.881	70.754
639	213	2	-0.82	9.814	7.556	70.03
640	214	1	0.41	8.497	7.686	23.019
641	214	1	0.41	7.811	9.166	23.098
642	214	2	-0.82	7.631	8.186	23.028
643	215	1	0.41	34.684	20.654	23.133
644	215	1	0.41	36.205	20.707	23.723
645	215	2	-0.82	35.462	20.104	23.436
646	216	1	0.41	33.858	36.115	12.137
647	216	1	0.41	34.65	35.907	10.724
648	216	2	-0.82	33.975	35.513	11.347
649	217	1	0.41	43.49	10.855	7.821
650	217	1	0.41	43.359	9.36	8.464
651	217	2	-0.82	43.928	10.18	8.415
652	218	1	0.41	35.866	9.356	46.467
653	218	1	0.41	34.876	9.882	47.655
654	218	2	-0.82	35.182	9.08	47.143
655	219	1	0.41	42.352	12.305	60.049
656	219	1	0.41	41.581	11.842	61.413
657	219	2	-0.82	41.558	12.469	60.635
658	220	1	0.41	9.937	9.157	5.417
659	220	1	0.41	10.793	8.775	4.08
660	220	2	-0.82	10.658	9.461	4.794
661	221	1	0.41	38.578	9.193	69.802
662	221	1	0.41	37.01	9.23	69.349
663	221	2	-0.82	37.951	9.153	69.023
664	222	1	0.41	3.663	27.046	67.886
665	222	1	0.41	2.059	27.264	68.101
666	222	2	-0.82	2.948	27.245	68.557
667	223	1	0.41	28.425	24.621	52.801
668	223	1	0.41	30.036	24.876	52.718
669	223	2	-0.82	29.209	25.046	53.253
670	224	1	0.41	44.399	10.989	42.238
671	224	1	0.41	43.094	10.043	42.497
672	224	2	-0.82	44.078	10.134	42.644
673	225	1	0.41	8.568	22.212	59.766
674	225	1	0.41	8.569	21.2	61.047
675	225	2	-0.82	8.045	21.896	60.558
676	226	1	0.41	42.084	15.779	35.284
677	226	1	0.41	41.1	14.476	35.259
678	226	2	-0.82	42.051	14.78	35.293
679	227	1	0.41	6.498	48.398	13.752
680	227	1	0.41	8.023	47.816	13.733
681	227	2	-0.82	7.459	48.62	13.916
682	228	1	0.41	0.615	31.066	69.095
683	228	1	0.41	1.922	30.09	69.183
684	228	2	-0.82	1.615	31.039	69.114
685	229	1	0.41	7.992	7.079	54.41
686	229	1	0.41	7.867	8.707	54.406
687	229	2	-0.82	8.505	7.938	54.429
688	230	1	0.41	14.921	16.631	50.427
689	230	1	0.41	16.517	16.341	50.614
690	230	2	-0.82	15.605	15.934	50.643
691	231	1	0.41	7.722	35.627	47.021
692	231	1	0.41	9.231	36.236	46.878
693	231	2	-0.82	8.432	36.166	47.475
694	232	1	0.41	8.515	35.69	16.219
695	232	1	0.41	7.295	35.825	15.143
696	232	2	-0.82	8.02	36.32	15.621
697	233	1	0.41	27.453	39.18	43.13
698	233	1	0.41	29.005	38.931	43.573
699	233	2	-0.82	28.246	39.58	43.591
700	234	1	0.41	33.13	24.791	28.574
701	234	1	0.41	33.566	25.761	27.334
702	234	2	-0.82	33.759	24.9	27.804
703	235	1	0.41	44.303	30.546	68.024
704	235	1	0.41	43.275	29.278	68.02
705	235	2	-0.82	44.237	29.548	68.021
706	236	1	0.41	27.296	10.153	10.255
707	236	1	0.41	25.822	10.728	9.85
708	236	2	-0.82	26.312	9.978	10.293
709	237	1	0.41	18.917	47.071	32.005
710	237	1	0.41	19.497	45.551	32.147
711	237	2	-0.82	19.478	46.366	31.569
712	238	1	0.41	44.265	40.234	20.616
713	238	1	0.41	43.543	39.025	21.443
714	238	2	-0.82	44.226	39.753	21.492
715	239	1	0.41	0.926	39.532	8.281
716	239	1	0.41	1.583	41.024	8.38
717	239	2	-0.82	1.21	40.337	7.758
718	240	1	0.41	41.413	15.113	47.47
719	240	1	0.41	42.654	16.116	47.122
720	240	2	-0.82	41.681	15.942	46.977
721	241	1	0.41	17.106	47.854	65.098
722	241	1	0.41	17.658	46.694	66.106
723	241	2	-0.82	17.916	47.352	65.399
724	242	1	0.41	10.877	49.9	60.352
725	242	1	0.41	11.88	49.9	59.063
726	242	2	-0.82	11.326	49.327	59.667
727	243	1	0.41	18.131	29.062	8.746
728	243	1	0.41	19.72	28.716	8.894
729	243	2	-0.82	18.96	29.241	9.276
730	244	1	0.41	2.98	15.821	8.934
731	244	1	0.41	3.052	17.241	9.738
732	244	2	-0.82	2.751	16.289	9.788
733	245	1	0.41	35.575	11.571	18.079
734	245	1	0.41	36.066	12.061	16.601
735	245	2	-0.82	36.337	11.954	17.557
736	246	1	0.41	31.256	46.108	54.733
737	246	1	0.41	31.097	44.482	54.732
738	246	2	-0.82	31.751	45.239	54.73
739	247	1	0.41	37.537	23.148	15.203
740	247	1	0.41	36.674	23.068	13.819
741	247	2	-0.82	36.864	23.619	14.631
742	248	1	0.41	16.02	28.803	3.171
743	248	1	0.41	16.25	27.203	3.403
744	248	2	-0.82	16.703	28.091	3.336
745	249	1	0.41	22.137	2.273	44.887
746	249	1	0.41	22.82	1.011	44.107
747	249	2	-0.82	22.732	2.007	44.128
748	250	1	0.41	7.543	1.441	37.853
749	250	1	0.41	8.598	0.363	38.479
750	250	2	-0.82	7.633	0.554	38.306
751	251	1	0.41	0.1	37.541	32.258
752	251	1	0.41	0.1	35.908	32.283
753	251	2	-0.82	0.677	36.724	32.291
754	252	1	0.41	44.733	27.752	72.765
755	252	1	0.41	45.481	29.176	73.049
756	252	2	-0.82	44.64	28.747	72.719
757	253	1	0.41	41.761	4.796	48.562
758	253	1	0.41	40.855	6.044	48.024
759	253	2	-0.82	40.854	5.068	48.24
760	254	1	0.41	42.383	18.448	7.607
761	254	1	0.41	43.827	18.036	8.248
762	254	2	-0.82	43.178	18.783	8.113
763	255	1	0.41	9.313	29.506	44.333
764	255	1	0.41	7.692	29.309	44.307
765	255	2	-0.82	8.507	29.439	43.744
766	256	1	0.41	14.246	12.353	51.426
767	256	1	0.41	15.526	13.007	50.649
768	256	2	-0.82	15.205	12.624	51.515
769	257	1	0.41	20.26	30.402	52.896
770	257	1	0.41	20.515	30.573	54.499
771	257	2	-0.82	20.72	30.016	53.695
772	258	1	0.41	27.967	22.038	73.07
773	258	1	0.41	27.8	23.662	73.105
774	258	2	-0.82	27.394	22.794	73.388
775	259	1	0.41	24.545	17.085	62.848
776	259	1	0.41	24.756	18.697	63.003
777	259	2	-0.82	25.214	17.828	62.818
778	260	1	0.41	48.672	45.354	6.02
779	260	1	0.41	48.282	46.588	5.024
780	260	2	-0.82	48.268	46.268	5.97
781	261	1	0.41	25.876	44.304	20.806
782	261	1	0.41	26.578	43.402	21.971
783	261	2	-0.82	25.712	43.767	21.633
784	262	1	0.41	8.362	42.735	19.617
785	262	1	0.41	9.627	41.715	19.46
786	262	2	-0.82	9.14	42.481	19.042
787	263	1	0.41	22.004	21.651	26.81
788	263	1	0.41	21.786	20.937	25.358
789	263	2	-0.82	21.351	21.167	26.228
790	264	1	0.41	31.501	39.492	67.796
791	264	1	0.41	32.69	40.347	67.073
792	264	2	-0.82	32.49	39.567	67.665
793	265	1	0.41	10.555	47.978	44.54
794	265	1	0.41	11.327	46.858	45.443
795	265	2	-0.82	10.448	47.298	45.266
796	266	1	0.41	9.95	27.003	28.525
797	266	1	0.41	11.222	26.011	28.272
798	266	2	-0.82	10.67	26.746	27.88
799	267	1	0.41	21.429	9.336	31.869
800	267	1	0.41	20.659	8.506	30.692
801	267	2	-0.82	20.97	8.477	31.642
802	268	1	0.41	39.788	28.623	20.064
803	268	1	0.41	41.276	28.331	19.459
804	268	2	-0.82	40.449	28.882	19.359
805	269	1	0.41	15.033	47.935	47.506
806	269	1	0.41	16.579	47.808	48.015
807	269	2	-0.82	15.983	48.167	47.298
808	270	1	0.41	25.449	8.058	31.326
809	270	1	0.41	24.825	8.629	29.929
810	270	2	-0.82	24.762	8.665	30.925
811	271	1	0.41	30.919	49.9	56.701
812	271	1	0.41	30.14	48.465	56.695
813	271	2	-0.82	30.022	49.457	56.7
814	272	1	0.41	26.291	48.677	17.12
815	272	1	0.41	27.044	49.9	16.344
816	272	2	-0.82	27.129	49.22	17.071
817	273	1	0.41	47.355	38.67	18.06
818	273	1	0.41	48.927	39.069	18.249
819	273	2	-0.82	48.247	38.348	18.378
820	274	1	0.41	37.765	14.67	33.792
821	274	1	0.41	38.118	13.652	32.565
822	274	2	-0.82	38.051	14.611	32.835
823	275	1	0.41	25.779	47.303	20.362
824	275	1	0.41	25.174	48.059	19.047
825	275	2	-0.82	25.029	47.316	19.7
826	276	1	0.41	48.232	43.963	38.361
827	276	1	0.41	48.267	45.345	39.23
828	276	2	-0.82	47.674	44.643	38.837
829	277	1	0.41	17.035	46.005	70.722
830	277	1	0.41	17.312	46.439	69.172
831	277	2	-0.82	16.952	46.744	70.053
832	278	1	0.41	49.275	19.297	69.525
833	278	1	0.41	49.005	19.844	71.04
834	278	2	-0.82	48.763	19.956	70.077
835	279	1	0.41	23.402	5.902	17.954
836	279	1	0.41	24.86	6.591	17.698
837	279	2	-0.82	24.277	6.142	18.375
838	280	1	0.41	30.167	32.024	50.99
839	280	1	0.41	31.212	31.262	51.987
840	280	2	-0.82	30.564	32.018	51.909
841	281	1	0.41	4.345	2.92	67.441
842	281	1	0.41	2.922	3.692	67.657
843	281	2	-0.82	3.897	3.702	67.875
844	282	1	0.41	18	29.976	50.213
845	282	1	0.41	16.797	30.626	51.105
846	282	2	-0.82	17.157	30.512	50.18
847	283	1	0.41	29.064	7.271	57.963
848	283	1	0.41	28.642	8.397	59.068
849	283	2	-0.82	29.263	8.186	58.314
850	284	1	0.41	5.872	3.919	38.526
851	284	1	0.41	6.666	3.042	39.652
852	284	2	-0.82	6.12	2.994	38.816
853	285	1	0.41	37.582	39.823	27.904
854	285	1	0.41	36.389	40.25	26.874
855	285	2	-0.82	36.976	40.566	27.619
856	286	1	0.41	14.695	43.714	29.046
857	286	1	0.41	14.793	42.952	30.487
858	286	2	-0.82	15.319	43.317	29.72
859	287	1	0.41	20.061	7.275	37.892
860	287	1	0.41	19.948	5.78	37.245
861	287	2	-0.82	19.433	6.534	37.652
862	288	1	0.41	46.113	45.33	7.277
863	288	1	0.41	45.173	46.651	7.085
864	288	2	-0.82	45.313	45.821	7.623
865	289	1	0.41	18.701	40.77	20.525
866	289	1	0.41	17.094	40.479	20.548
867	289	2	-0.82	17.795	41.192	20.544
868	290	1	0.41	41.158	24.497	61.667
869	290	1	0.41	42.628	25.097	61.283
870	290	2	-0.82	42.087	24.262	61.379
871	291	1	0.41	23.952	7.231	56.561
872	291	1	0.41	24.738	6.735	57.903
873	291	2	-0.82	24.789	7.326	57.1
874	292	1	0.41	34.253	41.016	22.38
875	292	1	0.41	34.451	39.495	21.819
876	292	2	-0.82	34.865	40.403	21.881
877	293	1	0.41	10.931	11.941	71.377
878	293	1	0.41	10.824	13.274	72.314
879	293	2	-0.82	10.523	12.327	72.204
880	294	1	0.41	9.021	6.021	40.494
881	294	1	0.41	7.75	5.001	40.395
882	294	2	-0.82	8.73	5.068	40.578
883	295	1	0.41	42.903	23.13	15.719
884	295	1	0.41	42.52	24.716	15.666
885	295	2	-0.82	42.154	23.791	15.759
886	296	1	0.41	27.707	48.848	11.074
887	296	1	0.41	28.93	48.391	12.055
888	296	2	-0.82	28.343	48.109	11.296
889	297	1	0.41	42.021	4.636	13.728
890	297	1	0.41	42.4	6.219	13.604
891	297	2	-0.82	41.653	5.566	13.717
892	298	1	0.41	36.202	3.314	56.627
893	298	1	0.41	36.46	4.101	55.22
894	298	2	-0.82	36.081	4.18	56.141
895	299	1	0.41	6.246	5.747	32.517
896	299	1	0.41	7.244	4.454	32.548
897	299	2	-0.82	6.288	4.748	32.532
898	300	1	0.41	7.025	0.791	62.338
899	300	1	0.41	5.585	1.508	62.057
900	300	2	-0.82	6.57	1.658	62.135
901	301	1	0.41	43.106	32.793	10.126
902	301	1	0.41	41.533	32.356	10.097
903	301	2	-0.82	42.244	32.874	9.624
904	302	1	0.41	0.63	40.437	51.795
905	302	1	0.41	2.201	40.526	51.358
906	302	2	-0.82	1.544	40.722	52.085
907	303	1	0.41	23.784	37.902	11.708
908	303	1	0.41	22.335	38.605	11.977
909	303	2	-0.82	23.152	38.613	11.401
910	304	1	0.41	47.594	10.437	22.373
911	304	1	0.41	46.285	11.027	21.597
912	304	2	-0.82	47.074	10.42	21.519
913	305	1	0.41	31.711	32.205	74.489
914	305	1	0.41	33.118	32.482	75.27
915	305	2	-0.82	32.701	32.062	74.465
916	306	1	0.41	19.838	31.224	63.307
917	306	1	0.41	20.541	31.411	61.845
918	306	2	-0.82	20.667	31.06	62.772
919	307	1	0.41	0.383	29.899	63.546
920	307	1	0.41	1.102	30.769	62.365
921	307	2	-0.82	0.724	30.804	63.29
922	308	1	0.41	6.849	42.503	18.036
923	308	1	0.41	5.726	43.664	17.798
924	308	2	-0.82	6.696	43.489	17.962
925	309	1	0.41	34.024	3.369	50.773
926	309	1	0.41	33.624	4.326	49.512
927	309	2	-0.82	33.421	3.467	49.981
928	310	1	0.41	22.7	32.851	40.978
929	310	1	0.41	24.171	32.335	41.462
930	310	2	-0.82	23.267	32.046	41.15
931	311	1	0.41	37.385	35.925	35.706
932	311	1	0.41	36.327	36.286	34.516
933	311	2	-0.82	36.47	35.746	35.344
934	312	1	0.41	14.883	33.65	14.126
935	312	1	0.41	14.515	32.947	15.553
936	312	2	-0.82	14.427	32.873	14.561
937	313	1	0.41	46.112	20.589	5.821
938	313	1	0.41	47.737	20.45	5.911
939	313	2	-0.82	46.874	19.945	5.889
940	314	1	0.41	23.442	14.563	66.877
941	314	1	0.41	21.904	14.901	67.308
942	314	2	-0.82	22.501	14.226	66.876
943	315	1	0.41	0.104	27.801	53.274
944	315	1	0.41	0.596	27.989	51.729
945	315	2	-0.82	0.764	27.501	52.585
946	316	1	0.41	11.562	16.912	34.952
947	316	1	0.41	11.529	18.481	35.401
948	316	2	-0.82	12.106	17.671	35.31
949	317	1	0.41	31.22	7.76	75.966
950	317	1	0.41	31.124	9.027	74.941
951	317	2	-0.82	31.703	8.278	75.26
952	318	1	0.41	34.797	18.11	53.851
953	318	1	0.41	34.251	19.066	52.645
954	318	2	-0.82	34.553	19.047	53.597
955	319	1	0.41	27.971	38.337	60.782
956	319	1	0.41	29.35	37.85	61.507
957	319	2	-0.82	28.495	37.543	61.091
958	320	1	0.41	2.599	27.863	29.947
959	320	1	0.41	1.999	28.762	28.723
960	320	2	-0.82	1.762	28.189	29.506
961	321	1	0.41	8.704	9.303	63.794
962	321	1	0.41	8.004	10.775	63.699
963	321	2	-0.82	7.832	9.792	63.762
964	322	1	0.41	14.214	48.587	3.628
965	322	1	0.41	13.235	48.33	4.909
966	322	2	-0.82	14.184	48.333	4.595
967	323	1	0.41	34.056	34.613	51.104
968	323	1	0.41	33.076	34.433	52.398
969	323	2	-0.82	33.329	35.038	51.644
970	324	1	0.41	13.503	19.36	48.48
971	324	1	0.41	13.685	20.149	47.062
972	324	2	-0.82	14.137	19.888	47.915
973	325	1	0.41	23.067	22.419	45.33
974	325	1	0.41	23.033	20.831	45.708
975	325	2	-0.82	22.737	21.743	45.989
976	326	1	0.41	38.21	41.118	48.384
977	326	1	0.41	37.933	39.563	48.798
978	326	2	-0.82	38.19	40.175	48.051
979	327	1	0.41	25.345	31.598	13.607
980	327	1	0.41	26.578	32.206	14.489
981	327	2	-0.82	26.076	31.374	14.252
982	328	1	0.41	16.34	19.444	65.134
983	328	1	0.41	14.762	19.435	64.712
984	328	2	-0.82	15.7	19.433	64.366
985	329	1	0.41	46.037	32.787	59.793
986	329	1	0.41	46.257	31.347	60.531
987	329	2	-0.82	45.898	31.8	59.716
988	330	1	0.41	30.958	0.788	24.5
989	330	1	0.41	29.968	0.113	23.391
990	330	2	-0.82	30.248	0.1	24.35
991	331	1	0.41	33.414	28.13	61.689
992	331	1	0.41	34.763	29.045	61.596
993	331	2	-0.82	33.765	29.065	61.646
994	332	1	0.41	46.427	21.814	28.69
995	332	1	0.41	45.862	23.306	29.04
996	332	2	-0.82	46.547	22.793	28.523
997	333	1	0.41	9.249	5.586	66.389
998	333	1	0.41	8.481	4.177	66.087
999	333	2	-0.82	8.395	5.173	66.074
1000	334	1	0.41	21.009	43.179	57.053
1001	334	1	0.41	20.11	42.491	58.23
1002	334	2	-0.82	20.545	43.338	57.925
1003	335	1	0.41	46.094	40.285	58.178
1004	335	1	0.41	45.267	40.562	56.798
1005	335	2	-0.82	45.328	39.984	57.61
1006	336	1	0.41	29.706	43.891	23.408
1007	336	1	0.41	28.09	44.129	23.394
1008	336	2	-0.82	28.982	44.577	23.331
1009	337	1	0.41	12.363	21.895	28.054
1010	337	1	0.41	13.26	20.531	28.083
1011	337	2	-0.82	12.52	21.031	28.532
1012	338	1	0.41	25.488	46.512	58.704
1013	338	1	0.41	25.655	46.399	60.324
1014	338	2	-0.82	25.356	45.921	59.499
1015	339	1	0.41	2.901	11.606	19.738
1016	339	1	0.41	2.512	10.128	19.163
1017	339	2	-0.82	2.787	11.055	18.911
1018	340	1	0.41	40.293	17.483	42.654
1019	340	1	0.41	40.311	18.824	43.586
1020	340	2	-0.82	39.832	17.967	43.398
1021	341	1	0.41	17.138	18.888	74.311
1022	341	1	0.41	15.523	19.125	74.261
1023	341	2	-0.82	16.246	18.435	74.279
1024	342	1	0.41	44.445	39.716	35.759
1025	342	1	0.41	44.104	39.008	34.327
1026	342	2	-0.82	43.72	39.315	35.197
1027	343	1	0.41	14.521	47.696	34.124
1028	343	1	0.41	13.588	47.419	35.435
1029	343	2	-0.82	13.808	48.076	34.715
1030	344	1	0.41	16.209	10.636	29.96
1031	344	1	0.41	15.272	9.302	30.043
1032	344	2	-0.82	16.205	9.637	29.915
1033	345	1	0.41	7.495	23.723	36.003
1034	345	1	0.41	6.23	24.504	35.328
1035	345	2	-0.82	7.162	24.607	35.675
1036	346	1	0.41	27.278	21.65	27.22
1037	346	1	0.41	26.25	22.918	27.21
1038	346	2	-0.82	26.378	21.974	27.513
1039	347	1	0.41	25.995	33.126	68.083
1040	347	1	0.41	26.327	34.011	66.751
1041	347	2	-0.82	25.62	33.495	67.233
1042	348	1	0.41	32.727	21.819	15.225
1043	348	1	0.41	33.789	22.853	15.911
1044	348	2	-0.82	32.82	22.639	15.79
1045	349	1	0.41	27.837	37.299	3.467
1046	349	1	0.41	27.505	35.706	3.329
1047	349	2	-0.82	28.226	36.378	3.493
1048	350	1	0.41	13.136	30.225	38.521
1049	350	1	0.41	13.383	30.801	40.029
1050	350	2	-0.82	13.103	31.04	39.1
1051	351	1	0.41	47.763	31.097	65.016
1052	351	1	0.41	46.567	30.468	65.932
1053	351	2	-0.82	46.999	31.314	65.624
1054	352	1	0.41	18.642	26.81	29.587
1055	352	1	0.41	17.09	26.827	30.094
1056	352	2	-0.82	17.846	27.39	29.762
1057	353	1	0.41	30.212	14.113	26.116
1058	353	1	0.41	30.938	15.566	25.951
1059	353	2	-0.82	30.358	14.888	25.501
1060	354	1	0.41	42.172	38.404	69.97
1061	354	1	0.41	43.483	37.842	70.765
1062	354	2	-0.82	43.01	38.664	70.45
1063	355	1	0.41	26.554	40.417	56.088
1064	355	1	0.41	27.826	41.383	55.75
1065	355	2	-0.82	26.837	41.355	55.888
1066	356	1	0.41	37.271	9.05	1.121
1067	356	1	0.41	38.531	8.831	0.106
1068	356	2	-0.82	38.063	8.476	0.915
1069	357	1	0.41	29.809	42.897	19.53
1070	357	1	0.41	28.56	43.888	19.882
1071	357	2	-0.82	28.844	43.091	19.351
1072	358	1	0.41	41.985	38.575	16.157
1073	358	1	0.41	42.083	37.556	14.885
1074	358	2	-0.82	42.528	38.316	15.358
1075	359	1	0.41	26.648	35.74	68.363
1076	359	1	0.41	25.42	35.484	69.408
1077	359	2	-0.82	26.403	35.645	69.328
1078	360	1	0.41	9.71	21.551	72.474
1079	360	1	0.41	9.601	23.094	72.999
1080	360	2	-0.82	9.254	22.431	72.336
1081	361	1	0.41	32.13	20.31	62.182
1082	361	1	0.41	32.669	21.478	61.175
1083	361	2	-0.82	32.434	21.262	62.122
1084	362	1	0.41	22.839	3.131	21.318
1085	362	1	0.41	23.959	2.074	20.773
1086	362	2	-0.82	23.812	2.999	21.124
1087	363	1	0.41	35.985	29.937	50.089
1088	363	1	0.41	35.835	29.005	48.757
1089	363	2	-0.82	36.317	29.783	49.158
1090	364	1	0.41	18.483	17.29	61.899
1091	364	1	0.41	19.733	17.276	60.848
1092	364	2	-0.82	18.982	16.739	61.23
1093	365	1	0.41	43.574	6.002	75.921
1094	365	1	0.41	44.885	5.029	75.88
1095	365	2	-0.82	43.886	5.052	75.906
1096	366	1	0.41	7.485	30.508	66.202
1097	366	1	0.41	7.29	31.736	65.143
1098	366	2	-0.82	7.504	30.764	65.235
1099	367	1	0.41	46.395	10.041	56.951
1100	367	1	0.41	45.217	9.209	57.717
1101	367	2	-0.82	45.719	9.31	56.859
1102	368	1	0.41	19.032	32.058	27.48
1103	368	1	0.41	20.433	31.991	26.644
1104	368	2	-0.82	19.741	32.601	27.029
1105	369	1	0.41	12.081	15.356	11.259
1106	369	1	0.41	10.554	15.004	11.721
1107	369	2	-0.82	11.311	15.648	11.828
1108	370	1	0.41	47.226	45.379	18.107
1109	370	1	0.41	47.736	46.823	18.673
1110	370	2	-0.82	47.922	46.091	18.018
1111	371	1	0.41	30.615	33.108	17.922
1112	371	1	0.41	30.361	34.718	18.012
1113	371	2	-0.82	31.036	33.991	18.131
1114	372	1	0.41	37.163	3.132	28.806
1115	372	1	0.41	38.688	2.852	29.316
1116	372	2	-0.82	37.83	2.423	29.036
1117	373	1	0.41	28.713	37.11	31.054
1118	373	1	0.41	29.669	35.795	30.902
1119	373	2	-0.82	29.65	36.794	30.906
1120	374	1	0.41	26.476	25.398	25.159
1121	374	1	0.41	27.824	25.733	24.302
1122	374	2	-0.82	27.164	25.022	24.538
1123	375	1	0.41	40.733	29.612	6.962
1124	375	1	0.41	41.149	28.506	5.834
1125	375	2	-0.82	41.487	29.245	6.416
1126	376	1	0.41	34.734	23.333	18.332
1127	376	1	0.41	35.113	23.205	19.915
1128	376	2	-0.82	34.552	23.693	19.247
1129	377	1	0.41	22.371	21.504	68.767
1130	377	1	0.41	21.818	23.006	68.439
1131	377	2	-0.82	22.626	22.467	68.677
1132	378	1	0.41	0.134	43.681	37.549
1133	378	1	0.41	1.537	44.225	36.915
1134	378	2	-0.82	0.927	44.269	37.706
1135	379	1	0.41	0.429	43.397	23.39
1136	379	1	0.41	1.927	42.798	23.137
1137	379	2	-0.82	0.974	42.766	22.838
1138	380	1	0.41	27.034	26.934	7.173
1139	380	1	0.41	28.534	26.3	7.286
1140	380	2	-0.82	27.558	26.087	7.268
1141	381	1	0.41	31.596	30.852	4.705
1142	381	1	0.41	30.262	30.382	5.521
1143	381	2	-0.82	31.214	30.674	5.612
1144	382	1	0.41	24.173	32.506	73.741
1145	382	1	0.41	24.197	33.968	73.013
1146	382	2	-0.82	24.626	33.066	73.046
1147	383	1	0.41	6.43	43.851	22.36
1148	383	1	0.41	7.739	43.888	21.384
1149	383	2	-0.82	7.276	43.38	22.11
1150	384	1	0.41	20.354	40.825	64.872
1151	384	1	0.41	21.724	41.666	65.16
1152	384	2	-0.82	20.781	41.729	64.834
1153	385	1	0.41	42.554	10.65	65.897
1154	385	1	0.41	41.214	11.16	65.117
1155	385	2	-0.82	41.815	11.323	65.899
1156	386	1	0.41	3.329	37.123	6.167
1157	386	1	0.41	2.287	35.871	6.047
1158	386	2	-0.82	2.77	36.583	5.537
1159	387	1	0.41	35.57	0.379	49.944
1160	387	1	0.41	34.087	1.051	49.819
1161	387	2	-0.82	34.613	0.208	49.708
1162	388	1	0.41	4.211	16.104	67.742
1163	388	1	0.41	2.598	16.174	67.501
1164	388	2	-0.82	3.381	15.563	67.608
1165	389	1	0.41	10.448	0.124	6.641
1166	389	1	0.41	9.674	0.098	8.079
1167	389	2	-0.82	9.575	0.286	7.102
1168	390	1	0.41	21.085	4.53	31.6
1169	390	1	0.41	20.271	4.684	33.007
1170	390	2	-0.82	20.184	4.664	32.012
1171	391	1	0.41	28.922	47.213	31.669
1172	391	1	0.41	30.318	46.374	31.78
1173	391	2	-0.82	29.919	47.28	31.646
1174	392	1	0.41	4.215	13.294	12.757
1175	392	1	0.41	2.819	13.464	13.587
1176	392	2	-0.82	3.712	13.872	13.401
1177	393	1	0.41	9.253	12.523	63.225
1178	393	1	0.41	8.166	13.714	63.478
1179	393	2	-0.82	9.028	13.478	63.033
1180	394	1	0.41	10.5	47.309	61.216
1181	394	1	0.41	9.937	46.653	59.83
1182	394	2	-0.82	10.267	47.493	60.261
1183	395	1	0.41	8.391	39.536	26.245
1184	395	1	0.41	9.131	40.92	25.794
1185	395	2	-0.82	9.194	39.922	25.79
1186	396	1	0.41	1.008	46.939	57.866
1187	396	1	0.41	2.579	47.241	57.54
1188	396	2	-0.82	1.916	46.53	57.773
1189	397	1	0.41	39.777	42.213	71.511
1190	397	1	0.41	40.075	40.613	71.647
1191	397	2	-0.82	40.493	41.517	71.562
1192	398	1	0.41	12.915	5.953	40.017
1193	398	1	0.41	11.551	5.064	40.15
1194	398	2	-0.82	12.512	5.049	39.873
1195	399	1	0.41	47.954	46.071	35.42
1196	399	1	0.41	46.388	46.471	35.19
1197	399	2	-0.82	47.01	45.745	35.479
1198	400	1	0.41	27.397	3.105	74.227
1199	400	1	0.41	27.387	1.582	74.817
1200	400	2	-0.82	27.565	2.541	75.036
1201	401	1	0.41	38.05	37.69	28.166
1202	401	1	0.41	39.492	37.061	27.727
1203	401	2	-0.82	38.52	36.863	27.855
1204	402	1	0.41	29.689	36.841	43.536
1205	402	1	0.41	31.211	36.278	43.724
1206	402	2	-0.82	30.596	36.78	43.117
1207	403	1	0.41	7.314	36.176	74.397
1208	403	1	0.41	6.326	36.034	75.69
1209	403	2	-0.82	6.366	36.234	74.711
1210	404	1	0.41	49.171	18.213	39.297
1211	404	1	0.41	47.622	18.731	39.273
1212	404	2	-0.82	48.217	17.933	39.186
1213	405	1	0.41	10.165	36.402	26.896
1214	405	1	0.41	8.741	35.604	26.846
1215	405	2	-0.82	9.17	36.505	26.9
1216	406	1	0.41	44.922	8.301	74.439
1217	406	1	0.41	45.769	6.905	74.437
1218	406	2	-0.82	44.854	7.304	74.399
1219	407	1	0.41	14.588	38.24	30.622
1220	407	1	0.41	14.324	37.167	29.42
1221	407	2	-0.82	14.708	38.062	29.646
1222	408	1	0.41	45.324	32.333	43.935
1223	408	1	0.41	45.806	31.354	42.72
1224	408	2	-0.82	45.028	31.842	43.116
1225	409	1	0.41	1.848	33.383	54.024
1226	409	1	0.41	0.739	34.453	54.566
1227	409	2	-0.82	1.261	33.632	54.795
1228	410	1	0.41	32.43	35.991	59.349
1229	410	1	0.41	33.432	37.121	58.728
1230	410	2	-0.82	33.247	36.141	58.791
1231	411	1	0.41	13.247	44.773	64.162
1232	411	1	0.41	14.575	44.261	63.362
1233	411	2	-0.82	13.952	44.064	64.117
1234	412	1	0.41	23.135	21.384	56.219
1235	412	1	0.41	23.002	22.495	57.408
1236	412	2	-0.82	22.54	21.744	56.938
1237	413	1	0.41	17.689	14.372	53.968
1238	413	1	0.41	18.792	15.253	53.146
1239	413	2	-0.82	18.153	15.257	53.915
1240	414	1	0.41	5.716	0.1	30.935
1241	414	1	0.41	7.321	0.383	31.047
1242	414	2	-0.82	6.443	0.764	30.759
1243	415	1	0.41	26.61	33.148	50.977
1244	415	1	0.41	26.688	32.045	52.179
1245	415	2	-0.82	26.373	32.214	51.245
1246	416	1	0.41	40.504	13.047	33.172
1247	416	1	0.41	40.642	14.622	32.765
1248	416	2	-0.82	40.152	13.968	33.34
1249	417	1	0.41	21.089	21.181	29.104
1250	417	1	0.41	20.732	22.77	29.226
1251	417	2	-0.82	21.249	22.016	29.631
1252	418	1	0.41	46.977	7.682	26.03
1253	418	1	0.41	46.104	6.512	25.298
1254	418	2	-0.82	46.813	7.204	25.167
1255	419	1	0.41	33.298	7.594	25.89
1256	419	1	0.41	33.813	6.134	26.409
1257	419	2	-0.82	33.745	7.104	26.638
1258	420	1	0.41	9.32	33.058	76.34
1259	420	1	0.41	10.635	34.022	76.254
1260	420	2	-0.82	9.646	34.002	76.393
1261	421	1	0.41	22.256	31.888	59.305
1262	421	1	0.41	23.855	31.701	59.03
1263	421	2	-0.82	22.976	31.228	59.087
1264	422	1	0.41	25.847	16.722	27.651
1265	422	1	0.41	26.475	15.216	27.588
1266	422	2	-0.82	25.629	15.747	27.613
1267	423	1	0.41	8.145	41.166	13.342
1268	423	1	0.41	7.173	40.26	14.291
1269	423	2	-0.82	7.334	41.177	13.928
1270	424	1	0.41	13.144	16.388	45.099
1271	424	1	0.41	14.774	16.319	45.032
1272	424	2	-0.82	13.934	15.777	45.043
1273	425	1	0.41	37.217	19.295	30.98
1274	425	1	0.41	36.987	20.911	30.945
1275	425	2	-0.82	36.655	20.048	31.324
1276	426	1	0.41	4.802	19.382	35.592
1277	426	1	0.41	6.365	19.59	36.017
1278	426	2	-0.82	5.75	19.183	35.343
1279	427	1	0.41	35.721	22.014	58.324
1280	427	1	0.41	35.187	23.318	57.5
1281	427	2	-0.82	35.628	23.01	58.341
1282	428	1	0.41	16.373	47.479	32.935
1283	428	1	0.41	17.082	48.08	34.278
1284	428	2	-0.82	16.772	47.246	33.822
1285	429	1	0.41	22.85	11.742	67.885
1286	429	1	0.41	21.573	11.792	66.869
1287	429	2	-0.82	21.986	12.204	67.68
1288	430	1	0.41	40.837	9.218	2.252
1289	430	1	0.41	39.812	10.2	3.06
1290	430	2	-0.82	40.759	10.073	2.766
1291	431	1	0.41	12.355	34.34	31.191
1292	431	1	0.41	13.978	34.334	31.368
1293	431	2	-0.82	13.135	34.822	31.591
1294	432	1	0.41	48.54	6.417	70.796
1295	432	1	0.41	49.719	7.546	70.853
1296	432	2	-0.82	49.349	6.777	70.332
1297	433	1	0.41	3.585	36.317	58.223
1298	433	1	0.41	2.54	37.571	58.182
1299	433	2	-0.82	3.49	37.306	58.342
1300	434	1	0.41	5.264	17.68	46.125
1301	434	1	0.41	5.933	19.13	45.784
1302	434	2	-0.82	6.076	18.141	45.766
1303	435	1	0.41	31.175	31.226	60.33
1304	435	1	0.41	29.574	31.173	60.009
1305	435	2	-0.82	30.311	30.771	60.55
1306	436	1	0.41	37.661	23.851	58.309
1307	436	1	0.41	37.743	25.479	58.214
1308	436	2	-0.82	37.131	24.689	58.18
1309	437	1	0.41	32.888	26.791	63.353
1310	437	1	0.41	33.04	27.594	64.766
1311	437	2	-0.82	33.478	27.392	63.892
1312	438	1	0.41	42.241	28.735	40.853
1313	438	1	0.41	41.027	28.82	39.764
1314	438	2	-0.82	41.883	29.238	40.066
1315	439	1	0.41	15.892	22.621	18.464
1316	439	1	0.41	17.407	22.612	17.855
1317	439	2	-0.82	16.808	23.015	18.546
1318	440	1	0.41	46.446	22.723	6.236
1319	440	1	0.41	46.942	21.804	7.491
1320	440	2	-0.82	46.903	22.733	7.125
1321	441	1	0.41	11.953	37.206	75.5
1322	441	1	0.41	10.419	37.591	75.905
1323	441	2	-0.82	11.035	36.843	75.662
1324	442	1	0.41	39.048	11.962	1.7
1325	442	1	0.41	39.039	11.492	0.137
1326	442	2	-0.82	39.332	12.205	0.773
1327	443	1	0.41	47.792	4.628	31.854
1328	443	1	0.41	49.361	4.698	32.299
1329	443	2	-0.82	48.728	4.406	31.583
1330	444	1	0.41	2.998	24.931	76.746
1331	444	1	0.41	4.385	25.791	76.8
1332	444	2	-0.82	3.388	25.851	76.77
1333	445	1	0.41	40.643	49.238	8.874
1334	445	1	0.41	40.171	49.694	7.379
1335	445	2	-0.82	40.782	49.904	8.142
1336	446	1	0.41	8.374	42.854	62.538
1337	446	1	0.41	9.975	42.535	62.535
1338	446	2	-0.82	9.288	43.261	62.538
1339	447	1	0.41	10.594	16.507	73.441
1340	447	1	0.41	8.979	16.574	73.214
1341	447	2	-0.82	9.791	17.103	73.458
1342	448	1	0.41	4.34	36.131	41.082
1343	448	1	0.41	5.359	36.012	39.811
1344	448	2	-0.82	5.204	35.742	40.761
1345	449	1	0.41	15.324	20.497	76.8
1346	449	1	0.41	16.45	21.677	76.718
1347	449	2	-0.82	16.301	20.689	76.705
1348	450	1	0.41	24.92	18.951	41.776
1349	450	1	0.41	25.812	20.232	41.297
1350	450	2	-0.82	25.148	19.905	41.968
1351	451	1	0.41	30.359	27.095	65.826
1352	451	1	0.41	30.82	26.633	64.329
1353	451	2	-0.82	30.865	27.366	65.006
1354	452	1	0.41	15.71	2.019	56.496
1355	452	1	0.41	15.893	3.642	56.481
1356	452	2	-0.82	16.374	2.766	56.485
1357	453	1	0.41	25.965	46.296	34.338
1358	453	1	0.41	24.408	46.767	34.478
1359	453	2	-0.82	25.118	46.174	34.856
1360	454	1	0.41	37.273	40.709	76.8
1361	454	1	0.41	38.71	41.25	76.246
1362	454	2	-0.82	38.121	40.448	76.338
1363	455	1	0.41	9.126	28.025	51.145
1364	455	1	0.41	9.64	28.508	49.672
1365	455	2	-0.82	9.236	28.81	50.535
1366	456	1	0.41	49.481	47.998	26.468
1367	456	1	0.41	48.113	47.113	26.568
1368	456	2	-0.82	49.107	47.093	26.669
1369	457	1	0.41	30.954	41.624	27.487
1370	457	1	0.41	32.198	41.054	26.596
1371	457	2	-0.82	31.224	41.276	26.588
1372	458	1	0.41	34.431	43.963	60.829
1373	458	1	0.41	32.877	44.463	60.789
1374	458	2	-0.82	33.83	44.762	60.806
1375	459	1	0.41	8.321	13.339	13.756
1376	459	1	0.41	8.667	14.931	13.865
1377	459	2	-0.82	8.017	14.26	13.512
1378	460	1	0.41	47.08	4.293	21.451
1379	460	1	0.41	46.4	5.666	20.883
1380	460	2	-0.82	47.233	5.113	20.899
1381	461	1	0.41	35.823	1.698	31.876
1382	461	1	0.41	35.904	0.443	30.834
1383	461	2	-0.82	35.903	0.704	31.799
1384	462	1	0.41	2.573	9.708	24.246
1385	462	1	0.41	3.794	10.784	24.372
1386	462	2	-0.82	3.562	9.835	24.164
1387	463	1	0.41	35.121	0.1	3.708
1388	463	1	0.41	33.492	0.1	3.823
1389	463	2	-0.82	34.295	0.654	3.604
1390	464	1	0.41	21.923	8.467	17.435
1391	464	1	0.41	20.349	8.299	17.036
1392	464	2	-0.82	21.21	7.813	17.184
1393	465	1	0.41	16.157	42.38	63.111
1394	465	1	0.41	14.595	42.063	63.468
1395	465	2	-0.82	15.408	41.728	62.992
1396	466	1	0.41	26.644	24.007	42.048
1397	466	1	0.41	26.737	25.634	42.16
1398	466	2	-0.82	26.181	24.868	41.837
1399	467	1	0.41	17.838	1.048	37.819
1400	467	1	0.41	19.136	1.696	37.07
1401	467	2	-0.82	18.55	0.889	37.135
1402	468	1	0.41	8.499	36.135	51.633
1403	468	1	0.41	7.558	35.792	50.343
1404	468	2	-0.82	8.495	35.795	50.692
1405	469	1	0.41	32.522	37.46	73.164
1406	469	1	0.41	31.314	38.457	73.624
1407	469	2	-0.82	31.746	38.005	72.845
1408	470	1	0.41	21.323	7.825	20.003
1409	470	1	0.41	19.728	8.087	19.773
1410	470	2	-0.82	20.46	8.056	20.452
1411	471	1	0.41	43.045	20.147	69.801
1412	471	1	0.41	43.194	21.33	70.916
1413	471	2	-0.82	43.334	21.092	69.956
1414	472	1	0.41	33.558	10.759	34.982
1415	472	1	0.41	33.722	10.888	36.601
1416	472	2	-0.82	33.96	10.344	35.798
1417	473	1	0.41	40.292	6.727	53.762
1418	473	1	0.41	39.23	7.083	52.574
1419	473	2	-0.82	39.749	6.349	53.012
1420	474	1	0.41	44.854	29.266	11.47
1421	474	1	0.41	45.288	30.813	11.178
1422	474	2	-0.82	45.625	29.879	11.296
1423	475	1	0.41	34.895	31.809	0.18
1424	475	1	0.41	34.998	30.211	0.499
1425	475	2	-0.82	34.428	30.928	0.1
1426	476	1	0.41	15.11	30.999	21.803
1427	476	1	0.41	13.495	30.762	21.834
1428	476	2	-0.82	14.218	31.451	21.805
1429	477	1	0.41	26.306	22.049	71.626
1430	477	1	0.41	26.386	20.975	70.399
1431	477	2	-0.82	26.193	21.088	71.374
1432	478	1	0.41	33.605	26.463	39.875
1433	478	1	0.41	33.903	26.792	41.447
1434	478	2	-0.82	33.443	26.168	40.817
1435	479	1	0.41	45.83	41.406	35.506
1436	479	1	0.41	44.451	41.622	34.66
1437	479	2	-0.82	45.265	42.074	35.022
1438	480	1	0.41	18.277	39.789	60.936
1439	480	1	0.41	18.011	41.4	60.927
1440	480	2	-0.82	17.721	40.528	61.318
1441	481	1	0.41	30.728	1.268	1.643
1442	481	1	0.41	30.904	2.816	2.132
1443	481	2	-0.82	30.528	2.222	1.421
1444	482	1	0.41	36.44	47.263	55.854
1445	482	1	0.41	35.268	46.152	56.094
1446	482	2	-0.82	35.966	46.71	56.54
1447	483	1	0.41	21.892	29.704	74.669
1448	483	1	0.41	20.444	29.28	75.294
1449	483	2	-0.82	21.404	29.017	75.209
1450	484	1	0.41	21.355	43.74	22.525
1451	484	1	0.41	21.465	44.589	23.916
1452	484	2	-0.82	21.97	44.258	23.119
1453	485	1	0.41	19.084	3.848	7.703
1454	485	1	0.41	20.336	4.842	7.369
1455	485	2	-0.82	19.86	4.344	8.093
1456	486	1	0.41	16.852	16.665	72.541
1457	486	1	0.41	17.957	17.868	72.542
1458	486	2	-0.82	17.703	16.993	72.952
1459	487	1	0.41	12.551	16.778	41.422
1460	487	1	0.41	12.04	18.227	41.974
1461	487	2	-0.82	12.599	17.426	42.182
1462	488	1	0.41	48.796	11.133	50.743
1463	488	1	0.41	48.055	12.577	50.561
1464	488	2	-0.82	48.927	12.125	50.746
1465	489	1	0.41	33.382	10.374	73.131
1466	489	1	0.41	34.707	9.842	73.923
1467	489	2	-0.82	33.709	9.805	73.886
1468	490	1	0.41	12.164	42.28	30.208
1469	490	1	0.41	10.992	43.385	29.939
1470	490	2	-0.82	11.21	42.409	29.94
1471	491	1	0.41	48.543	40.706	43.79
1472	491	1	0.41	49.459	42.053	43.89
1473	491	2	-0.82	49.467	41.074	43.692
1474	492	1	0.41	0.1	17.623	22.438
1475	492	1	0.41	1.727	17.489	22.401
1476	492	2	-0.82	0.865	17.024	22.201
1477	493	1	0.41	38.363	23.538	65.83
1478	493	1	0.41	36.874	24.011	65.353
1479	493	2	-0.82	37.636	23.394	65.158
1480	494	1	0.41	35.404	33.917	7.145
1481	494	1	0.41	35.952	35.076	6.133
1482	494	2	-0.82	36.206	34.446	6.866
1483	495	1	0.41	37.762	12.05	11.557
1484	495	1	0.41	36.207	11.659	11.865
1485	495	2	-0.82	36.822	12.392	11.578
1486	496	1	0.41	42.168	38.66	66.309
1487	496	1	0.41	42.31	37.983	67.789
1488	496	2	-0.82	41.668	38.36	67.122
1489	497	1	0.41	39.281	38.85	14.879
1490	497	1	0.41	39.905	37.671	13.937
1491	497	2	-0.82	39.095	37.97	14.44
1492	498	1	0.41	41.485	5.053	2.686
1493	498	1	0.41	41.099	3.482	2.461
1494	498	2	-0.82	41.128	4.228	3.125
1495	499	1	0.41	24.425	4.205	0.301
1496	499	1	0.41	24.235	3.277	1.631
1497	499	2	-0.82	24.027	3.36	0.657
1498	500	1	0.41	2.48	20.42	42.248
1499	500	1	0.41	3.371	21.71	41.792
1500	500	2	-0.82	3.388	20.725	41.959
1501	501	1	0.41	3.604	7.835	47.669
1502	501	1	0.41	5.001	8.252	48.405
1503	501	2	-0.82	4.536	7.54	47.88
1504	502	1	0.41	31.636	18.845	31.597
1505	502	1	0.41	30.06	19.268	31.54
1506	502	2	-0.82	30.73	18.577	31.271
1507	503	1	0.41	26.904	7.024	57.624
1508	503	1	0.41	26.784	7.702	56.143
1509	503	2	-0.82	26.946	6.85	56.639
1510	504	1	0.41	6.235	15.082	59.917
1511	504	1	0.41	7.434	15.185	61.021
1512	504	2	-0.82	7.224	15.033	60.055
1513	505	1	0.41	11.453	44.07	1.666
1514	505	1	0.41	13.043	43.743	1.488
1515	505	2	-0.82	12.368	44.239	2.033
1516	506	1	0.41	6.582	47.132	16.626
1517	506	1	0.41	5.115	47.792	16.908
1518	506	2	-0.82	5.596	46.966	16.615
1519	507	1	0.41	42.383	42.065	4.271
1520	507	1	0.41	42.523	40.468	4.583
1521	507	2	-0.82	42.869	41.225	4.029
1522	508	1	0.41	13.868	40.229	64.44
1523	508	1	0.41	14.522	39.572	63.096
1524	508	2	-0.82	14.349	39.434	64.07
1525	509	1	0.41	38.893	10.52	38.188
1526	509	1	0.41	40.316	9.719	38.207
1527	509	2	-0.82	39.327	9.624	38.098
1528	510	1	0.41	5.644	37.232	54.4
1529	510	1	0.41	4.582	36.496	55.398
1530	510	2	-0.82	5.154	37.305	55.269
1531	511	1	0.41	10.518	26.553	54.622
1532	511	1	0.41	11.165	28.007	54.257
1533	511	2	-0.82	10.804	27.436	54.994
1534	512	1	0.41	30.252	13.961	10.981
1535	512	1	0.41	29.87	12.553	10.247
1536	512	2	-0.82	29.5	13.366	10.694
1537	513	1	0.41	13.021	44.906	31.355
1538	513	1	0.41	13.064	45.134	29.738
1539	513	2	-0.82	13.201	44.471	30.472
1540	514	1	0.41	4.959	7.139	33.723
1541	514	1	0.41	5.16	8.735	33.441
1542	514	2	-0.82	5.394	7.978	34.05
1543	515	1	0.41	26.292	13.519	10.884
1544	515	1	0.41	26.138	14.164	9.392
1545	515	2	-0.82	26.666	14.186	10.24
1546	516	1	0.41	46.944	48.895	74.026
1547	516	1	0.41	47.388	47.892	72.817
1548	516	2	-0.82	47.599	48.749	73.284
1549	517	1	0.41	30.262	24.638	74.687
1550	517	1	0.41	30.318	23.457	73.561
1551	517	2	-0.82	29.764	24.198	73.939
1552	518	1	0.41	32.514	12.361	63.254
1553	518	1	0.41	32.402	12.196	64.874
1554	518	2	-0.82	32.075	12.71	64.082
1555	519	1	0.41	46.468	31.603	55.123
1556	519	1	0.41	46.026	32.605	56.335
1557	519	2	-0.82	46.691	31.917	56.046
1558	520	1	0.41	10.542	36.422	1.683
1559	520	1	0.41	9.943	36.882	0.235
1560	520	2	-0.82	10.045	37.14	1.196
1561	521	1	0.41	47.131	21.21	69.295
1562	521	1	0.41	45.576	21.466	69.721
1563	521	2	-0.82	46.515	21.79	69.828
1564	522	1	0.41	18.985	49.837	23.158
1565	522	1	0.41	20.02	48.573	23.169
1566	522	2	-0.82	19.949	49.57	23.136
1567	523	1	0.41	9.479	39.286	34.232
1568	523	1	0.41	9.519	40.712	33.436
1569	523	2	-0.82	10.059	39.921	33.721
1570	524	1	0.41	25.297	34.587	32.315
1571	524	1	0.41	25.976	35.957	31.741
1572	524	2	-0.82	25.13	35.544	32.075
1573	525	1	0.41	3.818	8.17	36.387
1574	525	1	0.41	2.756	7.653	35.259
1575	525	2	-0.82	3.664	8.045	35.407
1576	526	1	0.41	41.707	26.323	18.258
1577	526	1	0.41	40.887	26.182	16.853
1578	526	2	-0.82	41.311	25.678	17.604
1579	527	1	0.41	47.233	40.873	55.862
1580	527	1	0.41	47.633	40.635	54.296
1581	527	2	-0.82	47.98	40.892	55.197
1582	528	1	0.41	11.88	34.486	11.032
1583	528	1	0.41	11.126	33.041	11.143
1584	528	2	-0.82	11.112	33.994	11.443
1585	529	1	0.41	42.43	39.271	52.098
1586	529	1	0.41	42.114	37.669	52.09
1587	529	2	-0.82	41.706	38.581	52.094
1588	530	1	0.41	26.613	11.633	33.328
1589	530	1	0.41	27.583	12.383	32.25
1590	530	2	-0.82	27.131	12.467	33.137
1591	531	1	0.41	7.807	13.411	42.57
1592	531	1	0.41	8.625	12.02	42.821
1593	531	2	-0.82	7.736	12.414	42.59
1594	532	1	0.41	20.219	44.143	6.991
1595	532	1	0.41	18.83	44.539	6.229
1596	532	2	-0.82	19.808	44.372	6.108
1597	533	1	0.41	14.551	19.963	68.614
1598	533	1	0.41	15.505	19.209	67.525
1599	533	2	-0.82	14.598	19.222	67.944
1600	534	1	0.41	13.096	2.145	54.052
1601	534	1	0.41	12.008	3.279	54.494
1602	534	2	-0.82	12.159	2.47	53.927
1603	535	1	0.41	10.777	40.152	16.998
1604	535	1	0.41	9.506	39.178	16.679
1605	535	2	-0.82	10.341	39.28	17.219
1606	536	1	0.41	41.8	13.919	55.375
1607	536	1	0.41	43.349	14.098	54.891
1608	536	2	-0.82	42.395	14.282	54.658
1609	537	1	0.41	47.712	20.44	30.931
1610	537	1	0.41	46.52	20.861	31.965
1611	537	2	-0.82	47.061	21.158	31.178
1612	538	1	0.41	39.494	45.051	70.924
1613	538	1	0.41	38.882	45.704	69.559
1614	538	2	-0.82	38.653	45.274	70.431
1615	539	1	0.41	8.575	35.326	56.043
1616	539	1	0.41	7.059	35.735	55.594
1617	539	2	-0.82	7.795	35.918	56.245
1618	540	1	0.41	19.554	24.092	57.092
1619	540	1	0.41	20.972	23.281	57.088
1620	540	2	-0.82	20.004	23.232	57.332
1621	541	1	0.41	13.101	25.923	46.701
1622	541	1	0.41	14.19	24.737	46.428
1623	541	2	-0.82	13.263	25.055	46.232
1624	542	1	0.41	15.137	46.742	64.132
1625	542	1	0.41	14.917	45.915	65.523
1626	542	2	-0.82	14.61	46.696	64.98
1627	543	1	0.41	3.39	24.576	73.33
1628	543	1	0.41	4.807	24.148	72.639
1629	543	2	-0.82	3.895	24.521	72.469
1630	544	1	0.41	33.24	39.6	59.011
1631	544	1	0.41	31.724	39.572	58.405
1632	544	2	-0.82	32.471	40.163	58.706
1633	545	1	0.41	22.894	7.943	21.538
1634	545	1	0.41	23.577	9.41	21.318
1635	545	2	-0.82	22.823	8.918	21.75
1636	546	1	0.41	37.065	28.883	66.588
1637	546	1	0.41	38.384	28.473	67.46
1638	546	2	-0.82	37.403	28.322	67.344
1639	547	1	0.41	48.088	7.675	63.004
1640	547	1	0.41	47.755	6.166	62.477
1641	547	2	-0.82	47.965	6.722	63.281
1642	548	1	0.41	18.088	33.964	71.009
1643	548	1	0.41	19.636	33.776	71.493
1644	548	2	-0.82	18.973	34.418	71.109
1645	549	1	0.41	47.076	22.297	16.45
1646	549	1	0.41	45.966	22.035	15.281
1647	549	2	-0.82	46.831	21.721	15.67
1648	550	1	0.41	18.73	37.677	5.834
1649	550	1	0.41	17.419	38.611	6.112
1650	550	2	-0.82	17.858	37.738	6.32
1651	551	1	0.41	11.089	42.206	49.213
1652	551	1	0.41	11.55	43.229	50.4
1653	551	2	-0.82	11.279	42.289	50.191
1654	552	1	0.41	16.843	42.848	36.598
1655	552	1	0.41	17.49	44.081	37.452
1656	552	2	-0.82	17.563	43.107	37.243
1657	553	1	0.41	3.227	36.263	75.88
1658	553	1	0.41	1.733	36.55	76.473
1659	553	2	-0.82	2.268	35.981	75.849
1660	554	1	0.41	32.184	40.496	37.617
1661	554	1	0.41	30.926	39.928	38.49
1662	554	2	-0.82	31.188	40.411	37.655
1663	555	1	0.41	42.384	31.65	74.21
1664	555	1	0.41	42.6	33.265	74.096
1665	555	2	-0.82	41.921	32.535	74.173
1666	556	1	0.41	2.752	18.648	68.63
1667	556	1	0.41	2.15	18.348	70.119
1668	556	2	-0.82	2.203	19.019	69.38
1669	557	1	0.41	5.324	22.431	5.57
1670	557	1	0.41	6.628	22.007	6.457
1671	557	2	-0.82	6.091	22.776	6.111
1672	558	1	0.41	23.627	37.614	60.827
1673	558	1	0.41	22.509	38.101	59.741
1674	558	2	-0.82	22.718	37.431	60.452
1675	559	1	0.41	35.467	30.19	59.727
1676	559	1	0.41	36.625	31.238	59.25
1677	559	2	-0.82	35.646	31.041	59.232
1678	560	1	0.41	13.618	22.148	54.202
1679	560	1	0.41	13.825	23.274	55.368
1680	560	2	-0.82	13.917	22.304	55.144
1681	561	1	0.41	19.16	34.921	9.417
1682	561	1	0.41	20.398	33.859	9.326
1683	561	2	-0.82	20.073	34.76	9.041
1684	562	1	0.41	41.633	10.968	32.572
1685	562	1	0.41	42.952	11.836	32.157
1686	562	2	-0.82	42.108	11.422	31.818
1687	563	1	0.41	26.508	38.852	54.457
1688	563	1	0.41	27.362	37.991	55.55
1689	563	2	-0.82	26.446	38.192	55.206
1690	564	1	0.41	31.822	11.984	74.964
1691	564	1	0.41	30.601	12.976	75.403
1692	564	2	-0.82	31.139	12.177	75.669
1693	565	1	0.41	24.95	32.582	24.639
1694	565	1	0.41	23.74	32.49	25.732
1695	565	2	-0.82	24.672	32.199	25.521
1696	566	1	0.41	19.489	32.868	16.522
1697	566	1	0.41	19.03	34.334	15.968
1698	566	2	-0.82	19.751	33.642	15.946
1699	567	1	0.41	4.564	35.485	12.379
1700	567	1	0.41	3.896	36.575	11.364
1701	567	2	-0.82	3.718	35.771	11.929
1702	568	1	0.41	44.262	12.193	58.91
1703	568	1	0.41	45.637	11.323	59.046
1704	568	2	-0.82	44.639	11.281	59.074
1705	569	1	0.41	34.758	47.871	49.198
1706	569	1	0.41	34.023	46.458	48.837
1707	569	2	-0.82	34.504	47.248	48.458
1708	570	1	0.41	19.169	0.407	69.66
1709	570	1	0.41	19.746	0.397	68.133
1710	570	2	-0.82	18.919	0.362	68.693
1711	571	1	0.41	16.678	41.517	12.884
1712	571	1	0.41	15.372	42.353	13.396
1713	571	2	-0.82	15.954	42.151	12.61
1714	572	1	0.41	12.562	37.874	49.031
1715	572	1	0.41	13.024	36.609	48.108
1716	572	2	-0.82	13.241	37.148	48.92
1717	573	1	0.41	12.471	4.728	75.739
1718	573	1	0.41	13.331	3.827	76.794
1719	573	2	-0.82	13.34	4.65	76.228
1720	574	1	0.41	22.322	12.189	9.564
1721	574	1	0.41	21.555	13.467	10.23
1722	574	2	-0.82	21.445	12.529	9.904
1723	575	1	0.41	45.666	40.249	24.28
1724	575	1	0.41	47.18	40.859	24.278
1725	575	2	-0.82	46.208	41.09	24.279
1726	576	1	0.41	2.972	28.883	5.37
1727	576	1	0.41	2.427	27.343	5.369
1728	576	2	-0.82	2.155	28.305	5.368
1729	577	1	0.41	36.677	15.068	51.823
1730	577	1	0.41	37.585	16.422	51.915
1731	577	2	-0.82	36.671	16.063	51.727
1732	578	1	0.41	20.529	6.22	52.688
1733	578	1	0.41	21.138	7.545	53.422
1734	578	2	-0.82	20.761	7.185	52.569
1735	579	1	0.41	5.637	11.062	34.716
1736	579	1	0.41	6.048	10.137	35.998
1737	579	2	-0.82	5.726	10.124	35.052
1738	580	1	0.41	15.276	6.425	30.493
1739	580	1	0.41	16.864	6.322	30.128
1740	580	2	-0.82	16.194	6.726	30.75
1741	581	1	0.41	16.299	27.729	38.32
1742	581	1	0.41	16.338	28.599	36.938
1743	581	2	-0.82	16.146	27.7	37.332
1744	582	1	0.41	31.6	28.092	27.351
1745	582	1	0.41	32.526	28.098	26.006
1746	582	2	-0.82	31.615	27.904	26.369
1747	583	1	0.41	23.794	24.167	10.804
1748	583	1	0.41	23.977	23.092	9.588
1749	583	2	-0.82	23.344	23.446	10.276
1750	584	1	0.41	44.88	4.094	73.206
1751	584	1	0.41	44.163	3.096	74.281
1752	584	2	-0.82	44.682	3.139	73.428
1753	585	1	0.41	3.845	6.411	60.285
1754	585	1	0.41	3.379	7.411	59.081
1755	585	2	-0.82	3.248	7.176	60.044
1756	586	1	0.41	46.105	49.898	28.942
1757	586	1	0.41	47.692	49.9	29.326
1758	586	2	-0.82	47.028	49.711	28.604
1759	587	1	0.41	0.906	37.82	27.141
1760	587	1	0.41	2.207	38.6	26.535
1761	587	2	-0.82	1.254	38.351	26.368
1762	588	1	0.41	40.871	27.474	28.031
1763	588	1	0.41	39.734	28.244	28.915
1764	588	2	-0.82	40.559	28.364	28.364
1765	589	1	0.41	12.635	3.872	5.83
1766	589	1	0.41	11.099	4.338	5.529
1767	589	2	-0.82	11.671	3.624	5.931
1768	590	1	0.41	33.175	34.799	48.165
1769	590	1	0.41	32.544	35.254	49.6
1770	590	2	-0.82	32.373	35.187	48.618
1771	591	1	0.41	28.979	23.599	68.251
1772	591	1	0.41	29.24	25.1	67.665
1773	591	2	-0.82	29.149	24.553	68.496
1774	592	1	0.41	31.54	30.941	46.059
1775	592	1	0.41	30.205	30.097	46.474
1776	592	2	-0.82	30.697	30.958	46.598
1777	593	1	0.41	1.945	40.635	74.164
1778	593	1	0.41	1.799	42.219	74.534
1779	593	2	-0.82	1.301	41.394	74.269
1780	594	1	0.41	40.782	7.015	75.84
1781	594	1	0.41	41.036	5.403	75.779
1782	594	2	-0.82	40.623	6.145	76.307
1783	595	1	0.41	26.633	25.99	19.046
1784	595	1	0.41	27.498	24.756	18.416
1785	595	2	-0.82	27.523	25.721	18.677
1786	596	1	0.41	22.031	20.998	4.771
1787	596	1	0.41	22.785	22.307	5.392
1788	596	2	-0.82	22.883	21.522	4.782
1789	597	1	0.41	12.845	48.734	72.577
1790	597	1	0.41	14.092	49.588	71.958
1791	597	2	-0.82	13.842	48.795	72.513
1792	598	1	0.41	48.103	28.798	17.395
1793	598	1	0.41	49.728	28.949	17.348
1794	598	2	-0.82	48.972	28.352	17.61
1795	599	1	0.41	7.191	41.248	40.428
1796	599	1	0.41	6.237	40.854	41.693
1797	599	2	-0.82	7.182	40.928	41.376
1798	600	1	0.41	25.779	21.675	45.032
1799	600	1	0.41	27.164	20.826	44.864
1800	600	2	-0.82	26.774	21.705	45.136
1801	601	1	0.41	0.303	15.786	69.43
1802	601	1	0.41	1.092	14.489	70.032
1803	601	2	-0.82	0.272	15.055	70.112
1804	602	1	0.41	36.861	18.324	28.278
1805	602	1	0.41	37.123	19.84	27.729
1806	602	2	-0.82	37.358	18.876	27.609
1807	603	1	0.41	19.068	25.938	7.924
1808	603	1	0.41	20.414	26.501	7.19
1809	603	2	-0.82	19.599	25.934	7.077
1810	604	1	0.41	37.73	29.785	26.603
1811	604	1	0.41	39.026	28.794	26.544
1812	604	2	-0.82	38.031	28.832	26.624
1813	605	1	0.41	9.677	4.009	14.151
1814	605	1	0.41	8.362	3.187	13.639
1815	605	2	-0.82	9.156	3.161	14.246
1816	606	1	0.41	33.467	23.881	43.331
1817	606	1	0.41	33.564	25.506	43.198
1818	606	2	-0.82	33.183	24.675	42.793
1819	607	1	0.41	42.866	42.679	25.095
1820	607	1	0.41	44.146	41.671	24.995
1821	607	2	-0.82	43.257	41.821	25.427
1822	608	1	0.41	27.558	43.787	16.147
1823	608	1	0.41	26.931	42.396	15.565
1824	608	2	-0.82	27.026	43.378	15.405
1825	609	1	0.41	31.107	3.249	50.362
1826	609	1	0.41	29.801	3.801	51.171
1827	609	2	-0.82	30.722	3.425	51.268
1828	610	1	0.41	13.048	34.664	19.676
1829	610	1	0.41	12.159	34.618	18.306
1830	610	2	-0.82	12.429	34.106	19.122
1831	611	1	0.41	14.235	34.95	71.861
1832	611	1	0.41	14.158	33.391	71.381
1833	611	2	-0.82	13.692	34.111	71.895
1834	612	1	0.41	36.997	43.158	72.892
1835	612	1	0.41	37.838	44.421	72.288
1836	612	2	-0.82	37.686	43.435	72.222
1837	613	1	0.41	10.627	10.597	22.409
1838	613	1	0.41	10.004	9.312	23.201
1839	613	2	-0.82	10.826	9.861	23.057
1840	614	1	0.41	0.814	36.302	65.242
1841	614	1	0.41	0.092	37.544	66.019
1842	614	2	-0.82	0.143	36.549	65.942
1843	615	1	0.41	35.83	30.915	70.492
1844	615	1	0.41	37.337	31.47	70.2
1845	615	2	-0.82	36.408	31.405	69.839
1846	616	1	0.41	38.08	21.883	43.967
1847	616	1	0.41	39.002	20.732	44.668
1848	616	2	-0.82	38.066	21.02	44.472
1849	617	1	0.41	15.034	22.121	72.66
1850	617	1	0.41	16.355	21.282	72.192
1851	617	2	-0.82	15.557	21.279	72.794
1852	618	1	0.41	45.593	47.13	2.504
1853	618	1	0.41	45.58	48.421	3.504
1854	618	2	-0.82	45.582	48.129	2.548
1855	619	1	0.41	13.749	19.66	12.142
1856	619	1	0.41	12.123	19.766	12.25
1857	619	2	-0.82	12.891	19.149	12.083
1858	620	1	0.41	4.568	22.586	65.016
1859	620	1	0.41	5.355	23.759	64.197
1860	620	2	-0.82	4.981	23.495	65.084
1861	621	1	0.41	30.162	25.728	12
1862	621	1	0.41	29.347	26.993	11.365
1863	621	2	-0.82	29.65	26.054	11.205
1864	622	1	0.41	40.416	6.936	61.721
1865	622	1	0.41	41.229	5.696	61.038
1866	622	2	-0.82	41.229	6.358	61.786
1867	623	1	0.41	32.32	0.421	14.53
1868	623	1	0.41	31.211	1.611	14.388
1869	623	2	-0.82	31.578	0.783	13.965
1870	624	1	0.41	45.968	45.068	43.558
1871	624	1	0.41	46.629	43.735	44.232
1872	624	2	-0.82	45.986	44.488	44.373
1873	625	1	0.41	24.425	30.38	43.705
1874	625	1	0.41	26.034	30.286	43.444
1875	625	2	-0.82	25.314	30.222	44.135
1876	626	1	0.41	10.384	24.725	10.657
1877	626	1	0.41	8.872	25.296	10.422
1878	626	2	-0.82	9.837	25.547	10.497
1879	627	1	0.41	10.522	33.318	58.807
1880	627	1	0.41	9.694	34.713	58.614
1881	627	2	-0.82	10.504	34.295	59.024
1882	628	1	0.41	34.489	26.126	31.669
1883	628	1	0.41	33.232	25.099	31.852
1884	628	2	-0.82	34.222	25.202	31.946
1885	629	1	0.41	31	8.094	46.603
1886	629	1	0.41	30.683	8.191	48.202
1887	629	2	-0.82	30.349	7.852	47.323
1888	630	1	0.41	17.466	38.991	16.909
1889	630	1	0.41	18.5	38.516	18.081
1890	630	2	-0.82	17.835	38.203	17.403
1891	631	1	0.41	36.596	7.621	27.263
1892	631	1	0.41	36.636	6.03	26.897
1893	631	2	-0.82	37.141	6.891	26.849
1894	632	1	0.41	19.659	47.103	58.334
1895	632	1	0.41	19.024	48.568	57.994
1896	632	2	-0.82	19.854	48.082	58.266
1897	633	1	0.41	44.825	45.133	48.341
1898	633	1	0.41	43.437	45.979	48.501
1899	633	2	-0.82	44.278	45.883	47.969
1900	634	1	0.41	42.712	18.658	43.903
1901	634	1	0.41	41.841	19.438	45.043
1902	634	2	-0.82	42.566	19.535	44.363
1903	635	1	0.41	11.628	1.192	9.144
1904	635	1	0.41	11.968	2.672	9.745
1905	635	2	-0.82	11.306	1.924	9.746
1906	636	1	0.41	38.73	6.431	0.449
1907	636	1	0.41	40.046	5.529	0.1
1908	636	2	-0.82	39.727	6.436	0.374
1909	637	1	0.41	0.678	41.512	55.263
1910	637	1	0.41	0.565	39.997	54.665
1911	637	2	-0.82	0.863	40.931	54.471
1912	638	1	0.41	36.828	30.18	18.985
1913	638	1	0.41	37.039	31.169	20.267
1914	638	2	-0.82	36.511	30.4	19.908
1915	639	1	0.41	14.266	43.531	34.838
1916	639	1	0.41	15.893	43.625	34.734
1917	639	2	-0.82	15.109	43.006	34.714
1918	640	1	0.41	36.158	3.394	39.163
1919	640	1	0.41	36.941	4.557	40
1920	640	2	-0.82	36.962	3.988	39.179
1921	641	1	0.41	31.79	44.307	27.898
1922	641	1	0.41	32.701	43.001	27.536
1923	641	2	-0.82	32.724	43.968	27.789
1924	642	1	0.41	26.839	27.514	25.781
1925	642	1	0.41	28.247	28.339	25.725
1926	642	2	-0.82	27.833	27.43	25.703
1927	643	1	0.41	44.538	14.01	33.693
1928	643	1	0.41	43.967	15.455	34.194
1929	643	2	-0.82	44.791	14.938	33.967
1930	644	1	0.41	43.519	28.82	46.25
1931	644	1	0.41	44.097	30.181	46.944
1932	644	2	-0.82	43.273	29.649	46.753
1933	645	1	0.41	0.26	7.064	25.915
1934	645	1	0.41	1.814	7.216	26.391
1935	645	2	-0.82	1.053	6.578	26.282
1936	646	1	0.41	1.108	15.096	56.86
1937	646	1	0.41	1.958	15.481	55.519
1938	646	2	-0.82	1.24	14.892	55.89
1939	647	1	0.41	32.299	40.272	49.641
1940	647	1	0.41	31.069	39.797	50.604
1941	647	2	-0.82	31.324	40.383	49.835
1942	648	1	0.41	10.112	9.388	16.136
1943	648	1	0.41	9.333	9.547	17.562
1944	648	2	-0.82	10.196	9.701	17.082
1945	649	1	0.41	27.572	19.574	53.307
1946	649	1	0.41	27.563	18.331	52.248
1947	649	2	-0.82	28.138	18.894	52.842
1948	650	1	0.41	7.822	18.271	14.628
1949	650	1	0.41	9.342	17.788	14.981
1950	650	2	-0.82	8.531	17.594	14.43
1951	651	1	0.41	39.991	20.634	40.674
1952	651	1	0.41	41.62	20.746	40.659
1953	651	2	-0.82	40.845	20.114	40.678
1954	652	1	0.41	47.661	0.997	11.183
1955	652	1	0.41	48.478	0.319	12.424
1956	652	2	-0.82	48.418	0.392	11.429
1957	653	1	0.41	30.205	31.006	21.853
1958	653	1	0.41	30.118	32.374	22.741
1959	653	2	-0.82	29.97	31.385	22.748
1960	654	1	0.41	40.784	10.416	21.387
1961	654	1	0.41	41.31	11.742	20.592
1962	654	2	-0.82	41.115	10.766	20.51
1963	655	1	0.41	20.098	9.817	42.536
1964	655	1	0.41	18.631	9.134	42.313
1965	655	2	-0.82	19.15	9.987	42.265
1966	656	1	0.41	47.034	26.535	51.275
1967	656	1	0.41	48.267	27.087	50.357
1968	656	2	-0.82	47.762	26.273	50.641
1969	657	1	0.41	44.189	16.732	15.59
1970	657	1	0.41	42.673	16.189	15.863
1971	657	2	-0.82	43.637	15.929	15.817
1972	658	1	0.41	12.973	19.214	7.384
1973	658	1	0.41	13.684	19.762	8.748
1974	658	2	-0.82	13.523	19.95	7.78
1975	659	1	0.41	19.672	26.028	4.88
1976	659	1	0.41	20.431	24.614	5.183
1977	659	2	-0.82	20.374	25.392	4.558
1978	660	1	0.41	3.637	39.686	25.264
1979	660	1	0.41	4.279	40.766	26.307
1980	660	2	-0.82	4.377	39.852	25.917
1981	661	1	0.41	7.966	2.982	69.883
1982	661	1	0.41	7.111	1.596	70.012
1983	661	2	-0.82	7.089	2.542	69.689
1984	662	1	0.41	35.934	29.441	29.98
1985	662	1	0.41	34.303	29.356	29.937
1986	662	2	-0.82	35.108	29.306	30.528
1987	663	1	0.41	46.183	25.403	52.958
1988	663	1	0.41	45.376	24.778	51.683
1989	663	2	-0.82	45.295	25.077	52.634
1990	664	1	0.41	30.073	6.195	26.88
1991	664	1	0.41	28.881	5.08	26.94
1992	664	2	-0.82	29.778	5.295	26.556
1993	665	1	0.41	40.215	39.307	61.226
1994	665	1	0.41	39.729	37.928	61.952
1995	665	2	-0.82	40.505	38.537	61.794
1996	666	1	0.41	21.565	48.968	3.42
1997	666	1	0.41	21.902	49.889	4.726
1998	666	2	-0.82	21.736	49.9	3.74
1999	667	1	0.41	28.366	2.482	24.519
2000	667	1	0.41	29.314	2.665	23.202
2001	667	2	-0.82	29.022	2.029	23.916
2002	668	1	0.41	8.483	26.225	24.771
2003	668	1	0.41	8.11	25.008	23.747
2004	668	2	-0.82	8.084	25.31	24.7
2005	669	1	0.41	1.971	34.346	24.273
2006	669	1	0.41	3.589	34.328	24.057
2007	669	2	-0.82	2.853	34.188	24.718
2008	670	1	0.41	44.104	48.692	75.764
2009	670	1	0.41	43.997	47.315	76.635
2010	670	2	-0.82	44.213	48.29	76.673
2011	671	1	0.41	20.44	8.255	74.604
2012	671	1	0.41	19.245	9.101	75.328
2013	671	2	-0.82	20.066	8.552	75.483
2014	672	1	0.41	28.392	10.587	71.33
2015	672	1	0.41	28.997	9.183	71.904
2016	672	2	-0.82	28.348	9.59	71.262
2017	673	1	0.41	48.679	28.031	31.02
2018	673	1	0.41	49.17	27.623	32.524
2019	673	2	-0.82	48.765	27.281	31.676
2020	674	1	0.41	29.98	39.137	45.706
2021	674	1	0.41	30.82	37.813	45.251
2022	674	2	-0.82	30.885	38.713	45.68
2023	675	1	0.41	40.924	20.094	7.555
2024	675	1	0.41	40.195	18.729	8.076
2025	675	2	-0.82	40.043	19.644	7.702
2026	676	1	0.41	13.945	17.144	6.677
2027	676	1	0.41	12.785	17.608	5.625
2028	676	2	-0.82	13.677	17.167	5.713
2029	677	1	0.41	20.986	19.202	42.064
2030	677	1	0.41	21.538	20.736	42.153
2031	677	2	-0.82	21.805	19.775	42.1
2032	678	1	0.41	6.794	27.432	17.537
2033	678	1	0.41	5.697	28.055	16.501
2034	678	2	-0.82	6.591	27.615	16.575
2035	679	1	0.41	37.544	10.227	43.442
2036	679	1	0.41	38.612	11.394	43.848
2037	679	2	-0.82	38.493	10.532	43.356
2038	680	1	0.41	32.595	47.02	29.45
2039	680	1	0.41	31.06	47.473	29.774
2040	680	2	-0.82	31.831	46.92	30.088
2041	681	1	0.41	17.608	20.896	39.713
2042	681	1	0.41	18.165	21.758	40.983
2043	681	2	-0.82	17.436	21.685	40.303
2044	682	1	0.41	11.503	25.599	17.755
2045	682	1	0.41	11.643	26.103	19.302
2046	682	2	-0.82	11.009	25.76	18.609
2047	683	1	0.41	30.595	42.926	76.801
2048	683	1	0.41	29.007	43.285	76.674
2049	683	2	-0.82	29.671	42.544	76.76
2050	684	1	0.41	43.567	43.434	14.204
2051	684	1	0.41	44.87	44.089	14.937
2052	684	2	-0.82	43.874	44.122	14.861
2053	685	1	0.41	13.34	26.551	30.104
2054	685	1	0.41	13.732	24.973	29.952
2055	685	2	-0.82	13.246	25.643	30.512
2056	686	1	0.41	26.8	7.11	65.242
2057	686	1	0.41	27.391	7.539	66.703
2058	686	2	-0.82	26.63	7.098	66.228
2059	687	1	0.41	8.981	3.089	22.35
2060	687	1	0.41	9.029	1.517	22.789
2061	687	2	-0.82	9.156	2.457	23.105
2062	688	1	0.41	5.815	38.646	41.033
2063	688	1	0.41	7.055	37.72	41.554
2064	688	2	-0.82	6.134	37.708	41.166
2065	689	1	0.41	7.716	0.104	48.013
2066	689	1	0.41	8.371	0.356	46.538
2067	689	2	-0.82	7.573	0.523	47.116
2068	690	1	0.41	29.761	20.393	3.368
2069	690	1	0.41	30.653	19.028	3.455
2070	690	2	-0.82	29.756	19.43	3.636
2071	691	1	0.41	7.611	14.24	36.627
2072	691	1	0.41	7	12.725	36.636
2073	691	2	-0.82	7.84	13.266	36.642
2074	692	1	0.41	5.638	6.342	73.956
2075	692	1	0.41	5.556	6.946	72.441
2076	692	2	-0.82	5.229	6.224	73.051
2077	693	1	0.41	45.051	12.059	17.127
2078	693	1	0.41	45.868	12.348	18.511
2079	693	2	-0.82	45.919	11.926	17.606
2080	694	1	0.41	39.869	48.259	50.738
2081	694	1	0.41	41.466	47.981	50.542
2082	694	2	-0.82	40.755	48.683	50.549
2083	695	1	0.41	33.754	26.431	34.312
2084	695	1	0.41	34.245	27.986	34.234
2085	695	2	-0.82	33.493	27.357	34.04
2086	696	1	0.41	27.872	27.917	59.746
2087	696	1	0.41	28.279	29.413	60.26
2088	696	2	-0.82	27.54	28.849	59.892
2089	697	1	0.41	35.07	22.335	42.237
2090	697	1	0.41	34.024	21.081	42.212
2091	697	2	-0.82	34.104	22.077	42.246
2092	698	1	0.41	4.146	31.568	24.502
2093	698	1	0.41	2.848	30.889	23.78
2094	698	2	-0.82	3.844	30.968	23.762
2095	699	1	0.41	10.534	36.888	29.883
2096	699	1	0.41	10.737	38.448	30.322
2097	699	2	-0.82	10.078	37.771	29.997
2098	700	1	0.41	22.069	29.567	8.624
2099	700	1	0.41	23.259	28.985	9.579
2100	700	2	-0.82	22.818	28.907	8.685
2101	701	1	0.41	38.021	22.385	69.577
2102	701	1	0.41	39.633	22.173	69.429
2103	701	2	-0.82	38.909	22.845	69.581
2104	702	1	0.41	31.939	24.371	17.275
2105	702	1	0.41	30.383	23.881	17.356
2106	702	2	-0.82	31.28	23.688	16.958
2107	703	1	0.41	0.1	19.882	24.263
2108	703	1	0.41	1.035	21.102	24.812
2109	703	2	-0.82	0.222	20.551	24.996
2110	704	1	0.41	47.74	5.778	27.265
2111	704	1	0.41	48.809	5.551	26.052
2112	704	2	-0.82	48.459	6.208	26.719
2113	705	1	0.41	5.865	49.39	49.188
2114	705	1	0.41	4.259	49.325	48.903
2115	705	2	-0.82	5.075	49.9	48.849
2116	706	1	0.41	37.114	44.855	28.833
2117	706	1	0.41	38.429	45.508	28.119
2118	706	2	-0.82	37.489	45.204	27.974
2119	707	1	0.41	35.095	22.624	12.352
2120	707	1	0.41	35.615	24.167	12.235
2121	707	2	-0.82	34.956	23.5	11.89
2122	708	1	0.41	36.883	0.719	2.46
2123	708	1	0.41	37.905	1.894	2.95
2124	708	2	-0.82	37.713	1.227	2.231
2125	709	1	0.41	0.098	9.717	27.048
2126	709	1	0.41	1.684	9.342	26.937
2127	709	2	-0.82	0.778	9.179	26.549
2128	710	1	0.41	39.865	46.03	31.057
2129	710	1	0.41	38.406	46.592	30.586
2130	710	2	-0.82	38.994	46.409	31.372
2131	711	1	0.41	41.346	26.321	32.439
2132	711	1	0.41	41.47	24.725	32.12
2133	711	2	-0.82	41.844	25.629	31.916
2134	712	1	0.41	19.039	9.492	50.34
2135	712	1	0.41	18.256	10.831	49.828
2136	712	2	-0.82	18.802	10.437	50.567
2137	713	1	0.41	38.569	9.284	66.524
2138	713	1	0.41	37.352	8.793	65.553
2139	713	2	-0.82	37.728	9.566	66.063
2140	714	1	0.41	17.1	29.384	64.95
2141	714	1	0.41	15.556	28.948	64.642
2142	714	2	-0.82	16.5	28.624	64.697
2143	715	1	0.41	0.101	37.963	59.448
2144	715	1	0.41	0.724	39.216	58.605
2145	715	2	-0.82	0.1	38.436	58.566
2146	716	1	0.41	22.923	38.938	62.537
2147	716	1	0.41	21.579	38.062	62.23
2148	716	2	-0.82	21.923	38.937	62.569
2149	717	1	0.41	47.926	42.954	33.942
2150	717	1	0.41	47.268	41.574	33.369
2151	717	2	-0.82	47.075	42.441	33.826
2152	718	1	0.41	43.12	30.524	10.938
2153	718	1	0.41	41.792	30.928	11.799
2154	718	2	-0.82	42.733	31.185	11.581
2155	719	1	0.41	13.272	28.043	64.173
2156	719	1	0.41	11.737	27.713	64.624
2157	719	2	-0.82	12.307	28.23	63.986
2158	720	1	0.41	11.135	20.581	10.37
2159	720	1	0.41	11.419	20.762	8.773
2160	720	2	-0.82	11.746	20.338	9.617
2161	721	1	0.41	3.125	40.456	53.858
2162	721	1	0.41	4.107	39.742	54.949
2163	721	2	-0.82	3.58	40.565	54.743
2164	722	1	0.41	16.504	44.519	60.017
2165	722	1	0.41	15.293	44.003	59.051
2166	722	2	-0.82	15.544	44.652	59.768
2167	723	1	0.41	6.305	13.002	60.988
2168	723	1	0.41	7.153	12.216	62.142
2169	723	2	-0.82	6.858	13.113	61.814
2170	724	1	0.41	24.595	25.834	65.08
2171	724	1	0.41	24.371	25.282	66.6
2172	724	2	-0.82	25.043	25.422	65.874
2173	725	1	0.41	21.335	34.024	50.422
2174	725	1	0.41	20.923	32.816	51.441
2175	725	2	-0.82	21.599	33.527	51.249
2176	726	1	0.41	29.372	5.568	10.012
2177	726	1	0.41	29.12	7.113	9.545
2178	726	2	-0.82	28.835	6.164	9.414
2179	727	1	0.41	26.122	41.987	52.37
2180	727	1	0.41	25.753	41.398	53.848
2181	727	2	-0.82	25.39	41.862	53.04
2182	728	1	0.41	31.092	12.676	32.613
2183	728	1	0.41	29.808	13.633	32.931
2184	728	2	-0.82	30.723	13.602	32.53
2185	729	1	0.41	21.031	46.638	27.601
2186	729	1	0.41	20.552	45.787	26.292
2187	729	2	-0.82	21.339	46.18	26.766
2188	730	1	0.41	41.937	19.66	67.525
2189	730	1	0.41	43.533	19.367	67.704
2190	730	2	-0.82	42.841	20.08	67.602
2191	731	1	0.41	3.705	4.508	39.255
2192	731	1	0.41	4.172	3.32	40.273
2193	731	2	-0.82	3.786	4.24	40.215
2194	732	1	0.41	28.946	1.978	62.265
2195	732	1	0.41	27.919	0.713	62.159
2196	732	2	-0.82	27.998	1.707	62.1
2197	733	1	0.41	28.279	29.936	13.36
2198	733	1	0.41	28.312	30.162	14.977
2199	733	2	-0.82	27.732	29.927	14.198
2200	734	1	0.41	36.291	5.471	62.467
2201	734	1	0.41	36.633	4.225	63.466
2202	734	2	-0.82	37.005	4.84	62.772
2203	735	1	0.41	42.201	28.421	37.75
2204	735	1	0.41	43.541	27.618	37.275
2205	735	2	-0.82	42.639	27.524	37.695
2206	736	1	0.41	10.471	15.318	65.329
2207	736	1	0.41	11	14.477	66.625
2208	736	2	-0.82	11.103	15.324	66.104
2209	737	1	0.41	18.334	31.584	0.176
2210	737	1	0.41	19.415	30.363	0.097
2211	737	2	-0.82	18.515	30.635	0.436
2212	738	1	0.41	10.705	19.373	23.152
2213	738	1	0.41	12.088	18.596	22.764
2214	738	2	-0.82	11.699	19.372	23.259
2215	739	1	0.41	15.563	23.338	34.97
2216	739	1	0.41	16.012	22.96	36.494
2217	739	2	-0.82	15.79	23.709	35.871
2218	740	1	0.41	33.139	13.166	13.769
2219	740	1	0.41	31.75	13.985	13.51
2220	740	2	-0.82	32.16	13.077	13.582
2221	741	1	0.41	32.338	37.997	29.594
2222	741	1	0.41	31.905	36.745	30.549
2223	741	2	-0.82	31.61	37.62	30.168
2224	742	1	0.41	34.421	46.977	58.789
2225	742	1	0.41	34.695	45.369	58.876
2226	742	2	-0.82	34.739	46.173	58.285
2227	743	1	0.41	15.256	33.638	67.11
2228	743	1	0.41	16.87	33.638	67.362
2229	743	2	-0.82	16.055	34.212	67.292
2230	744	1	0.41	46.553	43.563	51.107
2231	744	1	0.41	46.354	42.349	52.181
2232	744	2	-0.82	46.017	42.748	51.329
2233	745	1	0.41	39.063	6.371	68.946
2234	745	1	0.41	37.451	6.586	69.092
2235	745	2	-0.82	38.187	6.339	68.464
2236	746	1	0.41	44.307	47.786	19.211
2237	746	1	0.41	43.222	46.587	19.44
2238	746	2	-0.82	44.195	46.818	19.434
2239	747	1	0.41	4.786	7.145	56.67
2240	747	1	0.41	5.251	5.668	57.188
2241	747	2	-0.82	5.152	6.628	57.445
2242	748	1	0.41	33.767	2.161	11.239
2243	748	1	0.41	34.494	2.411	9.799
2244	748	2	-0.82	33.672	2.063	10.248
2245	749	1	0.41	48.195	39.653	32.148
2246	749	1	0.41	48.626	40.014	30.615
2247	749	2	-0.82	48.683	40.307	31.569
2248	750	1	0.41	24.69	28.46	46.873
2249	750	1	0.41	25.219	29.972	46.557
2250	750	2	-0.82	25.474	29.006	46.579
2251	751	1	0.41	31.703	33.13	45.917
2252	751	1	0.41	32.151	32.976	47.479
2253	751	2	-0.82	31.976	33.626	46.741
2254	752	1	0.41	6.238	28.36	69.766
2255	752	1	0.41	4.994	29.312	70.227
2256	752	2	-0.82	5.925	29.022	70.447
2257	753	1	0.41	47.817	19.288	37.154
2258	753	1	0.41	46.368	19.399	36.409
2259	753	2	-0.82	47.204	19.893	36.644
2260	754	1	0.41	22.108	27.945	19.055
2261	754	1	0.41	23.487	27.243	19.577
2262	754	2	-0.82	23.093	28.071	19.179
2263	755	1	0.41	40.081	0.1	48.212
2264	755	1	0.41	39.291	1.234	47.342
2265	755	2	-0.82	39.701	1.025	48.229
2266	756	1	0.41	36.304	33.903	54.929
2267	756	1	0.41	35.687	35.338	55.405
2268	756	2	-0.82	36.517	34.784	55.35
2269	757	1	0.41	14.193	12.485	39.837
2270	757	1	0.41	14.723	12.035	41.315
2271	757	2	-0.82	13.986	11.937	40.648
2272	758	1	0.41	25.122	19.861	30.689
2273	758	1	0.41	24.329	19.824	32.116
2274	758	2	-0.82	24.224	19.914	31.126
2275	759	1	0.41	15.724	33.424	69.376
2276	759	1	0.41	16.847	32.274	69.087
2277	759	2	-0.82	15.871	32.448	69.214
2278	760	1	0.41	8.53	12.952	30.471
2279	760	1	0.41	9.237	13.956	31.548
2280	760	2	-0.82	8.772	13.079	31.433
2281	761	1	0.41	28.818	27.408	37.045
2282	761	1	0.41	27.714	28.092	38.035
2283	761	2	-0.82	28.687	28.039	37.809
2284	762	1	0.41	31.493	13.272	15.845
2285	762	1	0.41	32.588	12.075	16.036
2286	762	2	-0.82	32.08	12.799	16.502
2287	763	1	0.41	47.032	15.967	20.151
2288	763	1	0.41	46.833	17.586	20.244
2289	763	2	-0.82	47.505	16.848	20.192
2290	764	1	0.41	40.064	27.939	37.993
2291	764	1	0.41	38.453	27.681	38.064
2292	764	2	-0.82	39.309	27.385	37.641
2293	765	1	0.41	2.751	26.394	43.902
2294	765	1	0.41	2.773	27.384	45.2
2295	765	2	-0.82	2.55	26.464	44.879
2296	766	1	0.41	34.424	28.407	72.019
2297	766	1	0.41	34.156	29.19	70.611
2298	766	2	-0.82	34.755	29.126	71.408
2299	767	1	0.41	34.953	2.919	5.432
2300	767	1	0.41	35.357	1.338	5.511
2301	767	2	-0.82	34.601	1.983	5.397
2302	768	1	0.41	39.424	13.875	30.431
2303	768	1	0.41	39.838	15.452	30.519
2304	768	2	-0.82	39.437	14.745	29.937
2305	769	1	0.41	24.391	25.458	9.108
2306	769	1	0.41	25.417	26.639	8.639
2307	769	2	-0.82	24.533	26.447	9.064
2308	770	1	0.41	45.022	17.62	34.42
2309	770	1	0.41	44.128	18.933	34.797
2310	770	2	-0.82	44.231	18.172	34.158
2311	771	1	0.41	42.287	41.643	12.913
2312	771	1	0.41	41.523	41.69	11.47
2313	771	2	-0.82	41.601	41.199	12.337
2314	772	1	0.41	18.086	34.644	21.705
2315	772	1	0.41	18.677	33.542	20.655
2316	772	2	-0.82	18.785	34.47	21.011
2317	773	1	0.41	3.759	14.576	74.107
2318	773	1	0.41	4.201	13.948	75.548
2319	773	2	-0.82	3.604	13.83	74.755
2320	774	1	0.41	27.787	18.094	71.494
2321	774	1	0.41	28.565	19.294	70.706
2322	774	2	-0.82	27.902	18.551	70.612
2323	775	1	0.41	40.043	9.615	18.1
2324	775	1	0.41	40.476	8.887	16.704
2325	775	2	-0.82	39.776	9.443	17.152
2326	776	1	0.41	14.208	17.177	23.795
2327	776	1	0.41	13.134	15.99	24.116
2328	776	2	-0.82	13.529	16.845	24.45
2329	777	1	0.41	27.99	46.891	56.895
2330	777	1	0.41	29.274	46.592	55.931
2331	777	2	-0.82	28.289	46.756	55.95
2332	778	1	0.41	44.417	9.742	51.477
2333	778	1	0.41	44.986	8.449	52.297
2334	778	2	-0.82	44.423	8.743	51.524
2335	779	1	0.41	25.556	0.586	67.55
2336	779	1	0.41	25.214	1.984	68.322
2337	779	2	-0.82	25.057	1.451	67.491
2338	780	1	0.41	20.557	2.825	64.938
2339	780	1	0.41	21.906	1.903	64.929
2340	780	2	-0.82	21.554	2.834	65.023
2341	781	1	0.41	49.4	12.817	29.801
2342	781	1	0.41	48.657	14.149	30.384
2343	781	2	-0.82	48.524	13.202	30.093
2344	782	1	0.41	44.941	35.235	71.763
2345	782	1	0.41	43.568	35.434	72.625
2346	782	2	-0.82	44.471	35.815	72.43
2347	783	1	0.41	5.17	46.738	22.234
2348	783	1	0.41	6.221	47.887	21.742
2349	783	2	-0.82	5.576	47.624	22.459
2350	784	1	0.41	20.144	47.835	4.66
2351	784	1	0.41	19.76	46.293	5.036
2352	784	2	-0.82	20.156	46.888	4.338
2353	785	1	0.41	17.238	29.451	30.234
2354	785	1	0.41	16.467	29.686	31.654
2355	785	2	-0.82	17.317	29.84	31.151
2356	786	1	0.41	5.219	45.212	6.112
2357	786	1	0.41	5.974	46.545	5.547
2358	786	2	-0.82	6.017	45.805	6.217
2359	787	1	0.41	42.662	31.411	66.841
2360	787	1	0.41	41.907	30.4	65.804
2361	787	2	-0.82	42.75	30.565	66.315
2362	788	1	0.41	26.106	22.356	5.262
2363	788	1	0.41	24.734	22.857	4.532
2364	788	2	-0.82	25.477	22.189	4.502
2365	789	1	0.41	15.543	38.449	47.075
2366	789	1	0.41	15.161	37.034	47.796
2367	789	2	-0.82	15.808	37.491	47.188
2368	790	1	0.41	14.458	44.535	74.613
2369	790	1	0.41	13.551	45.057	73.36
2370	790	2	-0.82	13.772	45.202	74.323
2371	791	1	0.41	42.169	25.848	1.489
2372	791	1	0.41	41.328	26.014	0.099
2373	791	2	-0.82	42.145	26.301	0.598
2374	792	1	0.41	17.025	3.383	25.037
2375	792	1	0.41	18.162	2.225	25.22
2376	792	2	-0.82	17.199	2.398	25.013
2377	793	1	0.41	3.971	39.273	59.201
2378	793	1	0.41	3.212	40.716	59.104
2379	793	2	-0.82	3.081	39.73	59.2
2380	794	1	0.41	19.626	38.773	54.394
2381	794	1	0.41	18.613	37.494	54.331
2382	794	2	-0.82	19.571	37.778	54.306
2383	795	1	0.41	11.8	3.473	36.627
2384	795	1	0.41	10.88	4.603	35.889
2385	795	2	-0.82	11.003	3.623	36.041
2386	796	1	0.41	6.378	44.836	71.127
2387	796	1	0.41	4.757	44.823	71.324
2388	796	2	-0.82	5.63	44.539	71.72
2389	797	1	0.41	13.426	28.876	66.578
2390	797	1	0.41	13.467	27.278	66.914
2391	797	2	-0.82	12.916	28.11	66.97
2392	798	1	0.41	16.449	1.464	70.639
2393	798	1	0.41	16.054	2.272	69.276
2394	798	2	-0.82	16.806	1.866	69.796
2395	799	1	0.41	17.301	39.919	7.876
2396	799	1	0.41	17.411	39.268	9.37
2397	799	2	-0.82	17.492	40.111	8.839
2398	800	1	0.41	28.617	16.293	40.261
2399	800	1	0.41	26.984	16.345	40.258
2400	800	2	-0.82	27.799	16.318	40.836
2401	801	1	0.41	9.524	22.298	24.914
2402	801	1	0.41	11.14	22.073	24.987
2403	801	2	-0.82	10.252	21.615	24.992
2404	802	1	0.41	6.818	0.905	67.371
2405	802	1	0.41	5.213	0.726	67.61
2406	802	2	-0.82	5.94	1.381	67.408
2407	803	1	0.41	1.292	2.849	1.707
2408	803	1	0.41	2.528	1.797	1.89
2409	803	2	-0.82	2.287	2.757	1.756
2410	804	1	0.41	12.314	18.055	18.515
2411	804	1	0.41	13.208	19.292	17.934
2412	804	2	-0.82	13.176	18.303	18.071
2413	805	1	0.41	9.797	38.138	23.576
2414	805	1	0.41	10.851	39.365	23.799
2415	805	2	-0.82	9.896	39.086	23.881
2416	806	1	0.41	0.978	42.843	58.222
2417	806	1	0.41	0.251	41.39	58.056
2418	806	2	-0.82	0.099	42.375	58.137
2419	807	1	0.41	40.241	22.235	53.246
2420	807	1	0.41	41.812	22.16	53.685
2421	807	2	-0.82	41.006	21.622	53.442
2422	808	1	0.41	14.696	46.057	27.822
2423	808	1	0.41	14.978	47.011	26.526
2424	808	2	-0.82	15.375	46.327	27.138
2425	809	1	0.41	8.526	25.688	7.472
2426	809	1	0.41	9.575	24.626	8.134
2427	809	2	-0.82	8.677	24.728	7.707
2428	810	1	0.41	44.832	2.225	6.261
2429	810	1	0.41	45.854	2.305	4.99
2430	810	2	-0.82	45.428	1.695	5.658
2431	811	1	0.41	4.815	3.412	25.425
2432	811	1	0.41	5.042	1.808	25.213
2433	811	2	-0.82	5.49	2.673	25.437
2434	812	1	0.41	35.336	24.459	53.309
2435	812	1	0.41	36.765	24.012	53.961
2436	812	2	-0.82	36.198	24.79	53.692
2437	813	1	0.41	12.438	41.764	55.534
2438	813	1	0.41	14.04	42.079	55.532
2439	813	2	-0.82	13.159	42.333	55.93
2440	814	1	0.41	23.066	35.969	69.643
2441	814	1	0.41	23.362	37.573	69.567
2442	814	2	-0.82	22.663	36.88	69.739
2443	815	1	0.41	15.336	41.383	42.308
2444	815	1	0.41	15.633	42.841	42.979
2445	815	2	-0.82	15.235	42.371	42.193
2446	816	1	0.41	34.781	3.261	64.161
2447	816	1	0.41	34.588	1.649	64.337
2448	816	2	-0.82	34.532	2.533	64.8
2449	817	1	0.41	24.422	45.88	27.845
2450	817	1	0.41	23.466	46.818	26.912
2451	817	2	-0.82	23.607	45.895	27.266
2452	818	1	0.41	36.59	18.411	2.953
2453	818	1	0.41	37.95	19.311	2.865
2454	818	2	-0.82	37.557	18.409	2.695
2455	819	1	0.41	4.202	19.461	29.08
2456	819	1	0.41	4.235	18.037	29.878
2457	819	2	-0.82	3.642	18.753	29.51
2458	820	1	0.41	5.021	47.366	54.877
2459	820	1	0.41	3.959	46.933	53.715
2460	820	2	-0.82	4.928	47.027	53.941
2461	821	1	0.41	25.307	35.773	27.062
2462	821	1	0.41	23.876	35.115	26.629
2463	821	2	-0.82	24.388	35.537	27.377
2464	822	1	0.41	6.654	16.523	63.256
2465	822	1	0.41	6.483	17.535	64.526
2466	822	2	-0.82	6.284	16.618	64.181
2467	823	1	0.41	30.89	43.046	36.024
2468	823	1	0.41	29.473	43.779	36.375
2469	823	2	-0.82	29.896	42.99	35.929
2470	824	1	0.41	18.322	7.514	48.061
2471	824	1	0.41	19.149	8.555	47.114
2472	824	2	-0.82	18.475	7.818	47.12
2473	825	1	0.41	37.205	11.024	57.51
2474	825	1	0.41	38.803	10.689	57.492
2475	825	2	-0.82	38.123	11.419	57.543
2476	826	1	0.41	24.487	37.453	30.08
2477	826	1	0.41	23.952	36.023	29.499
2478	826	2	-0.82	24.762	36.582	29.672
2479	827	1	0.41	45.74	11.331	54.625
2480	827	1	0.41	45.487	12.944	54.628
2481	827	2	-0.82	45.047	12.049	54.564
2482	828	1	0.41	12.829	19.69	54.2
2483	828	1	0.41	11.244	20.084	54.175
2484	828	2	-0.82	12.175	20.447	54.174
2485	829	1	0.41	20.682	5.95	54.866
2486	829	1	0.41	20.643	4.346	54.561
2487	829	2	-0.82	20.102	5.186	54.583
2488	830	1	0.41	3.356	14.171	36.584
2489	830	1	0.41	2	15.079	36.523
2490	830	2	-0.82	2.356	14.147	36.58
2491	831	1	0.41	3.167	30.312	18.976
2492	831	1	0.41	2.771	29.78	20.469
2493	831	2	-0.82	3.12	29.51	19.572
2494	832	1	0.41	7.19	4.873	61.065
2495	832	1	0.41	8.742	5.347	61.244
2496	832	2	-0.82	7.795	5.66	61.183
2497	833	1	0.41	14.607	45.332	16.899
2498	833	1	0.41	14.567	44.206	15.717
2499	833	2	-0.82	14.869	44.399	16.649
2500	834	1	0.41	17.527	17.3	54.438
2501	834	1	0.41	16.718	18.591	53.85
2502	834	2	-0.82	17.258	17.785	53.607
2503	835	1	0.41	10.476	25.47	35.072
2504	835	1	0.41	12.053	25.048	35.087
2505	835	2	-0.82	11.414	25.816	35.075
2506	836	1	0.41	33.192	26.831	57.873
2507	836	1	0.41	33.865	25.551	57.114
2508	836	2	-0.82	33.384	25.851	57.937
2509	837	1	0.41	45.058	6.992	33.328
2510	837	1	0.41	46.2	5.848	33.098
2511	837	2	-0.82	45.273	6.02	33.427
2512	838	1	0.41	44.179	21.809	68.055
2513	838	1	0.41	45.528	21.335	67.267
2514	838	2	-0.82	44.588	21.655	67.156
2515	839	1	0.41	16.318	3.26	36.123
2516	839	1	0.41	15.409	2.001	35.616
2517	839	2	-0.82	16.14	2.634	35.363
2518	840	1	0.41	36.168	47.052	7.065
2519	840	1	0.41	35.098	48.274	7.234
2520	840	2	-0.82	35.509	47.482	7.683
2521	841	1	0.41	22.317	32.885	66.801
2522	841	1	0.41	21.347	32.86	68.115
2523	841	2	-0.82	21.856	32.296	67.466
2524	842	1	0.41	25.556	12.226	50.262
2525	842	1	0.41	24.002	12.711	50.132
2526	842	2	-0.82	24.615	12.037	50.543
2527	843	1	0.41	12.285	22.606	69.022
2528	843	1	0.41	11.073	21.647	69.549
2529	843	2	-0.82	11.724	21.806	68.808
2530	844	1	0.41	44.261	15.266	12.333
2531	844	1	0.41	45.517	14.627	13.158
2532	844	2	-0.82	44.526	14.752	13.149
2533	845	1	0.41	33.891	43.234	73.908
2534	845	1	0.41	33.08	44.648	73.802
2535	845	2	-0.82	33.11	43.756	74.253
2536	846	1	0.41	27.924	7.798	69.341
2537	846	1	0.41	29.203	7.48	70.305
2538	846	2	-0.82	28.205	7.496	70.252
2539	847	1	0.41	1.699	23.791	62.694
2540	847	1	0.41	1.15	24.521	61.341
2541	847	2	-0.82	1.194	24.577	62.338
2542	848	1	0.41	0.1	43.102	30.247
2543	848	1	0.41	0.1	42.328	28.809
2544	848	2	-0.82	0.351	42.257	29.774
2545	849	1	0.41	47.464	34.92	5.852
2546	849	1	0.41	47.276	34.654	7.452
2547	849	2	-0.82	46.908	34.459	6.544
2548	850	1	0.41	48.47	17.588	55.712
2549	850	1	0.41	49.9	16.899	56.095
2550	850	2	-0.82	49.236	17.6	56.355
2551	851	1	0.41	27.075	29.941	6.858
2552	851	1	0.41	27.007	30.911	5.546
2553	851	2	-0.82	27.038	30.89	6.544
2554	852	1	0.41	10.588	5.882	48.286
2555	852	1	0.41	11.526	6.667	47.204
2556	852	2	-0.82	10.587	6.508	47.506
2557	853	1	0.41	17.955	13.647	18.728
2558	853	1	0.41	17.649	15.249	18.817
2559	853	2	-0.82	17.755	14.408	19.346
2560	854	1	0.41	20.268	45.093	66.037
2561	854	1	0.41	20.077	46.478	66.882
2562	854	2	-0.82	20.707	45.948	66.316
2563	855	1	0.41	6.802	16.611	3.134
2564	855	1	0.41	5.314	16.948	3.717
2565	855	2	-0.82	6.164	17.344	3.37
2566	856	1	0.41	7.383	15.138	31.469
2567	856	1	0.41	7.395	15.392	33.082
2568	856	2	-0.82	6.855	15.482	32.246
2569	857	1	0.41	49.861	23.601	30.467
2570	857	1	0.41	48.482	24.474	30.491
2571	857	2	-0.82	48.862	23.55	30.475
2572	858	1	0.41	15.956	6.312	15.687
2573	858	1	0.41	14.994	7.515	16.23
2574	858	2	-0.82	15.931	7.266	15.987
2575	859	1	0.41	10.024	44.509	45.805
2576	859	1	0.41	10.532	42.971	46.009
2577	859	2	-0.82	10.727	43.842	45.559
2578	860	1	0.41	44.901	8.984	65.234
2579	860	1	0.41	45.213	8.45	66.745
2580	860	2	-0.82	44.852	8.196	65.848
2581	861	1	0.41	27.994	40.359	6.999
2582	861	1	0.41	28.438	41.676	7.857
2583	861	2	-0.82	28.298	40.687	7.894
2584	862	1	0.41	22.085	25.002	54.488
2585	862	1	0.41	22.594	26.549	54.369
2586	862	2	-0.82	21.8	25.945	54.314
2587	863	1	0.41	12.796	20.51	57.545
2588	863	1	0.41	14.064	20.044	58.463
2589	863	2	-0.82	13.158	19.783	58.13
2590	864	1	0.41	34.847	20.507	30.071
2591	864	1	0.41	34.977	18.923	30.443
2592	864	2	-0.82	34.559	19.791	30.707
2593	865	1	0.41	33.622	44.077	37.227
2594	865	1	0.41	33.31	45.405	36.329
2595	865	2	-0.82	33.953	44.985	36.969
2596	866	1	0.41	20.131	33.542	33.171
2597	866	1	0.41	19.144	34.838	33.276
2598	866	2	-0.82	19.185	33.856	33.096
2599	867	1	0.41	7.084	34.963	17.724
2600	867	1	0.41	6.986	33.936	16.458
2601	867	2	-0.82	6.486	34.607	17.006
2602	868	1	0.41	43.226	16.624	67.523
2603	868	1	0.41	44.014	15.327	68.127
2604	868	2	-0.82	43.15	15.829	68.126
2605	869	1	0.41	33.178	22.246	10.637
2606	869	1	0.41	33.333	20.62	10.623
2607	869	2	-0.82	32.71	21.382	10.45
2608	870	1	0.41	47.953	35.328	31.26
2609	870	1	0.41	49.468	35.569	30.699
2610	870	2	-0.82	48.911	35.053	31.349
2611	871	1	0.41	11.515	40.711	7.607
2612	871	1	0.41	11.082	41.159	6.097
2613	871	2	-0.82	11.829	40.812	6.663
2614	872	1	0.41	14.226	14.876	11.324
2615	872	1	0.41	14.286	14.263	9.811
2616	872	2	-0.82	14.782	14.357	10.673
2617	873	1	0.41	30.201	0.227	61.624
2618	873	1	0.41	30.278	0.516	63.229
2619	873	2	-0.82	30.748	0.1	62.452
2620	874	1	0.41	14.39	44.434	68.359
2621	874	1	0.41	15.917	45.005	68.259
2622	874	2	-0.82	15.358	44.181	68.343
2623	875	1	0.41	40.854	36.634	76.801
2624	875	1	0.41	40.662	38.204	76.392
2625	875	2	-0.82	41.328	37.47	76.52
2626	876	1	0.41	21.982	12.122	34.834
2627	876	1	0.41	21.292	10.665	35.096
2628	876	2	-0.82	21.146	11.583	34.729
2629	877	1	0.41	30.696	23.984	38.233
2630	877	1	0.41	30.752	22.354	38.163
2631	877	2	-0.82	30.231	23.139	38.496
2632	878	1	0.41	36.42	49.13	49.901
2633	878	1	0.41	35.411	49.654	51.074
2634	878	2	-0.82	35.866	49.9	50.219
2635	879	1	0.41	32.228	23.838	19.611
2636	879	1	0.41	30.819	24.662	19.557
2637	879	2	-0.82	31.813	24.748	19.617
2638	880	1	0.41	43.686	17.773	30.669
2639	880	1	0.41	44.48	16.999	31.868
2640	880	2	-0.82	43.591	17.131	31.431
2641	881	1	0.41	10.456	16.368	13.723
2642	881	1	0.41	12.08	16.538	13.696
2643	881	2	-0.82	11.232	16.868	14.109
2644	882	1	0.41	38.745	3.588	57.852
2645	882	1	0.41	40.214	4.299	57.88
2646	882	2	-0.82	39.229	4.462	57.899
2647	883	1	0.41	27.867	29.017	68.249
2648	883	1	0.41	26.964	30.288	67.763
2649	883	2	-0.82	27.889	29.982	67.988
2650	884	1	0.41	20.463	17.052	27.994
2651	884	1	0.41	21.065	18.533	27.663
2652	884	2	-0.82	20.983	17.593	27.333
2653	885	1	0.41	32.173	17.139	62.579
2654	885	1	0.41	32.819	15.819	61.868
2655	885	2	-0.82	33.001	16.753	62.173
2656	886	1	0.41	11.344	31.289	72.573
2657	886	1	0.41	11.393	32.83	73.113
2658	886	2	-0.82	11.914	31.983	73.015
2659	887	1	0.41	37.188	12.887	45.783
2660	887	1	0.41	35.77	13.453	46.362
2661	887	2	-0.82	36.625	13.704	45.909
2662	888	1	0.41	31.732	43.397	20.787
2663	888	1	0.41	32.025	44.874	20.156
2664	888	2	-0.82	31.691	43.954	19.957
2665	889	1	0.41	20.693	26.35	24.107
2666	889	1	0.41	21.5	25.286	23.166
2667	889	2	-0.82	21.373	26.254	23.38
2668	890	1	0.41	34.512	32.379	32.917
2669	890	1	0.41	35.447	31.041	32.937
2670	890	2	-0.82	35.445	32.036	33.023
2671	891	1	0.41	42.578	6.163	67.412
2672	891	1	0.41	41.739	7.368	68.126
2673	891	2	-0.82	41.664	6.506	67.626
2674	892	1	0.41	0.129	21.937	22.891
2675	892	1	0.41	1.733	22.207	23.042
2676	892	2	-0.82	0.958	22.223	22.411
2677	893	1	0.41	26.031	22.257	68.647
2678	893	1	0.41	24.689	23.088	68.229
2679	893	2	-0.82	25.04	22.324	68.769
2680	894	1	0.41	33.354	6.96	52.589
2681	894	1	0.41	33.291	8.425	53.307
2682	894	2	-0.82	32.748	7.652	52.98
2683	895	1	0.41	42.174	41.582	53.315
2684	895	1	0.41	40.628	42.106	53.295
2685	895	2	-0.82	41.215	41.298	53.311
2686	896	1	0.41	4.719	0.893	73.829
2687	896	1	0.41	3.542	2.009	74.016
2688	896	2	-0.82	4.102	1.518	73.35
2689	897	1	0.41	43.037	37.762	41.746
2690	897	1	0.41	43.635	39.184	42.281
2691	897	2	-0.82	42.872	38.746	41.806
2692	898	1	0.41	27.002	13.566	47.9
2693	898	1	0.41	27.814	12.215	47.475
2694	898	2	-0.82	26.91	12.633	47.554
2695	899	1	0.41	34.934	18.336	20.033
2696	899	1	0.41	35.907	17.047	20.276
2697	899	2	-0.82	34.961	17.342	20.145
2698	900	1	0.41	29.537	41.197	29.305
2699	900	1	0.41	29.747	42.762	29.723
2700	900	2	-0.82	30.212	41.896	29.542
2701	901	1	0.41	45.088	0.1	51.287
2702	901	1	0.41	43.977	1.294	51.37
2703	901	2	-0.82	44.408	0.544	51.87
2704	902	1	0.41	34.741	28.163	74.393
2705	902	1	0.41	36.188	27.589	73.899
2706	902	2	-0.82	35.682	28.41	74.164
2707	903	1	0.41	28.616	23.21	14.429
2708	903	1	0.41	27.874	24.658	14.288
2709	903	2	-0.82	28.757	24.189	14.278
2710	904	1	0.41	36.869	18.417	14.639
2711	904	1	0.41	36.082	19.848	14.612
2712	904	2	-0.82	36.884	19.364	14.961
2713	905	1	0.41	16.302	33.77	48.45
2714	905	1	0.41	15.097	32.669	48.406
2715	905	2	-0.82	15.727	33.165	49.002
2716	906	1	0.41	1.449	26.648	64.929
2717	906	1	0.41	0.1	25.728	64.945
2718	906	2	-0.82	0.449	26.664	64.934
2719	907	1	0.41	6.354	14.003	29.89
2720	907	1	0.41	7.733	14.601	29.253
2721	907	2	-0.82	6.735	14.654	29.234
2722	908	1	0.41	8.769	7.43	1.367
2723	908	1	0.41	8.264	6.005	0.751
2724	908	2	-0.82	9.044	6.622	0.845
2725	909	1	0.41	18.719	17.933	2.228
2726	909	1	0.41	19.064	19.13	1.173
2727	909	2	-0.82	19.171	18.818	2.116
2728	910	1	0.41	31.388	8.294	68.873
2729	910	1	0.41	30.26	7.23	68.364
2730	910	2	-0.82	31.183	7.325	68.735
2731	911	1	0.41	12.624	6.634	35.307
2732	911	1	0.41	11.011	6.768	35.52
2733	911	2	-0.82	11.905	7.054	35.862
2734	912	1	0.41	22.615	17.985	63.413
2735	912	1	0.41	21.875	16.964	62.375
2736	912	2	-0.82	21.769	17.8	62.913
2737	913	1	0.41	19.662	2.128	41.532
2738	913	1	0.41	19.055	3.171	42.632
2739	913	2	-0.82	18.867	2.348	42.097
2740	914	1	0.41	41.336	15.17	71.288
2741	914	1	0.41	41.38	14.89	69.679
2742	914	2	-0.82	40.858	15.311	70.421
2743	915	1	0.41	11.283	25.345	70.404
2744	915	1	0.41	12.309	25.881	69.252
2745	915	2	-0.82	11.902	25.069	69.669
2746	916	1	0.41	42.831	35.307	49.702
2747	916	1	0.41	43.877	34.274	48.99
2748	916	2	-0.82	43.54	34.62	49.865
2749	917	1	0.41	1.007	9.244	64.451
2750	917	1	0.41	0.18	9.545	63.075
2751	917	2	-0.82	0.1	9.259	64.029
2752	918	1	0.41	12.01	10.902	65.754
2753	918	1	0.41	10.928	10.604	64.568
2754	918	2	-0.82	11.591	11.263	64.921
2755	919	1	0.41	8.719	19.421	28.886
2756	919	1	0.41	10.233	19.734	29.411
2757	919	2	-0.82	9.604	19.016	29.116
2758	920	1	0.41	0.408	27.678	75.865
2759	920	1	0.41	1.31	26.408	75.374
2760	920	2	-0.82	0.426	26.684	75.751
2761	921	1	0.41	43.41	24.883	40.165
2762	921	1	0.41	42.806	23.401	40.491
2763	921	2	-0.82	43.328	24.169	40.861
2764	922	1	0.41	16.547	43.105	10.589
2765	922	1	0.41	15.836	41.901	9.746
2766	922	2	-0.82	16.596	42.135	10.351
2767	923	1	0.41	27.257	1.455	64.168
2768	923	1	0.41	26.5	0.295	65.033
2769	923	2	-0.82	27.221	0.475	64.365
2770	924	1	0.41	3.858	22.2	9.732
2771	924	1	0.41	4.175	20.629	10.045
2772	924	2	-0.82	3.612	21.414	10.299
2773	925	1	0.41	33.305	34.897	2.815
2774	925	1	0.41	34.427	35.069	3.99
2775	925	2	-0.82	33.8	34.428	3.548
2776	926	1	0.41	19.446	20.323	43.166
2777	926	1	0.41	19.145	21.928	43.135
2778	926	2	-0.82	18.728	21.019	43.157
2779	927	1	0.41	38.579	35.246	41.396
2780	927	1	0.41	40.035	35.055	42.11
2781	927	2	-0.82	39.049	34.937	42.223
2782	928	1	0.41	37.38	23.048	41.155
2783	928	1	0.41	37.846	21.483	41.153
2784	928	2	-0.82	37.06	22.1	41.158
2785	929	1	0.41	17.052	43.377	31.073
2786	929	1	0.41	18.648	43.725	31.081
2787	929	2	-0.82	17.729	44.106	31.178
2788	930	1	0.41	33.166	45.896	70.684
2789	930	1	0.41	31.841	45.113	71.232
2790	930	2	-0.82	32.821	45.032	71.053
2791	931	1	0.41	42.755	32.455	0.111
2792	931	1	0.41	41.401	33.368	0.1
2793	931	2	-0.82	41.936	32.708	0.626
2794	932	1	0.41	4.01	2.347	35.024
2795	932	1	0.41	5.48	2.261	34.319
2796	932	2	-0.82	4.821	2.869	34.759
2797	933	1	0.41	9.104	3.141	50.945
2798	933	1	0.41	7.475	3.248	50.969
2799	933	2	-0.82	8.276	2.886	51.444
2800	934	1	0.41	9.7	6.848	7.725
2801	934	1	0.41	9.452	8.436	7.438
2802	934	2	-0.82	9.439	7.522	7.034
2803	935	1	0.41	42.003	10.889	47.654
2804	935	1	0.41	43.133	11.99	47.233
2805	935	2	-0.82	42.805	11.058	47.081
2806	936	1	0.41	39.728	20.716	51.678
2807	936	1	0.41	38.539	19.633	51.395
2808	936	2	-0.82	38.779	20.603	51.384
2809	937	1	0.41	38.907	41.678	8.612
2810	937	1	0.41	40.427	42.156	8.971
2811	937	2	-0.82	39.474	42.45	8.901
2812	938	1	0.41	0.264	36.172	13.745
2813	938	1	0.41	1.479	37.248	13.928
2814	938	2	-0.82	0.97	36.509	14.368
2815	939	1	0.41	3.664	20.462	58.047
2816	939	1	0.41	3.995	18.947	58.559
2817	939	2	-0.82	4.042	19.917	58.795
2818	940	1	0.41	8.968	6.259	72.506
2819	940	1	0.41	8.195	4.828	72.66
2820	940	2	-0.82	8.099	5.82	72.738
2821	941	1	0.41	6.755	16.767	52.582
2822	941	1	0.41	7.161	17.903	51.482
2823	941	2	-0.82	6.465	17.615	52.139
2824	942	1	0.41	43.539	33.071	30.412
2825	942	1	0.41	42.979	33.535	28.95
2826	942	2	-0.82	43.036	32.777	29.599
2827	943	1	0.41	9.462	13.981	20.389
2828	943	1	0.41	10.424	15.3	20.383
2829	943	2	-0.82	10.409	14.301	20.419
2830	944	1	0.41	45.293	20.747	27.097
2831	944	1	0.41	44.152	20.969	25.951
2832	944	2	-0.82	44.939	20.416	26.222
2833	945	1	0.41	23.441	36.595	44.589
2834	945	1	0.41	24.627	37.71	44.466
2835	945	2	-0.82	23.642	37.574	44.565
2836	946	1	0.41	29.351	37.072	25.954
2837	946	1	0.41	28.106	37.876	26.639
2838	946	2	-0.82	28.394	37.007	26.238
2839	947	1	0.41	27.292	43.459	75.306
2840	947	1	0.41	28.127	42.076	75.06
2841	947	2	-0.82	27.493	42.731	74.65
2842	948	1	0.41	3.477	2.322	50.418
2843	948	1	0.41	4.253	0.891	50.293
2844	948	2	-0.82	3.449	1.354	50.666
2845	949	1	0.41	47.719	22.63	53.775
2846	949	1	0.41	48.501	21.726	52.661
2847	949	2	-0.82	47.685	21.789	53.235
2848	950	1	0.41	23.98	30.667	10.799
2849	950	1	0.41	23.73	30.702	12.412
2850	950	2	-0.82	23.388	30.351	11.541
2851	951	1	0.41	1.537	6.82	9.104
2852	951	1	0.41	0.955	5.295	9.055
2853	951	2	-0.82	1.785	5.852	9.084
2854	952	1	0.41	4.291	29.017	67.133
2855	952	1	0.41	2.669	29.031	66.942
2856	952	2	-0.82	3.418	29.21	67.58
2857	953	1	0.41	15.618	46.392	11.12
2858	953	1	0.41	14.423	45.282	11.196
2859	953	2	-0.82	15.353	45.458	10.878
2860	954	1	0.41	16.798	38.653	2.72
2861	954	1	0.41	15.253	38.356	2.28
2862	954	2	-0.82	16.127	37.937	2.526
2863	955	1	0.41	16.66	22.462	63.06
2864	955	1	0.41	17.606	21.153	63.302
2865	955	2	-0.82	16.663	21.474	63.215
2866	956	1	0.41	32.754	17.355	49.966
2867	956	1	0.41	33.099	17.545	51.551
2868	956	2	-0.82	33.324	17.846	50.625
2869	957	1	0.41	39.353	15.594	55.348
2870	957	1	0.41	39.075	15.573	53.739
2871	957	2	-0.82	39.705	15.293	54.462
2872	958	1	0.41	25.404	34.772	53.979
2873	958	1	0.41	26.255	36.166	53.975
2874	958	2	-0.82	26.116	35.297	54.448
2875	959	1	0.41	13.013	0.147	31.04
2876	959	1	0.41	13.505	1.171	32.213
2877	959	2	-0.82	13.202	1.104	31.263
2878	960	1	0.41	43.504	14.138	8.35
2879	960	1	0.41	42.503	13.49	9.467
2880	960	2	-0.82	42.548	13.969	8.59
2881	961	1	0.41	38.249	42.874	56.218
2882	961	1	0.41	37.074	42.198	55.307
2883	961	2	-0.82	37.306	42.969	55.899
2884	962	1	0.41	29.584	13.729	41.587
2885	962	1	0.41	28.662	12.442	41.187
2886	962	2	-0.82	28.66	13.427	41.352
2887	963	1	0.41	49.689	47.598	56.938
2888	963	1	0.41	48.502	48.388	56.143
2889	963	2	-0.82	48.764	47.969	57.012
2890	964	1	0.41	39.907	36.731	1.186
2891	964	1	0.41	39.428	35.609	0.1
2892	964	2	-0.82	39.137	36.397	0.643
2893	965	1	0.41	40.316	35.104	58.003
2894	965	1	0.41	39.258	34.477	59.078
2895	965	2	-0.82	39.381	35.156	58.356
2896	966	1	0.41	29.391	18.92	55.521
2897	966	1	0.41	31.008	19.145	55.54
2898	966	2	-0.82	30.279	18.474	55.41
2899	967	1	0.41	46.194	15.728	11.378
2900	967	1	0.41	45.846	17.15	12.101
2901	967	2	-0.82	46.528	16.652	11.566
2902	968	1	0.41	48.478	16.497	9.455
2903	968	1	0.41	49.569	17.088	10.517
2904	968	2	-0.82	49.273	16.273	10.02
2905	969	1	0.41	6.934	35.183	53.123
2906	969	1	0.41	7.388	34.226	51.88
2907	969	2	-0.82	6.75	34.325	52.643
2908	970	1	0.41	3.971	47.865	41.802
2909	970	1	0.41	3.576	46.601	40.845
2910	970	2	-0.82	4.013	47.5	40.871
2911	971	1	0.41	15.054	12.449	19.304
2912	971	1	0.41	15.995	11.155	18.976
2913	971	2	-0.82	15.987	12.091	19.328
2914	972	1	0.41	25.651	13.856	68.415
2915	972	1	0.41	24.143	13.327	68.752
2916	972	2	-0.82	25.112	13.083	68.75
2917	973	1	0.41	32.295	47.375	6.564
2918	973	1	0.41	33.303	46.321	5.831
2919	973	2	-0.82	32.541	46.952	5.692
2920	974	1	0.41	24.565	40.163	51.04
2921	974	1	0.41	22.968	40.345	51.332
2922	974	2	-0.82	23.74	39.711	51.381
2923	975	1	0.41	36.714	33.181	45.993
2924	975	1	0.41	38.248	33.268	46.548
2925	975	2	-0.82	37.288	33.187	46.813
2926	976	1	0.41	23.345	36.027	15.405
2927	976	1	0.41	23.717	35.28	16.808
2928	976	2	-0.82	23.459	36.15	16.391
2929	977	1	0.41	6.821	39.649	4.439
2930	977	1	0.41	7.342	38.866	5.774
2931	977	2	-0.82	7.355	38.873	4.775
2932	978	1	0.41	8.677	32.665	61.045
2933	978	1	0.41	10.306	32.774	61.075
2934	978	2	-0.82	9.508	32.36	61.511
2935	979	1	0.41	24.624	47.472	0.872
2936	979	1	0.41	23.25	46.594	0.971
2937	979	2	-0.82	23.625	47.518	0.904
2938	980	1	0.41	25.19	11.503	45.435
2939	980	1	0.41	25.018	12.368	44.061
2940	980	2	-0.82	25.484	12.323	44.944
2941	981	1	0.41	27.268	34.806	30.236
2942	981	1	0.41	27.749	33.663	31.298
2943	981	2	-0.82	28.057	34.321	30.613
2944	982	1	0.41	46.845	40.376	70.984
2945	982	1	0.41	45.778	39.532	70.081
2946	982	2	-0.82	46.152	40.44	70.265
2947	983	1	0.41	31.632	14.739	0.812
2948	983	1	0.41	33.099	14.642	0.1
2949	983	2	-0.82	32.469	15.241	0.593
2950	984	1	0.41	39.169	33.88	27.254
2951	984	1	0.41	39.578	33.027	25.923
2952	984	2	-0.82	39.301	32.962	26.881
2953	985	1	0.41	33.926	41.312	31.408
2954	985	1	0.41	32.541	42.014	31.913
2955	985	2	-0.82	33.538	42.062	31.944
2956	986	1	0.41	39.299	4.731	2.009
2957	986	1	0.41	38.096	5.231	2.994
2958	986	2	-0.82	38.881	5.526	2.449
2959	987	1	0.41	19.547	14.222	74.859
2960	987	1	0.41	18.333	13.179	74.535
2961	987	2	-0.82	19.112	13.67	74.147
2962	988	1	0.41	4.309	18.655	38.288
2963	988	1	0.41	5.894	19.039	38.202
2964	988	2	-0.82	4.964	19.407	38.217
2965	989	1	0.41	29.901	40.864	4.086
2966	989	1	0.41	30.071	39.568	5.065
2967	989	2	-0.82	30.116	40.565	5.016
2968	990	1	0.41	31.274	35.659	3.559
2969	990	1	0.41	30.87	35.247	5.086
2970	990	2	-0.82	30.517	35.563	4.206
2971	991	1	0.41	11.69	20.979	15.225
2972	991	1	0.41	13.267	21.392	15.131
2973	991	2	-0.82	12.33	21.72	15.019
2974	992	1	0.41	4.711	28.339	8.571
2975	992	1	0.41	6.315	28.08	8.412
2976	992	2	-0.82	5.615	28.766	8.607
2977	993	1	0.41	22.846	24.201	4.155
2978	993	1	0.41	22.955	25.136	5.49
2979	993	2	-0.82	22.571	25.069	4.57
2980	994	1	0.41	17.381	18.811	48.238
2981	994	1	0.41	18.624	19.848	48.023
2982	994	2	-0.82	18.355	18.965	48.405
2983	995	1	0.41	6.428	5.697	12.512
2984	995	1	0.41	6.047	7.103	11.775
2985	995	2	-0.82	6.797	6.539	12.118
2986	996	1	0.41	25.505	3.622	7.05
2987	996	1	0.41	25.378	5.176	7.535
2988	996	2	-0.82	25.705	4.572	6.81
2989	997	1	0.41	31.221	9.153	53.487
2990	997	1	0.41	30.611	10.532	54.115
2991	997	2	-0.82	31.447	10.068	53.823
2992	998	1	0.41	47.656	10.482	48.864
2993	998	1	0.41	47.501	12.052	48.442
2994	998	2	-0.82	48.149	11.304	48.578
2995	999	1	0.41	40.338	14.936	74.064
2996	999	1	0.41	40.451	13.798	72.899
2997	999	2	-0.82	39.908	14.563	73.241
2998	1000	1	0.41	28.753	17.026	49.847
2999	1000	1	0.41	30.167	17.491	50.519
3000	1000	2	-0.82	29.749	16.964	49.78
3001	1001	1	0.41	19.619	42.78	35.156
3002	1001	1	0.41	18.951	44.134	35.778
3003	1001	2	-0.82	18.759	43.229	35.4
3004	1002	1	0.41	24.686	15.494	42.578
3005	1002	1	0.41	25.581	15.011	41.301
3006	1002	2	-0.82	25.524	15.66	42.059
3007	1003	1	0.41	35.869	39.236	49.488
3008	1003	1	0.41	34.493	40.104	49.631
3009	1003	2	-0.82	35.491	40.154	49.613
3010	1004	1	0.41	13.971	39.326	9.331
3011	1004	1	0.41	12.383	39.708	9.361
3012	1004	2	-0.82	13.15	39.365	9.902
3013	1005	1	0.41	31.664	20.141	29.62
3014	1005	1	0.41	32.414	18.692	29.545
3015	1005	2	-0.82	31.882	19.363	29.03
3016	1006	1	0.41	28.327	36.353	12.855
3017	1006	1	0.41	27.525	37.428	11.924
3018	1006	2	-0.82	28.355	37.27	12.457
3019	1007	1	0.41	3.32	8.132	67.094
3020	1007	1	0.41	4.613	8.097	66.098
3021	1007	2	-0.82	4.023	7.547	66.689
3022	1008	1	0.41	20.609	27.696	31.406
3023	1008	1	0.41	20.837	28.812	32.576
3024	1008	2	-0.82	20.305	28.01	32.306
3025	1009	1	0.41	9.589	23.643	49.926
3026	1009	1	0.41	11.216	23.577	49.796
3027	1009	2	-0.82	10.405	24.138	49.628
3028	1010	1	0.41	27.991	10.386	28.104
3029	1010	1	0.41	28.349	8.842	27.711
3030	1010	2	-0.82	27.727	9.605	27.537
3031	1011	1	0.41	16.036	38.867	39.382
3032	1011	1	0.41	16.884	38.129	38.198
3033	1011	2	-0.82	16.796	38.965	38.739
3034	1012	1	0.41	37.615	12.973	71.45
3035	1012	1	0.41	39.06	13.664	71.134
3036	1012	2	-0.82	38.435	12.927	70.879
3037	1013	1	0.41	11.587	1.012	62.387
3038	1013	1	0.41	10.587	1.141	61.103
3039	1013	2	-0.82	11.385	1.534	61.559
3040	1014	1	0.41	12.376	15.902	37.444
3041	1014	1	0.41	12.373	17.514	37.705
3042	1014	2	-0.82	11.871	16.752	37.297
3043	1015	1	0.41	31.962	29.063	37.898
3044	1015	1	0.41	30.899	27.86	37.599
3045	1015	2	-0.82	31.863	28.08	37.743
3046	1016	1	0.41	39.045	32.474	11.462
3047	1016	1	0.41	40.347	32.79	12.396
3048	1016	2	-0.82	39.991	32.216	11.66
3049	1017	1	0.41	35.328	21.013	40.348
3050	1017	1	0.41	36.164	20.086	41.4
3051	1017	2	-0.82	35.382	20.112	40.778
3052	1018	1	0.41	3.496	0.101	5.484
3053	1018	1	0.41	2.529	0.962	6.479
3054	1018	2	-0.82	2.581	0.16	5.885
3055	1019	1	0.41	19.776	44.35	38.184
3056	1019	1	0.41	20.085	42.853	38.759
3057	1019	2	-0.82	19.366	43.517	38.555
3058	1020	1	0.41	16.801	31.149	56.294
3059	1020	1	0.41	15.771	30.066	55.636
3060	1020	2	-0.82	16.729	30.344	55.705
3061	1021	1	0.41	46.406	4.528	36.221
3062	1021	1	0.41	47.435	4.564	34.953
3063	1021	2	-0.82	46.625	4.987	35.359
3064	1022	1	0.41	1.665	48.008	19.363
3065	1022	1	0.41	1.883	46.394	19.488
3066	1022	2	-0.82	1.206	47.119	19.361
3067	1023	1	0.41	29.963	10.752	8.945
3068	1023	1	0.41	28.978	10.659	7.646
3069	1023	2	-0.82	29.012	10.781	8.637
3070	1024	1	0.41	9.222	30.77	20.998
3071	1024	1	0.41	10.68	31.065	20.326
3072	1024	2	-0.82	9.945	31.451	20.883
3073	1025	1	0.41	16.446	10.194	47.53
3074	1025	1	0.41	18.04	10.514	47.375
3075	1025	2	-0.82	17.355	9.788	47.434
3076	1026	1	0.41	22.601	18.293	3.636
3077	1026	1	0.41	21.102	18.522	4.243
3078	1026	2	-0.82	21.702	17.876	3.771
3079	1027	1	0.41	18.042	49.901	27.742
3080	1027	1	0.41	18.014	49.164	29.199
3081	1027	2	-0.82	18.428	49.899	28.664
3082	1028	1	0.41	37.598	49.307	58.814
3083	1028	1	0.41	39.215	49.515	58.726
3084	1028	2	-0.82	38.436	49.012	58.355
3085	1029	1	0.41	36.364	49.75	38.486
3086	1029	1	0.41	37.26	48.691	37.625
3087	1029	2	-0.82	37.287	49.401	38.329
3088	1030	1	0.41	14.449	16.381	65.602
3089	1030	1	0.41	15.798	17.191	65.166
3090	1030	2	-0.82	14.85	17.287	65.467
3091	1031	1	0.41	45.499	21.973	61.37
3092	1031	1	0.41	45.141	21.686	62.938
3093	1031	2	-0.82	45.178	21.286	62.023
3094	1032	1	0.41	36.902	31.501	72.816
3095	1032	1	0.41	37.975	30.313	73.14
3096	1032	2	-0.82	37.77	31.284	73.263
3097	1033	1	0.41	32.579	12.328	9.88
3098	1033	1	0.41	33.582	11.052	10.068
3099	1033	2	-0.82	32.631	11.33	9.937
3100	1034	1	0.41	5.038	35.966	20.567
3101	1034	1	0.41	3.458	35.86	20.965
3102	1034	2	-0.82	4.296	35.339	20.806
3103	1035	1	0.41	37.073	47.217	66.14
3104	1035	1	0.41	37.922	46.529	67.353
3105	1035	2	-0.82	37.367	47.317	67.09
3106	1036	1	0.41	40.686	42.048	38.142
3107	1036	1	0.41	40.609	43.636	37.769
3108	1036	2	-0.82	40.84	42.976	38.482
3109	1037	1	0.41	27.682	47.616	65.192
3110	1037	1	0.41	27.386	49.002	64.38
3111	1037	2	-0.82	28.096	48.438	64.8
3112	1038	1	0.41	49.659	18.108	43.265
3113	1038	1	0.41	49.092	16.84	42.407
3114	1038	2	-0.82	49.905	17.245	42.824
3115	1039	1	0.41	31.579	19.176	42.378
3116	1039	1	0.41	32.788	19.174	41.28
3117	1039	2	-0.82	32.118	18.606	41.758
3118	1040	1	0.41	24.487	36.548	67.724
3119	1040	1	0.41	24.996	37.899	66.96
3120	1040	2	-0.82	25.233	36.958	67.198
3121	1041	1	0.41	30.583	35.446	60.412
3122	1041	1	0.41	29.574	35.121	61.653
3123	1041	2	-0.82	29.792	35.774	60.929
3124	1042	1	0.41	42.94	3.278	76.8
3125	1042	1	0.41	41.311	3.406	76.8
3126	1042	2	-0.82	42.138	3.513	76.249
3127	1043	1	0.41	17.04	8.797	7.456
3128	1043	1	0.41	17.481	8.359	8.967
3129	1043	2	-0.82	16.73	8.373	8.307
3130	1044	1	0.41	32.894	16.581	38.392
3131	1044	1	0.41	34.248	15.691	38.596
3132	1044	2	-0.82	33.888	16.618	38.498
3133	1045	1	0.41	28.275	1.629	66.959
3134	1045	1	0.41	27.399	1.726	68.333
3135	1045	2	-0.82	28.247	2.006	67.885
3136	1046	1	0.41	39.763	10.879	55.521
3137	1046	1	0.41	40.462	9.407	55.416
3138	1046	2	-0.82	40.571	10.34	55.757
3139	1047	1	0.41	20.043	17.753	39.672
3140	1047	1	0.41	18.792	18.73	39.286
3141	1047	2	-0.82	19.778	18.593	39.198
3142	1048	1	0.41	7.618	45.724	54.894
3143	1048	1	0.41	7.182	46.394	53.47
3144	1048	2	-0.82	6.844	46.021	54.333
3145	1049	1	0.41	13.86	38.308	38.755
3146	1049	1	0.41	13.814	36.691	38.972
3147	1049	2	-0.82	14.413	37.481	38.849
3148	1050	1	0.41	6.076	16.384	42.561
3149	1050	1	0.41	6.592	17.626	41.635
3150	1050	2	-0.82	6.797	17.066	42.436
3151	1051	1	0.41	40.244	4.707	8.3
3152	1051	1	0.41	38.777	4.265	8.865
3153	1051	2	-0.82	39.655	3.93	8.526
3154	1052	1	0.41	5.394	39.04	67.965
3155	1052	1	0.41	6.367	37.852	68.522
3156	1052	2	-0.82	6.202	38.485	67.766
3157	1053	1	0.41	46.366	22.645	74.662
3158	1053	1	0.41	45.236	21.479	74.838
3159	1053	2	-0.82	45.626	22.148	74.207
3160	1054	1	0.41	39.221	48.205	36.285
3161	1054	1	0.41	40.526	47.342	36.753
3162	1054	2	-0.82	39.615	47.287	36.347
3163	1055	1	0.41	45.147	27.691	44.326
3164	1055	1	0.41	45.741	28.983	43.525
3165	1055	2	-0.82	45.287	28.099	43.424
3166	1056	1	0.41	24.881	48.695	68.388
3167	1056	1	0.41	24.565	47.157	67.937
3168	1056	2	-0.82	25.228	47.903	67.884
3169	1057	1	0.41	40.613	39.194	19.691
3170	1057	1	0.41	39.619	37.917	19.906
3171	1057	2	-0.82	40.408	38.408	20.274
3172	1058	1	0.41	30.627	0.1	69.437
3173	1058	1	0.41	29.315	0.173	68.467
3174	1058	2	-0.82	30.248	0.504	68.604
3175	1059	1	0.41	11.943	33.955	54.252
3176	1059	1	0.41	11.474	35.369	53.584
3177	1059	2	-0.82	11.968	34.95	54.345
3178	1060	1	0.41	28.558	20.978	24.247
3179	1060	1	0.41	28.474	20.077	25.606
3180	1060	2	-0.82	27.985	20.356	24.781
3181	1061	1	0.41	36.378	49.408	43.134
3182	1061	1	0.41	37.85	48.72	43.289
3183	1061	2	-0.82	37.35	49.585	43.289
3184	1062	1	0.41	49.123	21.56	37.662
3185	1062	1	0.41	49.9	20.246	38.244
3186	1062	2	-0.82	49.898	21.245	38.211
3187	1063	1	0.41	43.652	49.9	27.157
3188	1063	1	0.41	45.221	49.9	26.706
3189	1063	2	-0.82	44.329	49.477	26.555
3190	1064	1	0.41	15.925	4.964	73.376
3191	1064	1	0.41	17.438	4.358	73.271
3192	1064	2	-0.82	16.469	4.164	73.122
3193	1065	1	0.41	6.088	4.246	54.997
3194	1065	1	0.41	6.082	5.878	55.034
3195	1065	2	-0.82	5.856	5.074	54.486
3196	1066	1	0.41	42.588	8.209	75.343
3197	1066	1	0.41	41.965	8.603	76.8
3198	1066	2	-0.82	42.658	8.058	76.329
3199	1067	1	0.41	12.201	37.988	36.361
3200	1067	1	0.41	13.426	38.795	35.643
3201	1067	2	-0.82	13.133	37.911	36.005
3202	1068	1	0.41	2.09	10.634	62.986
3203	1068	1	0.41	1.108	11.403	64.04
3204	1068	2	-0.82	1.98	11.449	63.554
3205	1069	1	0.41	21.53	44.953	20.014
3206	1069	1	0.41	21.427	46.463	19.401
3207	1069	2	-0.82	20.972	45.782	19.974
3208	1070	1	0.41	7.157	49.781	7.349
3209	1070	1	0.41	7.277	49.014	5.912
3210	1070	2	-0.82	7.52	49.841	6.419
3211	1071	1	0.41	40.951	26.828	40.702
3212	1071	1	0.41	42.231	26.704	39.695
3213	1071	2	-0.82	41.859	26.426	40.581
3214	1072	1	0.41	20.828	40.36	2.339
3215	1072	1	0.41	22.223	41.189	2.158
3216	1072	2	-0.82	21.825	40.302	2.389
3217	1073	1	0.41	4.117	35.651	17.692
3218	1073	1	0.41	4.566	34.21	18.315
3219	1073	2	-0.82	3.975	34.662	17.648
3220	1074	1	0.41	36.102	44.056	57.811
3221	1074	1	0.41	37.719	44.003	58.03
3222	1074	2	-0.82	36.855	44.338	58.404
3223	1075	1	0.41	11.021	36.548	45.638
3224	1075	1	0.41	11.737	35.13	45.259
3225	1075	2	-0.82	11.895	36.097	45.457
3226	1076	1	0.41	16.124	18.311	20.687
3227	1076	1	0.41	16.107	19.687	19.809
3228	1076	2	-0.82	16.27	18.702	19.778
3229	1077	1	0.41	32.181	4.652	61.237
3230	1077	1	0.41	33.679	4.015	61.377
3231	1077	2	-0.82	33.052	4.712	61.726
3232	1078	1	0.41	43.4	15.435	70.358
3233	1078	1	0.41	44.763	16.311	70.149
3234	1078	2	-0.82	44.398	15.394	70.31
3235	1079	1	0.41	9.228	48.15	39.745
3236	1079	1	0.41	7.764	47.78	40.368
3237	1079	2	-0.82	8.387	48.526	40.136
3238	1080	1	0.41	8.536	30.477	59.726
3239	1080	1	0.41	9.87	30.128	58.851
3240	1080	2	-0.82	9.172	29.752	59.459
3241	1081	1	0.41	39.566	35.135	39.257
3242	1081	1	0.41	40.721	34.179	38.609
3243	1081	2	-0.82	40.528	34.867	39.309
3244	1082	1	0.41	39.047	0.996	32.168
3245	1082	1	0.41	37.972	2.1	31.627
3246	1082	2	-0.82	38.237	1.137	31.598
3247	1083	1	0.41	7.531	46.711	18.566
3248	1083	1	0.41	8.694	46.229	19.606
3249	1083	2	-0.82	8.28	46.064	18.712
3250	1084	1	0.41	0.1	35.909	60.4
3251	1084	1	0.41	1.574	36.602	60.522
3252	1084	2	-0.82	1.086	35.747	60.352
3253	1085	1	0.41	11.58	15.501	29.196
3254	1085	1	0.41	10.91	14.93	27.821
3255	1085	2	-0.82	11.05	15.744	28.384
3256	1086	1	0.41	8.723	6.323	5.28
3257	1086	1	0.41	9.238	5.973	3.77
3258	1086	2	-0.82	8.908	5.585	4.63
3259	1087	1	0.41	4.085	30.948	59.829
3260	1087	1	0.41	3.565	29.42	60.077
3261	1087	2	-0.82	4.354	29.985	59.839
3262	1088	1	0.41	29.098	46.342	69.593
3263	1088	1	0.41	29.959	45.048	70.095
3264	1088	2	-0.82	29.136	45.593	70.255
3265	1089	1	0.41	23.543	16.769	66.064
3266	1089	1	0.41	23.114	17.521	67.449
3267	1089	2	-0.82	23.108	17.583	66.452
3268	1090	1	0.41	43.427	23.522	66.897
3269	1090	1	0.41	42.684	22.561	65.805
3270	1090	2	-0.82	43.324	23.32	65.923
3271	1091	1	0.41	39.106	47.433	40.022
3272	1091	1	0.41	39.763	46.972	41.444
3273	1091	2	-0.82	39.29	46.655	40.622
3274	1092	1	0.41	33.422	39.027	25.85
3275	1092	1	0.41	34.853	39.672	25.401
3276	1092	2	-0.82	34.391	39.109	26.085
3277	1093	1	0.41	28.846	25.99	50.95
3278	1093	1	0.41	28.795	26.965	52.259
3279	1093	2	-0.82	28.551	26.882	51.294
3280	1094	1	0.41	36.972	36.537	13.014
3281	1094	1	0.41	35.921	35.42	12.453
3282	1094	2	-0.82	36.288	36.339	12.311
3283	1095	1	0.41	30.563	21.721	35.672
3284	1095	1	0.41	30.911	22.056	34.112
3285	1095	2	-0.82	30.537	21.37	34.736
3286	1096	1	0.41	37.638	36.714	24.717
3287	1096	1	0.41	37.383	37.589	26.072
3288	1096	2	-0.82	37.144	37.492	25.106
3289	1097	1	0.41	33.211	15.714	48.429
3290	1097	1	0.41	31.623	16.054	48.599
3291	1097	2	-0.82	32.283	15.397	48.236
3292	1098	1	0.41	44.886	31.289	8.13
3293	1098	1	0.41	45.338	31.229	6.562
3294	1098	2	-0.82	45.525	31.649	7.449
3295	1099	1	0.41	19.38	38.181	69.621
3296	1099	1	0.41	20.375	36.895	69.477
3297	1099	2	-0.82	19.792	37.535	68.979
3298	1100	1	0.41	30.919	29.911	7.935
3299	1100	1	0.41	30.97	28.552	8.838
3300	1100	2	-0.82	31.479	29.125	8.196
3301	1101	1	0.41	1.168	22.922	29.537
3302	1101	1	0.41	0.1	21.794	29.036
3303	1101	2	-0.82	1.052	22.094	28.988
3304	1102	1	0.41	47.643	14.837	34.565
3305	1102	1	0.41	46.354	14.706	35.559
3306	1102	2	-0.82	47.202	14.27	35.262
3307	1103	1	0.41	31.226	7.06	54.82
3308	1103	1	0.41	29.633	7.371	54.996
3309	1103	2	-0.82	30.384	7.306	54.34
3310	1104	1	0.41	29.282	32.572	33.836
3311	1104	1	0.41	30.495	33.663	33.782
3312	1104	2	-0.82	30.226	32.757	34.107
3313	1105	1	0.41	40.943	44.151	40.435
3314	1105	1	0.41	41.873	42.915	40.956
3315	1105	2	-0.82	40.953	43.179	40.67
3316	1106	1	0.41	12.452	45.224	53.474
3317	1106	1	0.41	12.254	43.604	53.496
3318	1106	2	-0.82	11.845	44.479	53.752
3319	1107	1	0.41	1.296	12.439	32.082
3320	1107	1	0.41	0.241	13.683	32.16
3321	1107	2	-0.82	0.33	12.688	32.154
3322	1108	1	0.41	8.567	26.554	16.413
3323	1108	1	0.41	9.213	25.08	16.691
3324	1108	2	-0.82	9.355	26.065	16.788
3325	1109	1	0.41	8.341	2.494	43.587
3326	1109	1	0.41	9.775	3.068	44.117
3327	1109	2	-0.82	8.923	2.623	44.39
3328	1110	1	0.41	25.351	3.331	29.632
3329	1110	1	0.41	24.447	4.612	29.175
3330	1110	2	-0.82	24.446	3.623	29.323
3331	1111	1	0.41	39.596	38.041	8.315
3332	1111	1	0.41	41.007	38.432	7.591
3333	1111	2	-0.82	40.508	38.426	8.457
3334	1112	1	0.41	32.817	38.161	44.391
3335	1112	1	0.41	31.919	38.78	43.176
3336	1112	2	-0.82	32.517	38.027	43.446
3337	1113	1	0.41	17.094	17.308	0.884
3338	1113	1	0.41	17.534	15.743	1.032
3339	1113	2	-0.82	16.839	16.42	1.268
3340	1114	1	0.41	34.976	45.205	6.997
3341	1114	1	0.41	34.514	43.745	6.43
3342	1114	2	-0.82	34.263	44.504	7.03
3343	1115	1	0.41	41.664	36.092	16.473
3344	1115	1	0.41	41.28	35.08	15.25
3345	1115	2	-0.82	41.638	35.135	16.182
3346	1116	1	0.41	48.001	31.985	46.931
3347	1116	1	0.41	46.813	32.01	48.051
3348	1116	2	-0.82	47.477	31.431	47.579
3349	1117	1	0.41	41.719	33.223	62.288
3350	1117	1	0.41	40.411	34.2	62.313
3351	1117	2	-0.82	40.719	33.25	62.315
3352	1118	1	0.41	1.555	14.22	8.438
3353	1118	1	0.41	0.1	13.517	8.203
3354	1118	2	-0.82	0.618	14.147	8.78
3355	1119	1	0.41	29.296	22.242	76.221
3356	1119	1	0.41	28.463	20.838	76.225
3357	1119	2	-0.82	28.872	21.546	76.8
3358	1120	1	0.41	47.136	3.771	15.325
3359	1120	1	0.41	47.576	4.577	13.975
3360	1120	2	-0.82	47.912	4.09	14.78
3361	1121	1	0.41	16.995	49.663	20.434
3362	1121	1	0.41	18.572	49.898	20.788
3363	1121	2	-0.82	17.744	49.4	21.043
3364	1122	1	0.41	35.983	38.23	27.643
3365	1122	1	0.41	34.746	37.19	27.883
3366	1122	2	-0.82	35.735	37.268	27.76
3367	1123	1	0.41	4.569	27.218	2.36
3368	1123	1	0.41	6.166	26.986	2.113
3369	1123	2	-0.82	5.461	27.138	2.805
3370	1124	1	0.41	39.538	1.466	54.207
3371	1124	1	0.41	40.432	0.1	54.267
3372	1124	2	-0.82	39.513	0.469	54.126
3373	1125	1	0.41	43.68	35.298	2.703
3374	1125	1	0.41	42.946	36.44	3.611
3375	1125	2	-0.82	43.395	36.256	2.738
3376	1126	1	0.41	15.737	10.568	7.393
3377	1126	1	0.41	16.456	11.686	6.444
3378	1126	2	-0.82	16.615	10.942	7.093
3379	1127	1	0.41	40.532	13.727	37.248
3380	1127	1	0.41	39.315	12.646	37.115
3381	1127	2	-0.82	39.646	13.542	36.821
3382	1128	1	0.41	39.339	43.967	68.272
3383	1128	1	0.41	38.347	43.135	69.266
3384	1128	2	-0.82	39.246	43.562	69.182
3385	1129	1	0.41	16.793	42.073	50.945
3386	1129	1	0.41	18.227	42.83	50.754
3387	1129	2	-0.82	17.239	42.96	50.821
3388	1130	1	0.41	38.072	34.322	2.207
3389	1130	1	0.41	39.007	33.33	3.106
3390	1130	2	-0.82	38.434	33.393	2.29
3391	1131	1	0.41	30.831	17.791	0.154
3392	1131	1	0.41	30.19	16.397	0.714
3393	1131	2	-0.82	30.963	16.802	0.226
3394	1132	1	0.41	27.836	9.007	37.771
3395	1132	1	0.41	27.107	10.404	38.2
3396	1132	2	-0.82	27.15	9.685	37.507
3397	1133	1	0.41	25.646	42.834	61.964
3398	1133	1	0.41	26.167	44.321	62.396
3399	1133	2	-0.82	25.429	43.654	62.494
3400	1134	1	0.41	8.406	13.394	18.472
3401	1134	1	0.41	6.844	13.647	18.874
3402	1134	2	-0.82	7.778	13.988	18.974
3403	1135	1	0.41	19.735	42.987	66.386
3404	1135	1	0.41	19.341	41.439	66.725
3405	1135	2	-0.82	19.262	42.388	67.031
3406	1136	1	0.41	14.533	49.9	24.83
3407	1136	1	0.41	14.187	48.308	24.935
3408	1136	2	-0.82	13.845	49.2	24.642
3409	1137	1	0.41	5.318	37.835	65.43
3410	1137	1	0.41	5.661	36.296	65.853
3411	1137	2	-0.82	5.945	37.249	65.944
3412	1138	1	0.41	8.914	3.584	5.543
3413	1138	1	0.41	7.746	4.534	6.174
3414	1138	2	-0.82	8.334	3.743	6.341
3415	1139	1	0.41	7.302	40.388	32.731
3416	1139	1	0.41	6.377	41.698	32.422
3417	1139	2	-0.82	6.791	40.879	32.026
3418	1140	1	0.41	13.663	39.464	73.412
3419	1140	1	0.41	14.498	39.962	72.1
3420	1140	2	-0.82	13.836	39.295	72.442
3421	1141	1	0.41	28.586	16.306	2.49
3422	1141	1	0.41	29.682	16.328	3.701
3423	1141	2	-0.82	29.268	15.767	2.984
3424	1142	1	0.41	45.457	8.996	5.794
3425	1142	1	0.41	44.488	10.303	5.94
3426	1142	2	-0.82	45.436	9.986	5.933
3427	1143	1	0.41	8.205	45.914	23.812
3428	1143	1	0.41	7.104	46.584	24.815
3429	1143	2	-0.82	7.632	45.759	24.617
3430	1144	1	0.41	32.39	48.932	32.508
3431	1144	1	0.41	31.068	49.405	33.341
3432	1144	2	-0.82	32.036	49.167	33.413
3433	1145	1	0.41	2.132	46.679	14.991
3434	1145	1	0.41	3.379	46.754	16.043
3435	1145	2	-0.82	2.775	47.289	15.454
3436	1146	1	0.41	44.106	32.322	72.736
3437	1146	1	0.41	43.715	33.408	71.581
3438	1146	2	-0.82	44.378	33.175	72.292
3439	1147	1	0.41	48.292	39.432	10.398
3440	1147	1	0.41	48.75	39.708	11.94
3441	1147	2	-0.82	48.568	40.134	11.054
3442	1148	1	0.41	37.345	15.192	23.014
3443	1148	1	0.41	36.313	13.927	23.02
3444	1148	2	-0.82	37.276	14.194	23.015
3445	1149	1	0.41	26.7	16.751	32.616
3446	1149	1	0.41	28.329	16.646	32.567
3447	1149	2	-0.82	27.478	16.325	32.152
3448	1150	1	0.41	14.643	18.809	50.279
3449	1150	1	0.41	15.731	19.666	49.414
3450	1150	2	-0.82	15.589	18.839	49.956
3451	1151	1	0.41	32.643	1.646	62.762
3452	1151	1	0.41	32.586	3.201	63.256
3453	1151	2	-0.82	33.172	2.487	62.876
3454	1152	1	0.41	46.862	0.495	61.152
3455	1152	1	0.41	45.284	0.1	61.001
3456	1152	2	-0.82	46.034	0.631	60.607
3457	1153	1	0.41	4.227	10.04	4.758
3458	1153	1	0.41	2.828	9.215	4.927
3459	1153	2	-0.82	3.825	9.144	4.946
3460	1154	1	0.41	9.936	13.323	55.353
3461	1154	1	0.41	9.463	14.882	55.467
3462	1154	2	-0.82	9.154	13.932	55.487
3463	1155	1	0.41	6.223	7.515	38.099
3464	1155	1	0.41	7.437	8.425	38.702
3465	1155	2	-0.82	6.674	7.824	38.937
3466	1156	1	0.41	5.956	18.04	59.008
3467	1156	1	0.41	7.189	16.97	59.012
3468	1156	2	-0.82	6.95	17.94	59.044
3469	1157	1	0.41	43.226	7.135	52.432
3470	1157	1	0.41	44.609	6.331	52.757
3471	1157	2	-0.82	43.618	6.244	52.662
3472	1158	1	0.41	10.147	7.795	13.354
3473	1158	1	0.41	8.994	6.767	12.823
3474	1158	2	-0.82	9.939	6.84	13.141
3475	1159	1	0.41	49.633	43.166	35.56
3476	1159	1	0.41	49.9	44.776	35.623
3477	1159	2	-0.82	49.401	44.05	35.152
3478	1160	1	0.41	30.214	44.602	3.807
3479	1160	1	0.41	29.249	45.718	4.506
3480	1160	2	-0.82	30.098	45.199	4.601
3481	1161	1	0.41	47.95	36.134	62.88
3482	1161	1	0.41	47.22	36.663	61.519
3483	1161	2	-0.82	48.084	36.355	61.914
3484	1162	1	0.41	14.663	8.158	45.028
3485	1162	1	0.41	13.693	9.448	44.78
3486	1162	2	-0.82	14.622	9.158	45.006
3487	1163	1	0.41	33.451	30.017	66.155
3488	1163	1	0.41	34.934	29.432	65.799
3489	1163	2	-0.82	34.43	30.221	66.149
3490	1164	1	0.41	21.963	24.505	49.67
3491	1164	1	0.41	23.568	24.302	49.455
3492	1164	2	-0.82	22.835	24.976	49.536
3493	1165	1	0.41	32.134	15.821	14.929
3494	1165	1	0.41	32.678	15.262	16.363
3495	1165	2	-0.82	32.096	15.943	15.921
3496	1166	1	0.41	17.841	24.709	48.347
3497	1166	1	0.41	17.537	23.11	48.485
3498	1166	2	-0.82	18.256	23.8	48.408
3499	1167	1	0.41	29.103	8.162	73.858
3500	1167	1	0.41	30.199	6.994	74.174
3501	1167	2	-0.82	29.501	7.588	74.573
3502	1168	1	0.41	24.07	20.445	49.37
3503	1168	1	0.41	22.775	21.388	49.687
3504	1168	2	-0.82	23.094	20.446	49.586
3505	1169	1	0.41	43.267	44.484	72.17
3506	1169	1	0.41	41.689	44.829	71.927
3507	1169	2	-0.82	42.373	44.1	71.937
3508	1170	1	0.41	24.696	22.988	13.904
3509	1170	1	0.41	26.188	22.378	13.644
3510	1170	2	-0.82	25.654	23.021	14.191
3511	1171	1	0.41	16.171	44.697	0.84
3512	1171	1	0.41	15.06	45.886	0.701
3513	1171	2	-0.82	15.199	44.896	0.712
3514	1172	1	0.41	28.749	18.5	0.099
3515	1172	1	0.41	28.103	17.049	0.477
3516	1172	2	-0.82	28.254	17.984	0.798
3517	1173	1	0.41	7.218	27.437	46.052
3518	1173	1	0.41	8.631	28.236	46.235
3519	1173	2	-0.82	8.207	27.334	46.164
3520	1174	1	0.41	15.463	34.595	10.796
3521	1174	1	0.41	15.053	33.475	11.911
3522	1174	2	-0.82	15.816	33.94	11.464
3523	1175	1	0.41	28.692	6.333	72.528
3524	1175	1	0.41	28.554	5.55	73.955
3525	1175	2	-0.82	28.146	6.244	73.362
3526	1176	1	0.41	5.991	26.267	31.119
3527	1176	1	0.41	7.477	25.705	31.498
3528	1176	2	-0.82	6.506	25.669	31.734
3529	1177	1	0.41	2.548	49.005	63.874
3530	1177	1	0.41	4.173	49.111	64
3531	1177	2	-0.82	3.397	48.482	63.953
3532	1178	1	0.41	28.04	7.331	39.181
3533	1178	1	0.41	29.454	7.676	38.441
3534	1178	2	-0.82	28.842	6.94	38.73
3535	1179	1	0.41	29.617	0.1	52.113
3536	1179	1	0.41	30.199	1.602	52.382
3537	1179	2	-0.82	29.375	1.036	52.368
3538	1180	1	0.41	20.862	17.449	66.885
3539	1180	1	0.41	19.919	16.203	66.41
3540	1180	2	-0.82	19.919	17.138	66.762
3541	1181	1	0.41	36.565	23.26	8.839
3542	1181	1	0.41	36.628	23.333	10.469
3543	1181	2	-0.82	37.143	23.113	9.642
3544	1182	1	0.41	30.523	3.82	73.449
3545	1182	1	0.41	29.573	2.691	74.149
3546	1182	2	-0.82	29.604	3.624	73.791
3547	1183	1	0.41	36.625	33.816	0.1
3548	1183	1	0.41	36.435	35.438	0.118
3549	1183	2	-0.82	37.103	34.695	0.113
3550	1184	1	0.41	0.305	42.076	34.274
3551	1184	1	0.41	0.803	43.493	34.914
3552	1184	2	-0.82	0.1	42.784	34.95
3553	1185	1	0.41	33.385	32.61	36.545
3554	1185	1	0.41	33.839	31.055	36.751
3555	1185	2	-0.82	33.832	31.825	36.115
3556	1186	1	0.41	6.518	12.644	40.757
3557	1186	1	0.41	6.037	11.15	41.208
3558	1186	2	-0.82	5.728	12.073	40.982
3559	1187	1	0.41	44.209	11.031	36.708
3560	1187	1	0.41	44.46	12.636	36.872
3561	1187	2	-0.82	43.766	11.927	36.748
3562	1188	1	0.41	31.583	2.324	40.452
3563	1188	1	0.41	30.361	1.242	40.503
3564	1188	2	-0.82	30.656	2.123	40.135
3565	1189	1	0.41	6.354	21.27	24.027
3566	1189	1	0.41	7.449	20.059	24.028
3567	1189	2	-0.82	7.33	21.051	24.027
3568	1190	1	0.41	22.782	49.856	66.568
3569	1190	1	0.41	21.27	49.321	66.878
3570	1190	2	-0.82	21.825	49.9	66.281
3571	1191	1	0.41	32.865	36.298	4.937
3572	1191	1	0.41	31.621	37.355	4.917
3573	1191	2	-0.82	32.616	37.266	4.918
3574	1192	1	0.41	39.558	32.738	9.204
3575	1192	1	0.41	38.69	33.96	9.851
3576	1192	2	-0.82	39.546	33.719	9.395
3577	1193	1	0.41	28.079	22.981	43.362
3578	1193	1	0.41	28.833	23.694	42.101
3579	1193	2	-0.82	28.928	23.412	43.055
3580	1194	1	0.41	25.178	40.865	48.93
3581	1194	1	0.41	24.929	41.951	47.735
3582	1194	2	-0.82	25.618	41.528	48.324
3583	1195	1	0.41	33.248	29.63	63.959
3584	1195	1	0.41	34.111	31.007	64.119
3585	1195	2	-0.82	33.665	30.395	63.467
3586	1196	1	0.41	16.401	39.816	11.247
3587	1196	1	0.41	14.77	39.828	11.318
3588	1196	2	-0.82	15.592	40.397	11.332
3589	1197	1	0.41	48.636	36.918	71.407
3590	1197	1	0.41	49.092	35.73	70.384
3591	1197	2	-0.82	48.455	36.488	70.523
3592	1198	1	0.41	40.705	27.825	59.986
3593	1198	1	0.41	42.065	27.064	60.474
3594	1198	2	-0.82	41.355	27.716	60.738
3595	1199	1	0.41	0.675	11.554	24.069
3596	1199	1	0.41	1.922	12.603	23.961
3597	1199	2	-0.82	1.629	11.663	23.789
3598	1200	1	0.41	8.956	21.099	52.217
3599	1200	1	0.41	8.567	22.59	51.677
3600	1200	2	-0.82	8.204	21.738	52.052
3601	1201	1	0.41	45.972	19.149	21.77
3602	1201	1	0.41	47.598	19.276	21.701
3603	1201	2	-0.82	46.739	19.786	21.696
3604	1202	1	0.41	2.819	38.436	52.607
3605	1202	1	0.41	1.324	38.299	51.963
3606	1202	2	-0.82	1.85	38.644	52.74
3607	1203	1	0.41	38.472	31.564	76.32
3608	1203	1	0.41	38.705	33.107	76.8
3609	1203	2	-0.82	38.57	32.509	76.01
3610	1204	1	0.41	33.579	6.067	75.141
3611	1204	1	0.41	35.11	6.235	74.598
3612	1204	2	-0.82	34.156	6.108	74.326
3613	1205	1	0.41	9.713	10.815	29.638
3614	1205	1	0.41	10.453	9.486	30.234
3615	1205	2	-0.82	9.852	10.254	30.454
3616	1206	1	0.41	5.033	42.282	38.991
3617	1206	1	0.41	3.587	41.584	38.689
3618	1206	2	-0.82	4.544	41.636	38.404
3619	1207	1	0.41	44.264	46.591	65.995
3620	1207	1	0.41	44.945	47.957	65.414
3621	1207	2	-0.82	45.078	46.977	65.559
3622	1208	1	0.41	42.489	35.097	10.503
3623	1208	1	0.41	41.487	34.531	11.662
3624	1208	2	-0.82	41.592	34.69	10.681
3625	1209	1	0.41	11.008	6.635	61.483
3626	1209	1	0.41	12.223	6.401	60.417
3627	1209	2	-0.82	11.828	6.099	61.284
3628	1210	1	0.41	20.288	8.314	44.634
3629	1210	1	0.41	20.359	9.618	45.615
3630	1210	2	-0.82	19.837	9.169	44.89
3631	1211	1	0.41	15.775	24.142	2.365
3632	1211	1	0.41	16.927	23.941	1.225
3633	1211	2	-0.82	16.368	23.477	1.911
3634	1212	1	0.41	46.733	31.851	12.471
3635	1212	1	0.41	47.902	31.01	11.701
3636	1212	2	-0.82	47.223	30.98	12.434
3637	1213	1	0.41	11.192	39.683	73.046
3638	1213	1	0.41	9.651	39.658	73.585
3639	1213	2	-0.82	10.395	40.245	73.267
3640	1214	1	0.41	19.15	36.703	14.941
3641	1214	1	0.41	19.296	38.108	15.761
3642	1214	2	-0.82	18.737	37.599	15.107
3643	1215	1	0.41	0.1	4.62	21.289
3644	1215	1	0.41	0.925	4.437	19.892
3645	1215	2	-0.82	0.621	5.095	20.579
3646	1216	1	0.41	13.157	12.445	1.931
3647	1216	1	0.41	13.277	13.761	0.971
3648	1216	2	-0.82	13.09	13.442	1.9
3649	1217	1	0.41	3.862	12.049	36.088
3650	1217	1	0.41	4.415	11.769	37.599
3651	1217	2	-0.82	4.391	11.423	36.662
3652	1218	1	0.41	47.702	7.385	47.58
3653	1218	1	0.41	47.3	7.644	49.141
3654	1218	2	-0.82	48.053	7.445	48.514
3655	1219	1	0.41	6.395	14.74	4.687
3656	1219	1	0.41	5.874	13.247	5.095
3657	1219	2	-0.82	6.649	13.877	5.123
3658	1220	1	0.41	27.121	6.271	49.854
3659	1220	1	0.41	25.68	6.954	50.205
3660	1220	2	-0.82	26.619	7.134	49.913
3661	1221	1	0.41	13.127	49.9	30.187
3662	1221	1	0.41	11.571	49.9	29.693
3663	1221	2	-0.82	12.485	49.541	29.509
3664	1222	1	0.41	28.024	25.683	35.934
3665	1222	1	0.41	28.81	25.221	37.289
3666	1222	2	-0.82	28.256	24.906	36.519
3667	1223	1	0.41	46.415	6.962	6.82
3668	1223	1	0.41	46.052	5.694	5.856
3669	1223	2	-0.82	45.711	6.551	6.24
3670	1224	1	0.41	18.913	30.118	34.037
3671	1224	1	0.41	18.454	29.042	32.897
3672	1224	2	-0.82	18.413	29.268	33.87
3673	1225	1	0.41	23.746	20.857	52.339
3674	1225	1	0.41	24.818	19.976	51.479
3675	1225	2	-0.82	24.654	20.438	52.35
3676	1226	1	0.41	29.846	8.137	18.433
3677	1226	1	0.41	30.921	8.704	19.523
3678	1226	2	-0.82	29.972	8.424	19.382
3679	1227	1	0.41	17.043	9.654	44.255
3680	1227	1	0.41	17.232	8.063	43.939
3681	1227	2	-0.82	16.712	8.734	44.467
3682	1228	1	0.41	34.134	48.949	55.274
3683	1228	1	0.41	34.63	48.474	56.756
3684	1228	2	-0.82	34.432	48.169	55.824
3685	1229	1	0.41	16.115	5.249	0.1
3686	1229	1	0.41	16.972	6.291	1.021
3687	1229	2	-0.82	17.031	5.497	0.416
3688	1230	1	0.41	38.03	18.581	70.882
3689	1230	1	0.41	39.34	17.667	70.547
3690	1230	2	-0.82	38.343	17.673	70.604
3691	1231	1	0.41	5.484	49.043	40.021
3692	1231	1	0.41	6.102	48.11	38.831
3693	1231	2	-0.82	6.056	49.038	39.2
3694	1232	1	0.41	18.352	19.103	10.332
3695	1232	1	0.41	17.27	19.765	11.361
3696	1232	2	-0.82	17.756	18.926	11.115
3697	1233	1	0.41	32.69	4.717	52.542
3698	1233	1	0.41	31.473	5.806	52.577
3699	1233	2	-0.82	31.702	4.835	52.643
3700	1234	1	0.41	1.442	14.712	23.142
3701	1234	1	0.41	0.099	13.962	22.594
3702	1234	2	-0.82	0.445	14.766	23.077
3703	1235	1	0.41	45.302	38.375	59.486
3704	1235	1	0.41	44.498	39.736	59.896
3705	1235	2	-0.82	44.416	38.749	59.758
3706	1236	1	0.41	26.828	26.853	49.927
3707	1236	1	0.41	26.337	25.502	50.703
3708	1236	2	-0.82	26.116	26.456	50.507
3709	1237	1	0.41	45.918	19.667	45.527
3710	1237	1	0.41	47.507	19.979	45.312
3711	1237	2	-0.82	46.581	20.225	45.027
3712	1238	1	0.41	15.145	11.637	34.187
3713	1238	1	0.41	13.942	12.539	33.55
3714	1238	2	-0.82	14.925	12.497	33.725
3715	1239	1	0.41	36.072	15.949	45.635
3716	1239	1	0.41	34.521	15.739	45.167
3717	1239	2	-0.82	35.194	16.405	45.486
3718	1240	1	0.41	6.928	3.345	35.908
3719	1240	1	0.41	8.021	4.252	35.103
3720	1240	2	-0.82	7.102	3.861	35.069
3721	1241	1	0.41	18.638	3.889	0.506
3722	1241	1	0.41	19.175	2.401	0.1
3723	1241	2	-0.82	19.42	3.368	0.165
3724	1242	1	0.41	39.342	10.499	64.169
3725	1242	1	0.41	38.319	11.669	63.669
3726	1242	2	-0.82	38.598	11.107	64.447
3727	1243	1	0.41	42.348	11.74	35.076
3728	1243	1	0.41	41.173	11.773	36.209
3729	1243	2	-0.82	41.481	12.162	35.342
3730	1244	1	0.41	18.271	42.122	6.878
3731	1244	1	0.41	17.31	42.612	8.105
3732	1244	2	-0.82	18.216	42.702	7.691
3733	1245	1	0.41	0.443	9.175	24.375
3734	1245	1	0.41	0.11	8.287	23.045
3735	1245	2	-0.82	0.099	9.207	23.436
3736	1246	1	0.41	21.981	40.929	53.917
3737	1246	1	0.41	22.306	42.363	54.628
3738	1246	2	-0.82	22.22	41.887	53.754
3739	1247	1	0.41	23.226	18.828	25.883
3740	1247	1	0.41	24.343	19.977	26.193
3741	1247	2	-0.82	24.197	18.999	26.048
3742	1248	1	0.41	9.67	0.245	55.356
3743	1248	1	0.41	8.828	0.1	53.964
3744	1248	2	-0.82	9.741	0.189	54.36
3745	1249	1	0.41	24.847	45.54	50.745
3746	1249	1	0.41	25.236	45.303	49.176
3747	1249	2	-0.82	25.511	45.751	50.027
3748	1250	1	0.41	12.07	49.022	69.983
3749	1250	1	0.41	11.402	49.829	71.236
3750	1250	2	-0.82	12.029	49.9	70.461
3751	1251	1	0.41	22.153	30.783	64.411
3752	1251	1	0.41	21.218	31.153	65.698
3753	1251	2	-0.82	22.032	31.412	65.179
3754	1252	1	0.41	1.407	36.514	39.247
3755	1252	1	0.41	0.1	37.023	40.083
3756	1252	2	-0.82	0.58	36.222	39.727
3757	1253	1	0.41	28.46	31.117	49.94
3758	1253	1	0.41	27.413	31.698	48.83
3759	1253	2	-0.82	28.345	31.763	49.185
3760	1254	1	0.41	14.281	9.998	35.688
3761	1254	1	0.41	12.941	9.068	35.776
3762	1254	2	-0.82	13.855	9.146	35.38
3763	1255	1	0.41	19.042	5.408	61.337
3764	1255	1	0.41	18.124	4.572	60.276
3765	1255	2	-0.82	18.895	5.201	60.369
3766	1256	1	0.41	41.597	20.785	29.707
3767	1256	1	0.41	42.555	19.47	29.845
3768	1256	2	-0.82	41.611	19.798	29.863
3769	1257	1	0.41	27.771	27.689	2.168
3770	1257	1	0.41	27.884	28.747	3.407
3771	1257	2	-0.82	28.346	28.004	2.923
3772	1258	1	0.41	18.897	13.612	46.312
3773	1258	1	0.41	19.099	15.099	46.955
3774	1258	2	-0.82	19.082	14.573	46.105
3775	1259	1	0.41	13.485	28.61	74.234
3776	1259	1	0.41	12.454	29.604	73.449
3777	1259	2	-0.82	12.747	28.655	73.561
3778	1260	1	0.41	46.17	49.305	59.441
3779	1260	1	0.41	46.439	47.798	60.01
3780	1260	2	-0.82	45.783	48.388	59.541
3781	1261	1	0.41	28.344	19.97	20.927
3782	1261	1	0.41	28.707	18.502	21.543
3783	1261	2	-0.82	28.222	18.984	20.814
3784	1262	1	0.41	17.861	29.698	39.559
3785	1262	1	0.41	19.49	29.787	39.616
3786	1262	2	-0.82	18.645	30.318	39.559
3787	1263	1	0.41	40.797	35.412	33.633
3788	1263	1	0.41	39.326	34.705	33.695
3789	1263	2	-0.82	40.271	34.597	33.389
3790	1264	1	0.41	43.361	2.279	66.008
3791	1264	1	0.41	42.327	1.207	66.677
3792	1264	2	-0.82	43.131	1.777	66.842
3793	1265	1	0.41	35.728	25.364	76.8
3794	1265	1	0.41	34.865	26.684	76.377
3795	1265	2	-0.82	35.756	26.358	76.691
3796	1266	1	0.41	4.154	23.174	58.605
3797	1266	1	0.41	2.684	22.479	58.753
3798	1266	2	-0.82	3.169	23.344	58.631
3799	1267	1	0.41	20.058	5.676	50.609
3800	1267	1	0.41	19.35	7.147	50.547
3801	1267	2	-0.82	20.209	6.649	50.431
3802	1268	1	0.41	29.476	7.925	0.917
3803	1268	1	0.41	30.484	9.052	0.3
3804	1268	2	-0.82	29.71	8.453	0.1
3805	1269	1	0.41	29.298	20.249	66.461
3806	1269	1	0.41	29.232	21.796	66.978
3807	1269	2	-0.82	28.701	21.038	66.602
3808	1270	1	0.41	17.577	13.863	3.616
3809	1270	1	0.41	18.95	13.444	4.395
3810	1270	2	-0.82	18.361	14.208	4.132
3811	1271	1	0.41	7.349	31.104	54.35
3812	1271	1	0.41	8.792	30.865	53.624
3813	1271	2	-0.82	8.263	30.713	54.458
3814	1272	1	0.41	19.757	10.259	2.677
3815	1272	1	0.41	20.187	11.813	2.937
3816	1272	2	-0.82	20.529	10.886	2.785
3817	1273	1	0.41	10.386	44.012	4.609
3818	1273	1	0.41	11.25	45.365	4.31
3819	1273	2	-0.82	10.398	44.88	4.113
3820	1274	1	0.41	17.463	22.697	28.376
3821	1274	1	0.41	17.427	23.655	29.699
3822	1274	2	-0.82	17.03	22.846	29.266
3823	1275	1	0.41	42.481	14.387	26.303
3824	1275	1	0.41	41.819	14.03	27.752
3825	1275	2	-0.82	41.832	13.795	26.781
3826	1276	1	0.41	14.614	12.082	3.539
3827	1276	1	0.41	15.344	11.239	2.346
3828	1276	2	-0.82	14.617	11.22	3.031
3829	1277	1	0.41	12.461	14.178	14.561
3830	1277	1	0.41	11.544	13.788	13.267
3831	1277	2	-0.82	12.068	13.423	14.036
3832	1278	1	0.41	9.346	29.42	66.639
3833	1278	1	0.41	10.961	29.275	66.834
3834	1278	2	-0.82	10.237	29.796	66.383
3835	1279	1	0.41	33.885	39.665	32.866
3836	1279	1	0.41	34.697	38.372	32.289
3837	1279	2	-0.82	34.791	39.294	32.662
3838	1280	1	0.41	38.323	6.928	11.287
3839	1280	1	0.41	38.17	5.345	10.916
3840	1280	2	-0.82	38.759	6.149	10.837
3841	1281	1	0.41	37.325	19.563	54.051
3842	1281	1	0.41	38.046	21.019	53.889
3843	1281	2	-0.82	37.607	20.267	53.399
3844	1282	1	0.41	32.252	41.045	18.865
3845	1282	1	0.41	32.727	39.768	17.966
3846	1282	2	-0.82	32.876	40.265	18.82
3847	1283	1	0.41	43.076	43.882	69.711
3848	1283	1	0.41	42.619	45.446	69.822
3849	1283	2	-0.82	42.294	44.502	69.775
3850	1284	1	0.41	11.358	45.115	75.829
3851	1284	1	0.41	12.873	45.282	76.415
3852	1284	2	-0.82	12.207	44.634	76.047
3853	1285	1	0.41	4.019	24.606	43.709
3854	1285	1	0.41	4.858	23.21	43.588
3855	1285	2	-0.82	4.29	23.867	43.093
3856	1286	1	0.41	34.058	43.647	69.431
3857	1286	1	0.41	33.698	44.046	67.889
3858	1286	2	-0.82	33.939	43.295	68.502
3859	1287	1	0.41	40.922	11.103	73.171
3860	1287	1	0.41	39.998	9.999	73.942
3861	1287	2	-0.82	40.935	10.297	73.763
3862	1288	1	0.41	9.391	12.537	34.546
3863	1288	1	0.41	7.798	12.181	34.51
3864	1288	2	-0.82	8.72	11.796	34.529
3865	1289	1	0.41	8.826	12.429	23.74
3866	1289	1	0.41	9.977	11.436	24.337
3867	1289	2	-0.82	9.064	11.477	23.933
3868	1290	1	0.41	38.127	27.986	1.635
3869	1290	1	0.41	38.225	27.318	0.148
3870	1290	2	-0.82	37.815	27.233	1.055
3871	1291	1	0.41	49.222	7.119	14.788
3872	1291	1	0.41	49.806	8.637	14.646
3873	1291	2	-0.82	49.9	7.769	15.131
3874	1292	1	0.41	44.425	34.889	39.747
3875	1292	1	0.41	45.693	35.71	39.126
3876	1292	2	-0.82	44.933	35.75	39.775
3877	1293	1	0.41	15.014	0.1	59.899
3878	1293	1	0.41	15.016	1.687	60.285
3879	1293	2	-0.82	15.509	0.963	59.802
3880	1294	1	0.41	26.129	13.634	55.124
3881	1294	1	0.41	25.838	15.197	55.496
3882	1294	2	-0.82	25.758	14.254	55.816
3883	1295	1	0.41	16.665	43.054	45.368
3884	1295	1	0.41	16.126	44.09	46.509
3885	1295	2	-0.82	15.851	43.423	45.818
3886	1296	1	0.41	5.586	5.618	36.683
3887	1296	1	0.41	5.951	5.735	35.096
3888	1296	2	-0.82	6.296	5.867	36.025
3889	1297	1	0.41	34.723	24.445	66.539
3890	1297	1	0.41	33.198	25.026	66.465
3891	1297	2	-0.82	34.146	25.248	66.693
3892	1298	1	0.41	7.03	15.494	75.184
3893	1298	1	0.41	6.977	14.47	73.913
3894	1298	2	-0.82	6.512	14.758	74.749
3895	1299	1	0.41	24.024	40.374	64.716
3896	1299	1	0.41	23.464	40.934	63.289
3897	1299	2	-0.82	23.223	40.436	64.121
3898	1300	1	0.41	36.698	42.719	28.036
3899	1300	1	0.41	37.418	43.036	26.605
3900	1300	2	-0.82	36.604	42.656	27.042
3901	1301	1	0.41	26.834	27.176	65.256
3902	1301	1	0.41	27.739	27.095	66.612
3903	1301	2	-0.82	27.609	26.721	65.695
3904	1302	1	0.41	29.976	29.57	49.559
3905	1302	1	0.41	30.827	29.01	48.282
3906	1302	2	-0.82	29.966	29.429	48.569
3907	1303	1	0.41	33.242	0.143	56.122
3908	1303	1	0.41	31.611	0.1	56.046
3909	1303	2	-0.82	32.421	0.663	55.884
3910	1304	1	0.41	41.058	0.1	33.036
3911	1304	1	0.41	41.386	1.696	32.93
3912	1304	2	-0.82	41.652	0.786	32.614
3913	1305	1	0.41	14.017	28.268	19.428
3914	1305	1	0.41	15.385	29.158	19.404
3915	1305	2	-0.82	15.015	28.232	19.472
3916	1306	1	0.41	28.298	24.199	12.126
3917	1306	1	0.41	26.721	23.786	12.038
3918	1306	2	-0.82	27.508	24.117	11.519
3919	1307	1	0.41	2.56	24.673	33.696
3920	1307	1	0.41	4.077	24.513	33.114
3921	1307	2	-0.82	3.147	24.807	32.897
3922	1308	1	0.41	27.175	48.048	2.005
3923	1308	1	0.41	28.564	47.521	2.683
3924	1308	2	-0.82	27.758	48.097	2.816
3925	1309	1	0.41	18.49	37.158	20.733
3926	1309	1	0.41	19.136	38.618	20.385
3927	1309	2	-0.82	19.341	37.655	20.558
3928	1310	1	0.41	15.836	3.464	61.597
3929	1310	1	0.41	15.9	4.207	60.145
3930	1310	2	-0.82	15.619	4.303	61.099
3931	1311	1	0.41	26.162	26.818	70.382
3932	1311	1	0.41	26.723	28.225	70.992
3933	1311	2	-0.82	25.92	27.758	70.625
3934	1312	1	0.41	4.193	46.418	25.95
3935	1312	1	0.41	3.689	47.224	24.622
3936	1312	2	-0.82	4.459	46.745	25.043
3937	1313	1	0.41	49.9	49.457	29.717
3938	1313	1	0.41	49.377	49.9	31.199
3939	1313	2	-0.82	49.542	49.125	30.59
3940	1314	1	0.41	23.432	5.739	31.736
3941	1314	1	0.41	23.543	7.312	32.16
3942	1314	2	-0.82	22.912	6.568	31.943
3943	1315	1	0.41	47.627	49.607	35.61
3944	1315	1	0.41	49.133	48.983	35.708
3945	1315	2	-0.82	48.159	48.763	35.683
3946	1316	1	0.41	40.115	16.504	33.775
3947	1316	1	0.41	38.5	16.743	33.722
3948	1316	2	-0.82	39.389	17.191	33.814
3949	1317	1	0.41	37.162	27.756	30.693
3950	1317	1	0.41	37.975	29.17	30.753
3951	1317	2	-0.82	37.968	28.219	31.061
3952	1318	1	0.41	12.483	39.901	21.241
3953	1318	1	0.41	13.889	40.719	21.385
3954	1318	2	-0.82	13.431	39.958	20.927
3955	1319	1	0.41	4.767	2	31.508
3956	1319	1	0.41	4.618	3.317	32.462
3957	1319	2	-0.82	4.153	2.735	31.796
3958	1320	1	0.41	48.252	11.027	24.564
3959	1320	1	0.41	48.296	9.435	24.202
3960	1320	2	-0.82	48.352	10.106	24.941
3961	1321	1	0.41	9.194	5.879	26.59
3962	1321	1	0.41	9.356	4.254	26.633
3963	1321	2	-0.82	8.701	5.009	26.609
3964	1322	1	0.41	9.143	16.06	44.502
3965	1322	1	0.41	10.463	16.239	45.447
3966	1322	2	-0.82	9.605	16.66	45.156
3967	1323	1	0.41	4.896	42.223	13.818
3968	1323	1	0.41	5.88	42.906	14.928
3969	1323	2	-0.82	5.758	42.711	13.956
3970	1324	1	0.41	47.953	8.821	52.771
3971	1324	1	0.41	46.962	10.058	52.382
3972	1324	2	-0.82	47.096	9.07	52.321
3973	1325	1	0.41	48.333	16.627	63.076
3974	1325	1	0.41	49.903	16.191	63.185
3975	1325	2	-0.82	48.962	15.901	63.355
3976	1326	1	0.41	8.516	17.204	47.003
3977	1326	1	0.41	8.399	15.61	46.668
3978	1326	2	-0.82	7.922	16.488	46.637
3979	1327	1	0.41	49.764	14.037	73.445
3980	1327	1	0.41	48.137	14.177	73.416
3981	1327	2	-0.82	48.957	14.07	72.855
3982	1328	1	0.41	14.659	20.026	16.453
3983	1328	1	0.41	14.823	18.406	16.58
3984	1328	2	-0.82	15.089	19.215	16.056
3985	1329	1	0.41	0.529	35.796	52.836
3986	1329	1	0.41	2.139	35.694	53.091
3987	1329	2	-0.82	1.378	36.319	52.921
3988	1330	1	0.41	3.438	36.353	33.093
3989	1330	1	0.41	4.121	34.97	33.632
3990	1330	2	-0.82	3.895	35.506	32.819
3991	1331	1	0.41	4.065	41.4	74.998
3992	1331	1	0.41	4.675	40.963	76.448
3993	1331	2	-0.82	4.294	40.626	75.588
3994	1332	1	0.41	29.764	32.026	43.907
3995	1332	1	0.41	28.41	31.878	43.007
3996	1332	2	-0.82	28.835	32.368	43.768
3997	1333	1	0.41	47.209	24.912	69.02
3998	1333	1	0.41	45.61	24.783	68.713
3999	1333	2	-0.82	46.46	24.273	68.84
4000	1334	1	0.41	18.82	21.866	65.684
4001	1334	1	0.41	19	22.956	64.482
4002	1334	2	-0.82	19.131	22	64.743
4003	1335	1	0.41	8.143	20.024	3.226
4004	1335	1	0.41	7.612	20.873	4.516
4005	1335	2	-0.82	7.688	19.961	4.114
4006	1336	1	0.41	22.965	48.854	44.332
4007	1336	1	0.41	21.564	49.688	44.24
4008	1336	2	-0.82	22.542	49.711	44.036
4009	1337	1	0.41	44.103	41.405	10.138
4010	1337	1	0.41	43.21	40.142	9.614
4011	1337	2	-0.82	43.247	40.902	10.262
4012	1338	1	0.41	32.588	27.988	52.793
4013	1338	1	0.41	32.937	26.411	53.027
4014	1338	2	-0.82	33.182	27.347	53.278
4015	1339	1	0.41	44.616	10.187	44.806
4016	1339	1	0.41	46.122	9.593	44.597
4017	1339	2	-0.82	45.157	9.353	44.693
4018	1340	1	0.41	27.981	35.133	47.363
4019	1340	1	0.41	27.104	36.47	47.691
4020	1340	2	-0.82	28.01	36.129	47.445
4021	1341	1	0.41	38.548	32.94	67.985
4022	1341	1	0.41	37.281	32.141	67.335
4023	1341	2	-0.82	37.879	32.211	68.132
4024	1342	1	0.41	12.254	16.796	50.704
4025	1342	1	0.41	12.198	15.655	51.871
4026	1342	2	-0.82	12.269	15.813	50.887
4027	1343	1	0.41	18.459	41.777	42.871
4028	1343	1	0.41	17.837	43.181	43.426
4029	1343	2	-0.82	17.725	42.188	43.411
4030	1344	1	0.41	1.178	15.49	50.172
4031	1344	1	0.41	0.501	16.901	49.709
4032	1344	2	-0.82	0.496	16.183	50.404
4033	1345	1	0.41	19.315	26.419	47.38
4034	1345	1	0.41	18.161	25.87	46.364
4035	1345	2	-0.82	18.478	26.659	46.888
4036	1346	1	0.41	35.437	36.476	38.329
4037	1346	1	0.41	36.97	36.964	38.608
4038	1346	2	-0.82	36.23	36.941	37.936
4039	1347	1	0.41	20.989	26.66	45.01
4040	1347	1	0.41	20.106	28.029	44.89
4041	1347	2	-0.82	21.025	27.642	44.823
4042	1348	1	0.41	46.622	46.025	32.729
4043	1348	1	0.41	48.22	45.692	32.795
4044	1348	2	-0.82	47.454	46.115	33.278
4045	1349	1	0.41	48.888	19.83	15.654
4046	1349	1	0.41	49.632	20.634	14.443
4047	1349	2	-0.82	49.641	20.447	15.425
4048	1350	1	0.41	14.034	41.126	35.099
4049	1350	1	0.41	13.817	41.072	33.482
4050	1350	2	-0.82	13.533	41.52	34.329
4051	1351	1	0.41	45.163	38.792	16.004
4052	1351	1	0.41	46.432	38.662	14.985
4053	1351	2	-0.82	45.973	38.253	15.773
4054	1352	1	0.41	9.744	3.108	62.226
4055	1352	1	0.41	9.154	4.299	63.174
4056	1352	2	-0.82	8.951	3.415	62.753
4057	1353	1	0.41	7.481	24.286	11.794
4058	1353	1	0.41	6.546	23.759	10.564
4059	1353	2	-0.82	6.775	24.546	11.135
4060	1354	1	0.41	22.847	34.838	55.909
4061	1354	1	0.41	23.362	35.422	54.473
4062	1354	2	-0.82	23.388	34.638	55.092
4063	1355	1	0.41	46.519	37.309	50.638
4064	1355	1	0.41	47.59	38.321	51.342
4065	1355	2	-0.82	46.65	38.226	51.015
4066	1356	1	0.41	42.838	30.588	29.681
4067	1356	1	0.41	44.372	31.046	29.361
4068	1356	2	-0.82	43.765	30.263	29.493
4069	1357	1	0.41	2.732	0.361	54.129
4070	1357	1	0.41	3.806	1.591	54.164
4071	1357	2	-0.82	3.473	0.785	54.651
4072	1358	1	0.41	30.981	28.838	29.998
4073	1358	1	0.41	30.661	27.269	29.677
4074	1358	2	-0.82	30.758	27.95	30.402
4075	1359	1	0.41	38.312	9.118	27.844
4076	1359	1	0.41	39.152	8.119	28.826
4077	1359	2	-0.82	39.227	8.815	28.112
4078	1360	1	0.41	31.537	21.854	18.74
4079	1360	1	0.41	31.265	20.244	18.739
4080	1360	2	-0.82	31.719	20.995	19.217
4081	1361	1	0.41	45.363	19.444	7.544
4082	1361	1	0.41	46.023	18.071	8.131
4083	1361	2	-0.82	46.197	19.03	7.909
4084	1362	1	0.41	5.493	36.629	62.942
4085	1362	1	0.41	6.199	35.419	62.104
4086	1362	2	-0.82	5.429	35.663	62.692
4087	1363	1	0.41	26.551	29.179	39.553
4088	1363	1	0.41	25.145	29.848	39.061
4089	1363	2	-0.82	25.565	29.038	39.468
4090	1364	1	0.41	29.986	45.182	29.409
4091	1364	1	0.41	28.442	45.714	29.39
4092	1364	2	-0.82	29.345	45.845	29.798
4093	1365	1	0.41	23.382	0.1	9.145
4094	1365	1	0.41	22.192	1.144	8.744
4095	1365	2	-0.82	22.392	0.216	9.056
4096	1366	1	0.41	39.882	28.197	9.766
4097	1366	1	0.41	40.393	29.657	10.289
4098	1366	2	-0.82	40.651	28.7	10.16
4099	1367	1	0.41	40.268	34.432	5.66
4100	1367	1	0.41	40.898	35.255	4.399
4101	1367	2	-0.82	40.505	34.384	4.69
4102	1368	1	0.41	8.949	39.301	37.106
4103	1368	1	0.41	7.447	38.66	37.069
4104	1368	2	-0.82	7.972	39.511	37.065
4105	1369	1	0.41	26.471	2.484	20.29
4106	1369	1	0.41	25.907	0.958	20.429
4107	1369	2	-0.82	26.532	1.554	19.926
4108	1370	1	0.41	44.744	0.998	37.023
4109	1370	1	0.41	46.165	0.199	36.947
4110	1370	2	-0.82	45.171	0.1	36.92
4111	1371	1	0.41	1.699	40.573	37.513
4112	1371	1	0.41	1.15	41.836	36.634
4113	1371	2	-0.82	1.697	41.57	37.427
4114	1372	1	0.41	0.699	9.269	37.053
4115	1372	1	0.41	0.835	8.69	35.532
4116	1372	2	-0.82	1.28	9.238	36.239
4117	1373	1	0.41	3.303	20.289	45.388
4118	1373	1	0.41	4.069	21.313	44.372
4119	1373	2	-0.82	3.544	20.464	44.433
4120	1374	1	0.41	43.062	7.003	29.424
4121	1374	1	0.41	41.649	7.626	28.892
4122	1374	2	-0.82	42.626	7.537	28.699
4123	1375	1	0.41	10.054	3.088	46.36
4124	1375	1	0.41	10.71	4.583	46.391
4125	1375	2	-0.82	10.91	3.604	46.374
4126	1376	1	0.41	47.255	8.266	67.559
4127	1376	1	0.41	46.225	7.204	68.25
4128	1376	2	-0.82	47.168	7.352	67.954
4129	1377	1	0.41	14.409	34.116	6.667
4130	1377	1	0.41	14.141	35.087	5.381
4131	1377	2	-0.82	14.702	34.34	5.737
4132	1378	1	0.41	39.59	44.412	16.726
4133	1378	1	0.41	38.277	44.972	15.931
4134	1378	2	-0.82	38.631	44.233	16.505
4135	1379	1	0.41	30.522	22.144	14.698
4136	1379	1	0.41	31.099	20.797	13.976
4137	1379	2	-0.82	30.576	21.638	13.837
4138	1380	1	0.41	21.9	15.199	2.811
4139	1380	1	0.41	23.34	15.863	2.421
4140	1380	2	-0.82	22.797	15.024	2.404
4141	1381	1	0.41	10.03	20.88	49.71
4142	1381	1	0.41	8.454	21.158	49.389
4143	1381	2	-0.82	9.247	21.469	49.91
4144	1382	1	0.41	39.842	31.726	63.638
4145	1382	1	0.41	41.092	30.685	63.781
4146	1382	2	-0.82	40.102	30.76	63.666
4147	1383	1	0.41	35.275	14.466	28.192
4148	1383	1	0.41	34.813	13.048	27.527
4149	1383	2	-0.82	35.596	13.628	27.749
4150	1384	1	0.41	40.923	16.863	23.21
4151	1384	1	0.41	40.95	17.816	21.884
4152	1384	2	-0.82	41.482	17.486	22.663
4153	1385	1	0.41	32.554	36.575	25.691
4154	1385	1	0.41	34.054	36.085	26.111
4155	1385	2	-0.82	33.399	36.838	26.158
4156	1386	1	0.41	49.644	29.005	22.946
4157	1386	1	0.41	48.609	30.103	23.571
4158	1386	2	-0.82	49.153	29.858	22.769
4159	1387	1	0.41	8.663	13.244	3.483
4160	1387	1	0.41	8.615	12.144	4.689
4161	1387	2	-0.82	9.215	12.699	4.114
4162	1388	1	0.41	5.976	10.5	24.347
4163	1388	1	0.41	6.022	11.994	25.006
4164	1388	2	-0.82	6.552	11.167	24.82
4165	1389	1	0.41	10.673	41.522	27.597
4166	1389	1	0.41	9.483	42.607	27.871
4167	1389	2	-0.82	9.699	41.634	27.796
4168	1390	1	0.41	41.897	0.106	42.703
4169	1390	1	0.41	41.145	0.106	41.253
4170	1390	2	-0.82	42.033	0.1	41.712
4171	1391	1	0.41	8.704	32.04	68.903
4172	1391	1	0.41	9.21	31.722	67.383
4173	1391	2	-0.82	9.502	31.98	68.304
4174	1392	1	0.41	13.71	28.972	51.816
4175	1392	1	0.41	15.34	29.031	51.896
4176	1392	2	-0.82	14.506	29.578	51.84
4177	1393	1	0.41	21.651	29.009	39.198
4178	1393	1	0.41	23.016	28.567	39.978
4179	1393	2	-0.82	22.388	29.323	39.798
4180	1394	1	0.41	47.947	27.12	41.131
4181	1394	1	0.41	49.446	27.767	41.141
4182	1394	2	-0.82	48.926	26.914	41.141
4183	1395	1	0.41	12.088	41.562	63.28
4184	1395	1	0.41	10.805	40.706	63.818
4185	1395	2	-0.82	11.375	40.91	63.022
4186	1396	1	0.41	1.186	47.933	50.048
4187	1396	1	0.41	1.564	46.444	49.494
4188	1396	2	-0.82	1.457	47.007	50.313
4189	1397	1	0.41	14.218	30.784	69.778
4190	1397	1	0.41	15.178	29.61	69.173
4191	1397	2	-0.82	14.814	30.528	69.017
4192	1398	1	0.41	15.5	1.598	3.291
4193	1398	1	0.41	15.75	3.212	3.313
4194	1398	2	-0.82	15.109	2.482	3.549
4195	1399	1	0.41	16.75	45.452	49.022
4196	1399	1	0.41	18.293	45.741	48.572
4197	1399	2	-0.82	17.521	45.113	48.481
4198	1400	1	0.41	14.467	20.116	1.483
4199	1400	1	0.41	15.479	19.037	0.792
4200	1400	2	-0.82	15.113	19.965	0.735
4201	1401	1	0.41	29.703	34.084	42.319
4202	1401	1	0.41	30.482	35.149	41.357
4203	1401	2	-0.82	30.599	34.392	42
4204	1402	1	0.41	8.874	34.995	1.835
4205	1402	1	0.41	8.305	36.41	2.418
4206	1402	2	-0.82	8.628	35.496	2.664
4207	1403	1	0.41	14.504	3.717	22.535
4208	1403	1	0.41	15.539	2.802	23.406
4209	1403	2	-0.82	15.093	3.694	23.343
4210	1404	1	0.41	14.124	36.014	3.286
4211	1404	1	0.41	13.519	37.009	2.142
4212	1404	2	-0.82	13.341	36.193	2.69
4213	1405	1	0.41	11.126	14.862	22.422
4214	1405	1	0.41	10.723	16.435	22.244
4215	1405	2	-0.82	11.479	15.798	22.391
4216	1406	1	0.41	45.672	33.167	75.186
4217	1406	1	0.41	45.028	34.563	74.636
4218	1406	2	-0.82	45.672	34.162	75.286
4219	1407	1	0.41	33.504	30.484	7.262
4220	1407	1	0.41	34.922	30.137	7.992
4221	1407	2	-0.82	34.095	29.747	7.589
4222	1408	1	0.41	19.007	8.84	4.219
4223	1408	1	0.41	19.991	8.59	5.498
4224	1408	2	-0.82	19.099	8.377	5.101
4225	1409	1	0.41	30.038	49.223	1.719
4226	1409	1	0.41	31.48	49.43	2.455
4227	1409	2	-0.82	30.525	49.17	2.59
4228	1410	1	0.41	40.065	24.642	70.104
4229	1410	1	0.41	41.453	24.233	69.348
4230	1410	2	-0.82	41.062	24.72	70.127
4231	1411	1	0.41	24.572	28.817	7.361
4232	1411	1	0.41	25.402	28.846	8.767
4233	1411	2	-0.82	24.949	29.407	8.075
4234	1412	1	0.41	15.717	4.286	71.058
4235	1412	1	0.41	17.032	4.054	70.118
4236	1412	2	-0.82	16.116	4.452	70.156
4237	1413	1	0.41	31.33	5.894	37.255
4238	1413	1	0.41	30.029	6.538	36.507
4239	1413	2	-0.82	31.004	6.655	36.694
4240	1414	1	0.41	24.786	15.42	74.376
4241	1414	1	0.41	24.417	15.572	72.793
4242	1414	2	-0.82	24.892	15.994	73.564
4243	1415	1	0.41	29.729	23.872	26.188
4244	1415	1	0.41	29.502	22.451	26.959
4245	1415	2	-0.82	29.061	23.296	26.66
4246	1416	1	0.41	41.612	21.646	20.528
4247	1416	1	0.41	42.487	23.012	20.34
4248	1416	2	-0.82	41.611	22.571	20.148
4249	1417	1	0.41	34.297	21.331	4.108
4250	1417	1	0.41	35.431	20.213	3.745
4251	1417	2	-0.82	35.263	21.088	4.198
4252	1418	1	0.41	11.69	49.331	8.475
4253	1418	1	0.41	11.333	47.753	8.255
4254	1418	2	-0.82	12.074	48.417	8.342
4255	1419	1	0.41	46.401	38.075	29.471
4256	1419	1	0.41	46.76	37.544	30.973
4257	1419	2	-0.82	46.252	37.343	30.136
4258	1420	1	0.41	24.172	46.636	21.709
4259	1420	1	0.41	22.545	46.519	21.652
4260	1420	2	-0.82	23.315	47.152	21.715
4261	1421	1	0.41	6.705	15.363	17.503
4262	1421	1	0.41	8.211	15.856	17.894
4263	1421	2	-0.82	7.367	16.108	17.423
4264	1422	1	0.41	4.589	40.982	69.784
4265	1422	1	0.41	6.054	41.044	69.064
4266	1422	2	-0.82	5.07	41.143	68.922
4267	1423	1	0.41	45.705	27.953	24.076
4268	1423	1	0.41	44.176	27.889	23.508
4269	1423	2	-0.82	44.928	28.497	23.758
4270	1424	1	0.41	48.369	49.9	19.725
4271	1424	1	0.41	46.74	49.801	19.745
4272	1424	2	-0.82	47.59	49.277	19.793
4273	1425	1	0.41	42.047	7.282	65.155
4274	1425	1	0.41	40.985	6.041	65.162
4275	1425	2	-0.82	41.079	7.035	65.118
4276	1426	1	0.41	29.328	31.323	24.883
4277	1426	1	0.41	30.296	32.638	24.918
4278	1426	2	-0.82	30.196	31.69	25.219
4279	1427	1	0.41	24.122	2.891	63.447
4280	1427	1	0.41	24.227	1.273	63.256
4281	1427	2	-0.82	23.687	2.087	63.043
4282	1428	1	0.41	49.08	15.288	57.35
4283	1428	1	0.41	48.305	15.97	58.615
4284	1428	2	-0.82	49.193	15.843	58.175
4285	1429	1	0.41	47.334	31.475	73.031
4286	1429	1	0.41	48.509	32.205	73.898
4287	1429	2	-0.82	47.522	32.083	73.803
4288	1430	1	0.41	20.978	30.074	44.654
4289	1430	1	0.41	19.614	29.866	43.78
4290	1430	2	-0.82	20.145	30.517	44.321
4291	1431	1	0.41	36.562	23.657	6.675
4292	1431	1	0.41	37.39	24.698	5.727
4293	1431	2	-0.82	36.495	24.487	6.121
4294	1432	1	0.41	4.207	49.369	7.517
4295	1432	1	0.41	4.887	49.14	8.984
4296	1432	2	-0.82	4.772	49.785	8.23
4297	1433	1	0.41	11.859	46.791	72.275
4298	1433	1	0.41	10.629	45.797	72.681
4299	1433	2	-0.82	11.253	46.066	71.948
4300	1434	1	0.41	32.435	43.264	29.858
4301	1434	1	0.41	32.393	41.728	29.304
4302	1434	2	-0.82	32.953	42.414	29.768
4303	1435	1	0.41	20.795	46.337	56.069
4304	1435	1	0.41	20.878	45.959	54.482
4305	1435	2	-0.82	21.136	46.632	55.176
4306	1436	1	0.41	0.922	47.488	62.508
4307	1436	1	0.41	0.362	49.02	62.599
4308	1436	2	-0.82	0.1	48.056	62.553
4309	1437	1	0.41	42.251	12.432	2.535
4310	1437	1	0.41	41.953	13.982	2.955
4311	1437	2	-0.82	41.54	13.086	2.792
4312	1438	1	0.41	7.923	20.087	63.062
4313	1438	1	0.41	7.451	21.641	63.232
4314	1438	2	-0.82	7.508	20.752	63.684
4315	1439	1	0.41	29.037	12.172	76.732
4316	1439	1	0.41	27.736	13.156	76.8
4317	1439	2	-0.82	28.663	13.053	76.442
4318	1440	1	0.41	10.489	33.447	28.115
4319	1440	1	0.41	10.974	32.159	27.235
4320	1440	2	-0.82	10.508	32.447	28.07
4321	1441	1	0.41	7.253	40.135	51.659
4322	1441	1	0.41	6.001	39.931	52.687
4323	1441	2	-0.82	6.31	40.399	51.86
4324	1442	1	0.41	43.42	4.172	15.362
4325	1442	1	0.41	44.985	4.561	15.622
4326	1442	2	-0.82	44.284	3.862	15.758
4327	1443	1	0.41	10.644	42.46	25.328
4328	1443	1	0.41	11.382	41.024	25.573
4329	1443	2	-0.82	11.487	41.94	25.188
4330	1444	1	0.41	0.1	1.576	18.2
4331	1444	1	0.41	0.849	0.214	18.701
4332	1444	2	-0.82	0.27	0.978	18.984
4333	1445	1	0.41	48.699	17.206	24.437
4334	1445	1	0.41	49.9	16.858	25.488
4335	1445	2	-0.82	49.649	17.397	24.685
4336	1446	1	0.41	33.744	34.026	66.576
4337	1446	1	0.41	32.209	34.355	67.024
4338	1446	2	-0.82	33.172	34.457	67.273
4339	1447	1	0.41	15.968	48.547	29.722
4340	1447	1	0.41	16.387	49.899	30.536
4341	1447	2	-0.82	15.672	49.464	29.99
4342	1448	1	0.41	4.75	31.913	29.913
4343	1448	1	0.41	5.409	31.434	31.328
4344	1448	2	-0.82	4.749	32.052	30.903
4345	1449	1	0.41	49.249	3.292	66.592
4346	1449	1	0.41	47.853	3.243	65.746
4347	1449	2	-0.82	48.727	3.717	65.852
4348	1450	1	0.41	38.761	0.81	59.533
4349	1450	1	0.41	39.937	1.875	59.146
4350	1450	2	-0.82	39.263	1.235	58.779
4351	1451	1	0.41	25.808	5.772	15.228
4352	1451	1	0.41	25.39	4.197	15.118
4353	1451	2	-0.82	25.042	5.129	15.214
4354	1452	1	0.41	32.892	42.185	47.734
4355	1452	1	0.41	32.108	43.571	48.097
4356	1452	2	-0.82	32.281	42.631	48.389
4357	1453	1	0.41	44.817	40.933	18.346
4358	1453	1	0.41	44.978	39.308	18.356
4359	1453	2	-0.82	44.328	40.064	18.424
4360	1454	1	0.41	17.885	14.342	7.63
4361	1454	1	0.41	16.612	13.391	8.004
4362	1454	2	-0.82	16.901	14.327	7.808
4363	1455	1	0.41	36.843	22.271	67.723
4364	1455	1	0.41	37.586	23.716	67.881
4365	1455	2	-0.82	36.86	23.219	67.406
4366	1456	1	0.41	22.554	10.065	1.491
4367	1456	1	0.41	23.16	9.259	2.775
4368	1456	2	-0.82	23.392	9.807	1.973
4369	1457	1	0.41	33.545	3.446	23.108
4370	1457	1	0.41	33.979	4.281	24.443
4371	1457	2	-0.82	33.624	4.357	23.511
4372	1458	1	0.41	6.227	19.563	10.844
4373	1458	1	0.41	7.258	18.331	10.547
4374	1458	2	-0.82	6.593	18.701	11.195
4375	1459	1	0.41	5.318	31.728	50.16
4376	1459	1	0.41	6.015	32.512	48.909
4377	1459	2	-0.82	5.596	31.654	49.202
4378	1460	1	0.41	42.79	0.1	72.261
4379	1460	1	0.41	42.692	1.717	72.468
4380	1460	2	-0.82	42.25	0.841	72.661
4381	1461	1	0.41	4.289	31.486	21.483
4382	1461	1	0.41	3.3	32.691	20.996
4383	1461	2	-0.82	3.534	32.083	21.754
4384	1462	1	0.41	42.554	0.117	21.8
4385	1462	1	0.41	42.594	0.9	20.368
4386	1462	2	-0.82	42.921	0.1	20.87
4387	1463	1	0.41	10.534	34.837	16.027
4388	1463	1	0.41	10.115	33.386	16.649
4389	1463	2	-0.82	10.799	33.876	16.11
4390	1464	1	0.41	7.28	23.192	53.685
4391	1464	1	0.41	6.091	22.088	53.872
4392	1464	2	-0.82	7.08	22.232	53.886
4393	1465	1	0.41	27.889	47.925	29.304
4394	1465	1	0.41	28.132	49.528	29.108
4395	1465	2	-0.82	28.581	48.642	29.219
4396	1466	1	0.41	15.675	18.746	5.563
4397	1466	1	0.41	14.793	20.065	5.948
4398	1466	2	-0.82	14.769	19.073	5.836
4399	1467	1	0.41	32.045	39.989	30.606
4400	1467	1	0.41	31.458	39.067	31.818
4401	1467	2	-0.82	31.758	39.985	31.564
4402	1468	1	0.41	23.055	14.736	31.721
4403	1468	1	0.41	23.9	13.339	31.711
4404	1468	2	-0.82	22.984	13.739	31.696
4405	1469	1	0.41	35.823	20.413	50.054
4406	1469	1	0.41	34.336	19.751	50.192
4407	1469	2	-0.82	34.849	20.608	50.171
4408	1470	1	0.41	8.665	48.027	29.086
4409	1470	1	0.41	8.413	49.638	29.175
4410	1470	2	-0.82	9.107	48.919	29.185
4411	1471	1	0.41	22.787	39.401	66.855
4412	1471	1	0.41	21.264	39.962	66.679
4413	1471	2	-0.82	22.223	40.223	66.781
4414	1472	1	0.41	48.573	2.843	9.873
4415	1472	1	0.41	47.983	4.309	10.284
4416	1472	2	-0.82	47.741	3.367	10.056
4417	1473	1	0.41	28.209	1.386	8.352
4418	1473	1	0.41	27.034	2.517	8.258
4419	1473	2	-0.82	27.452	1.82	8.841
4420	1474	1	0.41	1.175	35.023	8.284
4421	1474	1	0.41	1.147	35.716	9.762
4422	1474	2	-0.82	1.676	35.609	8.922
4423	1475	1	0.41	8.305	35.215	19.827
4424	1475	1	0.41	7.766	33.734	20.256
4425	1475	2	-0.82	7.725	34.71	20.467
4426	1476	1	0.41	45.29	41.679	6.492
4427	1476	1	0.41	46.743	42.198	5.958
4428	1476	2	-0.82	46.279	41.549	6.561
4429	1477	1	0.41	42.845	11.48	50.053
4430	1477	1	0.41	41.239	11.657	49.814
4431	1477	2	-0.82	41.991	10.999	49.854
4432	1478	1	0.41	0.35	22.856	41.555
4433	1478	1	0.41	0.124	21.659	42.642
4434	1478	2	-0.82	0.1	22.648	42.501
4435	1479	1	0.41	35.926	19.528	43.886
4436	1479	1	0.41	34.38	19.909	44.249
4437	1479	2	-0.82	35.232	20.247	43.852
4438	1480	1	0.41	21.622	45.323	60.291
4439	1480	1	0.41	20.57	46.531	60.609
4440	1480	2	-0.82	20.73	45.713	60.058
4441	1481	1	0.41	6.207	21.045	47.424
4442	1481	1	0.41	7.632	21.842	47.425
4443	1481	2	-0.82	6.837	21.593	46.873
4444	1482	1	0.41	0.317	2.948	66.866
4445	1482	1	0.41	1.679	2.048	66.822
4446	1482	2	-0.82	0.68	2.016	66.853
4447	1483	1	0.41	26.226	4.239	32.115
4448	1483	1	0.41	24.623	3.966	32.262
4449	1483	2	-0.82	25.318	4.655	32.061
4450	1484	1	0.41	1.165	44.578	63.516
4451	1484	1	0.41	2.254	45.793	63.468
4452	1484	2	-0.82	1.282	45.571	63.525
4453	1485	1	0.41	14.393	35.141	53.843
4454	1485	1	0.41	14.399	33.528	54.1
4455	1485	2	-0.82	14.098	34.411	54.46
4456	1486	1	0.41	43.135	37.421	27.372
4457	1486	1	0.41	44.229	37.66	28.561
4458	1486	2	-0.82	43.28	37.418	28.362
4459	1487	1	0.41	47.393	6.574	23.022
4460	1487	1	0.41	47.472	7.593	21.748
4461	1487	2	-0.82	46.989	7.385	22.598
4462	1488	1	0.41	0.285	1.407	55.437
4463	1488	1	0.41	0.926	2.635	54.572
4464	1488	2	-0.82	0.1	2.299	55.024
4465	1489	1	0.41	28.921	41.229	45.531
4466	1489	1	0.41	30.498	41.628	45.677
4467	1489	2	-0.82	29.562	41.976	45.711
4468	1490	1	0.41	35.699	16.488	49.099
4469	1490	1	0.41	37.168	17.122	48.773
4470	1490	2	-0.82	36.186	17.303	48.785
4471	1491	1	0.41	27.228	16.376	76.588
4472	1491	1	0.41	27.698	16.619	75.043
4473	1491	2	-0.82	27.864	16.087	75.873
4474	1492	1	0.41	21.687	27.282	47.751
4475	1492	1	0.41	22.491	28.453	46.946
4476	1492	2	-0.82	21.603	28.014	47.075
4477	1493	1	0.41	40.828	19.182	4.553
4478	1493	1	0.41	40.037	18.513	5.815
4479	1493	2	-0.82	40.454	19.351	5.465
4480	1494	1	0.41	37.463	24.753	38.74
4481	1494	1	0.41	38.751	25.718	39.012
4482	1494	2	-0.82	38.46	24.782	38.819
4483	1495	1	0.41	33.07	19.257	34.061
4484	1495	1	0.41	34.425	20.082	33.674
4485	1495	2	-0.82	34.06	19.31	34.194
4486	1496	1	0.41	27.251	44.833	56.205
4487	1496	1	0.41	28.811	44.546	56.593
4488	1496	2	-0.82	27.918	44.125	56.441
4489	1497	1	0.41	46.976	40.929	17.717
4490	1497	1	0.41	46.211	42.331	17.375
4491	1497	2	-0.82	46.698	41.551	16.984
4492	1498	1	0.41	38.853	5.202	31.843
4493	1498	1	0.41	39.426	3.736	31.406
4494	1498	2	-0.82	39.558	4.723	31.319
4495	1499	1	0.41	47.619	29.233	44.643
4496	1499	1	0.41	46.902	29.817	45.989
4497	1499	2	-0.82	47.722	29.376	45.627
4498	1500	1	0.41	47.078	0.696	8.819
4499	1500	1	0.41	46.66	2.193	8.319
4500	1500	2	-0.82	46.356	1.245	8.398
4501	1501	1	0.41	31.313	39.821	24.151
4502	1501	1	0.41	30.925	38.48	23.305
4503	1501	2	-0.82	30.889	38.917	24.203
4504	1502	1	0.41	11.935	18.934	0.477
4505	1502	1	0.41	12.645	17.835	1.454
4506	1502	2	-0.82	12.801	18.64	0.883
4507	1503	1	0.41	0.902	2.768	4.908
4508	1503	1	0.41	0.765	4.051	5.909
4509	1503	2	-0.82	1.151	3.727	5.046
4510	1504	1	0.41	42.879	39.202	11.87
4511	1504	1	0.41	42.554	39.524	13.438
4512	1504	2	-0.82	42.229	39.056	12.617
4513	1505	1	0.41	18.261	43.745	16.345
4514	1505	1	0.41	19.131	42.366	16.259
4515	1505	2	-0.82	18.628	42.977	16.869
4516	1506	1	0.41	22.837	13.342	73.766
4517	1506	1	0.41	22.006	14.747	73.816
4518	1506	2	-0.82	22.918	14.337	73.826
4519	1507	1	0.41	7.86	8.931	72.294
4520	1507	1	0.41	8.555	9.847	71.135
4521	1507	2	-0.82	8.726	9.183	71.862
4522	1508	1	0.41	21.768	32.674	73.293
4523	1508	1	0.41	21.672	33.981	72.318
4524	1508	2	-0.82	22.012	33.639	73.194
4525	1509	1	0.41	27.015	18.282	41.737
4526	1509	1	0.41	26.888	18.627	43.328
4527	1509	2	-0.82	27.201	18.967	42.442
4528	1510	1	0.41	47.354	32.241	9.932
4529	1510	1	0.41	47.264	32.647	8.353
4530	1510	2	-0.82	47.57	31.949	9
4531	1511	1	0.41	46.36	49.491	8.631
4532	1511	1	0.41	47.472	49.732	7.46
4533	1511	2	-0.82	47.248	49.9	8.419
4534	1512	1	0.41	37.674	9.976	39.941
4535	1512	1	0.41	36.068	9.679	39.965
4536	1512	2	-0.82	36.975	9.261	39.912
4537	1513	1	0.41	6.744	7.51	6.606
4538	1513	1	0.41	7.501	7.144	8.006
4539	1513	2	-0.82	7.292	7.876	7.358
4540	1514	1	0.41	22.039	18.334	72.739
4541	1514	1	0.41	22.228	16.717	72.862
4542	1514	2	-0.82	21.56	17.458	72.799
4543	1515	1	0.41	36.044	47.819	39.903
4544	1515	1	0.41	36.428	46.845	38.65
4545	1515	2	-0.82	35.87	46.932	39.474
4546	1516	1	0.41	23.043	46.334	54.121
4547	1516	1	0.41	22.422	47.772	53.662
4548	1516	2	-0.82	23.156	47.326	54.172
4549	1517	1	0.41	17.764	0.13	34.752
4550	1517	1	0.41	19.101	1.052	34.926
4551	1517	2	-0.82	18.144	1.049	34.638
4552	1518	1	0.41	10.021	41.505	1.761
4553	1518	1	0.41	10.851	40.099	1.708
4554	1518	2	-0.82	10.854	41.036	2.057
4555	1519	1	0.41	42.199	48.456	0.1
4556	1519	1	0.41	42.288	49.681	1.176
4557	1519	2	-0.82	42.13	48.7	1.068
4558	1520	1	0.41	44.912	8.714	61.975
4559	1520	1	0.41	45.495	7.222	62.294
4560	1520	2	-0.82	45.725	8.193	62.237
4561	1521	1	0.41	19.528	44.159	68.308
4562	1521	1	0.41	19.559	44.197	69.94
4563	1521	2	-0.82	19.998	43.823	69.124
4564	1522	1	0.41	46.77	9.537	18.735
4565	1522	1	0.41	45.887	9.432	17.365
4566	1522	2	-0.82	46.81	9.386	17.747
4567	1523	1	0.41	3.991	7.8	73.959
4568	1523	1	0.41	2.603	7.046	74.373
4569	1523	2	-0.82	3.007	7.748	73.788
4570	1524	1	0.41	10.493	47.389	42.055
4571	1524	1	0.41	12.065	47.581	41.659
4572	1524	2	-0.82	11.13	47.86	41.445
4573	1525	1	0.41	18.407	9.608	34.074
4574	1525	1	0.41	18.552	11.231	34.18
4575	1525	2	-0.82	18	10.483	33.814
4576	1526	1	0.41	47.288	16.257	14.788
4577	1526	1	0.41	45.941	17.039	14.296
4578	1526	2	-0.82	46.32	16.152	14.555
4579	1527	1	0.41	35.445	2.892	34.342
4580	1527	1	0.41	34.78	4.376	34.496
4581	1527	2	-0.82	34.586	3.403	34.377
4582	1528	1	0.41	32.888	2.252	15.738
4583	1528	1	0.41	33.864	1.158	16.456
4584	1528	2	-0.82	33.805	2.091	16.102
4585	1529	1	0.41	7.844	32.486	8.774
4586	1529	1	0.41	9.158	32.036	9.634
4587	1529	2	-0.82	8.713	32.796	9.161
4588	1530	1	0.41	47.113	7.731	0.102
4589	1530	1	0.41	46.502	6.501	0.986
4590	1530	2	-0.82	47.31	6.836	0.503
4591	1531	1	0.41	42.448	8.788	31.44
4592	1531	1	0.41	42.581	9.367	29.919
4593	1531	2	-0.82	42.78	9.548	30.882
4594	1532	1	0.41	16.698	40.17	46.272
4595	1532	1	0.41	15.275	40.954	46.434
4596	1532	2	-0.82	16.219	41.034	46.116
4597	1533	1	0.41	21.64	44.621	63.729
4598	1533	1	0.41	22.335	46.054	64.091
4599	1533	2	-0.82	22.153	45.396	63.361
4600	1534	1	0.41	49.829	26.462	16.347
4601	1534	1	0.41	48.365	25.824	16.685
4602	1534	2	-0.82	48.841	26.603	16.278
4603	1535	1	0.41	39.498	22.377	42.299
4604	1535	1	0.41	41.087	22.457	41.934
4605	1535	2	-0.82	40.425	22.276	42.66
4606	1536	1	0.41	0.1	42.318	44.854
4607	1536	1	0.41	1.353	43.173	45.458
4608	1536	2	-0.82	0.405	43.225	45.147
4609	1537	1	0.41	7.476	7.238	47.445
4610	1537	1	0.41	8.939	7.964	47.445
4611	1537	2	-0.82	8.465	7.084	47.445
4612	1538	1	0.41	37.251	12.91	0.658
4613	1538	1	0.41	37.228	14.536	0.504
4614	1538	2	-0.82	36.941	13.673	0.09
4615	1539	1	0.41	46.273	32.788	62.194
4616	1539	1	0.41	46.929	34.281	62.281
4617	1539	2	-0.82	46.522	33.536	62.809
4618	1540	1	0.41	26.681	37.453	59.234
4619	1540	1	0.41	26.902	36.422	57.987
4620	1540	2	-0.82	26.993	36.538	58.975
4621	1541	1	0.41	21.964	27.572	21.224
4622	1541	1	0.41	21.994	28.61	22.484
4623	1541	2	-0.82	21.429	27.963	21.974
4624	1542	1	0.41	45.086	17.902	62.203
4625	1542	1	0.41	46.464	17.05	61.996
4626	1542	2	-0.82	46.083	17.961	62.149
4627	1543	1	0.41	36.885	3.784	65.934
4628	1543	1	0.41	35.889	5.074	66.044
4629	1543	2	-0.82	35.939	4.076	66.079
4630	1544	1	0.41	25.824	10.377	66.312
4631	1544	1	0.41	24.218	10.229	66.57
4632	1544	2	-0.82	24.918	10.687	66.023
4633	1545	1	0.41	12.349	45.532	59.64
4634	1545	1	0.41	10.939	44.735	59.435
4635	1545	2	-0.82	11.926	44.699	59.282
4636	1546	1	0.41	14.196	31.578	12.709
4637	1546	1	0.41	12.655	31.098	12.954
4638	1546	2	-0.82	13.244	31.88	12.756
4639	1547	1	0.41	46.246	20.816	9.329
4640	1547	1	0.41	46.304	20.751	10.96
4641	1547	2	-0.82	46.848	20.848	10.127
4642	1548	1	0.41	37.823	17.072	19.036
4643	1548	1	0.41	37.466	16.681	17.491
4644	1548	2	-0.82	37.162	17.191	18.295
4645	1549	1	0.41	15.874	46.693	5.66
4646	1549	1	0.41	17.399	46.106	5.651
4647	1549	2	-0.82	16.65	46.443	5.08
4648	1550	1	0.41	48.736	34.349	26.211
4649	1550	1	0.41	49.9	35.469	25.972
4650	1550	2	-0.82	48.946	35.327	26.234
4651	1551	1	0.41	12.04	8.016	25.46
4652	1551	1	0.41	13.127	8.433	24.315
4653	1551	2	-0.82	12.169	8.497	24.593
4654	1552	1	0.41	48.089	5.613	3.526
4655	1552	1	0.41	49.686	5.946	3.593
4656	1552	2	-0.82	48.775	6.339	3.476
4657	1553	1	0.41	46.578	0.257	57.565
4658	1553	1	0.41	45.992	0.63	56.086
4659	1553	2	-0.82	46.37	1.004	56.932
4660	1554	1	0.41	28.75	19.313	68.375
4661	1554	1	0.41	27.365	20.132	68.096
4662	1554	2	-0.82	27.769	19.347	68.565
4663	1555	1	0.41	29.212	2.848	37.606
4664	1555	1	0.41	30.041	3.845	36.613
4665	1555	2	-0.82	29.306	3.17	36.664
4666	1556	1	0.41	25.314	48.507	46.459
4667	1556	1	0.41	24.285	49.681	45.979
4668	1556	2	-0.82	24.878	49.369	46.72
4669	1557	1	0.41	47.072	11.651	30.665
4670	1557	1	0.41	48.468	11.513	31.501
4671	1557	2	-0.82	47.91	11.115	30.774
4672	1558	1	0.41	16.25	16.55	62.524
4673	1558	1	0.41	15.154	17.665	62.996
4674	1558	2	-0.82	15.282	16.713	62.721
4675	1559	1	0.41	16.883	0.888	17.602
4676	1559	1	0.41	16.689	2.257	18.472
4677	1559	2	-0.82	16.512	1.817	17.592
4678	1560	1	0.41	29.754	34.654	46.146
4679	1560	1	0.41	29.386	36.149	45.602
4680	1560	2	-0.82	30.106	35.578	45.995
4681	1561	1	0.41	18.968	21.58	32.712
4682	1561	1	0.41	18.489	22.296	31.325
4683	1561	2	-0.82	19.178	21.705	31.742
4684	1562	1	0.41	18.761	47.041	0.188
4685	1562	1	0.41	17.754	48.095	0.924
4686	1562	2	-0.82	18.641	47.991	0.474
4687	1563	1	0.41	5.863	10.367	27.817
4688	1563	1	0.41	7.076	11.295	28.396
4689	1563	2	-0.82	6.647	10.935	27.568
4690	1564	1	0.41	30.015	30.298	71.195
4691	1564	1	0.41	30.063	31.463	72.338
4692	1564	2	-0.82	29.587	30.64	72.032
4693	1565	1	0.41	46.561	25.641	42.058
4694	1565	1	0.41	45.075	26.028	42.612
4695	1565	2	-0.82	45.875	26.366	42.118
4696	1566	1	0.41	13.834	23.753	15.199
4697	1566	1	0.41	12.974	24.153	13.871
4698	1566	2	-0.82	13.717	24.434	14.476
4699	1567	1	0.41	45.799	0.861	73.461
4700	1567	1	0.41	47.025	0.1	74.226
4701	1567	2	-0.82	46.794	0.79	73.541
4702	1568	1	0.41	7.686	11.345	18.115
4703	1568	1	0.41	6.666	11.513	19.379
4704	1568	2	-0.82	7.569	11.19	19.096
4705	1569	1	0.41	37.758	28.853	14.729
4706	1569	1	0.41	37.216	27.958	13.475
4707	1569	2	-0.82	37.472	27.939	14.441
4708	1570	1	0.41	43.197	29.268	21.487
4709	1570	1	0.41	42.172	27.998	21.485
4710	1570	2	-0.82	43.133	28.27	21.489
4711	1571	1	0.41	13.699	33.772	51.709
4712	1571	1	0.41	12.11	34.109	51.534
4713	1571	2	-0.82	13.011	34.499	51.722
4714	1572	1	0.41	0.75	5.406	64.077
4715	1572	1	0.41	0.939	7.012	63.854
4716	1572	2	-0.82	0.281	6.289	64.056
4717	1573	1	0.41	2.373	22.867	43.522
4718	1573	1	0.41	1.712	24.341	43.759
4719	1573	2	-0.82	2.01	23.499	44.207
4720	1574	1	0.41	32.803	23.142	34.395
4721	1574	1	0.41	33.788	23.387	33.116
4722	1574	2	-0.82	33.656	22.86	33.955
4723	1575	1	0.41	5.822	39.758	9.298
4724	1575	1	0.41	7.186	40.002	8.433
4725	1575	2	-0.82	6.45	39.355	8.631
4726	1576	1	0.41	30.379	25.636	27.331
4727	1576	1	0.41	31.632	24.654	26.968
4728	1576	2	-0.82	31.375	25.57	27.273
4729	1577	1	0.41	38.804	8.322	74.932
4730	1577	1	0.41	38.431	6.732	74.911
4731	1577	2	-0.82	38.345	7.597	74.418
4732	1578	1	0.41	15.682	14.045	5.299
4733	1578	1	0.41	15.32	15.564	5.777
4734	1578	2	-0.82	15.213	14.593	5.991
4735	1579	1	0.41	2.054	14.708	11.149
4736	1579	1	0.41	0.485	14.925	11.548
4737	1579	2	-0.82	1.308	15.373	11.201
4738	1580	1	0.41	11.198	13.258	61.854
4739	1580	1	0.41	11.21	11.829	61.063
4740	1580	2	-0.82	10.63	12.509	61.51
4741	1581	1	0.41	41.749	46.569	17.806
4742	1581	1	0.41	40.967	48.002	17.77
4743	1581	2	-0.82	41.479	47.366	18.346
4744	1582	1	0.41	13.993	0.1	57.95
4745	1582	1	0.41	14.284	0.109	56.343
4746	1582	2	-0.82	14.088	0.679	57.14
4747	1583	1	0.41	9.806	31.312	64.849
4748	1583	1	0.41	9.552	29.932	64.014
4749	1583	2	-0.82	9.6	30.928	63.948
4750	1584	1	0.41	13.167	27.896	61.981
4751	1584	1	0.41	11.909	28.934	61.908
4752	1584	2	-0.82	12.862	28.787	61.645
4753	1585	1	0.41	28.912	45.597	52.787
4754	1585	1	0.41	29.233	46.929	53.675
4755	1585	2	-0.82	29.631	46.116	53.25
4756	1586	1	0.41	48.13	38.211	42.646
4757	1586	1	0.41	46.502	38.244	42.528
4758	1586	2	-0.82	47.291	37.683	42.777
4759	1587	1	0.41	14.009	29.087	48.005
4760	1587	1	0.41	14.152	27.53	48.479
4761	1587	2	-0.82	14.645	28.388	48.336
4762	1588	1	0.41	2.982	19.834	34.441
4763	1588	1	0.41	2.872	21.446	34.676
4764	1588	2	-0.82	3.484	20.699	34.42
4765	1589	1	0.41	15.907	13.631	69.39
4766	1589	1	0.41	16.234	14.214	67.9
4767	1589	2	-0.82	16.592	13.675	68.661
4768	1590	1	0.41	37.759	22.442	28.954
4769	1590	1	0.41	38.385	22.538	30.459
4770	1590	2	-0.82	37.633	22.828	29.868
4771	1591	1	0.41	0.796	17.115	36.196
4772	1591	1	0.41	0.519	16.751	37.763
4773	1591	2	-0.82	1.209	17.048	37.105
4774	1592	1	0.41	17.39	43.698	19.634
4775	1592	1	0.41	19.02	43.67	19.731
4776	1592	2	-0.82	18.172	43.717	20.258
4777	1593	1	0.41	44.624	27.244	15.135
4778	1593	1	0.41	45.021	28.75	14.643
4779	1593	2	-0.82	44.519	27.92	14.405
4780	1594	1	0.41	34.945	19.849	27.321
4781	1594	1	0.41	33.795	21.004	27.41
4782	1594	2	-0.82	34.179	20.199	27.86
4783	1595	1	0.41	48.273	17.241	22.215
4784	1595	1	0.41	49.9	17.37	22.265
4785	1595	2	-0.82	49.129	16.738	22.331
4786	1596	1	0.41	32.584	10.268	76.8
4787	1596	1	0.41	33.613	10.974	75.747
4788	1596	2	-0.82	33.395	10.128	76.231
4789	1597	1	0.41	43.094	14.862	42.499
4790	1597	1	0.41	41.903	13.881	43.035
4791	1597	2	-0.82	42.229	14.825	43
4792	1598	1	0.41	25.831	23.366	76.775
4793	1598	1	0.41	24.708	22.181	76.8
4794	1598	2	-0.82	25.638	22.419	76.521
4795	1599	1	0.41	21.929	44.369	53.24
4796	1599	1	0.41	22.951	44.209	51.977
4797	1599	2	-0.82	22.257	44.793	52.396
4798	1600	1	0.41	47.32	17.518	53.681
4799	1600	1	0.41	47.336	19.149	53.776
4800	1600	2	-0.82	47.905	18.329	53.719
4801	1601	1	0.41	49.727	38.761	27.503
4802	1601	1	0.41	48.469	39.801	27.45
4803	1601	2	-0.82	48.73	38.837	27.492
4804	1602	1	0.41	34.821	28.443	52.081
4805	1602	1	0.41	35.04	26.831	52.22
4806	1602	2	-0.82	35.495	27.721	52.232
4807	1603	1	0.41	47.327	38.833	63.887
4808	1603	1	0.41	47.034	39.066	65.477
4809	1603	2	-0.82	47.532	38.511	64.812
4810	1604	1	0.41	44.239	5.144	66.333
4811	1604	1	0.41	44.149	5.323	64.712
4812	1604	2	-0.82	43.62	5.276	65.559
4813	1605	1	0.41	15.758	27.336	43.838
4814	1605	1	0.41	16.065	26.15	44.917
4815	1605	2	-0.82	16.282	26.501	44.007
4816	1606	1	0.41	24.713	31.501	65.75
4817	1606	1	0.41	24.36	29.92	65.546
4818	1606	2	-0.82	24.582	30.774	65.076
4819	1607	1	0.41	7.155	45.309	64.13
4820	1607	1	0.41	7.402	45.649	65.708
4821	1607	2	-0.82	6.809	45.814	64.92
4822	1608	1	0.41	37.898	15.082	36.917
4823	1608	1	0.41	37.124	13.932	37.779
4824	1608	2	-0.82	37.534	14.151	36.894
4825	1609	1	0.41	39.243	29.511	0.1
4826	1609	1	0.41	37.749	30.169	0.133
4827	1609	2	-0.82	38.728	30.369	0.108
4828	1610	1	0.41	7.741	13.731	25.293
4829	1610	1	0.41	7.453	12.696	26.523
4830	1610	2	-0.82	7.59	13.655	26.279
4831	1611	1	0.41	15.925	39.926	50.97
4832	1611	1	0.41	15.204	39.265	49.662
4833	1611	2	-0.82	15.807	39.997	49.979
4834	1612	1	0.41	43.888	29.067	51.635
4835	1612	1	0.41	42.967	27.72	51.573
4836	1612	2	-0.82	42.964	28.715	51.48
4837	1613	1	0.41	14.043	10.778	53.694
4838	1613	1	0.41	15.528	11.222	53.18
4839	1613	2	-0.82	14.63	11.555	53.467
4840	1614	1	0.41	27.602	2.522	32.105
4841	1614	1	0.41	28.645	3.274	31.099
4842	1614	2	-0.82	28.349	2.388	31.454
4843	1615	1	0.41	43.167	16.716	60.302
4844	1615	1	0.41	41.586	17.05	60.066
4845	1615	2	-0.82	42.278	16.329	60.055
4846	1616	1	0.41	30.73	10.955	56.271
4847	1616	1	0.41	29.554	9.826	56.356
4848	1616	2	-0.82	29.858	10.715	56.696
4849	1617	1	0.41	11.583	30.046	24.158
4850	1617	1	0.41	10.991	30.559	25.59
4851	1617	2	-0.82	10.814	29.982	24.794
4852	1618	1	0.41	7.82	31.139	42.528
4853	1618	1	0.41	7.276	29.715	41.941
4854	1618	2	-0.82	7.189	30.709	41.881
4855	1619	1	0.41	15.058	36.092	7.661
4856	1619	1	0.41	16.541	36.764	7.789
4857	1619	2	-0.82	15.94	36.042	8.13
4858	1620	1	0.41	24.467	34.862	45.477
4859	1620	1	0.41	25.679	35.864	45.037
4860	1620	2	-0.82	25.422	34.909	45.183
4861	1621	1	0.41	48.69	47.694	64.851
4862	1621	1	0.41	47.142	47.955	65.303
4863	1621	2	-0.82	47.902	47.306	65.33
4864	1622	1	0.41	25.07	35.683	71.948
4865	1622	1	0.41	23.879	36.144	72.965
4866	1622	2	-0.82	24.537	36.46	72.283
4867	1623	1	0.41	31.134	3.664	7.408
4868	1623	1	0.41	31.5	2.277	8.188
4869	1623	2	-0.82	31.833	3.186	7.94
4870	1624	1	0.41	40.392	12.696	15.719
4871	1624	1	0.41	41.401	11.421	15.562
4872	1624	2	-0.82	40.512	11.795	15.3
4873	1625	1	0.41	7.617	14.103	53.516
4874	1625	1	0.41	7.381	15.098	54.789
4875	1625	2	-0.82	7.312	15.014	53.796
4876	1626	1	0.41	33.338	35.021	72.261
4877	1626	1	0.41	32.411	35.724	71.115
4878	1626	2	-0.82	32.498	35.538	72.093
4879	1627	1	0.41	20.255	36.263	26.85
4880	1627	1	0.41	19.68	37.026	25.525
4881	1627	2	-0.82	19.427	36.54	26.361
4882	1628	1	0.41	47.123	3.746	48.597
4883	1628	1	0.41	47.422	5.321	48.287
4884	1628	2	-0.82	47.788	4.393	48.225
4885	1629	1	0.41	26.416	29.546	55.24
4886	1629	1	0.41	25.515	30.908	55.25
4887	1629	2	-0.82	26.447	30.546	55.248
4888	1630	1	0.41	33.296	42.445	3.796
4889	1630	1	0.41	33.138	44.057	4.001
4890	1630	2	-0.82	33.791	43.31	3.886
4891	1631	1	0.41	27.503	46.992	6.884
4892	1631	1	0.41	27.673	48.609	6.728
4893	1631	2	-0.82	27.015	47.859	6.775
4894	1632	1	0.41	27.009	6.479	8.228
4895	1632	1	0.41	27.645	7.882	7.685
4896	1632	2	-0.82	27.26	7.001	7.412
4897	1633	1	0.41	26.459	43.39	2.921
4898	1633	1	0.41	27.241	41.973	2.7
4899	1633	2	-0.82	26.39	42.471	2.533
4900	1634	1	0.41	5.919	44.087	30.384
4901	1634	1	0.41	6.036	42.458	30.385
4902	1634	2	-0.82	6.552	43.313	30.358
4903	1635	1	0.41	40.64	7.754	73.682
4904	1635	1	0.41	41.035	6.17	73.717
4905	1635	2	-0.82	40.277	6.822	73.707
4906	1636	1	0.41	18.896	29.182	6.685
4907	1636	1	0.41	18.205	27.735	6.992
4908	1636	2	-0.82	19.072	28.212	6.853
4909	1637	1	0.41	47.683	34.063	22.583
4910	1637	1	0.41	48.695	33.622	21.38
4911	1637	2	-0.82	48.637	33.883	22.343
4912	1638	1	0.41	2.516	43.164	9.965
4913	1638	1	0.41	0.983	43.716	9.86
4914	1638	2	-0.82	1.553	42.898	9.934
4915	1639	1	0.41	1.202	16.034	32.347
4916	1639	1	0.41	0.249	17.29	31.92
4917	1639	2	-0.82	1.188	16.946	31.938
4918	1640	1	0.41	12.961	4.851	0.66
4919	1640	1	0.41	13.379	3.403	1.289
4920	1640	2	-0.82	12.715	3.883	0.716
4921	1641	1	0.41	18.389	16.462	70.906
4922	1641	1	0.41	19.886	15.872	70.626
4923	1641	2	-0.82	19.369	16.638	71.004
4924	1642	1	0.41	29.14	0.272	72.933
4925	1642	1	0.41	30.053	0.1	74.276
4926	1642	2	-0.82	29.237	0.532	73.894
4927	1643	1	0.41	24.856	24.722	58.282
4928	1643	1	0.41	26.04	23.635	58.573
4929	1643	2	-0.82	25.152	23.777	58.137
4930	1644	1	0.41	36.458	8.257	75.336
4931	1644	1	0.41	35.743	8.374	76.8
4932	1644	2	-0.82	35.995	8.874	75.973
4933	1645	1	0.41	49.9	37.43	69.157
4934	1645	1	0.41	48.726	38.489	69.566
4935	1645	2	-0.82	49.638	38.395	69.167
4936	1646	1	0.41	22.69	12.809	46.204
4937	1646	1	0.41	22.909	13.119	44.616
4938	1646	2	-0.82	23.3	12.677	45.423
4939	1647	1	0.41	29.459	33.796	63.406
4940	1647	1	0.41	30.516	33.223	62.301
4941	1647	2	-0.82	29.744	32.988	62.891
4942	1648	1	0.41	30.077	14.406	48.783
4943	1648	1	0.41	30.222	15.001	47.269
4944	1648	2	-0.82	29.614	14.916	48.058
4945	1649	1	0.41	14.195	0.764	52.653
4946	1649	1	0.41	14.991	0.336	51.293
4947	1649	2	-0.82	14.637	1.105	51.823
4948	1650	1	0.41	43.087	12.522	53.301
4949	1650	1	0.41	43.779	13.109	51.944
4950	1650	2	-0.82	43.606	12.284	52.48
4951	1651	1	0.41	28.824	25.5	76.203
4952	1651	1	0.41	27.772	24.403	76.8
4953	1651	2	-0.82	27.879	25.349	76.497
4954	1652	1	0.41	15.998	18.716	42.818
4955	1652	1	0.41	17.585	18.848	42.46
4956	1652	2	-0.82	16.76	19.354	42.708
4957	1653	1	0.41	2.972	43.085	61.306
4958	1653	1	0.41	4.104	42.805	60.163
4959	1653	2	-0.82	3.132	42.733	60.384
4960	1654	1	0.41	31.882	7.058	50.721
4961	1654	1	0.41	30.359	7.644	50.682
4962	1654	2	-0.82	30.913	6.812	50.703
4963	1655	1	0.41	43.408	4.05	58.925
4964	1655	1	0.41	42.297	5.245	58.856
4965	1655	2	-0.82	43.264	5.037	58.998
4966	1656	1	0.41	5.664	25.107	18.614
4967	1656	1	0.41	6.674	24.788	17.372
4968	1656	2	-0.82	5.961	25.403	17.706
4969	1657	1	0.41	41.801	18.755	57.569
4970	1657	1	0.41	42.875	19.528	56.612
4971	1657	2	-0.82	42.729	18.731	57.198
4972	1658	1	0.41	0.648	48.397	38.35
4973	1658	1	0.41	1.043	46.996	39.088
4974	1658	2	-0.82	1.374	47.902	38.826
4975	1659	1	0.41	9.31	47.189	54.032
4976	1659	1	0.41	8.776	48.028	55.327
4977	1659	2	-0.82	9.29	47.224	55.032
4978	1660	1	0.41	29.163	21.468	70.353
4979	1660	1	0.41	28.757	23.049	70.37
4980	1660	2	-0.82	29.518	22.403	70.343
4981	1661	1	0.41	39.536	37.117	33.044
4982	1661	1	0.41	38.53	36.13	32.22
4983	1661	2	-0.82	38.585	36.956	32.778
4984	1662	1	0.41	37.807	26.337	4.217
4985	1662	1	0.41	36.268	26.37	4.763
4986	1662	2	-0.82	37.036	26.929	4.452
4987	1663	1	0.41	16.372	32.04	35.115
4988	1663	1	0.41	15.406	31.551	36.337
4989	1663	2	-0.82	15.425	31.886	35.396
4990	1664	1	0.41	44.114	30.278	24.761
4991	1664	1	0.41	42.661	30.946	25.088
4992	1664	2	-0.82	43.633	31.133	24.951
4993	1665	1	0.41	45.041	45.09	64.428
4994	1665	1	0.41	43.63	44.283	64.586
4995	1665	2	-0.82	44.047	45.158	64.34
4996	1666	1	0.41	29.562	47.643	34.027
4997	1666	1	0.41	27.943	47.432	33.977
4998	1666	2	-0.82	28.677	48.109	33.995
4999	1667	1	0.41	25.295	27.539	56.406
5000	1667	1	0.41	26.885	27.24	56.184
5001	1667	2	-0.82	26.052	26.929	56.64
5002	1668	1	0.41	38.312	34.924	72.501
5003	1668	1	0.41	38.909	34.015	71.283
5004	1668	2	-0.82	38.208	34.068	71.994
5005	1669	1	0.41	35.702	3.531	52.92
5006	1669	1	0.41	34.283	2.725	52.861
5007	1669	2	-0.82	35.012	3.051	53.462
5008	1670	1	0.41	36.814	38.003	47.266
5009	1670	1	0.41	37.923	36.902	47.742
5010	1670	2	-0.82	37.278	37.599	48.055
5011	1671	1	0.41	42.134	3.653	18.579
5012	1671	1	0.41	43.428	3.658	19.575
5013	1671	2	-0.82	42.801	3.079	19.055
5014	1672	1	0.41	41.571	37.085	55.454
5015	1672	1	0.41	42.306	36.255	56.653
5016	1672	2	-0.82	41.508	36.286	56.053
5017	1673	1	0.41	15.399	28.165	12.132
5018	1673	1	0.41	16.867	27.535	12.472
5019	1673	2	-0.82	16.385	28.271	11.998
5020	1674	1	0.41	46.43	21.868	58.63
5021	1674	1	0.41	46.64	23.428	59.066
5022	1674	2	-0.82	45.977	22.685	58.99
5023	1675	1	0.41	10.156	43.944	17.751
5024	1675	1	0.41	11.3	44.356	16.661
5025	1675	2	-0.82	10.388	44.572	17.008
5026	1676	1	0.41	18.17	28.753	41.806
5027	1676	1	0.41	18.37	27.266	42.449
5028	1676	2	-0.82	17.712	27.998	42.276
5029	1677	1	0.41	17.412	29.088	20.257
5030	1677	1	0.41	18.86	29.821	20.074
5031	1677	2	-0.82	18.372	28.951	20.01
5032	1678	1	0.41	45.258	16.222	63.639
5033	1678	1	0.41	44.82	15.523	62.23
5034	1678	2	-0.82	44.798	15.436	63.226
5035	1679	1	0.41	33.675	1.019	31.101
5036	1679	1	0.41	32.881	0.1	30.009
5037	1679	2	-0.82	33.729	0.2	30.528
5038	1680	1	0.41	25.497	46.383	17.537
5039	1680	1	0.41	26.009	44.842	17.362
5040	1680	2	-0.82	25.267	45.423	17.696
5041	1681	1	0.41	36.789	44.125	68.069
5042	1681	1	0.41	36.046	43.359	66.833
5043	1681	2	-0.82	36.013	43.547	67.814
5044	1682	1	0.41	1.476	38.385	37.913
5045	1682	1	0.41	2.961	37.714	38.018
5046	1682	2	-0.82	2.451	38.573	38.034
5047	1683	1	0.41	41.472	21.804	36.781
5048	1683	1	0.41	40.982	22.201	35.275
5049	1683	2	-0.82	40.685	22.058	36.218
5050	1684	1	0.41	2.832	19.303	47.949
5051	1684	1	0.41	3.171	19.855	49.448
5052	1684	2	-0.82	3.428	19.194	48.744
5053	1685	1	0.41	21.063	1.038	75.013
5054	1685	1	0.41	22.522	0.389	74.673
5055	1685	2	-0.82	22.035	1.041	75.251
5056	1686	1	0.41	6.03	44.688	20.253
5057	1686	1	0.41	6.114	46.318	20.203
5058	1686	2	-0.82	6.648	45.474	20.208
5059	1687	1	0.41	1.164	32.911	65.94
5060	1687	1	0.41	1.183	32.489	67.517
5061	1687	2	-0.82	1.137	33.256	66.878
5062	1688	1	0.41	43.835	41.489	58.197
5063	1688	1	0.41	43.504	42.478	59.454
5064	1688	2	-0.82	44.111	41.758	59.12
5065	1689	1	0.41	13.173	33.327	49.62
5066	1689	1	0.41	11.78	33.103	48.797
5067	1689	2	-0.82	12.541	32.643	49.254
5068	1690	1	0.41	29.851	39.181	26.334
5069	1690	1	0.41	31.212	38.282	26.284
5070	1690	2	-0.82	30.8	39.118	26.643
5071	1691	1	0.41	42.044	33.328	69.901
5072	1691	1	0.41	41.203	32.661	71.132
5073	1691	2	-0.82	41.959	32.526	70.493
5074	1692	1	0.41	28.582	29.704	43.3
5075	1692	1	0.41	30.062	29.029	43.445
5076	1692	2	-0.82	29.529	29.864	43.581
5077	1693	1	0.41	44.713	33.042	25.125
5078	1693	1	0.41	45.039	34.629	25.331
5079	1693	2	-0.82	45.438	33.714	25.274
5080	1694	1	0.41	22.942	14.933	9.354
5081	1694	1	0.41	24.299	15.839	9.414
5082	1694	2	-0.82	23.536	15.549	8.837
5083	1695	1	0.41	5.038	23.203	51.956
5084	1695	1	0.41	6.069	23.925	50.916
5085	1695	2	-0.82	5.959	23.174	51.566
5086	1696	1	0.41	13.333	13.25	62.434
5087	1696	1	0.41	14.115	13.507	63.845
5088	1696	2	-0.82	14.101	13.721	62.869
5089	1697	1	0.41	48.274	0.784	53.335
5090	1697	1	0.41	47.489	2.215	53.368
5091	1697	2	-0.82	47.376	1.224	53.31
5092	1698	1	0.41	37.962	25.189	9.56
5093	1698	1	0.41	39.496	24.628	9.535
5094	1698	2	-0.82	38.648	24.662	10.063
5095	1699	1	0.41	39.866	37.012	59.433
5096	1699	1	0.41	41.112	37.132	58.384
5097	1699	2	-0.82	40.54	37.633	59.033
5098	1700	1	0.41	38.928	17.415	30.917
5099	1700	1	0.41	37.802	16.239	30.79
5100	1700	2	-0.82	37.947	17.221	30.91
5101	1701	1	0.41	37.293	28.032	19.084
5102	1701	1	0.41	36.05	27.025	18.752
5103	1701	2	-0.82	36.985	27.277	18.504
5104	1702	1	0.41	1.378	29.817	2.615
5105	1702	1	0.41	0.113	29.953	1.591
5106	1702	2	-0.82	0.615	30.399	2.332
5107	1703	1	0.41	43.272	42.719	54.939
5108	1703	1	0.41	44.597	41.976	54.339
5109	1703	2	-0.82	44.265	42.779	54.833
5110	1704	1	0.41	32.137	30.9	12.347
5111	1704	1	0.41	31.084	32.043	12.846
5112	1704	2	-0.82	31.914	31.874	12.316
5113	1705	1	0.41	4.326	48.244	51.962
5114	1705	1	0.41	3.755	47.874	50.477
5115	1705	2	-0.82	3.522	48.266	51.367
5116	1706	1	0.41	37.236	20.95	71.408
5117	1706	1	0.41	38.789	21.454	71.417
5118	1706	2	-0.82	38.184	20.67	71.555
5119	1707	1	0.41	38.123	17.109	24.653
5120	1707	1	0.41	37.612	17.204	26.201
5121	1707	2	-0.82	38.402	17.041	25.611
5122	1708	1	0.41	8.001	33.159	4.851
5123	1708	1	0.41	7.965	34.752	5.209
5124	1708	2	-0.82	7.408	33.936	5.066
5125	1709	1	0.41	49.669	41.986	3.104
5126	1709	1	0.41	48.909	42.81	4.292
5127	1709	2	-0.82	49.074	41.904	3.904
5128	1710	1	0.41	36.77	9.835	59.309
5129	1710	1	0.41	37.986	9.602	60.374
5130	1710	2	-0.82	37.684	10.135	59.584
5131	1711	1	0.41	22.117	36.554	11.21
5132	1711	1	0.41	20.66	36.3	10.516
5133	1711	2	-0.82	21.475	35.857	10.89
5134	1712	1	0.41	34.3	15.104	50.964
5135	1712	1	0.41	33.922	13.672	51.651
5136	1712	2	-0.82	34.672	14.277	51.385
5137	1713	1	0.41	40.776	22.528	46.036
5138	1713	1	0.41	41.177	21.748	44.659
5139	1713	2	-0.82	40.789	21.641	45.574
5140	1714	1	0.41	31.007	25.573	6.756
5141	1714	1	0.41	32.168	25.357	7.883
5142	1714	2	-0.82	31.843	25.074	6.982
5143	1715	1	0.41	18.699	36.208	17.072
5144	1715	1	0.41	17.812	36.135	18.441
5145	1715	2	-0.82	18.137	35.617	17.65
5146	1716	1	0.41	25.891	28.997	29.766
5147	1716	1	0.41	26.667	29.721	31.007
5148	1716	2	-0.82	26.68	29.557	30.021
5149	1717	1	0.41	46.51	11.169	42.833
5150	1717	1	0.41	47.168	12.091	44.01
5151	1717	2	-0.82	46.334	11.901	43.492
5152	1718	1	0.41	5.97	12.802	8.599
5153	1718	1	0.41	6.638	13.628	7.359
5154	1718	2	-0.82	6.783	13.295	8.29
5155	1719	1	0.41	21.69	14.515	64.331
5156	1719	1	0.41	22.832	14.962	63.252
5157	1719	2	-0.82	22.031	15.267	63.766
5158	1720	1	0.41	42.786	37.686	39.09
5159	1720	1	0.41	44.054	37.786	38.066
5160	1720	2	-0.82	43.661	37.277	38.831
5161	1721	1	0.41	23.521	15.969	33.527
5162	1721	1	0.41	24.555	16.36	32.325
5163	1721	2	-0.82	24.387	16.42	33.308
5164	1722	1	0.41	21.232	41.878	48.354
5165	1722	1	0.41	22.767	42.28	47.969
5166	1722	2	-0.82	21.813	42.575	47.934
5167	1723	1	0.41	37.027	3.492	23.945
5168	1723	1	0.41	35.723	3.888	23.046
5169	1723	2	-0.82	36.07	3.781	23.977
5170	1724	1	0.41	43.033	19.583	4.586
5171	1724	1	0.41	43.753	18.986	5.925
5172	1724	2	-0.82	43.399	19.813	5.488
5173	1725	1	0.41	19.685	34.877	30.323
5174	1725	1	0.41	19.547	33.25	30.337
5175	1725	2	-0.82	19.041	34.112	30.352
5176	1726	1	0.41	5.321	38.023	15.143
5177	1726	1	0.41	4.832	36.543	14.656
5178	1726	2	-0.82	5.463	37.039	15.252
5179	1727	1	0.41	34.28	38.27	62.534
5180	1727	1	0.41	35.153	38.377	63.91
5181	1727	2	-0.82	34.838	37.761	63.189
5182	1728	1	0.41	31.019	11.607	47.841
5183	1728	1	0.41	30.029	12.782	47.288
5184	1728	2	-0.82	30.942	12.382	47.213
5185	1729	1	0.41	16.975	32.206	26.714
5186	1729	1	0.41	15.821	31.579	25.743
5187	1729	2	-0.82	16.657	31.377	26.252
5188	1730	1	0.41	8.879	40.964	4.434
5189	1730	1	0.41	8.513	42.553	4.531
5190	1730	2	-0.82	8.236	41.674	4.144
5191	1731	1	0.41	45.253	48.391	21.103
5192	1731	1	0.41	46.279	47.545	20.155
5193	1731	2	-0.82	46.197	48.075	20.998
5194	1732	1	0.41	17.582	32.632	2.939
5195	1732	1	0.41	18.676	33.471	2.063
5196	1732	2	-0.82	17.72	33.431	2.352
5197	1733	1	0.41	45.98	39.498	45.325
5198	1733	1	0.41	47.322	39.027	44.522
5199	1733	2	-0.82	46.948	39.693	45.166
5200	1734	1	0.41	2.076	11.848	26.23
5201	1734	1	0.41	1.469	11.862	27.746
5202	1734	2	-0.82	1.333	11.523	26.815
5203	1735	1	0.41	43.25	37.185	35.483
5204	1735	1	0.41	41.928	36.239	35.33
5205	1735	2	-0.82	42.888	36.26	35.604
5206	1736	1	0.41	0.763	12.481	45.999
5207	1736	1	0.41	2.249	11.84	46.219
5208	1736	2	-0.82	1.272	11.712	46.388
5209	1737	1	0.41	7.184	28.45	25.077
5210	1737	1	0.41	6.87	29.751	24.14
5211	1737	2	-0.82	7.547	29.05	24.364
5212	1738	1	0.41	29.061	14.086	30.802
5213	1738	1	0.41	29.867	15.334	31.479
5214	1738	2	-0.82	28.966	14.923	31.341
5215	1739	1	0.41	25.095	17.471	49.088
5216	1739	1	0.41	24.268	18.211	50.286
5217	1739	2	-0.82	24.677	18.33	49.382
5218	1740	1	0.41	45.316	3.079	46.165
5219	1740	1	0.41	45.226	2.294	44.735
5220	1740	2	-0.82	45.394	3.177	45.172
5221	1741	1	0.41	21.753	38.607	28.275
5222	1741	1	0.41	22.405	38.023	29.654
5223	1741	2	-0.82	22.583	38.239	28.694
5224	1742	1	0.41	4.466	48.876	66.909
5225	1742	1	0.41	3.531	47.572	66.608
5226	1742	2	-0.82	4.466	47.925	66.599
5227	1743	1	0.41	20.339	34.228	46.873
5228	1743	1	0.41	20.326	33.312	45.521
5229	1743	2	-0.82	19.769	33.872	46.133
5230	1744	1	0.41	37.504	14.237	15.39
5231	1744	1	0.41	37.56	15.869	15.44
5232	1744	2	-0.82	37.063	15.08	15.08
5233	1745	1	0.41	36.818	24.692	51.584
5234	1745	1	0.41	36.454	26.037	50.732
5235	1745	2	-0.82	36.146	25.119	50.977
5236	1746	1	0.41	28.356	2.185	12.174
5237	1746	1	0.41	28.856	2.088	13.725
5238	1746	2	-0.82	28.768	1.589	12.863
5239	1747	1	0.41	44.217	4.093	37.345
5240	1747	1	0.41	43.929	4.251	35.745
5241	1747	2	-0.82	43.866	3.634	36.529
5242	1748	1	0.41	32.231	1.037	67.742
5243	1748	1	0.41	31.079	1.216	66.599
5244	1748	2	-0.82	32.06	1.11	66.76
5245	1749	1	0.41	39.678	24.469	57.687
5246	1749	1	0.41	39.799	22.853	57.481
5247	1749	2	-0.82	40.057	23.745	57.109
5248	1750	1	0.41	28.193	4.265	12.871
5249	1750	1	0.41	27.123	5.479	13.09
5250	1750	2	-0.82	28.093	5.241	13.067
5251	1751	1	0.41	35.425	13.242	19.502
5252	1751	1	0.41	34.371	13.448	18.272
5253	1751	2	-0.82	35.255	13.727	18.644
5254	1752	1	0.41	47.32	46.214	76.8
5255	1752	1	0.41	48.573	45.167	76.792
5256	1752	2	-0.82	48.088	45.863	76.264
5257	1753	1	0.41	34.947	40.843	19.545
5258	1753	1	0.41	35.243	42.104	20.538
5259	1753	2	-0.82	35.362	41.75	19.611
5260	1754	1	0.41	4.292	45.034	37.178
5261	1754	1	0.41	5.559	45.976	37.594
5262	1754	2	-0.82	5.27	45.042	37.387
5263	1755	1	0.41	36.736	36.3	73.778
5264	1755	1	0.41	35.548	35.18	73.727
5265	1755	2	-0.82	35.821	36.095	73.43
5266	1756	1	0.41	7.675	41.394	2.036
5267	1756	1	0.41	6.919	39.947	2.074
5268	1756	2	-0.82	7.803	40.403	1.984
5269	1757	1	0.41	8.215	19.102	43.131
5270	1757	1	0.41	8.088	18.091	44.407
5271	1757	2	-0.82	8.398	18.176	43.46
5272	1758	1	0.41	35.086	34.805	70.944
5273	1758	1	0.41	33.766	34.304	70.123
5274	1758	2	-0.82	34.373	35.078	70.297
5275	1759	1	0.41	3.701	32.586	39.367
5276	1759	1	0.41	4.304	34.08	39.634
5277	1759	2	-0.82	3.485	33.563	39.388
5278	1760	1	0.41	35.589	9.361	15.947
5279	1760	1	0.41	37.079	10	16.147
5280	1760	2	-0.82	36.57	9.196	15.84
5281	1761	1	0.41	45.452	41.87	68.682
5282	1761	1	0.41	45.068	42.958	69.838
5283	1761	2	-0.82	44.77	42.537	68.982
5284	1762	1	0.41	8.13	42.36	73.974
5285	1762	1	0.41	7.843	43.968	73.967
5286	1762	2	-0.82	7.418	43.064	73.976
5287	1763	1	0.41	13.714	16.207	35.72
5288	1763	1	0.41	15.338	16.273	35.88
5289	1763	2	-0.82	14.482	16.039	36.339
5290	1764	1	0.41	42.655	44.648	24.137
5291	1764	1	0.41	42.46	43.806	22.752
5292	1764	2	-0.82	42.621	44.713	23.14
5293	1765	1	0.41	46.857	11.728	37.796
5294	1765	1	0.41	46.935	13.275	37.28
5295	1765	2	-0.82	47.472	12.473	37.539
5296	1766	1	0.41	19.105	29.531	15.56
5297	1766	1	0.41	17.544	29.231	15.935
5298	1766	2	-0.82	18.235	29.176	15.215
5299	1767	1	0.41	26.589	38.386	15.946
5300	1767	1	0.41	25.182	37.569	16.082
5301	1767	2	-0.82	26.078	37.582	15.641
5302	1768	1	0.41	41.458	41.898	6.855
5303	1768	1	0.41	43.016	41.854	6.367
5304	1768	2	-0.82	42.217	41.3	6.597
5305	1769	1	0.41	13.73	32.645	41.364
5306	1769	1	0.41	12.769	31.64	42.22
5307	1769	2	-0.82	13.695	32.005	42.132
5308	1770	1	0.41	12.883	40.621	60.646
5309	1770	1	0.41	13.475	41.814	61.591
5310	1770	2	-0.82	12.749	41.564	60.951
5311	1771	1	0.41	0.249	38.002	11.133
5312	1771	1	0.41	0.973	38.743	12.396
5313	1771	2	-0.82	0.1	38.574	11.94
5314	1772	1	0.41	42.493	16.335	37.542
5315	1772	1	0.41	42.628	14.712	37.415
5316	1772	2	-0.82	42.902	15.515	37.944
5317	1773	1	0.41	9.614	32.976	19.332
5318	1773	1	0.41	9.999	34.419	18.671
5319	1773	2	-0.82	10.329	33.495	18.863
5320	1774	1	0.41	8.225	8.813	68.315
5321	1774	1	0.41	9.574	9.7	68.559
5322	1774	2	-0.82	8.815	9.228	69.007
5323	1775	1	0.41	47.856	12.256	34.505
5324	1775	1	0.41	46.627	11.237	34.847
5325	1775	2	-0.82	47.211	11.596	34.12
5326	1776	1	0.41	2.32	24.43	19.923
5327	1776	1	0.41	1.1	24.742	18.884
5328	1776	2	-0.82	1.828	25.15	19.433
5329	1777	1	0.41	13.463	45.775	33.956
5330	1777	1	0.41	12.329	44.728	34.49
5331	1777	2	-0.82	12.966	44.932	33.748
5332	1778	1	0.41	39.81	1.764	39.516
5333	1778	1	0.41	41.222	1.053	39.109
5334	1778	2	-0.82	40.262	0.891	39.331
5335	1779	1	0.41	4.704	22.187	69.186
5336	1779	1	0.41	6.309	22.149	69.485
5337	1779	2	-0.82	5.487	21.592	69.372
5338	1780	1	0.41	34.484	31.948	60.865
5339	1780	1	0.41	35.189	31.46	62.255
5340	1780	2	-0.82	34.508	31.23	61.561
5341	1781	1	0.41	8.777	41.443	68.276
5342	1781	1	0.41	8.703	42.667	67.198
5343	1781	2	-0.82	9.27	42.223	67.891
5344	1782	1	0.41	45.518	44.995	59.618
5345	1782	1	0.41	46.37	45.29	58.256
5346	1782	2	-0.82	45.484	45.003	58.619
5347	1783	1	0.41	6.534	34.477	13.58
5348	1783	1	0.41	7.904	33.591	13.657
5349	1783	2	-0.82	6.972	33.623	13.297
5350	1784	1	0.41	2.236	4.208	69.712
5351	1784	1	0.41	3.064	5.323	70.571
5352	1784	2	-0.82	3.009	4.355	70.33
5353	1785	1	0.41	5.642	6.907	50.023
5354	1785	1	0.41	4.448	6.066	50.755
5355	1785	2	-0.82	4.982	6.911	50.775
5356	1786	1	0.41	17.392	19.483	70.828
5357	1786	1	0.41	18.433	20.426	69.995
5358	1786	2	-0.82	18.325	19.555	70.474
5359	1787	1	0.41	32.296	20.543	24.536
5360	1787	1	0.41	30.768	20.6	23.963
5361	1787	2	-0.82	31.482	21.115	24.436
5362	1788	1	0.41	47.131	1.456	35.421
5363	1788	1	0.41	47.648	0.533	34.178
5364	1788	2	-0.82	46.858	0.779	34.738
5365	1789	1	0.41	46.553	23.43	12.869
5366	1789	1	0.41	46.59	21.811	13.077
5367	1789	2	-0.82	46.027	22.632	13.165
5368	1790	1	0.41	23.551	21.368	17.147
5369	1790	1	0.41	22.675	22.741	17.268
5370	1790	2	-0.82	22.628	21.743	17.244
5371	1791	1	0.41	16.371	15.213	20.856
5372	1791	1	0.41	17.47	16.408	20.678
5373	1791	2	-0.82	16.56	16.18	21.024
5374	1792	1	0.41	20.232	36.133	48.12
5375	1792	1	0.41	19.317	34.91	48.698
5376	1792	2	-0.82	20.205	35.365	48.761
5377	1793	1	0.41	46.648	36.529	72.265
5378	1793	1	0.41	46.235	38.007	71.707
5379	1793	2	-0.82	46.235	37.029	71.503
5380	1794	1	0.41	18.674	37.196	50.156
5381	1794	1	0.41	17.224	36.799	49.52
5382	1794	2	-0.82	18.07	36.438	49.91
5383	1795	1	0.41	34.603	1.877	38.817
5384	1795	1	0.41	33.024	2.283	38.723
5385	1795	2	-0.82	33.672	1.522	38.734
5386	1796	1	0.41	13.496	37.209	22.165
5387	1796	1	0.41	12.578	35.878	21.934
5388	1796	2	-0.82	13.426	36.225	22.333
5389	1797	1	0.41	25.506	35.807	42.823
5390	1797	1	0.41	26.059	34.423	42.157
5391	1797	2	-0.82	25.337	34.827	42.717
5392	1798	1	0.41	12.108	0.528	50.925
5393	1798	1	0.41	12.673	0.894	49.437
5394	1798	2	-0.82	12.817	0.329	50.248
5395	1799	1	0.41	34.856	24.794	36.576
5396	1799	1	0.41	34.291	23.374	35.999
5397	1799	2	-0.82	34.484	24.328	35.772
5398	1800	1	0.41	23.591	30.162	76.536
5399	1800	1	0.41	24.085	31.718	76.533
5400	1800	2	-0.82	23.289	31.115	76.537
5401	1801	1	0.41	18.733	31.393	8.885
5402	1801	1	0.41	17.329	31.337	8.052
5403	1801	2	-0.82	18.204	31.811	8.146
5404	1802	1	0.41	27.164	49.638	39.814
5405	1802	1	0.41	26.414	48.35	39.148
5406	1802	2	-0.82	27.3	48.773	39.331
5407	1803	1	0.41	43.72	44.05	51.617
5408	1803	1	0.41	42.143	44.226	52.002
5409	1803	2	-0.82	42.885	43.568	51.882
5410	1804	1	0.41	31.595	8.697	27.081
5411	1804	1	0.41	32.321	9.469	28.323
5412	1804	2	-0.82	32.282	8.617	27.804
5413	1805	1	0.41	12.729	39.319	50.681
5414	1805	1	0.41	12.868	40.784	49.972
5415	1805	2	-0.82	12.503	40.291	50.761
5416	1806	1	0.41	48.471	30.686	38.622
5417	1806	1	0.41	49.9	29.986	38.988
5418	1806	2	-0.82	49.268	30.212	38.248
5419	1807	1	0.41	43.278	22.582	31.576
5420	1807	1	0.41	43.362	22.356	29.961
5421	1807	2	-0.82	43.883	22.595	30.78
5422	1808	1	0.41	9.828	45.307	70.025
5423	1808	1	0.41	9.781	43.696	70.289
5424	1808	2	-0.82	9.235	44.502	70.063
5425	1809	1	0.41	23.809	11.047	23.233
5426	1809	1	0.41	22.333	10.909	22.549
5427	1809	2	-0.82	22.972	11.538	22.99
5428	1810	1	0.41	36.619	18.349	52.358
5429	1810	1	0.41	36.748	18.51	50.738
5430	1810	2	-0.82	36.429	18.946	51.578
5431	1811	1	0.41	17.336	9.703	5.36
5432	1811	1	0.41	16.919	8.128	5.255
5433	1811	2	-0.82	16.57	9.062	5.324
5434	1812	1	0.41	42.904	3.122	28.776
5435	1812	1	0.41	44.259	3.907	28.312
5436	1812	2	-0.82	43.339	4.018	28.687
5437	1813	1	0.41	3.782	12.183	4.982
5438	1813	1	0.41	2.754	11.749	3.789
5439	1813	2	-0.82	3.479	12.386	4.05
5440	1814	1	0.41	20.384	40.552	41.87
5441	1814	1	0.41	20.677	40.331	43.461
5442	1814	2	-0.82	21.086	40.57	42.581
5443	1815	1	0.41	10.332	11.408	32.908
5444	1815	1	0.41	11.559	10.669	32.126
5445	1815	2	-0.82	10.929	11.444	32.106
5446	1816	1	0.41	11.387	5.218	13.476
5447	1816	1	0.41	12.521	4.05	13.355
5448	1816	2	-0.82	11.685	4.42	12.952
5449	1817	1	0.41	11.268	44.053	65.595
5450	1817	1	0.41	12.257	45.118	66.34
5451	1817	2	-0.82	11.58	44.397	66.481
5452	1818	1	0.41	47.551	28.908	61.295
5453	1818	1	0.41	48.751	27.827	61.053
5454	1818	2	-0.82	47.824	27.952	61.403
5455	1819	1	0.41	49.566	1.661	49.074
5456	1819	1	0.41	48.53	0.401	49
5457	1819	2	-0.82	48.604	1.39	49.12
5458	1820	1	0.41	10.155	15.637	3.897
5459	1820	1	0.41	11.041	16.927	3.431
5460	1820	2	-0.82	10.118	16.601	3.633
5461	1821	1	0.41	0.322	12.686	49.702
5462	1821	1	0.41	1.755	13.011	50.413
5463	1821	2	-0.82	1.041	12.323	50.295
5464	1822	1	0.41	31.688	45.426	14.992
5465	1822	1	0.41	32.566	44.051	15.031
5466	1822	2	-0.82	31.643	44.428	14.966
5467	1823	1	0.41	16.691	32.028	75.009
5468	1823	1	0.41	17.086	30.449	75.148
5469	1823	2	-0.82	16.493	31.176	75.494
5470	1824	1	0.41	2.357	3.029	27.86
5471	1824	1	0.41	3.792	2.611	27.201
5472	1824	2	-0.82	3.107	3.336	27.274
5473	1825	1	0.41	2.828	26.968	22.331
5474	1825	1	0.41	1.384	27.005	21.569
5475	1825	2	-0.82	2.136	27.562	21.921
5476	1826	1	0.41	7.219	17.577	33.266
5477	1826	1	0.41	7.554	19.006	33.983
5478	1826	2	-0.82	6.833	18.447	33.575
5479	1827	1	0.41	39.772	10.464	30.965
5480	1827	1	0.41	40.43	9.121	30.31
5481	1827	2	-0.82	40.629	9.99	30.762
5482	1828	1	0.41	0.098	19.755	31.756
5483	1828	1	0.41	0.318	19.141	33.253
5484	1828	2	-0.82	0.567	19.882	32.63
5485	1829	1	0.41	38.097	28.797	74.983
5486	1829	1	0.41	39.556	29.465	74.683
5487	1829	2	-0.82	39.029	28.616	74.669
5488	1830	1	0.41	11.092	0.983	0.709
5489	1830	1	0.41	10.422	2.451	0.96
5490	1830	2	-0.82	10.256	1.526	0.622
5491	1831	1	0.41	43.125	43.485	39.01
5492	1831	1	0.41	43.618	45.033	38.84
5493	1831	2	-0.82	43.319	44.338	39.494
5494	1832	1	0.41	6.313	41.72	20.03
5495	1832	1	0.41	5.734	41.689	21.556
5496	1832	2	-0.82	6.53	41.502	20.981
5497	1833	1	0.41	25.17	13.917	46.734
5498	1833	1	0.41	24.609	13.103	48.034
5499	1833	2	-0.82	24.752	13.063	47.045
5500	1834	1	0.41	29.397	10.341	73.774
5501	1834	1	0.41	30.176	11.75	73.501
5502	1834	2	-0.82	29.986	11.041	74.179
5503	1835	1	0.41	16.235	27.718	17.715
5504	1835	1	0.41	17.385	27.171	16.693
5505	1835	2	-0.82	16.418	27.115	16.938
5506	1836	1	0.41	27.52	31.876	65.986
5507	1836	1	0.41	29.046	32.456	65.977
5508	1836	2	-0.82	28.08	32.7	65.904
5509	1837	1	0.41	1.503	32.219	5.48
5510	1837	1	0.41	3.122	32.015	5.547
5511	1837	2	-0.82	2.293	31.804	5.029
5512	1838	1	0.41	43.76	28.003	28.668
5513	1838	1	0.41	42.982	27.216	27.468
5514	1838	2	-0.82	43.769	27.79	27.691
5515	1839	1	0.41	21.229	13.256	33.069
5516	1839	1	0.41	21.684	14.76	33.516
5517	1839	2	-0.82	21.23	13.921	33.816
5518	1840	1	0.41	18.443	48.982	61.867
5519	1840	1	0.41	19.012	49.9	60.642
5520	1840	2	-0.82	18.263	49.308	60.938
5521	1841	1	0.41	34.287	4.683	70.773
5522	1841	1	0.41	32.796	5.116	70.265
5523	1841	2	-0.82	33.626	4.614	70.025
5524	1842	1	0.41	18.515	0.617	57.432
5525	1842	1	0.41	20.017	0.652	56.791
5526	1842	2	-0.82	19.429	0.212	57.47
5527	1843	1	0.41	45.671	11.851	10.081
5528	1843	1	0.41	44.059	11.984	9.859
5529	1843	2	-0.82	44.911	12.493	9.975
5530	1844	1	0.41	21.953	15.119	24.214
5531	1844	1	0.41	22.691	16.559	24.433
5532	1844	2	-0.82	21.883	16.014	24.654
5533	1845	1	0.41	49.891	5.25	47.327
5534	1845	1	0.41	49.9	5.505	45.714
5535	1845	2	-0.82	49.391	5.655	46.561
5536	1846	1	0.41	42.188	18.834	32.017
5537	1846	1	0.41	40.729	18.113	32.154
5538	1846	2	-0.82	41.2	18.989	32.054
5539	1847	1	0.41	33.765	34.072	42.256
5540	1847	1	0.41	32.947	34.984	43.335
5541	1847	2	-0.82	33.091	34.803	42.363
5542	1848	1	0.41	21.991	31.882	55.722
5543	1848	1	0.41	21.739	31.335	57.24
5544	1848	2	-0.82	22.158	32.059	56.692
5545	1849	1	0.41	44.441	16.38	19.638
5546	1849	1	0.41	44.647	17.77	20.471
5547	1849	2	-0.82	44.589	17.366	19.558
5548	1850	1	0.41	41.668	20.717	23.837
5549	1850	1	0.41	42.305	20.051	25.185
5550	1850	2	-0.82	41.647	20.718	24.837
5551	1851	1	0.41	39.891	45.868	76.149
5552	1851	1	0.41	41.028	46.843	76.8
5553	1851	2	-0.82	40.24	46.805	76.187
5554	1852	1	0.41	2.921	33.088	29.577
5555	1852	1	0.41	3.137	34.699	29.732
5556	1852	2	-0.82	3.593	33.809	29.745
5557	1853	1	0.41	0.1	38.111	29.745
5558	1853	1	0.41	1.26	37.104	29.191
5559	1853	2	-0.82	0.341	37.154	29.579
5560	1854	1	0.41	10.42	22.643	62.506
5561	1854	1	0.41	9.969	21.092	62.743
5562	1854	2	-0.82	10.723	21.69	62.476
5563	1855	1	0.41	35.258	1.457	19.509
5564	1855	1	0.41	33.739	1.878	19.082
5565	1855	2	-0.82	34.295	1.43	19.78
5566	1856	1	0.41	11.445	12.484	41.363
5567	1856	1	0.41	12.197	11.05	41.573
5568	1856	2	-0.82	12	11.937	41.989
5569	1857	1	0.41	34.299	22.565	71.185
5570	1857	1	0.41	33.048	22.53	70.136
5571	1857	2	-0.82	33.867	23.031	70.413
5572	1858	1	0.41	21.461	28.979	65.464
5573	1858	1	0.41	20.125	28.986	66.404
5574	1858	2	-0.82	20.695	28.43	65.8
5575	1859	1	0.41	42.399	43.993	67.62
5576	1859	1	0.41	43.156	45.438	67.688
5577	1859	2	-0.82	42.277	44.983	67.55
5578	1860	1	0.41	20.804	18.525	58.654
5579	1860	1	0.41	20.347	19.85	59.492
5580	1860	2	-0.82	20.993	19.089	59.458
5581	1861	1	0.41	11.585	6.737	17.035
5582	1861	1	0.41	11.149	7.947	18.042
5583	1861	2	-0.82	11.915	7.396	17.711
5584	1862	1	0.41	41.945	33.115	58.754
5585	1862	1	0.41	41.221	32.808	60.185
5586	1862	2	-0.82	41.171	33.345	59.344
5587	1863	1	0.41	20.842	42.223	74.524
5588	1863	1	0.41	21.668	41.957	73.141
5589	1863	2	-0.82	21.573	42.561	73.931
5590	1864	1	0.41	4.09	10.168	54.093
5591	1864	1	0.41	5.423	9.262	54.357
5592	1864	2	-0.82	4.426	9.245	54.284
5593	1865	1	0.41	34.888	12.637	9.203
5594	1865	1	0.41	36.493	12.937	9.235
5595	1865	2	-0.82	35.797	12.221	9.197
5596	1866	1	0.41	40.88	27.178	30.461
5597	1866	1	0.41	40.151	28.511	31.059
5598	1866	2	-0.82	41.023	28.118	30.77
5599	1867	1	0.41	10.652	30.339	34.98
5600	1867	1	0.41	11.328	31.784	35.327
5601	1867	2	-0.82	10.476	31.318	35.092
5602	1868	1	0.41	23.295	26.304	76.549
5603	1868	1	0.41	24.909	26.057	76.513
5604	1868	2	-0.82	24.189	26.75	76.507
5605	1869	1	0.41	12.172	29.033	49.236
5606	1869	1	0.41	13.236	30.153	49.767
5607	1869	2	-0.82	12.277	29.979	49.545
5608	1870	1	0.41	46.705	19.033	15.934
5609	1870	1	0.41	47.055	19.026	14.339
5610	1870	2	-0.82	46.768	19.595	15.109
5611	1871	1	0.41	35.468	27.471	67.956
5612	1871	1	0.41	34.764	27.349	66.487
5613	1871	2	-0.82	34.732	27.814	67.372
5614	1872	1	0.41	15.443	22.089	21.042
5615	1872	1	0.41	16.118	21.366	22.341
5616	1872	2	-0.82	15.852	22.243	21.942
5617	1873	1	0.41	33.164	13.485	29.024
5618	1873	1	0.41	34.122	14.309	30.059
5619	1873	2	-0.82	33.255	14.323	29.561
5620	1874	1	0.41	2.718	33.569	47.987
5621	1874	1	0.41	3.905	34.621	48.377
5622	1874	2	-0.82	3.701	33.672	48.137
5623	1875	1	0.41	36.331	5.745	51.242
5624	1875	1	0.41	36.165	4.165	50.865
5625	1875	2	-0.82	35.697	4.972	51.222
5626	1876	1	0.41	27.6	18.908	12.463
5627	1876	1	0.41	26.588	17.634	12.606
5628	1876	2	-0.82	26.649	18.631	12.603
5629	1877	1	0.41	39.021	1.383	74.539
5630	1877	1	0.41	40.473	0.636	74.526
5631	1877	2	-0.82	39.714	0.955	73.959
5632	1878	1	0.41	28.456	32.798	27.025
5633	1878	1	0.41	27.584	32.379	25.709
5634	1878	2	-0.82	27.941	32.061	26.587
5635	1879	1	0.41	47.358	36.69	58.306
5636	1879	1	0.41	47.76	36.252	56.785
5637	1879	2	-0.82	47.663	35.934	57.728
5638	1880	1	0.41	5.801	12.483	63.857
5639	1880	1	0.41	4.644	13.017	62.837
5640	1880	2	-0.82	4.911	12.276	63.451
5641	1881	1	0.41	41.932	37.638	44.15
5642	1881	1	0.41	43.417	38.303	44.285
5643	1881	2	-0.82	42.914	37.468	44.066
5644	1882	1	0.41	42.655	32.716	14.45
5645	1882	1	0.41	42.817	32.611	16.072
5646	1882	2	-0.82	42.982	33.185	15.271
5647	1883	1	0.41	26.807	47.591	62.4
5648	1883	1	0.41	25.372	48.314	62.111
5649	1883	2	-0.82	25.961	47.923	62.817
5650	1884	1	0.41	48.864	7.398	51.362
5651	1884	1	0.41	48.329	6.395	52.534
5652	1884	2	-0.82	48.988	6.503	51.79
5653	1885	1	0.41	22.494	39.11	38.904
5654	1885	1	0.41	23.199	39.155	40.376
5655	1885	2	-0.82	22.38	39.395	39.855
5656	1886	1	0.41	16.067	36.538	54.139
5657	1886	1	0.41	16.346	37.785	55.155
5658	1886	2	-0.82	16.598	36.845	54.929
5659	1887	1	0.41	45.064	48.437	36.359
5660	1887	1	0.41	44.943	49.9	37.074
5661	1887	2	-0.82	45.565	49.261	36.623
5662	1888	1	0.41	27.075	18.515	6.001
5663	1888	1	0.41	26.987	17.051	5.281
5664	1888	2	-0.82	27.276	17.54	6.103
5665	1889	1	0.41	29.576	42.562	16.29
5666	1889	1	0.41	28.373	42.09	17.289
5667	1889	2	-0.82	29.217	42.621	17.222
5668	1890	1	0.41	14.162	35.127	43.946
5669	1890	1	0.41	15.526	35.242	44.838
5670	1890	2	-0.82	14.532	35.353	44.848
5671	1891	1	0.41	3.407	30.624	47.189
5672	1891	1	0.41	3.434	31.479	48.58
5673	1891	2	-0.82	3.86	31.366	47.683
5674	1892	1	0.41	37.766	25.978	11.827
5675	1892	1	0.41	37.705	24.915	13.065
5676	1892	2	-0.82	37.639	25.017	12.073
5677	1893	1	0.41	4.358	22.514	49.643
5678	1893	1	0.41	5.135	21.097	49.874
5679	1893	2	-0.82	5.25	22.086	49.79
5680	1894	1	0.41	36.542	0.484	66.697
5681	1894	1	0.41	37.652	1.491	66.048
5682	1894	2	-0.82	36.725	1.128	65.953
5683	1895	1	0.41	27.942	23.257	39.247
5684	1895	1	0.41	27.881	24.889	39.255
5685	1895	2	-0.82	27.339	24.051	39.317
5686	1896	1	0.41	43.584	4.959	24.391
5687	1896	1	0.41	42.447	3.82	24.114
5688	1896	2	-0.82	42.603	4.792	24.286
5689	1897	1	0.41	34.216	39.915	65.173
5690	1897	1	0.41	33.134	39.216	64.169
5691	1897	2	-0.82	33.252	39.681	65.046
5692	1898	1	0.41	44.255	49.9	71.845
5693	1898	1	0.41	43.284	49.678	70.552
5694	1898	2	-0.82	43.554	49.313	71.442
5695	1899	1	0.41	13.855	38.661	57.658
5696	1899	1	0.41	14.561	37.222	57.344
5697	1899	2	-0.82	13.863	37.687	57.888
5698	1900	1	0.41	24.171	13.218	71.194
5699	1900	1	0.41	25.144	14.401	70.628
5700	1900	2	-0.82	24.953	13.805	71.407
5701	1901	1	0.41	14.252	5.812	46.467
5702	1901	1	0.41	13.778	4.265	46.24
5703	1901	2	-0.82	14.565	4.881	46.276
5704	1902	1	0.41	19.904	26.377	65.73
5705	1902	1	0.41	19.595	24.783	65.553
5706	1902	2	-0.82	20.316	25.473	65.61
5707	1903	1	0.41	13.492	9.52	14.307
5708	1903	1	0.41	13.014	11.069	14.109
5709	1903	2	-0.82	12.713	10.146	14.348
5710	1904	1	0.41	40.168	14.754	7.923
5711	1904	1	0.41	40.615	15.63	6.619
5712	1904	2	-0.82	40.892	14.907	7.25
5713	1905	1	0.41	23.409	4.569	36.346
5714	1905	1	0.41	22.767	4.622	37.846
5715	1905	2	-0.82	22.675	4.952	36.908
5716	1906	1	0.41	7.486	21.821	32.407
5717	1906	1	0.41	5.871	21.76	32.17
5718	1906	2	-0.82	6.726	21.246	32.105
5719	1907	1	0.41	27.023	7.106	47.089
5720	1907	1	0.41	28.085	6.108	47.825
5721	1907	2	-0.82	27.891	7.058	47.584
5722	1908	1	0.41	47.227	0.892	70.6
5723	1908	1	0.41	46.403	1.725	69.463
5724	1908	2	-0.82	46.383	1.392	70.405
5725	1909	1	0.41	36.658	16.937	69.396
5726	1909	1	0.41	36.106	18.472	69.484
5727	1909	2	-0.82	35.845	17.508	69.518
5728	1910	1	0.41	43.734	27.395	74.983
5729	1910	1	0.41	43.478	28.94	75.447
5730	1910	2	-0.82	44.071	28.335	74.917
5731	1911	1	0.41	38.573	39.589	43.714
5732	1911	1	0.41	36.967	39.306	43.804
5733	1911	2	-0.82	37.676	40.01	43.845
5734	1912	1	0.41	8.73	6.628	32.517
5735	1912	1	0.41	8.402	6.862	34.1
5736	1912	2	-0.82	8.294	6.237	33.328
5737	1913	1	0.41	27.943	35.944	56.109
5738	1913	1	0.41	29.066	35.736	57.276
5739	1913	2	-0.82	28.798	35.482	56.347
5740	1914	1	0.41	21.641	20.506	76.628
5741	1914	1	0.41	22.505	20.3	75.257
5742	1914	2	-0.82	21.953	20.945	75.785
5743	1915	1	0.41	4.784	14.158	47.061
5744	1915	1	0.41	4.242	12.742	46.454
5745	1915	2	-0.82	4.835	13.528	46.285
5746	1916	1	0.41	36.092	47.923	27.366
5747	1916	1	0.41	37.339	47.578	28.362
5748	1916	2	-0.82	36.849	48.311	27.892
5749	1917	1	0.41	30.188	26.328	24.036
5750	1917	1	0.41	30.801	24.815	24.019
5751	1917	2	-0.82	29.964	25.357	23.951
5752	1918	1	0.41	20.008	30.695	2.189
5753	1918	1	0.41	20.171	32.05	1.292
5754	1918	2	-0.82	20.467	31.581	2.124
5755	1919	1	0.41	39.214	5.464	4.874
5756	1919	1	0.41	40.218	6.734	4.66
5757	1919	2	-0.82	40.158	5.737	4.69
5758	1920	1	0.41	31.94	9.629	36.32
5759	1920	1	0.41	32.897	8.418	35.786
5760	1920	2	-0.82	32.147	8.653	36.403
5761	1921	1	0.41	33.165	48.504	15.09
5762	1921	1	0.41	33.279	49.899	15.93
5763	1921	2	-0.82	33.412	49.471	15.036
5764	1922	1	0.41	41.734	38.442	26.017
5765	1922	1	0.41	40.851	39.034	27.256
5766	1922	2	-0.82	41.094	38.208	26.749
5767	1923	1	0.41	46.048	36.205	44.867
5768	1923	1	0.41	47.592	36.733	44.817
5769	1923	2	-0.82	47.007	35.923	44.839
5770	1924	1	0.41	39.227	26.423	13.571
5771	1924	1	0.41	40.656	25.665	13.795
5772	1924	2	-0.82	40.202	26.555	13.75
5773	1925	1	0.41	13.446	20.583	24.974
5774	1925	1	0.41	14.826	19.709	24.985
5775	1925	2	-0.82	13.827	19.658	24.98
5776	1926	1	0.41	2.674	29.661	75.113
5777	1926	1	0.41	1.797	31.015	75.367
5778	1926	2	-0.82	1.753	30.022	75.261
5779	1927	1	0.41	4.861	9.204	69.192
5780	1927	1	0.41	5.131	10.3	70.372
5781	1927	2	-0.82	4.79	10.17	69.442
5782	1928	1	0.41	27.958	26.004	0.734
5783	1928	1	0.41	29.339	25.132	0.717
5784	1928	2	-0.82	28.415	25.191	1.094
5785	1929	1	0.41	35.811	45.782	60.807
5786	1929	1	0.41	35.847	46.859	62.034
5787	1929	2	-0.82	35.395	46.042	61.678
5788	1930	1	0.41	34.283	27.404	9.405
5789	1930	1	0.41	32.835	27.4	8.649
5790	1930	2	-0.82	33.499	26.84	9.144
5791	1931	1	0.41	34.219	1.765	28.499
5792	1931	1	0.41	32.779	1.129	28.067
5793	1931	2	-0.82	33.228	1.842	28.604
5794	1932	1	0.41	4.617	8.564	39.185
5795	1932	1	0.41	5.721	9.698	39.586
5796	1932	2	-0.82	4.744	9.504	39.501
5797	1933	1	0.41	31.063	11.466	34.621
5798	1933	1	0.41	30.248	10.984	35.952
5799	1933	2	-0.82	30.595	11.775	35.449
5800	1934	1	0.41	10.623	7.871	27.155
5801	1934	1	0.41	11.477	8.201	28.507
5802	1934	2	-0.82	11.277	8.501	27.575
5803	1935	1	0.41	47.338	4.558	53.231
5804	1935	1	0.41	46.095	3.724	52.579
5805	1935	2	-0.82	46.354	4.565	53.053
5806	1936	1	0.41	10.517	40.246	51.706
5807	1936	1	0.41	11.702	40.508	52.798
5808	1936	2	-0.82	10.782	40.142	52.665
5809	1937	1	0.41	38.443	36.12	16.435
5810	1937	1	0.41	38.635	37.726	16.656
5811	1937	2	-0.82	38.279	36.884	17.059
5812	1938	1	0.41	26.339	38.429	24.821
5813	1938	1	0.41	27.445	39.527	25.31
5814	1938	2	-0.82	26.581	39.399	24.823
5815	1939	1	0.41	41.553	19.544	52.968
5816	1939	1	0.41	40.726	18.397	52.152
5817	1939	2	-0.82	41.26	18.588	52.975
5818	1940	1	0.41	21.762	43.658	76.175
5819	1940	1	0.41	22.014	45.234	75.828
5820	1940	2	-0.82	21.539	44.402	75.544
5821	1941	1	0.41	12.783	32.6	6.519
5822	1941	1	0.41	13.154	32.966	8.066
5823	1941	2	-0.82	12.638	32.347	7.475
5824	1942	1	0.41	26.721	26.32	13.126
5825	1942	1	0.41	25.642	25.127	13.408
5826	1942	2	-0.82	25.755	26.112	13.28
5827	1943	1	0.41	4.858	16.823	33.907
5828	1943	1	0.41	5.383	15.35	34.379
5829	1943	2	-0.82	5.666	16.273	34.119
5830	1944	1	0.41	38.327	2.091	45.265
5831	1944	1	0.41	39.136	3.509	45.279
5832	1944	2	-0.82	38.236	3.083	45.357
5833	1945	1	0.41	47.694	11.971	56.958
5834	1945	1	0.41	47.706	13.602	57.02
5835	1945	2	-0.82	48.272	12.78	57.067
5836	1946	1	0.41	0.209	41.415	65.484
5837	1946	1	0.41	1.496	41.136	66.451
5838	1946	2	-0.82	0.499	41.104	66.39
5839	1947	1	0.41	48.15	41.1	8.17
5840	1947	1	0.41	47.566	39.583	8.326
5841	1947	2	-0.82	47.319	40.546	8.219
5842	1948	1	0.41	34.942	26.21	24.017
5843	1948	1	0.41	36.193	26.885	23.212
5844	1948	2	-0.82	35.836	26.037	23.604
5845	1949	1	0.41	37.319	33.379	59.485
5846	1949	1	0.41	36.442	34.341	60.471
5847	1949	2	-0.82	37.366	34.054	60.221
5848	1950	1	0.41	43.289	13.498	17.78
5849	1950	1	0.41	43.492	13.418	16.162
5850	1950	2	-0.82	43.36	14.033	16.938
5851	1951	1	0.41	28.902	44.123	54.435
5852	1951	1	0.41	29.496	42.886	55.321
5853	1951	2	-0.82	29.328	43.219	54.394
5854	1952	1	0.41	9.979	35.417	49.106
5855	1952	1	0.41	10.566	36.94	49.107
5856	1952	2	-0.82	10.811	35.972	49.113
5857	1953	1	0.41	1.851	0.274	56.62
5858	1953	1	0.41	2.953	1.435	56.941
5859	1953	2	-0.82	1.979	1.243	56.831
5860	1954	1	0.41	28.602	28.25	30.773
5861	1954	1	0.41	28.006	26.815	30.27
5862	1954	2	-0.82	27.799	27.654	30.772
5863	1955	1	0.41	5.627	3.105	65.096
5864	1955	1	0.41	6.055	1.632	64.536
5865	1955	2	-0.82	5.819	2.157	65.353
5866	1956	1	0.41	12.673	1.173	17.048
5867	1956	1	0.41	11.154	1.772	17.014
5868	1956	2	-0.82	11.712	0.974	17.241
5869	1957	1	0.41	12.589	30.22	8.035
5870	1957	1	0.41	13.501	28.869	8.142
5871	1957	2	-0.82	12.567	29.222	8.102
5872	1958	1	0.41	15.593	23.224	53.495
5873	1958	1	0.41	14.409	24.349	53.489
5874	1958	2	-0.82	15.214	24.008	53.004
5875	1959	1	0.41	17.629	9.827	31.747
5876	1959	1	0.41	17.673	8.299	31.171
5877	1959	2	-0.82	18.067	9.214	31.088
5878	1960	1	0.41	5.79	13.336	38.369
5879	1960	1	0.41	5.486	14.406	37.173
5880	1960	2	-0.82	5.081	13.878	37.918
5881	1961	1	0.41	17.732	34.848	14.11
5882	1961	1	0.41	17.292	35.597	15.493
5883	1961	2	-0.82	16.983	35.308	14.588
5884	1962	1	0.41	37.542	49.901	71.227
5885	1962	1	0.41	36.362	49.434	72.255
5886	1962	2	-0.82	36.625	49.507	71.293
5887	1963	1	0.41	32.981	29.429	45.354
5888	1963	1	0.41	34.361	28.763	44.789
5889	1963	2	-0.82	33.817	28.942	45.608
5890	1964	1	0.41	2.243	32.456	43.409
5891	1964	1	0.41	3.226	33.636	42.854
5892	1964	2	-0.82	2.302	33.426	43.17
5893	1965	1	0.41	28.905	13.533	0.1
5894	1965	1	0.41	30.086	12.422	0.294
5895	1965	2	-0.82	29.892	13.396	0.184
5896	1966	1	0.41	28.971	41.675	1.374
5897	1966	1	0.41	30.468	42.242	1.055
5898	1966	2	-0.82	29.522	42.21	0.734
5899	1967	1	0.41	28.126	45.977	1.165
5900	1967	1	0.41	28.498	45.132	2.512
5901	1967	2	-0.82	28.542	45.137	1.513
5902	1968	1	0.41	26.436	35.523	17.012
5903	1968	1	0.41	26.232	34.175	17.911
5904	1968	2	-0.82	26.894	34.856	17.599
5905	1969	1	0.41	7.32	21.819	18.54
5906	1969	1	0.41	5.796	22.193	18.087
5907	1969	2	-0.82	6.653	21.767	17.797
5908	1970	1	0.41	24.836	30.774	5.219
5909	1970	1	0.41	23.909	30.757	6.563
5910	1970	2	-0.82	24.164	30.249	5.741
5911	1971	1	0.41	4.671	45.269	52.008
5912	1971	1	0.41	5.425	43.824	51.915
5913	1971	2	-0.82	4.54	44.287	51.87
5914	1972	1	0.41	42.555	43.712	7.452
5915	1972	1	0.41	43.375	44.797	6.549
5916	1972	2	-0.82	42.586	44.185	6.571
5917	1973	1	0.41	42.847	16.661	49.245
5918	1973	1	0.41	44.131	15.719	48.88
5919	1973	2	-0.82	43.386	15.867	49.53
5920	1974	1	0.41	35.491	22.297	37.496
5921	1974	1	0.41	36.951	22.709	38.102
5922	1974	2	-0.82	36.439	22.519	37.265
5923	1975	1	0.41	34.38	23.529	4.056
5924	1975	1	0.41	34.393	23.843	5.658
5925	1975	2	-0.82	34.814	23.306	4.928
5926	1976	1	0.41	37.809	44.772	7.769
5927	1976	1	0.41	37.871	45.775	6.481
5928	1976	2	-0.82	37.38	45.01	6.897
5929	1977	1	0.41	16.534	20.423	32.946
5930	1977	1	0.41	16.505	21.935	33.562
5931	1977	2	-0.82	16.806	20.995	33.72
5932	1978	1	0.41	35.471	25.652	10.228
5933	1978	1	0.41	34.898	25.184	8.772
5934	1978	2	-0.82	35.291	24.867	9.635
5935	1979	1	0.41	28.595	0.84	57.31
5936	1979	1	0.41	27.185	0.214	57.846
5937	1979	2	-0.82	28.178	0.099	57.837
5938	1980	1	0.41	37.6	2.011	71.381
5939	1980	1	0.41	37.349	2.744	72.818
5940	1980	2	-0.82	36.904	2.328	72.026
5941	1981	1	0.41	42.966	12.068	12.592
5942	1981	1	0.41	44.261	12.577	13.447
5943	1981	2	-0.82	43.586	11.847	13.345
5944	1982	1	0.41	11.781	46.94	6.258
5945	1982	1	0.41	12.801	45.726	5.867
5946	1982	2	-0.82	12.714	46.592	6.357
5947	1983	1	0.41	10.495	5.213	76.8
5948	1983	1	0.41	10.127	3.625	76.693
5949	1983	2	-0.82	9.758	4.553	76.65
5950	1984	1	0.41	10.688	37.093	21.073
5951	1984	1	0.41	11.464	38.053	22.142
5952	1984	2	-0.82	11.066	38.006	21.227
5953	1985	1	0.41	44.735	33.4	37.868
5954	1985	1	0.41	45.171	31.875	38.259
5955	1985	2	-0.82	45.503	32.763	37.94
5956	1986	1	0.41	23.804	25.086	29.832
5957	1986	1	0.41	25.171	24.382	29.282
5958	1986	2	-0.82	24.242	24.215	29.61
5959	1987	1	0.41	7.097	19.965	66.134
5960	1987	1	0.41	7.61	18.604	66.877
5961	1987	2	-0.82	7.38	19.016	65.996
5962	1988	1	0.41	4.739	36.042	24.817
5963	1988	1	0.41	5.997	36.959	24.323
5964	1988	2	-0.82	5.274	36.337	24.025
5965	1989	1	0.41	12.733	30.637	3.578
5966	1989	1	0.41	13.01	32.233	3.778
5967	1989	2	-0.82	12.716	31.393	4.232
5968	1990	1	0.41	48.201	24.613	7.2
5969	1990	1	0.41	49.137	25.337	8.325
5970	1990	2	-0.82	49.003	25.192	7.346
5971	1991	1	0.41	38.171	32.374	24.363
5972	1991	1	0.41	39.613	32.675	23.658
5973	1991	2	-0.82	38.724	33.065	23.896
5974	1992	1	0.41	7.016	47.373	50.564
5975	1992	1	0.41	6.67	48.006	52.029
5976	1992	2	-0.82	7.296	47.414	51.524
5977	1993	1	0.41	23.087	2.465	3.74
5978	1993	1	0.41	24.706	2.338	3.564
5979	1993	2	-0.82	23.967	2.9	3.934
5980	1994	1	0.41	20.625	19.029	68.397
5981	1994	1	0.41	22.086	19.342	69.057
5982	1994	2	-0.82	21.505	18.632	68.66
5983	1995	1	0.41	2.915	24.107	28.915
5984	1995	1	0.41	4.297	23.59	29.615
5985	1995	2	-0.82	3.307	23.459	29.568
5986	1996	1	0.41	4.596	42.049	8.241
5987	1996	1	0.41	3.837	40.614	8.412
5988	1996	2	-0.82	3.705	41.599	8.31
5989	1997	1	0.41	32.513	28.743	68.748
5990	1997	1	0.41	33.263	30.189	68.866
5991	1997	2	-0.82	32.543	29.679	68.396
5992	1998	1	0.41	45.657	14.218	7.253
5993	1998	1	0.41	44.624	13.566	6.169
5994	1998	2	-0.82	45.469	13.42	6.681
5995	1999	1	0.41	49.9	13.857	14.232
5996	1999	1	0.41	48.895	12.574	14.334
5997	1999	2	-0.82	49.79	12.933	14.597
5998	2000	1	0.41	33.861	34.402	33.486
5999	2000	1	0.41	33.231	34.137	34.969
6000	2000	2	-0.82	33.024	34.418	34.032
6001	2001	1	0.41	48.81	32.52	61.864
6002	2001	1	0.41	48.842	32.712	63.485
6003	2001	2	-0.82	48.352	32.291	62.723
6004	2002	1	0.41	43.872	30.465	71.579
6005	2002	1	0.41	42.26	30.309	71.783
6006	2002	2	-0.82	42.975	30.712	71.213
6007	2003	1	0.41	10.339	23.229	34.724
6008	2003	1	0.41	10.266	23.557	33.126
6009	2003	2	-0.82	10.835	23.615	33.946
6010	2004	1	0.41	16.473	9.556	1.49
6011	2004	1	0.41	15.09	8.777	1.871
6012	2004	2	-0.82	16.029	8.662	1.55
6013	2005	1	0.41	14.154	37.035	24.256
6014	2005	1	0.41	15.541	37.593	24.914
6015	2005	2	-0.82	14.832	37.77	24.232
6016	2006	1	0.41	27.859	39.107	30.707
6017	2006	1	0.41	26.798	38.263	31.616
6018	2006	2	-0.82	27.488	38.986	31.627
6019	2007	1	0.41	49.406	9.149	48.84
6020	2007	1	0.41	49.432	8.755	47.256
6021	2007	2	-0.82	49.901	9.262	47.978
6022	2008	1	0.41	14.704	20.905	10.469
6023	2008	1	0.41	15.702	19.942	9.605
6024	2008	2	-0.82	15.272	20.082	10.497
6025	2009	1	0.41	19.517	39.264	7.293
6026	2009	1	0.41	19.61	40.251	5.995
6027	2009	2	-0.82	19.273	40.165	6.932
6028	2010	1	0.41	4.541	30.392	76.191
6029	2010	1	0.41	4.108	31.778	75.444
6030	2010	2	-0.82	4.7	31.379	76.143
6031	2011	1	0.41	44.273	45.829	74.728
6032	2011	1	0.41	42.979	46.257	73.828
6033	2011	2	-0.82	43.917	45.913	73.797
6034	2012	1	0.41	7.796	22.101	8.583
6035	2012	1	0.41	8.339	22.578	10.048
6036	2012	2	-0.82	8.607	22.352	9.112
6037	2013	1	0.41	49.491	14.113	7.28
6038	2013	1	0.41	48.08	13.298	7.384
6039	2013	2	-0.82	49.04	13.236	7.112
6040	2014	1	0.41	20.537	38.143	32.916
6041	2014	1	0.41	22.151	38.155	33.162
6042	2014	2	-0.82	21.316	38.702	33.201
6043	2015	1	0.41	9.458	15.476	15.845
6044	2015	1	0.41	10.562	14.276	15.934
6045	2015	2	-0.82	10.363	15.222	16.187
6046	2016	1	0.41	35.36	21.46	52.181
6047	2016	1	0.41	35.747	22.79	51.315
6048	2016	2	-0.82	36.079	21.908	51.648
6049	2017	1	0.41	31.554	45.347	34.902
6050	2017	1	0.41	31.673	45.506	33.281
6051	2017	2	-0.82	31.159	45.782	34.092
6052	2018	1	0.41	3.692	24.583	62.129
6053	2018	1	0.41	5.142	25.013	61.514
6054	2018	2	-0.82	4.663	24.707	62.336
6055	2019	1	0.41	21.547	38.806	49.665
6056	2019	1	0.41	20.99	37.281	49.837
6057	2019	2	-0.82	21.015	38.077	49.234
6058	2020	1	0.41	22.263	30.985	37.435
6059	2020	1	0.41	22.715	32.047	38.591
6060	2020	2	-0.82	22.995	31.244	38.066
6061	2021	1	0.41	34.019	43.392	0.116
6062	2021	1	0.41	34.35	41.793	0.169
6063	2021	2	-0.82	33.621	42.474	0.1
6064	2022	1	0.41	1.78	6.802	17.305
6065	2022	1	0.41	1.369	7.787	18.542
6066	2022	2	-0.82	1.3	6.857	18.181
6067	2023	1	0.41	26.789	37.076	74.981
6068	2023	1	0.41	26.518	37.804	76.417
6069	2023	2	-0.82	26.716	37.956	75.45
6070	2024	1	0.41	0.686	48.904	32.389
6071	2024	1	0.41	0.577	48.883	30.76
6072	2024	2	-0.82	0.977	49.355	31.545
6073	2025	1	0.41	25.759	34.101	74.825
6074	2025	1	0.41	26.223	35.298	73.816
6075	2025	2	-0.82	25.515	34.997	74.454
6076	2026	1	0.41	23.619	6.732	9.465
6077	2026	1	0.41	24.748	7.726	8.828
6078	2026	2	-0.82	24.491	6.771	8.975
6079	2027	1	0.41	34.314	42.361	56.018
6080	2027	1	0.41	34.802	43.919	56.006
6081	2027	2	-0.82	35.108	42.968	56.006
6082	2028	1	0.41	38.196	23.561	19.338
6083	2028	1	0.41	37.94	25.168	19.476
6084	2028	2	-0.82	37.529	24.296	19.212
6085	2029	1	0.41	34.751	18.743	71.248
6086	2029	1	0.41	33.148	18.661	71.549
6087	2029	2	-0.82	33.974	19.212	71.669
6088	2030	1	0.41	25.092	41.447	21.274
6089	2030	1	0.41	24.36	40.049	20.854
6090	2030	2	-0.82	25.206	40.578	20.791
6091	2031	1	0.41	2.952	47.069	61.77
6092	2031	1	0.41	2.597	48.662	61.698
6093	2031	2	-0.82	3.336	47.989	61.69
6094	2032	1	0.41	24.246	32.572	43.648
6095	2032	1	0.41	23.413	33.783	42.937
6096	2032	2	-0.82	23.664	33.369	43.811
6097	2033	1	0.41	2.08	46.145	23.58
6098	2033	1	0.41	2.119	44.902	24.638
6099	2033	2	-0.82	2.484	45.251	23.775
6100	2034	1	0.41	31.827	44.868	12.744
6101	2034	1	0.41	30.951	46.238	12.895
6102	2034	2	-0.82	30.908	45.239	12.873
6103	2035	1	0.41	45.174	45.615	13.346
6104	2035	1	0.41	46.739	45.228	13.607
6105	2035	2	-0.82	45.981	45.807	13.905
6106	2036	1	0.41	39.358	21.477	49.441
6107	2036	1	0.41	40.768	22.298	49.39
6108	2036	2	-0.82	39.773	22.386	49.402
6109	2037	1	0.41	19.824	43.874	0.594
6110	2037	1	0.41	18.414	44.656	0.336
6111	2037	2	-0.82	19.409	44.752	0.356
6112	2038	1	0.41	18.07	46.284	42.89
6113	2038	1	0.41	16.955	47.185	43.673
6114	2038	2	-0.82	17.102	46.357	43.132
6115	2039	1	0.41	2.864	44.579	54.493
6116	2039	1	0.41	2.94	43.055	53.912
6117	2039	2	-0.82	2.924	43.612	54.741
6118	2040	1	0.41	39.973	35.633	53.111
6119	2040	1	0.41	41.593	35.699	52.921
6120	2040	2	-0.82	40.713	35.933	52.509
6121	2041	1	0.41	2.759	12.854	69.268
6122	2041	1	0.41	1.593	13.332	68.229
6123	2041	2	-0.82	2.087	12.544	68.595
6124	2042	1	0.41	34.629	44.294	62.995
6125	2042	1	0.41	36.105	44.842	63.43
6126	2042	2	-0.82	35.208	44.558	63.767
6127	2043	1	0.41	17.362	16.174	68.08
6128	2043	1	0.41	16.745	17.403	67.199
6129	2043	2	-0.82	17.587	16.952	67.493
6130	2044	1	0.41	8.488	42.395	29.821
6131	2044	1	0.41	9.046	40.981	30.418
6132	2044	2	-0.82	8.275	41.428	29.965
6133	2045	1	0.41	17.247	12.262	72.856
6134	2045	1	0.41	18.432	13.119	72.129
6135	2045	2	-0.82	17.861	12.301	72.067
6136	2046	1	0.41	43.978	39.303	39.988
6137	2046	1	0.41	45.287	39.826	40.811
6138	2046	2	-0.82	44.41	40.097	40.416
6139	2047	1	0.41	41.244	25.241	28.669
6140	2047	1	0.41	42.791	24.794	28.398
6141	2047	2	-0.82	41.869	24.464	28.597
6142	2048	1	0.41	44.493	38.465	7.322
6143	2048	1	0.41	43.982	39.983	7.004
6144	2048	2	-0.82	43.72	39.019	7.012
6145	2049	1	0.41	43.024	49.152	47.735
6146	2049	1	0.41	42.522	49.427	49.264
6147	2049	2	-0.82	43.308	49.445	48.648
6148	2050	1	0.41	31.713	25.954	50.106
6149	2050	1	0.41	30.299	25.74	49.318
6150	2050	2	-0.82	30.79	26.314	49.973
6151	2051	1	0.41	30.078	41.629	24.374
6152	2051	1	0.41	28.507	41.187	24.333
6153	2051	2	-0.82	29.138	41.961	24.298
6154	2052	1	0.41	20.664	39.659	9.215
6155	2052	1	0.41	22.143	38.994	9.408
6156	2052	2	-0.82	21.394	39.145	8.764
6157	2053	1	0.41	18.866	37.383	8.591
6158	2053	1	0.41	19.275	36.193	7.551
6159	2053	2	-0.82	19.468	37.132	7.833
6160	2054	1	0.41	46.679	24.093	36.81
6161	2054	1	0.41	46.082	22.601	37.1
6162	2054	2	-0.82	45.845	23.561	36.959
6163	2055	1	0.41	18.576	27.546	39.557
6164	2055	1	0.41	18.83	27.09	38.01
6165	2055	2	-0.82	18.479	27.817	38.599
6166	2056	1	0.41	48.62	5.909	19.389
6167	2056	1	0.41	48.3	7.499	19.194
6168	2056	2	-0.82	47.895	6.591	19.293
6169	2057	1	0.41	19.498	42.317	21.917
6170	2057	1	0.41	18.141	41.904	22.727
6171	2057	2	-0.82	18.544	42.563	22.093
6172	2058	1	0.41	40.302	41.383	19.57
6173	2058	1	0.41	39.04	41.165	20.583
6174	2058	2	-0.82	39.564	41.841	20.066
6175	2059	1	0.41	3.238	37.503	31.007
6176	2059	1	0.41	4.332	36.544	30.264
6177	2059	2	-0.82	3.37	36.813	30.295
6178	2060	1	0.41	48.367	3.809	45.942
6179	2060	1	0.41	47.086	4.801	46.149
6180	2060	2	-0.82	47.37	3.852	46.017
6181	2061	1	0.41	42.173	12.728	72.032
6182	2061	1	0.41	43.527	13.15	71.223
6183	2061	2	-0.82	42.552	13.337	71.335
6184	2062	1	0.41	25.626	40.833	45.973
6185	2062	1	0.41	25.616	39.219	45.725
6186	2062	2	-0.82	25.151	39.978	46.181
6187	2063	1	0.41	26.76	15.066	22.367
6188	2063	1	0.41	26.074	15.369	20.916
6189	2063	2	-0.82	26.797	15.642	21.55
6190	2064	1	0.41	27.877	7.918	44.973
6191	2064	1	0.41	28.65	6.803	44.063
6192	2064	2	-0.82	28.147	7.666	44.043
6193	2065	1	0.41	24.52	24.074	70.92
6194	2065	1	0.41	23.097	24.835	71.17
6195	2065	2	-0.82	24.066	24.964	70.965
6196	2066	1	0.41	45.274	12.126	0.75
6197	2066	1	0.41	46.763	11.512	0.478
6198	2066	2	-0.82	45.796	11.286	0.598
6199	2067	1	0.41	18.633	39.705	50.749
6200	2067	1	0.41	18.525	39.02	52.228
6201	2067	2	-0.82	18.003	39.369	51.45
6202	2068	1	0.41	14.759	45.33	4.202
6203	2068	1	0.41	15.276	44.465	2.917
6204	2068	2	-0.82	14.923	45.351	3.215
6205	2069	1	0.41	38.313	36.911	22.414
6206	2069	1	0.41	39.822	36.337	22.169
6207	2069	2	-0.82	38.858	36.087	22.254
6208	2070	1	0.41	43.347	19.929	27.715
6209	2070	1	0.41	42.894	21.491	27.864
6210	2070	2	-0.82	42.589	20.574	27.611
6211	2071	1	0.41	40.906	38.795	30.056
6212	2071	1	0.41	39.86	38.474	31.268
6213	2071	2	-0.82	40.642	39.031	30.991
6214	2072	1	0.41	3.565	28.676	39.752
6215	2072	1	0.41	2.779	27.777	40.866
6216	2072	2	-0.82	3.393	27.746	40.078
6217	2073	1	0.41	49.9	46.115	52.129
6218	2073	1	0.41	49.9	45.573	50.589
6219	2073	2	-0.82	49.442	46.174	51.242
6220	2074	1	0.41	21.198	7.834	68.267
6221	2074	1	0.41	21.995	9.255	68.367
6222	2074	2	-0.82	22.085	8.283	68.155
6223	2075	1	0.41	38.889	46.001	57.354
6224	2075	1	0.41	37.758	45.41	56.334
6225	2075	2	-0.82	38.215	46.24	56.654
6226	2076	1	0.41	39.209	22.038	73.496
6227	2076	1	0.41	38.831	20.457	73.647
6228	2076	2	-0.82	39.178	21.262	74.126
6229	2077	1	0.41	30.192	2.633	9.922
6230	2077	1	0.41	30.457	1.684	11.224
6231	2077	2	-0.82	29.792	1.942	10.525
6232	2078	1	0.41	9.135	28.525	35.312
6233	2078	1	0.41	7.568	28.95	35.487
6234	2078	2	-0.82	8.499	29.114	35.812
6235	2079	1	0.41	31.848	47.308	36.228
6236	2079	1	0.41	30.313	46.811	35.976
6237	2079	2	-0.82	31.06	47.368	35.615
6238	2080	1	0.41	34.35	24.517	39.101
6239	2080	1	0.41	35.581	23.565	39.595
6240	2080	2	-0.82	35.303	24.263	38.936
6241	2081	1	0.41	32.79	10.338	56.745
6242	2081	1	0.41	33.376	10.81	58.194
6243	2081	2	-0.82	33.621	10.479	57.283
6244	2082	1	0.41	7.214	20.62	27.307
6245	2082	1	0.41	7.287	18.992	27.197
6246	2082	2	-0.82	6.894	19.759	27.704
6247	2083	1	0.41	33.932	20.364	18.704
6248	2083	1	0.41	35.059	19.659	17.756
6249	2083	2	-0.82	34.881	20.052	18.657
6250	2084	1	0.41	41.925	37.062	0.115
6251	2084	1	0.41	42.159	35.711	1.002
6252	2084	2	-0.82	41.909	36.062	0.1
6253	2085	1	0.41	33.078	7.31	4.081
6254	2085	1	0.41	33.692	8.589	3.272
6255	2085	2	-0.82	33.915	7.728	3.728
6256	2086	1	0.41	26.407	41.314	17.899
6257	2086	1	0.41	27.145	40.321	16.833
6258	2086	2	-0.82	26.388	40.406	17.48
6259	2087	1	0.41	15.043	49.9	6.947
6260	2087	1	0.41	13.715	48.95	6.977
6261	2087	2	-0.82	14.044	49.894	6.987
6262	2088	1	0.41	48.351	17.343	49.074
6263	2088	1	0.41	48.04	15.753	48.872
6264	2088	2	-0.82	48.757	16.448	48.887
6265	2089	1	0.41	15.302	30.849	43.092
6266	2089	1	0.41	14.569	29.422	43.397
6267	2089	2	-0.82	15.443	29.865	43.201
6268	2090	1	0.41	10.215	24.604	76.8
6269	2090	1	0.41	11.095	25.95	76.514
6270	2090	2	-0.82	11.08	24.954	76.437
6271	2091	1	0.41	42.758	41.978	18.472
6272	2091	1	0.41	41.944	40.833	17.639
6273	2091	2	-0.82	42.318	41.082	18.532
6274	2092	1	0.41	27.282	36.94	43.459
6275	2092	1	0.41	27.69	35.397	43.802
6276	2092	2	-0.82	27.644	36.328	44.162
6277	2093	1	0.41	16.019	39.575	31.696
6278	2093	1	0.41	16.572	38.044	31.821
6279	2093	2	-0.82	15.99	38.738	32.243
6280	2094	1	0.41	30.51	0.921	42.747
6281	2094	1	0.41	29.588	1.956	43.611
6282	2094	2	-0.82	30.294	1.251	43.666
6283	2095	1	0.41	24.615	27.094	15.678
6284	2095	1	0.41	23.203	26.793	14.915
6285	2095	2	-0.82	23.871	27.5	15.147
6286	2096	1	0.41	14.439	33.116	37.711
6287	2096	1	0.41	14.146	33.302	39.306
6288	2096	2	-0.82	14.078	33.735	38.408
6289	2097	1	0.41	24.322	32.706	11.726
6290	2097	1	0.41	22.794	32.829	11.164
6291	2097	2	-0.82	23.667	33.304	11.263
6292	2098	1	0.41	4.304	26.302	42.168
6293	2098	1	0.41	4.211	24.988	41.202
6294	2098	2	-0.82	4.817	25.7	41.555
6295	2099	1	0.41	2.911	17.836	60.598
6296	2099	1	0.41	1.613	18.752	60.978
6297	2099	2	-0.82	2.571	18.772	60.692
6298	2100	1	0.41	40.819	40.37	39.559
6299	2100	1	0.41	40.545	40.574	41.155
6300	2100	2	-0.82	41.141	40.145	40.478
6301	2101	1	0.41	29.245	37.426	33.851
6302	2101	1	0.41	28.396	37.101	35.207
6303	2101	2	-0.82	28.686	36.743	34.32
6304	2102	1	0.41	23.099	7.4	75.54
6305	2102	1	0.41	22.864	8.985	75.224
6306	2102	2	-0.82	22.599	8.055	74.973
6307	2103	1	0.41	6.939	1.708	24.093
6308	2103	1	0.41	6.986	0.597	22.897
6309	2103	2	-0.82	7.188	0.767	23.861
6310	2104	1	0.41	48.308	46.165	48.756
6311	2104	1	0.41	47.379	45.11	49.587
6312	2104	2	-0.82	47.936	45.937	49.656
6313	2105	1	0.41	20.977	29.208	70.052
6314	2105	1	0.41	20.27	28.78	71.46
6315	2105	2	-0.82	21.097	28.702	70.906
6316	2106	1	0.41	44.419	2.115	30.917
6317	2106	1	0.41	43.353	2.287	32.142
6318	2106	2	-0.82	44.113	1.74	31.792
6319	2107	1	0.41	9.669	8.619	40.425
6320	2107	1	0.41	10.709	7.978	41.509
6321	2107	2	-0.82	10.612	8.32	40.575
6322	2108	1	0.41	46.935	48.004	67.912
6323	2108	1	0.41	45.353	47.746	67.602
6324	2108	2	-0.82	46.28	47.403	67.454
6325	2109	1	0.41	5.964	5.127	66.47
6326	2109	1	0.41	5.669	6.345	67.517
6327	2109	2	-0.82	5.936	6.121	66.58
6328	2110	1	0.41	31.911	45.955	3.443
6329	2110	1	0.41	31.97	47.583	3.545
6330	2110	2	-0.82	32.517	46.748	3.502
6331	2111	1	0.41	1.724	19.682	0.784
6332	2111	1	0.41	0.356	19.411	1.634
6333	2111	2	-0.82	0.835	20.059	1.043
6334	2112	1	0.41	17.41	26.851	34.923
6335	2112	1	0.41	17.039	25.583	35.882
6336	2112	2	-0.82	17.357	25.854	34.974
6337	2113	1	0.41	12.718	7.435	44.077
6338	2113	1	0.41	12.256	7.944	45.558
6339	2113	2	-0.82	11.94	7.72	44.637
6340	2114	1	0.41	38.368	47.746	34.31
6341	2114	1	0.41	36.828	47.204	34.349
6342	2114	2	-0.82	37.467	47.875	34.725
6343	2115	1	0.41	21.23	15.839	42.041
6344	2115	1	0.41	20.682	17.162	42.827
6345	2115	2	-0.82	20.786	16.729	41.932
6346	2116	1	0.41	25.357	31.584	48.056
6347	2116	1	0.41	23.744	31.529	47.805
6348	2116	2	-0.82	24.508	31.114	48.298
6349	2117	1	0.41	4.51	18.72	20.953
6350	2117	1	0.41	5.695	17.782	21.571
6351	2117	2	-0.82	4.882	18.319	21.791
6352	2118	1	0.41	19.562	25.383	36.831
6353	2118	1	0.41	21.028	25.15	36.151
6354	2118	2	-0.82	20.155	24.719	36.375
6355	2119	1	0.41	33.012	11.567	70.237
6356	2119	1	0.41	32.851	10.137	71.009
6357	2119	2	-0.82	32.722	11.125	71.086
6358	2120	1	0.41	15.111	10.072	16.691
6359	2120	1	0.41	16.724	10.047	16.946
6360	2120	2	-0.82	15.93	10.636	16.795
6361	2121	1	0.41	46.651	37.978	55.991
6362	2121	1	0.41	45.069	38.351	56.152
6363	2121	2	-0.82	45.9	38.092	56.643
6364	2122	1	0.41	29.317	21.759	21.96
6365	2122	1	0.41	28.142	22.877	22.146
6366	2122	2	-0.82	28.329	21.914	21.957
6367	2123	1	0.41	31.567	15.827	45.575
6368	2123	1	0.41	32.6	16.664	44.627
6369	2123	2	-0.82	31.637	16.479	44.82
6370	2124	1	0.41	46.187	35.836	48.165
6371	2124	1	0.41	45.609	37.051	47.239
6372	2124	2	-0.82	45.616	36.656	48.158
6373	2125	1	0.41	24.053	44.385	6.723
6374	2125	1	0.41	23.079	43.095	6.485
6375	2125	2	-0.82	23.485	43.695	7.174
6376	2126	1	0.41	30.571	10.814	27.678
6377	2126	1	0.41	30.371	12.427	27.521
6378	2126	2	-0.82	30.072	11.532	27.192
6379	2127	1	0.41	3.174	22.384	56.278
6380	2127	1	0.41	3.908	21.252	55.357
6381	2127	2	-0.82	3.879	22.224	55.586
6382	2128	1	0.41	18.852	14.268	16.632
6383	2128	1	0.41	17.564	14.906	15.856
6384	2128	2	-0.82	17.907	14.58	16.737
6385	2129	1	0.41	29.543	44.754	47.081
6386	2129	1	0.41	30.646	43.763	46.397
6387	2129	2	-0.82	30.512	44.639	46.859
6388	2130	1	0.41	35.86	41.394	17.434
6389	2130	1	0.41	36.34	40.033	16.671
6390	2130	2	-0.82	35.595	40.691	16.775
6391	2131	1	0.41	49.9	42.825	55.757
6392	2131	1	0.41	48.783	43.038	54.584
6393	2131	2	-0.82	48.921	42.849	55.556
6394	2132	1	0.41	15.715	42.458	74.72
6395	2132	1	0.41	17.116	43.035	75.329
6396	2132	2	-0.82	16.583	42.209	75.151
6397	2133	1	0.41	16.311	14.739	45.258
6398	2133	1	0.41	16.855	16.203	45.736
6399	2133	2	-0.82	17.127	15.3	45.407
6400	2134	1	0.41	31.863	9.828	12.549
6401	2134	1	0.41	30.26	9.518	12.523
6402	2134	2	-0.82	31.138	9.244	12.914
6403	2135	1	0.41	48.414	31.474	59.969
6404	2135	1	0.41	49.796	30.605	59.996
6405	2135	2	-0.82	48.8	30.556	60.066
6406	2136	1	0.41	40.675	1.968	51.221
6407	2136	1	0.41	39.41	1.061	51.715
6408	2136	2	-0.82	39.989	1.845	51.938
6409	2137	1	0.41	13.1	43.283	17.331
6410	2137	1	0.41	13.826	42.207	18.321
6411	2137	2	-0.82	12.956	42.483	17.913
6412	2138	1	0.41	14.621	45.017	6.902
6413	2138	1	0.41	13.293	44.249	7.463
6414	2138	2	-0.82	13.923	45.009	7.618
6415	2139	1	0.41	43.735	12.762	25.512
6416	2139	1	0.41	42.521	12.194	24.578
6417	2139	2	-0.82	43.311	11.938	25.134
6418	2140	1	0.41	8.879	39.227	53.816
6419	2140	1	0.41	8.442	37.86	53.037
6420	2140	2	-0.82	9.216	38.425	53.321
6421	2141	1	0.41	24.177	39.006	48.313
6422	2141	1	0.41	25.497	38.133	47.912
6423	2141	2	-0.82	24.524	38.085	48.133
6424	2142	1	0.41	30.293	49.521	36.204
6425	2142	1	0.41	29.511	48.47	37.179
6426	2142	2	-0.82	29.429	49.324	36.668
6427	2143	1	0.41	38.287	25.389	15.271
6428	2143	1	0.41	39.4	24.619	16.184
6429	2143	2	-0.82	39.22	25.431	15.63
6430	2144	1	0.41	24.369	47.735	5.892
6431	2144	1	0.41	22.805	48.062	5.555
6432	2144	2	-0.82	23.711	48.461	5.695
6433	2145	1	0.41	22.554	22.302	38.386
6434	2145	1	0.41	21.594	21.024	38.052
6435	2145	2	-0.82	21.613	21.962	38.395
6436	2146	1	0.41	28.487	11.223	21.27
6437	2146	1	0.41	27.045	10.615	20.805
6438	2146	2	-0.82	27.572	11.453	20.938
6439	2147	1	0.41	33.713	14.486	26.106
6440	2147	1	0.41	35.191	14.831	25.503
6441	2147	2	-0.82	34.498	14.118	25.607
6442	2148	1	0.41	48.228	13.161	0.166
6443	2148	1	0.41	47.462	14.601	0.1
6444	2148	2	-0.82	47.335	13.612	0.158
6445	2149	1	0.41	49.9	35.365	23.367
6446	2149	1	0.41	49.9	36.931	23.83
6447	2149	2	-0.82	49.421	36.057	23.907
6448	2150	1	0.41	4.658	19.468	17.799
6449	2150	1	0.41	6.223	19.057	18.02
6450	2150	2	-0.82	5.276	18.767	18.156
6451	2151	1	0.41	39.08	38.853	25.465
6452	2151	1	0.41	39.338	37.973	24.114
6453	2151	2	-0.82	39.779	38.476	24.856
6454	2152	1	0.41	14.767	5.38	54.653
6455	2152	1	0.41	14.124	6.464	55.691
6456	2152	2	-0.82	14.743	5.685	55.605
6457	2153	1	0.41	5.41	11.787	72.115
6458	2153	1	0.41	6.473	12.634	71.209
6459	2153	2	-0.82	5.526	12.586	71.525
6460	2154	1	0.41	23.582	11.983	56.808
6461	2154	1	0.41	23.51	12.519	55.267
6462	2154	2	-0.82	24.116	12.339	56.041
6463	2155	1	0.41	5.898	29.844	37.745
6464	2155	1	0.41	7.108	28.792	38.054
6465	2155	2	-0.82	6.81	29.543	37.465
6466	2156	1	0.41	15.028	41.032	37.888
6467	2156	1	0.41	13.432	41.288	37.656
6468	2156	2	-0.82	14.135	40.592	37.798
6469	2157	1	0.41	28.617	13.302	57.012
6470	2157	1	0.41	27.824	14.625	56.477
6471	2157	2	-0.82	27.718	13.686	56.804
6472	2158	1	0.41	25.889	5.762	53.694
6473	2158	1	0.41	26.867	7.028	54.025
6474	2158	2	-0.82	26.098	6.714	53.469
6475	2159	1	0.41	22.119	48.325	36.705
6476	2159	1	0.41	21.87	47.357	37.996
6477	2159	2	-0.82	22.552	47.886	37.493
6478	2160	1	0.41	43.516	21.249	60.078
6479	2160	1	0.41	42.089	22.043	60.112
6480	2160	2	-0.82	42.839	21.689	60.67
6481	2161	1	0.41	34.051	31.162	47.656
6482	2161	1	0.41	34.998	31.53	48.935
6483	2161	2	-0.82	34.055	31.42	48.622
6484	2162	1	0.41	37.066	0.943	17.249
6485	2162	1	0.41	37.367	0.1	18.615
6486	2162	2	-0.82	36.649	0.463	18.021
6487	2163	1	0.41	41.273	21.269	57.085
6488	2163	1	0.41	42.326	20.868	58.267
6489	2163	2	-0.82	41.383	21.134	58.07
6490	2164	1	0.41	34.363	13.188	5.25
6491	2164	1	0.41	34.126	11.706	5.894
6492	2164	2	-0.82	34.65	12.23	5.224
6493	2165	1	0.41	11.386	15.913	60.074
6494	2165	1	0.41	11.619	16.866	61.379
6495	2165	2	-0.82	11.488	16.857	60.389
6496	2166	1	0.41	5.731	47.85	62.87
6497	2166	1	0.41	4.801	46.509	62.823
6498	2166	2	-0.82	5.158	47.234	63.411
6499	2167	1	0.41	22.999	33.978	14.607
6500	2167	1	0.41	23.418	32.438	14.262
6501	2167	2	-0.82	22.658	33.045	14.491
6502	2168	1	0.41	24.683	13.556	76.57
6503	2168	1	0.41	24.652	12.843	75.102
6504	2168	2	-0.82	25.234	13.095	75.874
6505	2169	1	0.41	40.228	47.238	68.085
6506	2169	1	0.41	40.386	45.988	67.046
6507	2169	2	-0.82	40.259	46.977	67.12
6508	2170	1	0.41	27.205	4.247	62.517
6509	2170	1	0.41	26.944	3.883	64.087
6510	2170	2	-0.82	26.524	3.938	63.182
6511	2171	1	0.41	8.228	17.861	0.891
6512	2171	1	0.41	6.668	18.215	1.219
6513	2171	2	-0.82	7.324	17.475	1.075
6514	2172	1	0.41	2.9	11.515	66.415
6515	2172	1	0.41	2.287	10.015	66.618
6516	2172	2	-0.82	3.038	10.63	66.859
6517	2173	1	0.41	18.62	43.799	33.28
6518	2173	1	0.41	17.426	42.69	33.389
6519	2173	2	-0.82	17.634	43.667	33.39
6520	2174	1	0.41	35.915	7.154	18.153
6521	2174	1	0.41	35.63	6.131	16.913
6522	2174	2	-0.82	35.643	7.09	17.193
6523	2175	1	0.41	7.492	5.382	30.569
6524	2175	1	0.41	9.066	5.013	30.335
6525	2175	2	-0.82	8.419	5.754	30.511
6526	2176	1	0.41	30.819	22.435	46.986
6527	2176	1	0.41	32.151	23.205	46.437
6528	2176	2	-0.82	31.76	22.315	46.668
6529	2177	1	0.41	0.745	45.664	68.41
6530	2177	1	0.41	1.305	47.075	67.808
6531	2177	2	-0.82	0.512	46.615	68.206
6532	2178	1	0.41	10.78	5.022	43.994
6533	2178	1	0.41	10.743	5.722	42.52
6534	2178	2	-0.82	11.208	5.706	43.404
6535	2179	1	0.41	7.691	29.822	18.877
6536	2179	1	0.41	6.902	28.516	19.461
6537	2179	2	-0.82	7.715	28.826	18.968
6538	2180	1	0.41	15.913	14.313	13.99
6539	2180	1	0.41	14.671	15.271	13.535
6540	2180	2	-0.82	14.922	14.442	14.034
6541	2181	1	0.41	18.852	14.477	59.131
6542	2181	1	0.41	19.502	14.852	57.68
6543	2181	2	-0.82	18.948	15.193	58.439
6544	2182	1	0.41	13.644	9.775	48.682
6545	2182	1	0.41	14.681	10.763	49.466
6546	2182	2	-0.82	14.577	9.871	49.028
6547	2183	1	0.41	5.888	40.408	29.6
6548	2183	1	0.41	4.667	41.352	29.064
6549	2183	2	-0.82	4.897	40.474	29.483
6550	2184	1	0.41	3.357	41.433	11.527
6551	2184	1	0.41	4.315	42.706	11.167
6552	2184	2	-0.82	4.229	41.882	11.726
6553	2185	1	0.41	37.155	8.971	18.118
6554	2185	1	0.41	36.271	9.472	19.396
6555	2185	2	-0.82	37.183	9.198	19.092
6556	2186	1	0.41	42.916	9.823	27.07
6557	2186	1	0.41	43.943	10.397	28.203
6558	2186	2	-0.82	43.868	10.061	27.265
6559	2187	1	0.41	13.353	10.024	69.056
6560	2187	1	0.41	13.312	8.935	70.271
6561	2187	2	-0.82	13.339	9.05	69.279
6562	2188	1	0.41	23.631	13.442	64.628
6563	2188	1	0.41	23.356	12.188	65.637
6564	2188	2	-0.82	23.586	12.446	64.699
6565	2189	1	0.41	34.205	29.942	18.914
6566	2189	1	0.41	32.893	30.607	19.623
6567	2189	2	-0.82	33.455	29.783	19.556
6568	2190	1	0.41	7.466	23.925	21.636
6569	2190	1	0.41	6.276	23.176	22.466
6570	2190	2	-0.82	6.589	23.451	21.558
6571	2191	1	0.41	25.525	18.67	66.823
6572	2191	1	0.41	26.836	17.7	66.735
6573	2191	2	-0.82	26.518	18.647	66.705
6574	2192	1	0.41	6.635	14.348	50.861
6575	2192	1	0.41	6.616	15.95	50.544
6576	2192	2	-0.82	7.187	15.13	50.573
6577	2193	1	0.41	4.285	46.971	2.237
6578	2193	1	0.41	3.579	46.391	0.883
6579	2193	2	-0.82	4.452	46.59	1.327
6580	2194	1	0.41	32.685	14.409	20.455
6581	2194	1	0.41	33.386	15.812	20.002
6582	2194	2	-0.82	32.739	15.1	19.734
6583	2195	1	0.41	44.411	19.945	10.174
6584	2195	1	0.41	45.271	18.613	10.562
6585	2195	2	-0.82	44.643	19.309	10.909
6586	2196	1	0.41	28.392	12.096	69.471
6587	2196	1	0.41	27.851	11.689	67.984
6588	2196	2	-0.82	27.597	11.791	68.946
6589	2197	1	0.41	10.016	12.816	0.1
6590	2197	1	0.41	9.483	13.721	1.35
6591	2197	2	-0.82	9.301	12.912	0.793
6592	2198	1	0.41	44.939	19.268	40.614
6593	2198	1	0.41	46.505	19.545	40.984
6594	2198	2	-0.82	45.775	18.861	40.981
6595	2199	1	0.41	47.646	24.883	33.003
6596	2199	1	0.41	47.517	23.875	34.281
6597	2199	2	-0.82	47.12	24.672	33.827
6598	2200	1	0.41	3.261	25.424	14.038
6599	2200	1	0.41	4.09	26.621	13.299
6600	2200	2	-0.82	3.197	26.344	13.651
6601	2201	1	0.41	14.072	11.281	30.838
6602	2201	1	0.41	13.298	12.595	31.421
6603	2201	2	-0.82	13.46	11.618	31.553
6604	2202	1	0.41	8.416	8.611	65.924
6605	2202	1	0.41	6.883	9.078	65.613
6606	2202	2	-0.82	7.742	9.339	66.052
6607	2203	1	0.41	13.725	17.381	68.863
6608	2203	1	0.41	14.673	16.168	68.318
6609	2203	2	-0.82	14.658	17.125	68.607
6610	2204	1	0.41	42.84	4.067	6.775
6611	2204	1	0.41	44.232	4.32	5.958
6612	2204	2	-0.82	43.768	4.437	6.836
6613	2205	1	0.41	48.582	38.42	6.245
6614	2205	1	0.41	49.825	37.973	7.205
6615	2205	2	-0.82	49.578	38.366	6.32
6616	2206	1	0.41	8.92	2.501	9.048
6617	2206	1	0.41	10.094	2.253	7.94
6618	2206	2	-0.82	9.123	2.453	8.07
6619	2207	1	0.41	38.683	4.37	69.777
6620	2207	1	0.41	38.987	2.833	69.318
6621	2207	2	-0.82	38.4	3.416	69.878
6622	2208	1	0.41	7.645	38.155	72.979
6623	2208	1	0.41	6.04	38.389	72.787
6624	2208	2	-0.82	6.918	38.841	72.943
6625	2209	1	0.41	25.416	3.692	75.382
6626	2209	1	0.41	24.649	2.837	76.542
6627	2209	2	-0.82	24.829	2.903	75.561
6628	2210	1	0.41	47.091	17.889	74.131
6629	2210	1	0.41	47.37	16.318	73.783
6630	2210	2	-0.82	47.333	17.243	73.407
6631	2211	1	0.41	43.243	28.367	12.669
6632	2211	1	0.41	41.672	28.326	12.228
6633	2211	2	-0.82	42.491	28.896	12.278
6634	2212	1	0.41	25.238	4.023	49.62
6635	2212	1	0.41	26.296	3.344	50.662
6636	2212	2	-0.82	25.676	4.114	50.514
6637	2213	1	0.41	45.983	28.355	62.738
6638	2213	1	0.41	45.181	29.417	63.685
6639	2213	2	-0.82	45.266	28.455	63.429
6640	2214	1	0.41	32.83	41.147	69.728
6641	2214	1	0.41	32.645	39.534	69.906
6642	2214	2	-0.82	33.267	40.256	69.604
6643	2215	1	0.41	5.623	15.723	44.611
6644	2215	1	0.41	4.208	14.913	44.694
6645	2215	2	-0.82	4.629	15.819	44.671
6646	2216	1	0.41	22.081	27.064	37.943
6647	2216	1	0.41	20.931	26.016	38.439
6648	2216	2	-0.82	21.267	26.955	38.512
6649	2217	1	0.41	2.488	38.402	70.435
6650	2217	1	0.41	2.65	36.827	70.831
6651	2217	2	-0.82	3.137	37.648	70.538
6652	2218	1	0.41	37.828	19.107	21.41
6653	2218	1	0.41	36.222	19.01	21.685
6654	2218	2	-0.82	37.049	18.485	21.486
6655	2219	1	0.41	29.765	48.922	70.494
6656	2219	1	0.41	30.791	48.499	69.296
6657	2219	2	-0.82	30.395	49.267	69.799
6658	2220	1	0.41	3	13.203	64.526
6659	2220	1	0.41	1.988	14.476	64.67
6660	2220	2	-0.82	2.078	13.539	64.334
6661	2221	1	0.41	38.115	0.503	9.962
6662	2221	1	0.41	37.17	0.1	8.693
6663	2221	2	-0.82	37.498	0.856	9.258
6664	2222	1	0.41	1.823	1.832	76.483
6665	2222	1	0.41	0.249	2.225	76.302
6666	2222	2	-0.82	0.888	1.479	76.486
6667	2223	1	0.41	22.916	34.395	76.113
6668	2223	1	0.41	24.218	35.347	76.368
6669	2223	2	-0.82	23.863	34.574	75.844
6670	2224	1	0.41	28.415	45.037	14.342
6671	2224	1	0.41	29.5	46.045	15.031
6672	2224	2	-0.82	29.179	45.659	14.167
6673	2225	1	0.41	40.504	4.663	33.33
6674	2225	1	0.41	39.678	3.304	33.7
6675	2225	2	-0.82	40.573	3.673	33.453
6676	2226	1	0.41	32.671	0.97	53.707
6677	2226	1	0.41	31.273	0.142	53.873
6678	2226	2	-0.82	32.211	0.1	53.529
6679	2227	1	0.41	0.317	24.599	23.309
6680	2227	1	0.41	1.834	25.18	23.14
6681	2227	2	-0.82	1.284	24.352	23.241
6682	2228	1	0.41	27.247	49.727	51.65
6683	2228	1	0.41	27.41	48.547	52.767
6684	2228	2	-0.82	27.901	49.147	52.136
6685	2229	1	0.41	47.586	19.309	65.685
6686	2229	1	0.41	48.031	17.894	65.002
6687	2229	2	-0.82	47.428	18.686	64.919
6688	2230	1	0.41	3.418	31.413	27.201
6689	2230	1	0.41	3.265	32.948	26.665
6690	2230	2	-0.82	3.894	32.178	26.766
6691	2231	1	0.41	18.57	32.396	43.861
6692	2231	1	0.41	17.734	33.197	45.013
6693	2231	2	-0.82	18.407	32.477	44.844
6694	2232	1	0.41	13.032	44.663	9.608
6695	2232	1	0.41	11.553	45.353	9.535
6696	2232	2	-0.82	12.048	44.494	9.664
6697	2233	1	0.41	20.047	45.314	45.193
6698	2233	1	0.41	19.985	46.39	43.967
6699	2233	2	-0.82	19.442	45.876	44.629
6700	2234	1	0.41	33.393	30.522	25.699
6701	2234	1	0.41	34.536	31.687	25.66
6702	2234	2	-0.82	33.554	31.505	25.613
6703	2235	1	0.41	33.571	38.32	2.553
6704	2235	1	0.41	34.377	36.986	2.066
6705	2235	2	-0.82	34.419	37.981	2.145
6706	2236	1	0.41	35.236	0.537	53.529
6707	2236	1	0.41	34.581	0.1	52.099
6708	2236	2	-0.82	35.194	0.746	52.552
6709	2237	1	0.41	29.304	13.466	43.753
6710	2237	1	0.41	30.835	12.952	43.996
6711	2237	2	-0.82	30.216	13.734	44.063
6712	2238	1	0.41	43.373	38.583	30.559
6713	2238	1	0.41	44.141	40.019	30.43
6714	2238	2	-0.82	44.267	39.031	30.51
6715	2239	1	0.41	9.37	8.173	60.54
6716	2239	1	0.41	10.628	8.577	59.58
6717	2239	2	-0.82	10	8.907	60.284
6718	2240	1	0.41	18.391	32.054	67.498
6719	2240	1	0.41	19.114	33.514	67.376
6720	2240	2	-0.82	19.27	32.531	67.47
6721	2241	1	0.41	11.307	43.168	22.793
6722	2241	1	0.41	12.046	41.73	23.022
6723	2241	2	-0.82	12.157	42.656	22.665
6724	2242	1	0.41	17.424	47.157	57.302
6725	2242	1	0.41	16.489	46.45	58.438
6726	2242	2	-0.82	16.641	47.285	57.911
6727	2243	1	0.41	30.27	48.938	50.857
6728	2243	1	0.41	29.083	49.87	50.233
6729	2243	2	-0.82	30.071	49.78	50.354
6730	2244	1	0.41	43.654	38.522	0.683
6731	2244	1	0.41	44.842	37.416	0.507
6732	2244	2	-0.82	44.01	37.792	0.1
6733	2245	1	0.41	16.754	32.652	31.428
6734	2245	1	0.41	17.478	32.378	32.866
6735	2245	2	-0.82	17.526	32.898	32.014
6736	2246	1	0.41	30.429	47.619	7.704
6737	2246	1	0.41	29.684	46.766	6.528
6738	2246	2	-0.82	29.614	47.562	7.128
6739	2247	1	0.41	25.206	11.353	25.746
6740	2247	1	0.41	23.649	11.836	25.65
6741	2247	2	-0.82	24.253	11.048	25.759
6742	2248	1	0.41	22.814	7.744	52.01
6743	2248	1	0.41	24.407	7.419	52.168
6744	2248	2	-0.82	23.688	8.088	52.353
6745	2249	1	0.41	39.007	30.807	42.438
6746	2249	1	0.41	39.347	29.406	41.672
6747	2249	2	-0.82	39.742	30.206	42.122
6748	2250	1	0.41	28.779	34.432	50.525
6749	2250	1	0.41	29.949	35.488	50.953
6750	2250	2	-0.82	29.086	35.068	51.234
6751	2251	1	0.41	1.481	44.32	4.462
6752	2251	1	0.41	0.451	45.587	4.486
6753	2251	2	-0.82	0.522	44.594	4.397
6754	2252	1	0.41	38.132	19.436	75.467
6755	2252	1	0.41	36.675	18.742	75.222
6756	2252	2	-0.82	37.656	18.572	75.302
6757	2253	1	0.41	48.999	28.505	15.183
6758	2253	1	0.41	48.495	28.533	13.63
6759	2253	2	-0.82	48.805	27.946	14.377
6760	2254	1	0.41	25.447	21.033	56.045
6761	2254	1	0.41	25.6	21.713	57.522
6762	2254	2	-0.82	25.863	20.937	56.949
6763	2255	1	0.41	19.523	48.235	27.731
6764	2255	1	0.41	20.165	49.648	27.224
6765	2255	2	-0.82	19.755	48.785	26.929
6766	2256	1	0.41	37.601	8.025	48.515
6767	2256	1	0.41	37.867	7.869	50.119
6768	2256	2	-0.82	37.841	7.385	49.245
6769	2257	1	0.41	21.722	41.073	76.714
6770	2257	1	0.41	20.787	39.918	76.037
6771	2257	2	-0.82	21.68	40.366	76.007
6772	2258	1	0.41	28.585	17.557	35.235
6773	2258	1	0.41	29.089	16.041	34.899
6774	2258	2	-0.82	28.288	16.621	35.047
6775	2259	1	0.41	15.063	28.634	61.144
6776	2259	1	0.41	16.062	29.086	59.933
6777	2259	2	-0.82	15.498	29.413	60.691
6778	2260	1	0.41	19.391	25.508	59.355
6779	2260	1	0.41	20.131	26.419	60.491
6780	2260	2	-0.82	19.684	25.543	60.311
6781	2261	1	0.41	23.632	17.026	16.865
6782	2261	1	0.41	23.605	18.651	17.029
6783	2261	2	-0.82	23.043	17.834	16.899
6784	2262	1	0.41	32.455	18.433	60.738
6785	2262	1	0.41	30.922	18.58	60.197
6786	2262	2	-0.82	31.767	19.074	60.398
6787	2263	1	0.41	41.641	35.762	60.022
6788	2263	1	0.41	41.898	37.215	60.72
6789	2263	2	-0.82	42.324	36.466	60.214
6790	2264	1	0.41	21.774	31.397	28.607
6791	2264	1	0.41	22.233	29.952	28.001
6792	2264	2	-0.82	21.51	30.641	28.008
6793	2265	1	0.41	31.34	3.545	23.612
6794	2265	1	0.41	31.645	4.634	24.791
6795	2265	2	-0.82	31.038	3.895	24.499
6796	2266	1	0.41	14.493	18.496	56.946
6797	2266	1	0.41	14.338	19.808	55.986
6798	2266	2	-0.82	14.035	18.868	56.138
6799	2267	1	0.41	12.772	17.526	53.289
6800	2267	1	0.41	13.222	16.176	54.089
6801	2267	2	-0.82	12.458	16.787	53.886
6802	2268	1	0.41	41.562	44.67	34.678
6803	2268	1	0.41	41.161	46.253	34.67
6804	2268	2	-0.82	41.87	45.592	34.914
6805	2269	1	0.41	31.264	35.228	14.044
6806	2269	1	0.41	29.721	34.793	14.357
6807	2269	2	-0.82	30.327	35.228	13.692
6808	2270	1	0.41	8.949	20.515	11.993
6809	2270	1	0.41	8.318	20.258	10.509
6810	2270	2	-0.82	9.113	20.106	11.095
6811	2271	1	0.41	12.001	6.937	8.887
6812	2271	1	0.41	10.89	8.119	9.072
6813	2271	2	-0.82	11.836	7.921	8.818
6814	2272	1	0.41	45.196	35.303	9.241
6815	2272	1	0.41	44.053	34.238	8.765
6816	2272	2	-0.82	44.895	34.351	9.292
6817	2273	1	0.41	17.039	0.492	47.803
6818	2273	1	0.41	17.97	1.196	46.66
6819	2273	2	-0.82	17.111	1.261	47.167
6820	2274	1	0.41	12.824	49.797	40.359
6821	2274	1	0.41	11.544	49.9	39.35
6822	2274	2	-0.82	12.542	49.895	39.404
6823	2275	1	0.41	26.454	33.511	10.81
6824	2275	1	0.41	26.306	34.434	9.471
6825	2275	2	-0.82	25.808	33.896	10.15
6826	2276	1	0.41	8.58	11.194	36.64
6827	2276	1	0.41	9.822	10.527	37.464
6828	2276	2	-0.82	9.364	10.576	36.577
6829	2277	1	0.41	13.035	1.167	37.911
6830	2277	1	0.41	14.199	0.103	38.333
6831	2277	2	-0.82	13.219	0.221	38.179
6832	2278	1	0.41	0.1	36.047	48.415
6833	2278	1	0.41	1.076	36.97	47.486
6834	2278	2	-0.82	1.037	36.174	48.089
6835	2279	1	0.41	4.887	6.628	25.298
6836	2279	1	0.41	5.412	7.733	24.217
6837	2279	2	-0.82	5.051	7.602	25.14
6838	2280	1	0.41	48.413	12.638	69.318
6839	2280	1	0.41	46.989	12.452	68.542
6840	2280	2	-0.82	47.626	13.117	68.929
6841	2281	1	0.41	22.082	38.051	35.391
6842	2281	1	0.41	23.626	37.526	35.307
6843	2281	2	-0.82	22.751	37.414	35.776
6844	2282	1	0.41	46.248	49.439	39.45
6845	2282	1	0.41	44.783	49.394	40.17
6846	2282	2	-0.82	45.284	49.201	39.327
6847	2283	1	0.41	19.934	23.796	14.15
6848	2283	1	0.41	20.243	25.364	13.815
6849	2283	2	-0.82	19.729	24.555	13.532
6850	2284	1	0.41	40.659	40.327	75.81
6851	2284	1	0.41	42.083	39.881	76.474
6852	2284	2	-0.82	41.535	40.657	76.164
6853	2285	1	0.41	16.591	47.049	72.887
6854	2285	1	0.41	15.841	45.599	72.86
6855	2285	2	-0.82	15.704	46.588	72.892
6856	2286	1	0.41	34.344	6.752	46.056
6857	2286	1	0.41	33.547	5.346	45.827
6858	2286	2	-0.82	34.284	5.93	45.49
6859	2287	1	0.41	32.824	37.35	51.595
6860	2287	1	0.41	32.965	38.957	51.339
6861	2287	2	-0.82	33.131	38.217	51.99
6862	2288	1	0.41	35.132	44.331	25.504
6863	2288	1	0.41	35.5	43.178	24.407
6864	2288	2	-0.82	35.811	43.648	25.233
6865	2289	1	0.41	46.886	3.229	43.557
6866	2289	1	0.41	48.449	3.213	43.083
6867	2289	2	-0.82	47.56	2.769	42.978
6868	2290	1	0.41	24.806	7.771	74.202
6869	2290	1	0.41	25.024	9.365	73.921
6870	2290	2	-0.82	25.484	8.483	74.016
6871	2291	1	0.41	14.058	29.962	29.424
6872	2291	1	0.41	14.135	28.428	28.867
6873	2291	2	-0.82	14.67	29.24	29.099
6874	2292	1	0.41	36.596	17.991	9.452
6875	2292	1	0.41	37.865	17.089	8.957
6876	2292	2	-0.82	37.276	17.864	8.729
6877	2293	1	0.41	38.478	44.673	43.425
6878	2293	1	0.41	39.925	45.097	42.799
6879	2293	2	-0.82	39.217	45.347	43.458
6880	2294	1	0.41	1.182	10.137	20.915
6881	2294	1	0.41	0.661	11.383	21.834
6882	2294	2	-0.82	0.994	10.441	21.849
6883	2295	1	0.41	10.608	42.246	72.116
6884	2295	1	0.41	9.994	43.694	72.557
6885	2295	2	-0.82	10.73	43.037	72.717
6886	2296	1	0.41	39.817	38.454	2.55
6887	2296	1	0.41	38.474	37.531	2.651
6888	2296	2	-0.82	38.818	38.468	2.595
6889	2297	1	0.41	46.477	38.155	37.12
6890	2297	1	0.41	46.191	39.762	37.095
6891	2297	2	-0.82	46.363	38.955	36.531
6892	2298	1	0.41	2.404	44.458	32.49
6893	2298	1	0.41	3.842	43.795	32.891
6894	2298	2	-0.82	2.893	43.599	32.646
6895	2299	1	0.41	33.569	40.185	43.867
6896	2299	1	0.41	33.754	39.936	42.264
6897	2299	2	-0.82	34.234	40.101	43.124
6898	2300	1	0.41	31.327	30.085	26.34
6899	2300	1	0.41	31.115	30.585	27.88
6900	2300	2	-0.82	31.792	30.319	27.194
6901	2301	1	0.41	40.951	41.058	64.794
6902	2301	1	0.41	41.184	40.132	63.47
6903	2301	2	-0.82	41.603	40.803	64.08
6904	2302	1	0.41	18.185	46.039	3.522
6905	2302	1	0.41	17.843	47.629	3.662
6906	2302	2	-0.82	18.121	46.907	3.03
6907	2303	1	0.41	22.866	4.723	2.648
6908	2303	1	0.41	22.43	4.878	1.082
6909	2303	2	-0.82	23.095	5.154	1.775
6910	2304	1	0.41	9.674	33.57	6.571
6911	2304	1	0.41	9.897	35.141	6.187
6912	2304	2	-0.82	10.342	34.25	6.269
6913	2305	1	0.41	29.113	12.451	18.28
6914	2305	1	0.41	30.511	11.834	17.705
6915	2305	2	-0.82	29.567	12.069	17.476
6916	2306	1	0.41	1.465	4.593	60.814
6917	2306	1	0.41	0.593	5.522	61.836
6918	2306	2	-0.82	0.903	4.591	61.641
6919	2307	1	0.41	49.298	13.469	63.124
6920	2307	1	0.41	48.072	13.115	64.143
6921	2307	2	-0.82	48.617	12.781	63.374
6922	2308	1	0.41	22.174	25.054	61.767
6923	2308	1	0.41	21.581	24.431	60.379
6924	2308	2	-0.82	22.109	25.181	60.777
6925	2309	1	0.41	20.806	28.402	61.523
6926	2309	1	0.41	19.562	29.458	61.586
6927	2309	2	-0.82	20.16	28.868	62.127
6928	2310	1	0.41	24.973	17.79	38.04
6929	2310	1	0.41	25.502	17.836	39.584
6930	2310	2	-0.82	25.15	17.245	38.859
6931	2311	1	0.41	43.781	25.972	69.022
6932	2311	1	0.41	44.342	27.486	68.78
6933	2311	2	-0.82	43.534	26.9	68.743
6934	2312	1	0.41	5.504	29.593	48.437
6935	2312	1	0.41	6.969	28.873	48.376
6936	2312	2	-0.82	6.007	28.791	48.115
6937	2313	1	0.41	8.24	20.01	7.179
6938	2313	1	0.41	6.811	19.815	6.412
6939	2313	2	-0.82	7.798	19.67	6.348
6940	2314	1	0.41	32.622	32.542	20.692
6941	2314	1	0.41	32.833	31.29	21.719
6942	2314	2	-0.82	32.429	32.198	21.611
6943	2315	1	0.41	49.9	27.389	8.116
6944	2315	1	0.41	48.418	28.065	8.232
6945	2315	2	-0.82	49.401	28.242	8.271
6946	2316	1	0.41	42.273	25.341	50.037
6947	2316	1	0.41	43.195	24.146	49.412
6948	2316	2	-0.82	42.263	24.497	49.5
6949	2317	1	0.41	11.051	9.3	66.978
6950	2317	1	0.41	12.406	8.396	66.858
6951	2317	2	-0.82	12.023	9.251	67.208
6952	2318	1	0.41	5.316	13.04	54.561
6953	2318	1	0.41	6.843	12.549	54.871
6954	2318	2	-0.82	6.169	13.27	55.031
6955	2319	1	0.41	0.659	34.583	73.794
6956	2319	1	0.41	1.355	33.565	74.865
6957	2319	2	-0.82	1.358	34.497	74.504
6958	2320	1	0.41	10.606	20.753	76.473
6959	2320	1	0.41	10.538	20.861	74.845
6960	2320	2	-0.82	10.637	20.235	75.618
6961	2321	1	0.41	22.552	21.773	36.152
6962	2321	1	0.41	21.431	22.928	36.427
6963	2321	2	-0.82	22.39	22.758	36.203
6964	2322	1	0.41	4.151	3.934	57.977
6965	2322	1	0.41	2.722	3.94	58.768
6966	2322	2	-0.82	3.41	3.362	58.331
6967	2323	1	0.41	32.47	4.944	40.162
6968	2323	1	0.41	33.344	3.635	40.596
6969	2323	2	-0.82	33.033	4.19	39.825
6970	2324	1	0.41	8.356	4.948	44.109
6971	2324	1	0.41	7.143	5.254	45.158
6972	2324	2	-0.82	7.449	4.658	44.416
6973	2325	1	0.41	39.622	49.9	37.629
6974	2325	1	0.41	40.877	49.618	36.624
6975	2325	2	-0.82	40.581	49.622	37.578
6976	2326	1	0.41	43.488	5.054	0.97
6977	2326	1	0.41	44.837	5.351	0.1
6978	2326	2	-0.82	44.246	4.635	0.47
6979	2327	1	0.41	49.472	13.362	41.337
6980	2327	1	0.41	48.804	14.837	41.543
6981	2327	2	-0.82	49.302	14.098	41.993
6982	2328	1	0.41	1.711	2.296	61.93
6983	2328	1	0.41	3.326	2.141	61.746
6984	2328	2	-0.82	2.595	2.747	62.058
6985	2329	1	0.41	8.845	41.854	23.823
6986	2329	1	0.41	9.119	42.187	22.247
6987	2329	2	-0.82	9.541	41.895	23.105
6988	2330	1	0.41	8.085	37.192	67.316
6989	2330	1	0.41	8.1	36.76	65.741
6990	2330	2	-0.82	7.868	36.463	66.666
6991	2331	1	0.41	44.773	15.515	9.53
6992	2331	1	0.41	43.549	16.545	9.856
6993	2331	2	-0.82	44.529	16.383	9.963
6994	2332	1	0.41	36.58	27.763	6.436
6995	2332	1	0.41	37.524	28.788	5.585
6996	2332	2	-0.82	36.939	28.696	6.39
6997	2333	1	0.41	24.559	22.551	36.606
6998	2333	1	0.41	24.804	23.504	35.302
6999	2333	2	-0.82	24.539	22.59	35.606
7000	2334	1	0.41	20.899	49.483	61.694
7001	2334	1	0.41	22.089	48.42	62.04
7002	2334	2	-0.82	21.36	48.648	61.395
7003	2335	1	0.41	1.849	4.522	45.895
7004	2335	1	0.41	3.425	4.095	45.937
7005	2335	2	-0.82	2.486	3.754	45.971
7006	2336	1	0.41	42.815	37.085	47.361
7007	2336	1	0.41	43.721	38.435	47.203
7008	2336	2	-0.82	43.538	37.638	47.777
7009	2337	1	0.41	1.848	31.012	72.967
7010	2337	1	0.41	0.232	31.219	72.85
7011	2337	2	-0.82	1.055	31.486	73.351
7012	2338	1	0.41	36.663	14.087	48.27
7013	2338	1	0.41	38.036	14.963	48.146
7014	2338	2	-0.82	37.038	15.009	48.171
7015	2339	1	0.41	26.698	19.194	10.477
7016	2339	1	0.41	26.07	17.694	10.324
7017	2339	2	-0.82	26.913	18.217	10.446
7018	2340	1	0.41	12.245	5.896	69.064
7019	2340	1	0.41	12.169	6.375	70.623
7020	2340	2	-0.82	11.763	6.481	69.717
7021	2341	1	0.41	9.158	27.218	61.412
7022	2341	1	0.41	9.084	26.249	60.099
7023	2341	2	-0.82	9.694	26.768	60.697
7024	2342	1	0.41	4.094	47.258	4.595
7025	2342	1	0.41	4.513	45.759	4.101
7026	2342	2	-0.82	3.746	46.364	4.312
7027	2343	1	0.41	13.886	10.231	42.72
7028	2343	1	0.41	15.12	10.798	43.628
7029	2343	2	-0.82	14.217	11.009	43.253
7030	2344	1	0.41	45.033	13.964	21.146
7031	2344	1	0.41	45.791	15.185	21.921
7032	2344	2	-0.82	44.934	14.678	21.839
7033	2345	1	0.41	27.061	48.452	36.696
7034	2345	1	0.41	25.693	47.602	36.429
7035	2345	2	-0.82	26.671	47.534	36.62
7036	2346	1	0.41	42.367	38.334	50.008
7037	2346	1	0.41	41.437	36.994	49.927
7038	2346	2	-0.82	41.427	37.991	49.987
7039	2347	1	0.41	20.254	10.126	61.492
7040	2347	1	0.41	19.382	11.436	61.059
7041	2347	2	-0.82	19.679	10.525	60.778
7042	2348	1	0.41	17.953	2.153	2.279
7043	2348	1	0.41	16.991	1.448	1.165
7044	2348	2	-0.82	17.432	2.302	1.439
7045	2349	1	0.41	22.278	11.998	12.759
7046	2349	1	0.41	22.922	13.255	11.94
7047	2349	2	-0.82	22.073	12.85	12.277
7048	2350	1	0.41	42.869	5.944	17.639
7049	2350	1	0.41	41.68	5.062	16.951
7050	2350	2	-0.82	41.88	5.864	17.513
7051	2351	1	0.41	16.409	38.33	22.633
7052	2351	1	0.41	17.22	36.916	22.734
7053	2351	2	-0.82	16.315	37.335	22.667
7054	2352	1	0.41	4.396	2.286	22.552
7055	2352	1	0.41	5.9	2.786	22.159
7056	2352	2	-0.82	5.346	1.999	22.43
7057	2353	1	0.41	36.128	33.565	42.209
7058	2353	1	0.41	36.721	34.968	42.799
7059	2353	2	-0.82	35.927	34.53	42.378
7060	2354	1	0.41	21.249	35.432	33.042
7061	2354	1	0.41	21.631	35.989	34.529
7062	2354	2	-0.82	21.096	36.167	33.704
7063	2355	1	0.41	46.727	16.062	66.056
7064	2355	1	0.41	45.774	17.308	66.512
7065	2355	2	-0.82	46.619	16.811	66.71
7066	2356	1	0.41	24.056	17.635	7.988
7067	2356	1	0.41	25.569	17.026	8.065
7068	2356	2	-0.82	25.028	17.866	8.041
7069	2357	1	0.41	8.823	39.665	9.863
7070	2357	1	0.41	10.253	39.17	9.249
7071	2357	2	-0.82	9.752	39.949	9.625
7072	2358	1	0.41	7.597	4.251	74.732
7073	2358	1	0.41	9.125	3.675	74.735
7074	2358	2	-0.82	8.158	3.423	74.727
7075	2359	1	0.41	27.336	11.105	0.474
7076	2359	1	0.41	28.74	10.319	0.748
7077	2359	2	-0.82	27.772	10.207	0.527
7078	2360	1	0.41	38.074	13.544	25.14
7079	2360	1	0.41	37.493	15.062	25.295
7080	2360	2	-0.82	37.244	14.098	25.213
7081	2361	1	0.41	14.605	26.575	56.398
7082	2361	1	0.41	14.757	27.685	55.21
7083	2361	2	-0.82	14.335	27.489	56.095
7084	2362	1	0.41	45.672	24.018	43.277
7085	2362	1	0.41	44.521	23.043	42.652
7086	2362	2	-0.82	45.478	23.321	42.586
7087	2363	1	0.41	14.055	3.56	66.16
7088	2363	1	0.41	14.642	3.753	67.672
7089	2363	2	-0.82	13.93	4.037	67.031
7090	2364	1	0.41	1.585	36.507	24.549
7091	2364	1	0.41	2.178	38.021	24.39
7092	2364	2	-0.82	2.315	37.061	24.148
7093	2365	1	0.41	28.56	31.498	19.361
7094	2365	1	0.41	28.455	33.09	19.706
7095	2365	2	-0.82	27.946	32.231	19.652
7096	2366	1	0.41	18.247	11.494	44.592
7097	2366	1	0.41	19.478	11.777	43.558
7098	2366	2	-0.82	19.104	11.134	44.225
7099	2367	1	0.41	28.964	15.781	45.642
7100	2367	1	0.41	28.047	15.487	44.323
7101	2367	2	-0.82	28.347	15.126	45.205
7102	2368	1	0.41	4.235	0.359	29.041
7103	2368	1	0.41	3.02	1.419	29.297
7104	2368	2	-0.82	3.245	0.491	29.002
7105	2369	1	0.41	20.778	17.817	15.22
7106	2369	1	0.41	22.036	16.889	14.747
7107	2369	2	-0.82	21.771	17.784	15.105
7108	2370	1	0.41	36.828	39.875	32.022
7109	2370	1	0.41	36.452	40.63	30.623
7110	2370	2	-0.82	36.833	39.798	31.024
7111	2371	1	0.41	26.464	5.728	72.041
7112	2371	1	0.41	25.647	7.122	72.276
7113	2371	2	-0.82	25.556	6.139	72.119
7114	2372	1	0.41	16.129	25.91	24.119
7115	2372	1	0.41	15.377	26.404	22.756
7116	2372	2	-0.82	15.479	26.567	23.737
7117	2373	1	0.41	2.199	20.712	67.117
7118	2373	1	0.41	2.304	21.445	68.573
7119	2373	2	-0.82	2.083	21.576	67.607
7120	2374	1	0.41	28.249	33.704	8.449
7121	2374	1	0.41	29.087	35.069	8.129
7122	2374	2	-0.82	28.173	34.676	8.223
7123	2375	1	0.41	41.354	39.124	74.104
7124	2375	1	0.41	39.744	38.857	74.176
7125	2375	2	-0.82	40.645	38.425	74.204
7126	2376	1	0.41	36.744	16.841	36.023
7127	2376	1	0.41	35.382	17.462	36.674
7128	2376	2	-0.82	35.918	16.629	36.546
7129	2377	1	0.41	28.764	34.506	53.874
7130	2377	1	0.41	28.43	36.083	53.616
7131	2377	2	-0.82	29.069	35.341	53.417
7132	2378	1	0.41	49.9	27.644	52.056
7133	2378	1	0.41	48.808	28.417	52.992
7134	2378	2	-0.82	49.531	28.537	52.313
7135	2379	1	0.41	5.655	34.927	46.002
7136	2379	1	0.41	5.695	33.715	47.095
7137	2379	2	-0.82	5.619	34.704	46.976
7138	2380	1	0.41	36.749	24.183	27.051
7139	2380	1	0.41	38.318	23.879	27.385
7140	2380	2	-0.82	37.475	23.497	27.009
7141	2381	1	0.41	3.247	49.377	30.77
7142	2381	1	0.41	4.727	49.9	30.319
7143	2381	2	-0.82	4.147	49.095	30.437
7144	2382	1	0.41	28.799	30.813	29.247
7145	2382	1	0.41	29.324	29.464	28.491
7146	2382	2	-0.82	29.114	29.873	29.379
7147	2383	1	0.41	13.642	17.954	14.751
7148	2383	1	0.41	12.844	19.303	14.291
7149	2383	2	-0.82	13.128	18.749	15.073
7150	2384	1	0.41	38.194	0.1	20.653
7151	2384	1	0.41	36.574	0.1	20.859
7152	2384	2	-0.82	37.404	0.654	20.917
7153	2385	1	0.41	18.349	36.188	69.96
7154	2385	1	0.41	17.57	37.16	71.015
7155	2385	2	-0.82	18.321	36.51	70.906
7156	2386	1	0.41	21.286	27.742	4.257
7157	2386	1	0.41	20.753	26.878	2.977
7158	2386	2	-0.82	21.515	27.015	3.609
7159	2387	1	0.41	11.19	47.151	28.909
7160	2387	1	0.41	12.664	46.768	28.319
7161	2387	2	-0.82	12.067	47.519	28.598
7162	2388	1	0.41	32.075	49.803	29.463
7163	2388	1	0.41	32.313	49.9	27.85
7164	2388	2	-0.82	32.26	49.279	28.632
7165	2389	1	0.41	1.099	32.856	46.67
7166	2389	1	0.41	0.915	31.233	46.691
7167	2389	2	-0.82	1.541	31.986	46.892
7168	2390	1	0.41	37.058	40.617	65.841
7169	2390	1	0.41	38.344	39.947	66.59
7170	2390	2	-0.82	37.515	39.757	66.065
7171	2391	1	0.41	35.43	17.395	15.953
7172	2391	1	0.41	35.527	16.563	14.551
7173	2391	2	-0.82	34.922	17.089	15.147
7174	2392	1	0.41	39.651	40.817	10.537
7175	2392	1	0.41	40.921	39.949	9.991
7176	2392	2	-0.82	39.993	39.894	10.359
7177	2393	1	0.41	19.865	10.755	4.878
7178	2393	1	0.41	18.696	11.364	5.842
7179	2393	2	-0.82	19.616	11.513	5.481
7180	2394	1	0.41	18.603	43.851	3.669
7181	2394	1	0.41	17.51	44.116	2.485
7182	2394	2	-0.82	17.819	43.468	3.181
7183	2395	1	0.41	43.832	0.147	76.069
7184	2395	1	0.41	43.938	0.917	74.632
7185	2395	2	-0.82	44.206	0.1	75.142
7186	2396	1	0.41	37.907	0.337	64.192
7187	2396	1	0.41	37.437	0.906	62.735
7188	2396	2	-0.82	38.189	0.867	63.392
7189	2397	1	0.41	14.584	2.2	49.059
7190	2397	1	0.41	14.197	3.589	48.291
7191	2397	2	-0.82	13.832	2.754	48.702
7192	2398	1	0.41	19.356	22.329	23.716
7193	2398	1	0.41	18.465	21.292	22.824
7194	2398	2	-0.82	18.668	22.255	22.995
7195	2399	1	0.41	19.331	15.535	23.116
7196	2399	1	0.41	19.38	14.038	22.466
7197	2399	2	-0.82	19.931	14.785	22.836
7198	2400	1	0.41	43.049	12.51	38.781
7199	2400	1	0.41	43.989	12.205	40.081
7200	2400	2	-0.82	43.346	11.807	39.428
7201	2401	1	0.41	39.858	39.115	34.858
7202	2401	1	0.41	41.441	38.733	34.986
7203	2401	2	-0.82	40.78	39.483	34.981
7204	2402	1	0.41	34.45	1.941	26.281
7205	2402	1	0.41	32.987	1.332	25.886
7206	2402	2	-0.82	33.558	2.152	25.88
7207	2403	1	0.41	32.263	0.106	47.116
7208	2403	1	0.41	33.274	1.381	46.976
7209	2403	2	-0.82	33.2	0.425	47.259
7210	2404	1	0.41	10.37	47.51	56.98
7211	2404	1	0.41	11.397	46.767	55.95
7212	2404	2	-0.82	11.023	46.759	56.877
7213	2405	1	0.41	25.231	20.723	74.088
7214	2405	1	0.41	23.745	21.214	73.623
7215	2405	2	-0.82	24.509	21.398	74.241
7216	2406	1	0.41	39.865	40.321	17.136
7217	2406	1	0.41	38.541	39.615	17.781
7218	2406	2	-0.82	39.536	39.69	17.838
7219	2407	1	0.41	22.877	16.938	69.924
7220	2407	1	0.41	24.221	16.427	70.697
7221	2407	2	-0.82	23.425	17.028	70.755
7222	2408	1	0.41	40.374	45.557	19.193
7223	2408	1	0.41	40.362	44.438	20.383
7224	2408	2	-0.82	40.456	45.412	20.179
7225	2409	1	0.41	26.082	37.46	1.647
7226	2409	1	0.41	26.226	39.081	1.78
7227	2409	2	-0.82	26.693	38.24	1.511
7228	2410	1	0.41	6.54	29.728	5.524
7229	2410	1	0.41	5.225	29.623	6.487
7230	2410	2	-0.82	6.214	29.762	6.469
7231	2411	1	0.41	2.073	24.537	41.598
7232	2411	1	0.41	0.53	25.045	41.429
7233	2411	2	-0.82	1.487	25.266	41.244
7234	2412	1	0.41	16.958	29.134	67.971
7235	2412	1	0.41	15.918	28.518	66.873
7236	2412	2	-0.82	16.538	29.275	67.074
7237	2413	1	0.41	40.424	13.224	46.92
7238	2413	1	0.41	41.594	13.61	45.848
7239	2413	2	-0.82	41.166	12.862	46.355
7240	2414	1	0.41	7.941	25.223	50.55
7241	2414	1	0.41	9.446	25.854	50.617
7242	2414	2	-0.82	8.541	25.945	50.203
7243	2415	1	0.41	47.008	24.263	20.297
7244	2415	1	0.41	46.552	22.701	20.161
7245	2415	2	-0.82	46.373	23.633	19.849
7246	2416	1	0.41	2.428	49.9	43.3
7247	2416	1	0.41	2.267	48.281	43.156
7248	2416	2	-0.82	2.689	49.015	43.686
7249	2417	1	0.41	32.364	12.63	67.32
7250	2417	1	0.41	33.082	13.144	68.694
7251	2417	2	-0.82	32.758	12.342	68.194
7252	2418	1	0.41	3.537	10.203	1.373
7253	2418	1	0.41	3.571	9.36	2.772
7254	2418	2	-0.82	3.564	10.276	2.37
7255	2419	1	0.41	36.075	25.08	29.227
7256	2419	1	0.41	37.686	25.237	29.009
7257	2419	2	-0.82	36.788	25.588	28.744
7258	2420	1	0.41	26.04	35.203	50.252
7259	2420	1	0.41	25.988	35.07	51.879
7260	2420	2	-0.82	26.238	35.666	51.117
7261	2421	1	0.41	16.683	9.463	58.026
7262	2421	1	0.41	16.507	7.843	58.137
7263	2421	2	-0.82	16.848	8.66	58.6
7264	2422	1	0.41	30.682	41.317	52.491
7265	2422	1	0.41	30.938	41.76	54.042
7266	2422	2	-0.82	30.629	41.021	53.445
7267	2423	1	0.41	31.042	37.358	76.731
7268	2423	1	0.41	31.931	36.203	75.994
7269	2423	2	-0.82	31.381	36.42	76.8
7270	2424	1	0.41	45.036	19.846	0.405
7271	2424	1	0.41	43.706	18.899	0.359
7272	2424	2	-0.82	44.669	18.967	0.1
7273	2425	1	0.41	8.01	47.828	10.004
7274	2425	1	0.41	6.416	48.127	10.198
7275	2425	2	-0.82	7.268	47.903	10.671
7276	2426	1	0.41	17.877	3.829	62.332
7277	2426	1	0.41	18.375	2.943	63.611
7278	2426	2	-0.82	17.711	2.999	62.865
7279	2427	1	0.41	39.891	49.9	54.912
7280	2427	1	0.41	40.1	48.568	53.99
7281	2427	2	-0.82	39.452	49.279	54.263
7282	2428	1	0.41	43.429	17.129	17.703
7283	2428	1	0.41	41.907	17.72	17.689
7284	2428	2	-0.82	42.842	17.867	17.369
7285	2429	1	0.41	41.498	29.033	35.757
7286	2429	1	0.41	41.036	30.407	36.509
7287	2429	2	-0.82	41.812	29.91	36.122
7288	2430	1	0.41	18.28	28.652	58.21
7289	2430	1	0.41	19.205	28.69	59.555
7290	2430	2	-0.82	19.11	28.297	58.641
7291	2431	1	0.41	31.763	27.462	0.541
7292	2431	1	0.41	32.204	28.971	0.1
7293	2431	2	-0.82	32.534	28.091	0.439
7294	2432	1	0.41	36.153	21.047	25.896
7295	2432	1	0.41	37.688	21.422	26.309
7296	2432	2	-0.82	36.871	21.74	25.83
7297	2433	1	0.41	15.375	42.486	32.557
7298	2433	1	0.41	14.513	43.872	32.597
7299	2433	2	-0.82	15.434	43.484	32.578
7300	2434	1	0.41	34.131	10.579	39.437
7301	2434	1	0.41	33.605	9.042	39.269
7302	2434	2	-0.82	33.847	9.755	39.927
7303	2435	1	0.41	34.791	13.199	21.608
7304	2435	1	0.41	33.38	12.388	21.473
7305	2435	2	-0.82	34.161	12.573	22.068
7306	2436	1	0.41	29.157	11.012	52.535
7307	2436	1	0.41	30.091	12.298	52.911
7308	2436	2	-0.82	29.179	12.008	52.624
7309	2437	1	0.41	19.66	22.003	52.801
7310	2437	1	0.41	18.44	22.671	51.945
7311	2437	2	-0.82	19.412	22.439	51.935
7312	2438	1	0.41	18.473	38.739	30.959
7313	2438	1	0.41	19.364	38.416	29.629
7314	2438	2	-0.82	18.937	39.14	30.169
7315	2439	1	0.41	1.641	12.352	38.345
7316	2439	1	0.41	2.815	12.279	39.478
7317	2439	2	-0.82	2.223	11.739	38.88
7318	2440	1	0.41	12.673	11.281	34.87
7319	2440	1	0.41	11.058	11.053	34.957
7320	2440	2	-0.82	11.779	11.699	34.708
7321	2441	1	0.41	35.184	45.574	67.184
7322	2441	1	0.41	35.624	46.701	68.281
7323	2441	2	-0.82	35.319	46.552	67.341
7324	2442	1	0.41	30.046	46.62	38.554
7325	2442	1	0.41	29.276	45.277	38.036
7326	2442	2	-0.82	29.387	46.26	37.894
7327	2443	1	0.41	34.337	45.964	10.687
7328	2443	1	0.41	33.645	47.439	10.804
7329	2443	2	-0.82	34.094	46.795	10.186
7330	2444	1	0.41	30.059	4.057	39.237
7331	2444	1	0.41	30.465	5.628	39.425
7332	2444	2	-0.82	30.293	4.767	39.903
7333	2445	1	0.41	25.956	7.32	26.303
7334	2445	1	0.41	27.399	6.694	26.742
7335	2445	2	-0.82	26.934	7.296	26.094
7336	2446	1	0.41	19.69	10.571	32.408
7337	2446	1	0.41	19.428	12.183	32.401
7338	2446	2	-0.82	20.128	11.47	32.407
7339	2447	1	0.41	14.941	7.233	27.688
7340	2447	1	0.41	13.537	8.064	27.744
7341	2447	2	-0.82	14.533	8.141	27.777
7342	2448	1	0.41	41.015	2.942	56.174
7343	2448	1	0.41	41.408	4.522	56.046
7344	2448	2	-0.82	41.702	3.634	56.398
7345	2449	1	0.41	21.259	2.625	48.572
7346	2449	1	0.41	20.665	2.161	50.021
7347	2449	2	-0.82	21.393	2.669	49.562
7348	2450	1	0.41	16.974	0.102	10.137
7349	2450	1	0.41	17.518	1.605	9.805
7350	2450	2	-0.82	17.67	0.63	9.65
7351	2451	1	0.41	33.323	3.941	32.085
7352	2451	1	0.41	33.778	3.542	30.568
7353	2451	2	-0.82	33.365	3.202	31.412
7354	2452	1	0.41	7.01	44.044	27.421
7355	2452	1	0.41	6.555	42.591	28.011
7356	2452	2	-0.82	7.042	43.439	28.217
7357	2453	1	0.41	0.512	15.6	40.644
7358	2453	1	0.41	1.758	15.131	41.591
7359	2453	2	-0.82	0.794	15.394	41.582
7360	2454	1	0.41	32.795	6.253	33.964
7361	2454	1	0.41	31.18	6.492	33.924
7362	2454	2	-0.82	32.072	6.943	33.953
7363	2455	1	0.41	5.08	31.598	9.616
7364	2455	1	0.41	3.881	30.95	8.716
7365	2455	2	-0.82	4.342	31.8	8.971
7366	2456	1	0.41	45.941	28.29	28.663
7367	2456	1	0.41	45.508	28.967	30.085
7368	2456	2	-0.82	45.607	29.124	29.103
7369	2457	1	0.41	44.129	8.155	0.1
7370	2457	1	0.41	43.116	7.419	1.148
7371	2457	2	-0.82	43.83	7.273	0.465
7372	2458	1	0.41	1.984	7.63	52.645
7373	2458	1	0.41	2.345	8.703	53.821
7374	2458	2	-0.82	1.616	8.153	53.415
7375	2459	1	0.41	39.884	12.839	26.229
7376	2459	1	0.41	40.472	13.548	24.881
7377	2459	2	-0.82	40.109	12.7	25.265
7378	2460	1	0.41	11.211	27.756	26.002
7379	2460	1	0.41	12.721	28.374	26.069
7380	2460	2	-0.82	12.175	27.584	25.795
7381	2461	1	0.41	45.78	5.193	41.98
7382	2461	1	0.41	47.413	5.212	41.984
7383	2461	2	-0.82	46.591	5.777	41.93
7384	2462	1	0.41	49.9	3.543	36.674
7385	2462	1	0.41	49.019	4.899	36.447
7386	2462	2	-0.82	49.81	4.509	36.918
7387	2463	1	0.41	21.572	39.61	20.387
7388	2463	1	0.41	22.815	38.551	20.397
7389	2463	2	-0.82	22.133	39.014	20.962
7390	2464	1	0.41	37.935	21.711	59.697
7391	2464	1	0.41	39.201	20.986	58.962
7392	2464	2	-0.82	38.754	21.862	59.143
7393	2465	1	0.41	21.393	32.968	20.852
7394	2465	1	0.41	22.857	33.201	21.535
7395	2465	2	-0.82	21.972	32.747	21.636
7396	2466	1	0.41	38.437	6.794	59.307
7397	2466	1	0.41	38.769	8.286	58.733
7398	2466	2	-0.82	38.038	7.651	58.98
7399	2467	1	0.41	28.344	8.84	20.802
7400	2467	1	0.41	29.618	9.303	21.712
7401	2467	2	-0.82	28.645	9.077	21.726
7402	2468	1	0.41	36.376	21.059	9.204
7403	2468	1	0.41	35.253	21.626	10.245
7404	2468	2	-0.82	36.066	21.053	10.155
7405	2469	1	0.41	19.634	13.859	2.345
7406	2469	1	0.41	19.853	15.441	2.009
7407	2469	2	-0.82	19.183	14.701	2.051
7408	2470	1	0.41	5.545	1.767	58.964
7409	2470	1	0.41	5.279	2.137	57.396
7410	2470	2	-0.82	5.976	1.901	58.071
7411	2471	1	0.41	25.554	45.207	13.158
7412	2471	1	0.41	24.685	46.084	14.227
7413	2471	2	-0.82	25.17	45.222	14.082
7414	2472	1	0.41	11.301	29.035	45.481
7415	2472	1	0.41	11.379	30.4	46.375
7416	2472	2	-0.82	10.765	29.723	45.972
7417	2473	1	0.41	16.807	42.54	5.234
7418	2473	1	0.41	16.388	44.106	5.431
7419	2473	2	-0.82	17.151	43.478	5.283
7420	2474	1	0.41	40.361	31.2	40.26
7421	2474	1	0.41	41.962	31.508	40.353
7422	2474	2	-0.82	41.049	31.91	40.411
7423	2475	1	0.41	40.982	12.402	58.331
7424	2475	1	0.41	41.573	10.896	58.55
7425	2475	2	-0.82	40.849	11.434	58.12
7426	2476	1	0.41	39.089	3.173	26.582
7427	2476	1	0.41	40.476	2.991	27.425
7428	2476	2	-0.82	39.638	2.537	27.125
7429	2477	1	0.41	34.971	33.481	1.798
7430	2477	1	0.41	35.421	35.034	2.028
7431	2477	2	-0.82	35.718	34.081	2.086
7432	2478	1	0.41	7.426	42.254	50.885
7433	2478	1	0.41	7.658	43.868	50.978
7434	2478	2	-0.82	7.139	43.142	50.527
7435	2479	1	0.41	18.868	3.079	66.324
7436	2479	1	0.41	18.341	2.303	67.661
7437	2479	2	-0.82	19.137	2.491	67.087
7438	2480	1	0.41	26.46	30.536	61.747
7439	2480	1	0.41	25.02	29.786	61.573
7440	2480	2	-0.82	25.475	30.614	61.9
7441	2481	1	0.41	21.653	34.94	53.084
7442	2481	1	0.41	22.756	35.947	52.424
7443	2481	2	-0.82	21.901	35.455	52.263
7444	2482	1	0.41	35.143	37.938	10.04
7445	2482	1	0.41	35.328	38.986	8.801
7446	2482	2	-0.82	35.333	38.89	9.795
7447	2483	1	0.41	31.85	9.26	50.731
7448	2483	1	0.41	30.324	9.843	50.704
7449	2483	2	-0.82	31.292	10.091	50.722
7450	2484	1	0.41	9.834	30.583	39.072
7451	2484	1	0.41	10.736	29.398	38.403
7452	2484	2	-0.82	10.438	30.348	38.311
7453	2485	1	0.41	29.691	0.275	4.529
7454	2485	1	0.41	30.944	1.037	5.247
7455	2485	2	-0.82	30.671	0.228	4.728
7456	2486	1	0.41	6.05	12.951	52.488
7457	2486	1	0.41	5.365	11.533	52.922
7458	2486	2	-0.82	6.229	12.026	52.825
7459	2487	1	0.41	10.16	1.53	11.585
7460	2487	1	0.41	9.699	3.064	11.267
7461	2487	2	-0.82	10.03	2.442	11.976
7462	2488	1	0.41	18.447	23.725	60.366
7463	2488	1	0.41	19.283	22.753	59.355
7464	2488	2	-0.82	18.37	23.051	59.632
7465	2489	1	0.41	6.351	27.239	5.91
7466	2489	1	0.41	4.835	27.368	6.501
7467	2489	2	-0.82	5.397	27.428	5.677
7468	2490	1	0.41	29.804	41.898	64.773
7469	2490	1	0.41	31.149	40.981	64.638
7470	2490	2	-0.82	30.803	41.915	64.717
7471	2491	1	0.41	44.589	25.995	33.348
7472	2491	1	0.41	43.528	25.919	34.587
7473	2491	2	-0.82	43.637	26.142	33.619
7474	2492	1	0.41	48.632	6.668	58.253
7475	2492	1	0.41	47.267	7.482	57.878
7476	2492	2	-0.82	47.667	6.575	58.007
7477	2493	1	0.41	34.305	1.552	69.969
7478	2493	1	0.41	32.701	1.246	69.998
7479	2493	2	-0.82	33.472	1.61	70.52
7480	2494	1	0.41	46.119	22.649	23.992
7481	2494	1	0.41	46.372	22.674	25.605
7482	2494	2	-0.82	46.135	23.228	24.808
7483	2495	1	0.41	48.651	33.481	32.879
7484	2495	1	0.41	49.9	34.474	33.226
7485	2495	2	-0.82	49.629	33.523	33.085
7486	2496	1	0.41	12.742	21.039	61.893
7487	2496	1	0.41	12.952	19.421	61.809
7488	2496	2	-0.82	12.874	20.203	62.427
7489	2497	1	0.41	38.783	14.857	43.946
7490	2497	1	0.41	37.33	14.227	43.546
7491	2497	2	-0.82	38.294	14.017	43.71
7492	2498	1	0.41	31.56	12.53	20.245
7493	2498	1	0.41	30.918	13.726	19.338
7494	2498	2	-0.82	30.787	12.792	19.667
7495	2499	1	0.41	34.755	19.566	5.737
7496	2499	1	0.41	34.853	17.96	5.46
7497	2499	2	-0.82	35.358	18.822	5.448
7498	2500	1	0.41	15.826	41.635	48.511
7499	2500	1	0.41	15.869	43.265	48.606
7500	2500	2	-0.82	15.822	42.485	47.983
7501	2501	1	0.41	8.97	44.727	28.16
7502	2501	1	0.41	10.522	45.223	28.04
7503	2501	2	-0.82	9.613	45.46	28.383
7504	2502	1	0.41	4.356	48.16	14.196
7505	2502	1	0.41	3.66	49.538	13.663
7506	2502	2	-0.82	4.32	49.153	14.308
7507	2503	1	0.41	33.103	9.253	18.038
7508	2503	1	0.41	34.709	8.981	17.927
7509	2503	2	-0.82	33.852	9.029	17.415
7510	2504	1	0.41	41.314	45.09	60.226
7511	2504	1	0.41	40.292	46.359	60.114
7512	2504	2	-0.82	41.164	46.044	60.488
7513	2505	1	0.41	38.134	19.902	65.252
7514	2505	1	0.41	38.435	20.584	66.706
7515	2505	2	-0.82	37.804	20.558	65.931
7516	2506	1	0.41	39.827	0.325	8.024
7517	2506	1	0.41	40.57	1.656	8.611
7518	2506	2	-0.82	40.264	1.191	7.78
7519	2507	1	0.41	49.128	36.038	19.96
7520	2507	1	0.41	49.68	37.572	19.866
7521	2507	2	-0.82	49.9	36.614	19.689
7522	2508	1	0.41	29.746	30.289	32.999
7523	2508	1	0.41	28.363	29.44	32.816
7524	2508	2	-0.82	28.827	30.136	33.363
7525	2509	1	0.41	22.527	28.499	2.337
7526	2509	1	0.41	23.897	29.124	2.969
7527	2509	2	-0.82	23.037	28.662	3.182
7528	2510	1	0.41	11.34	41.738	20.841
7529	2510	1	0.41	10.685	43.226	20.683
7530	2510	2	-0.82	11.482	42.659	20.478
7531	2511	1	0.41	20.152	28.925	17.397
7532	2511	1	0.41	19.927	28.038	18.751
7533	2511	2	-0.82	20.29	28.028	17.819
7534	2512	1	0.41	45.097	48.577	46.647
7535	2512	1	0.41	46.236	47.583	47.264
7536	2512	2	-0.82	46.069	48.483	46.862
7537	2513	1	0.41	1.17	14.68	20.812
7538	2513	1	0.41	2.043	13.301	20.847
7539	2513	2	-0.82	2.094	14.299	20.836
7540	2514	1	0.41	44.508	23.905	12.21
7541	2514	1	0.41	43.101	24.117	13.012
7542	2514	2	-0.82	43.544	23.639	12.254
7543	2515	1	0.41	12.413	43.455	43.362
7544	2515	1	0.41	12.237	41.928	42.809
7545	2515	2	-0.82	12.269	42.892	42.548
7546	2516	1	0.41	28.623	22.742	9.755
7547	2516	1	0.41	27.492	22.067	10.72
7548	2516	2	-0.82	28.447	22.024	10.428
7549	2517	1	0.41	21.671	1.278	40.909
7550	2517	1	0.41	22.072	2.677	41.65
7551	2517	2	-0.82	22.035	1.683	41.748
7552	2518	1	0.41	24.878	47.705	8.208
7553	2518	1	0.41	24.79	46.108	7.878
7554	2518	2	-0.82	25.397	46.9	7.917
7555	2519	1	0.41	47.869	5.449	75.768
7556	2519	1	0.41	47.283	5.206	74.263
7557	2519	2	-0.82	48.061	5.051	74.87
7558	2520	1	0.41	29.666	6.05	41.823
7559	2520	1	0.41	30.161	4.516	42.085
7560	2520	2	-0.82	29.369	5.099	41.906
7561	2521	1	0.41	0.1	9.673	45.049
7562	2521	1	0.41	1.674	9.76	44.623
7563	2521	2	-0.82	0.838	10.287	44.769
7564	2522	1	0.41	3.447	10.107	33.59
7565	2522	1	0.41	1.951	9.453	33.561
7566	2522	2	-0.82	2.929	9.252	33.611
7567	2523	1	0.41	5.668	35.291	0.533
7568	2523	1	0.41	6.206	36.001	1.902
7569	2523	2	-0.82	5.505	36.027	1.19
7570	2524	1	0.41	40.108	20.259	47.144
7571	2524	1	0.41	39.804	18.659	47.265
7572	2524	2	-0.82	39.39	19.568	47.232
7573	2525	1	0.41	0.1	26.279	24.712
7574	2525	1	0.41	0.126	27.695	23.9
7575	2525	2	-0.82	0.682	27.027	24.393
7576	2526	1	0.41	22.093	14.97	29.757
7577	2526	1	0.41	20.509	15.366	29.773
7578	2526	2	-0.82	21.161	14.61	29.72
7579	2527	1	0.41	28.295	2.139	28.911
7580	2527	1	0.41	29.302	3.417	28.778
7581	2527	2	-0.82	28.807	2.712	28.272
7582	2528	1	0.41	46.531	14.483	32.7
7583	2528	1	0.41	47.111	12.983	32.415
7584	2528	2	-0.82	47.108	13.931	32.098
7585	2529	1	0.41	16.265	0.1	67.196
7586	2529	1	0.41	14.901	0.1	68.094
7587	2529	2	-0.82	15.809	0.504	67.989
7588	2530	1	0.41	48.38	26.171	1.179
7589	2530	1	0.41	47.341	27.428	1.1
7590	2530	2	-0.82	47.482	26.469	0.855
7591	2531	1	0.41	41.44	33.635	50.029
7592	2531	1	0.41	42.372	32.585	50.862
7593	2531	2	-0.82	41.947	33.489	50.878
7594	2532	1	0.41	49.739	26.645	65.333
7595	2532	1	0.41	48.384	25.735	65.276
7596	2532	2	-0.82	49.246	25.887	65.759
7597	2533	1	0.41	34.584	0.104	10.736
7598	2533	1	0.41	35.005	0.1	9.158
7599	2533	2	-0.82	35.285	0.377	10.077
7600	2534	1	0.41	27.163	49.864	62.197
7601	2534	1	0.41	28.729	49.901	61.735
7602	2534	2	-0.82	27.878	49.378	61.694
7603	2535	1	0.41	30.729	1.583	26.544
7604	2535	1	0.41	30.484	3.19	26.701
7605	2535	2	-0.82	31.087	2.429	26.939
7606	2536	1	0.41	31.3	28.246	62.905
7607	2536	1	0.41	29.701	27.919	62.939
7608	2536	2	-0.82	30.384	28.648	62.913
7609	2537	1	0.41	30.421	45.158	10.477
7610	2537	1	0.41	32.015	44.815	10.386
7611	2537	2	-0.82	31.341	45.487	10.689
7612	2538	1	0.41	8.066	6.418	17.361
7613	2538	1	0.41	9.359	5.452	17.112
7614	2538	2	-0.82	9.042	6.4	17.146
7615	2539	1	0.41	45.721	25.871	23.2
7616	2539	1	0.41	46.379	25.831	21.706
7617	2539	2	-0.82	46.563	25.72	22.682
7618	2540	1	0.41	17.585	8.486	15.202
7619	2540	1	0.41	18.837	8.162	14.206
7620	2540	2	-0.82	17.946	8.608	14.278
7621	2541	1	0.41	21.225	28.137	55.861
7622	2541	1	0.41	20.451	27.673	54.499
7623	2541	2	-0.82	20.444	28.319	55.262
7624	2542	1	0.41	28.512	18.996	38.955
7625	2542	1	0.41	27.471	19.81	39.915
7626	2542	2	-0.82	27.564	19.051	39.272
7627	2543	1	0.41	46.728	34.733	27.249
7628	2543	1	0.41	47.554	34.854	28.652
7629	2543	2	-0.82	47.321	34.248	27.892
7630	2544	1	0.41	34.046	5.243	54.192
7631	2544	1	0.41	35.235	6.057	53.423
7632	2544	2	-0.82	35.037	5.357	54.108
7633	2545	1	0.41	5.427	36.235	69.68
7634	2545	1	0.41	4.284	35.395	70.488
7635	2545	2	-0.82	4.823	36.236	70.477
7636	2546	1	0.41	34.516	38.037	29.901
7637	2546	1	0.41	34.772	39.625	29.62
7638	2546	2	-0.82	35.21	38.755	29.847
7639	2547	1	0.41	27.613	40.191	0.483
7640	2547	1	0.41	28.691	38.973	0.616
7641	2547	2	-0.82	28.446	39.792	0.1
7642	2548	1	0.41	12.756	41.828	72.351
7643	2548	1	0.41	13.715	42.533	73.469
7644	2548	2	-0.82	13.427	41.662	73.073
7645	2549	1	0.41	42.592	6.574	72.216
7646	2549	1	0.41	41.582	6.914	70.979
7647	2549	2	-0.82	42.486	6.564	71.222
7648	2550	1	0.41	26.344	0.299	50.939
7649	2550	1	0.41	27.521	1.424	51.072
7650	2550	2	-0.82	26.63	1.129	51.418
7651	2551	1	0.41	13.944	39.483	52.826
7652	2551	1	0.41	13.822	40.224	54.276
7653	2551	2	-0.82	14.39	39.628	53.71
7654	2552	1	0.41	10.756	42.651	33.607
7655	2552	1	0.41	11.652	41.347	33.201
7656	2552	2	-0.82	11.647	42.344	33.272
7657	2553	1	0.41	5.432	45.751	49.012
7658	2553	1	0.41	5.128	47.318	48.667
7659	2553	2	-0.82	4.743	46.476	49.043
7660	2554	1	0.41	28.129	21.374	64.239
7661	2554	1	0.41	29.242	20.179	64.233
7662	2554	2	-0.82	28.94	21.015	63.776
7663	2555	1	0.41	29.105	17.997	11.142
7664	2555	1	0.41	30.018	19.35	11.087
7665	2555	2	-0.82	30.036	18.351	11.051
7666	2556	1	0.41	18.717	36.555	67.201
7667	2556	1	0.41	17.862	35.38	66.457
7668	2556	2	-0.82	18.422	35.601	67.255
7669	2557	1	0.41	2.415	17.84	18.85
7670	2557	1	0.41	2.666	17.368	20.393
7671	2557	2	-0.82	3.097	17.747	19.575
7672	2558	1	0.41	44.164	23.741	2.686
7673	2558	1	0.41	44.387	22.146	2.953
7674	2558	2	-0.82	44.787	23.055	3.063
7675	2559	1	0.41	14.313	3.104	9.13
7676	2559	1	0.41	14.928	1.672	9.618
7677	2559	2	-0.82	14.087	2.175	9.421
7678	2560	1	0.41	40.925	25.629	47.926
7679	2560	1	0.41	40.607	24.031	48.044
7680	2560	2	-0.82	40.214	24.948	48.105
7681	2561	1	0.41	0.1	20.079	17.182
7682	2561	1	0.41	1.717	19.854	17.217
7683	2561	2	-0.82	0.988	20.537	17.24
7684	2562	1	0.41	22.176	31.738	8.288
7685	2562	1	0.41	21.451	33.022	7.587
7686	2562	2	-0.82	22.328	32.629	7.861
7687	2563	1	0.41	40.344	25.587	59.461
7688	2563	1	0.41	40.716	24	59.57
7689	2563	2	-0.82	41.092	24.924	59.51
7690	2564	1	0.41	10.533	48.733	76.008
7691	2564	1	0.41	10.063	47.181	75.816
7692	2564	2	-0.82	10.839	47.781	76.006
7693	2565	1	0.41	27.705	32.719	29.148
7694	2565	1	0.41	26.738	31.581	28.487
7695	2565	2	-0.82	26.769	32.369	29.101
7696	2566	1	0.41	45.612	3.482	17.471
7697	2566	1	0.41	46.383	4.498	18.491
7698	2566	2	-0.82	46.5	3.734	17.857
7699	2567	1	0.41	1.429	47.757	2.263
7700	2567	1	0.41	0.743	46.49	1.494
7701	2567	2	-0.82	1.562	46.81	1.97
7702	2568	1	0.41	5.336	40.012	12.068
7703	2568	1	0.41	4.2	39.463	11.03
7704	2568	2	-0.82	5.047	39.234	11.509
7705	2569	1	0.41	9.964	10.685	1.678
7706	2569	1	0.41	10.49	12.022	2.454
7707	2569	2	-0.82	9.718	11.399	2.334
7708	2570	1	0.41	29.391	21.969	40.288
7709	2570	1	0.41	28.011	21.597	41.079
7710	2570	2	-0.82	28.964	21.333	40.932
7711	2571	1	0.41	1.416	5.359	66.48
7712	2571	1	0.41	0.968	6.929	66.46
7713	2571	2	-0.82	1.723	6.298	66.636
7714	2572	1	0.41	1.369	24.493	27.171
7715	2572	1	0.41	0.879	26.047	27.078
7716	2572	2	-0.82	0.573	25.099	27.15
7717	2573	1	0.41	15.595	11.948	75.774
7718	2573	1	0.41	15.51	11.861	74.145
7719	2573	2	-0.82	16.019	12.242	74.917
7720	2574	1	0.41	21.872	44.173	37.462
7721	2574	1	0.41	21.816	43.076	36.254
7722	2574	2	-0.82	22.417	43.664	36.795
7723	2575	1	0.41	1.971	23.403	47.293
7724	2575	1	0.41	2.032	22.269	46.119
7725	2575	2	-0.82	1.957	22.421	47.104
7726	2576	1	0.41	17.178	41.203	30.682
7727	2576	1	0.41	15.689	40.992	30.046
7728	2576	2	-0.82	16.562	41.467	29.94
7729	2577	1	0.41	9.256	34.063	47.227
7730	2577	1	0.41	10.764	34.688	47.184
7731	2577	2	-0.82	10.211	33.913	47.485
7732	2578	1	0.41	10.646	15.575	33.295
7733	2578	1	0.41	11.361	14.127	33.535
7734	2578	2	-0.82	11.432	15.003	33.06
7735	2579	1	0.41	35.942	33.721	62.604
7736	2579	1	0.41	34.436	33.842	61.984
7737	2579	2	-0.82	35.09	34.245	62.624
7738	2580	1	0.41	48.42	10.759	40.067
7739	2580	1	0.41	49.878	11.436	40.355
7740	2580	2	-0.82	49.406	10.594	40.093
7741	2581	1	0.41	47.224	2.981	33.44
7742	2581	1	0.41	45.697	2.802	32.888
7743	2581	2	-0.82	46.528	2.319	33.162
7744	2582	1	0.41	4.042	30.481	0.1
7745	2582	1	0.41	3.226	31.514	1.066
7746	2582	2	-0.82	3.515	31.33	0.127
7747	2583	1	0.41	36.856	10.439	25.1
7748	2583	1	0.41	36.173	10.937	23.703
7749	2583	2	-0.82	36.273	10.169	24.334
7750	2584	1	0.41	31.676	24.232	60.689
7751	2584	1	0.41	33.182	24.665	60.232
7752	2584	2	-0.82	32.6	23.899	60.502
7753	2585	1	0.41	45.069	49.9	68.984
7754	2585	1	0.41	46.143	48.931	69.743
7755	2585	2	-0.82	45.175	49.071	69.534
7756	2586	1	0.41	30.354	24.175	71.383
7757	2586	1	0.41	31.976	23.984	71.395
7758	2586	2	-0.82	31.098	23.507	71.403
7759	2587	1	0.41	29.734	9.682	39.447
7760	2587	1	0.41	29.675	10.449	38.007
7761	2587	2	-0.82	30.183	9.79	38.56
7762	2588	1	0.41	35.662	7.571	2.03
7763	2588	1	0.41	36.059	8.386	3.389
7764	2588	2	-0.82	36.193	7.537	2.877
7765	2589	1	0.41	18.062	38.47	25.895
7766	2589	1	0.41	18.776	38.547	27.361
7767	2589	2	-0.82	18.313	39.075	26.651
7768	2590	1	0.41	3.381	3.32	10.552
7769	2590	1	0.41	3.152	1.946	9.699
7770	2590	2	-0.82	2.813	2.873	9.861
7771	2591	1	0.41	27.876	36.65	9.897
7772	2591	1	0.41	27.806	35.398	10.942
7773	2591	2	-0.82	28.268	35.762	10.134
7774	2592	1	0.41	47.557	1.094	29.2
7775	2592	1	0.41	46.297	0.865	30.213
7776	2592	2	-0.82	47.28	0.734	30.092
7777	2593	1	0.41	43.158	47.994	67.817
7778	2593	1	0.41	43.381	49.424	67.061
7779	2593	2	-0.82	43.37	48.963	67.947
7780	2594	1	0.41	45.564	44.263	75.745
7781	2594	1	0.41	46.932	43.422	76.041
7782	2594	2	-0.82	46.551	44.334	75.889
7783	2595	1	0.41	27.129	2.413	57.774
7784	2595	1	0.41	26.977	3.908	58.413
7785	2595	2	-0.82	26.479	3.106	58.087
7786	2596	1	0.41	45.042	11.882	33.457
7787	2596	1	0.41	45.183	12.091	31.844
7788	2596	2	-0.82	45.09	11.415	32.574
7789	2597	1	0.41	36.078	28.74	21.291
7790	2597	1	0.41	37.684	28.927	21.063
7791	2597	2	-0.82	36.959	28.268	21.26
7792	2598	1	0.41	7.941	14.289	11.314
7793	2598	1	0.41	7.846	15.751	10.592
7794	2598	2	-0.82	8.318	15.215	11.292
7795	2599	1	0.41	11.135	4.876	72.068
7796	2599	1	0.41	10.676	3.701	73.106
7797	2599	2	-0.82	10.923	4.666	73.023
7798	2600	1	0.41	43.43	18.003	39.288
7799	2600	1	0.41	42.997	19.575	39.376
7800	2600	2	-0.82	42.658	18.635	39.357
7801	2601	1	0.41	39.065	26.651	70.809
7802	2601	1	0.41	38.124	26.15	72.046
7803	2601	2	-0.82	38.229	26.16	71.052
7804	2602	1	0.41	2.119	13.115	56.843
7805	2602	1	0.41	1.263	12.153	55.838
7806	2602	2	-0.82	2.181	12.442	56.105
7807	2603	1	0.41	15.432	30.359	40.699
7808	2603	1	0.41	15.991	28.94	41.282
7809	2603	2	-0.82	15.261	29.375	40.755
7810	2604	1	0.41	27.248	48.741	43.002
7811	2604	1	0.41	28.805	49.086	42.649
7812	2604	2	-0.82	28.111	49.089	43.369
7813	2605	1	0.41	29.624	13.255	39.212
7814	2605	1	0.41	28.371	12.374	38.646
7815	2605	2	-0.82	29.272	12.329	39.077
7816	2606	1	0.41	15.774	10.502	26.048
7817	2606	1	0.41	15.78	9.547	24.723
7818	2606	2	-0.82	15.275	10.254	25.217
7819	2607	1	0.41	5.037	27.884	24.928
7820	2607	1	0.41	4.782	29.29	25.718
7821	2607	2	-0.82	4.945	28.874	24.824
7822	2608	1	0.41	22.105	5.539	66.086
7823	2608	1	0.41	20.983	4.981	65.039
7824	2608	2	-0.82	21.144	5.283	65.978
7825	2609	1	0.41	21.059	49.9	20.739
7826	2609	1	0.41	21.508	48.418	21.257
7827	2609	2	-0.82	20.732	49.029	21.106
7828	2610	1	0.41	24.41	18.224	76.55
7829	2610	1	0.41	25.645	17.95	75.518
7830	2610	2	-0.82	25.343	18.488	76.304
7831	2611	1	0.41	37.572	20.526	0.464
7832	2611	1	0.41	36.363	19.429	0.467
7833	2611	2	-0.82	37.351	19.554	0.388
7834	2612	1	0.41	12.369	41.94	45.007
7835	2612	1	0.41	13.982	41.763	44.823
7836	2612	2	-0.82	13.255	42.394	45.095
7837	2613	1	0.41	1.975	9.177	51.082
7838	2613	1	0.41	2.502	10.243	49.962
7839	2613	2	-0.82	2.115	9.332	50.104
7840	2614	1	0.41	8.731	33.885	22.364
7841	2614	1	0.41	9.788	34.539	21.305
7842	2614	2	-0.82	9.632	34.307	22.265
7843	2615	1	0.41	45.768	33.088	67.832
7844	2615	1	0.41	47.326	32.612	67.733
7845	2615	2	-0.82	46.555	32.757	68.352
7846	2616	1	0.41	11.645	41.621	12.768
7847	2616	1	0.41	11.099	40.712	14.009
7848	2616	2	-0.82	11.558	41.564	13.763
7849	2617	1	0.41	0.853	45.162	52.616
7850	2617	1	0.41	1.599	46.563	53
7851	2617	2	-0.82	1.718	45.576	52.901
7852	2618	1	0.41	32.99	43.721	17.165
7853	2618	1	0.41	31.674	42.787	16.911
7854	2618	2	-0.82	32.175	43.324	17.589
7855	2619	1	0.41	31.895	2.608	45.724
7856	2619	1	0.41	33.135	3.36	44.975
7857	2619	2	-0.82	32.659	2.488	45.091
7858	2620	1	0.41	26.848	24.969	60.435
7859	2620	1	0.41	25.236	24.708	60.463
7860	2620	2	-0.82	25.962	25.289	60.097
7861	2621	1	0.41	44.072	42.836	40.914
7862	2621	1	0.41	44.962	44.204	40.951
7863	2621	2	-0.82	45.001	43.206	40.913
7864	2622	1	0.41	44.782	49.9	62.955
7865	2622	1	0.41	45.512	48.442	63.036
7866	2622	2	-0.82	44.98	49.117	63.545
7867	2623	1	0.41	31.8	37.065	40.448
7868	2623	1	0.41	33.221	37.229	41.236
7869	2623	2	-0.82	32.526	37.706	40.699
7870	2624	1	0.41	30.562	21.368	60.552
7871	2624	1	0.41	29.573	20.469	59.614
7872	2624	2	-0.82	29.755	21.389	59.961
7873	2625	1	0.41	19.453	48.421	54.064
7874	2625	1	0.41	20.658	49.439	53.641
7875	2625	2	-0.82	19.674	49.359	53.795
7876	2626	1	0.41	12.063	47.737	24.892
7877	2626	1	0.41	11.766	48.216	23.359
7878	2626	2	-0.82	11.459	47.622	24.102
7879	2627	1	0.41	18.759	45.826	55.061
7880	2627	1	0.41	17.947	47.239	55.166
7881	2627	2	-0.82	18.684	46.689	55.56
7882	2628	1	0.41	4.418	16.307	60.121
7883	2628	1	0.41	4.683	15.389	61.446
7884	2628	2	-0.82	4.558	16.322	61.111
7885	2629	1	0.41	22.592	11.803	71.779
7886	2629	1	0.41	21.937	10.36	71.384
7887	2629	2	-0.82	22.793	10.86	71.512
7888	2630	1	0.41	36.439	30.905	43.307
7889	2630	1	0.41	36.341	29.587	44.267
7890	2630	2	-0.82	35.897	30.445	44.011
7891	2631	1	0.41	8.653	43.246	47.209
7892	2631	1	0.41	8.377	41.989	48.215
7893	2631	2	-0.82	9.037	42.691	47.947
7894	2632	1	0.41	25.604	11.738	72.692
7895	2632	1	0.41	24.142	11.27	73.247
7896	2632	2	-0.82	24.852	11.09	72.567
7897	2633	1	0.41	34.007	13.537	54.743
7898	2633	1	0.41	33.906	15.144	54.47
7899	2633	2	-0.82	33.436	14.268	54.368
7900	2634	1	0.41	33.599	31.274	71.039
7901	2634	1	0.41	32.013	31.554	70.772
7902	2634	2	-0.82	32.698	30.849	70.954
7903	2635	1	0.41	46.9	16.489	29.628
7904	2635	1	0.41	46.037	17.646	30.393
7905	2635	2	-0.82	45.98	16.835	29.811
7906	2636	1	0.41	37.418	39.002	74.836
7907	2636	1	0.41	35.928	39.666	74.757
7908	2636	2	-0.82	36.436	38.809	74.836
7909	2637	1	0.41	19.65	22.314	61.977
7910	2637	1	0.41	20.468	23.718	62.146
7911	2637	2	-0.82	19.569	23.285	62.207
7912	2638	1	0.41	24.283	1.937	45.804
7913	2638	1	0.41	25.624	1.968	46.735
7914	2638	2	-0.82	24.723	1.552	46.615
7915	2639	1	0.41	4.864	40.194	49.536
7916	2639	1	0.41	5.297	41.608	50.231
7917	2639	2	-0.82	4.555	40.947	50.117
7918	2640	1	0.41	3.72	40.643	2.993
7919	2640	1	0.41	3.02	42.109	3.16
7920	2640	2	-0.82	2.865	41.122	3.193
7921	2641	1	0.41	27.028	0.1	5.94
7922	2641	1	0.41	27.029	1.558	5.204
7923	2641	2	-0.82	27.605	0.841	5.596
7924	2642	1	0.41	20.382	21.148	67.858
7925	2642	1	0.41	21.447	20.64	66.729
7926	2642	2	-0.82	20.518	20.975	66.882
7927	2643	1	0.41	27.52	37.936	49.29
7928	2643	1	0.41	27.981	36.699	50.251
7929	2643	2	-0.82	27.206	37.128	49.788
7930	2644	1	0.41	47.146	25.358	39.319
7931	2644	1	0.41	48.666	25.135	39.873
7932	2644	2	-0.82	47.805	24.681	39.648
7933	2645	1	0.41	31.6	33.684	50.82
7934	2645	1	0.41	32.256	32.27	50.334
7935	2645	2	-0.82	32.444	33.232	50.528
7936	2646	1	0.41	43.126	41.278	1.297
7937	2646	1	0.41	44.7	41.198	1.726
7938	2646	2	-0.82	44.062	41.183	0.957
7939	2647	1	0.41	27.28	39.386	66.2
7940	2647	1	0.41	25.854	39.22	65.422
7941	2647	2	-0.82	26.603	39.849	65.628
7942	2648	1	0.41	9.496	45.712	43.111
7943	2648	1	0.41	8.742	46.143	44.494
7944	2648	2	-0.82	8.652	46.08	43.5
7945	2649	1	0.41	18.063	9.39	20.781
7946	2649	1	0.41	16.992	9.024	21.959
7947	2649	2	-0.82	17.12	9.507	21.093
7948	2650	1	0.41	15.099	21.433	61.394
7949	2650	1	0.41	15.496	19.85	61.339
7950	2650	2	-0.82	14.762	20.513	61.196
7951	2651	1	0.41	42.366	44.702	11.499
7952	2651	1	0.41	41.405	44.469	10.199
7953	2651	2	-0.82	42.103	45.06	10.603
7954	2652	1	0.41	49.9	7.152	1.765
7955	2652	1	0.41	48.85	8.364	2.073
7956	2652	2	-0.82	49.193	7.74	1.372
7957	2653	1	0.41	44.862	44.925	36.556
7958	2653	1	0.41	43.266	45.265	36.624
7959	2653	2	-0.82	43.946	44.532	36.635
7960	2654	1	0.41	2.877	42.905	35.775
7961	2654	1	0.41	4.281	42.878	36.608
7962	2654	2	-0.82	3.285	42.901	36.688
7963	2655	1	0.41	38.42	14.951	18.901
7964	2655	1	0.41	37.184	14.538	17.917
7965	2655	2	-0.82	37.647	14.328	18.777
7966	2656	1	0.41	26.61	33.468	47.798
7967	2656	1	0.41	25.501	33.246	46.621
7968	2656	2	-0.82	26.215	33.855	46.965
7969	2657	1	0.41	12.229	24.01	31.835
7970	2657	1	0.41	13.131	22.881	32.596
7971	2657	2	-0.82	13.092	23.838	32.312
7972	2658	1	0.41	8.721	9.768	33.037
7973	2658	1	0.41	8.214	11.141	32.311
7974	2658	2	-0.82	7.928	10.249	32.662
7975	2659	1	0.41	0.638	8.149	13.506
7976	2659	1	0.41	2.137	8.734	13.227
7977	2659	2	-0.82	1.26	8.914	13.672
7978	2660	1	0.41	24.966	35.193	48.273
7979	2660	1	0.41	24.505	33.667	48.627
7980	2660	2	-0.82	24.384	34.631	48.861
7981	2661	1	0.41	2.087	25.719	53.544
7982	2661	1	0.41	1.509	24.93	52.236
7983	2661	2	-0.82	1.259	25.414	53.074
7984	2662	1	0.41	40.675	44.582	64.572
7985	2662	1	0.41	41.865	45.18	63.628
7986	2662	2	-0.82	40.93	45.323	63.951
7987	2663	1	0.41	6.667	41.954	5.66
7988	2663	1	0.41	6.577	42.183	7.274
7989	2663	2	-0.82	7.194	42.01	6.508
7990	2664	1	0.41	39.27	5.218	66.768
7991	2664	1	0.41	40.206	4.519	67.908
7992	2664	2	-0.82	39.28	4.582	67.539
7993	2665	1	0.41	18.84	27.946	22.179
7994	2665	1	0.41	17.435	27.348	21.602
7995	2665	2	-0.82	17.844	28.023	22.215
7996	2666	1	0.41	17.032	45.852	45.554
7997	2666	1	0.41	18.159	44.887	46.237
7998	2666	2	-0.82	17.774	45.809	46.224
7999	2667	1	0.41	24.891	5.66	5.08
8000	2667	1	0.41	23.69	4.894	5.878
8001	2667	2	-0.82	24.091	5.785	5.666
8002	2668	1	0.41	13.632	39.24	22.997
8003	2668	1	0.41	14.271	40.145	24.197
8004	2668	2	-0.82	14.448	39.729	23.306
8005	2669	1	0.41	41.721	34.224	36.275
8006	2669	1	0.41	41.135	33.377	35.007
8007	2669	2	-0.82	41.831	34.032	35.3
8008	2670	1	0.41	8.433	3.232	19.395
8009	2670	1	0.41	7.158	2.427	18.769
8010	2670	2	-0.82	7.492	2.939	19.56
8011	2671	1	0.41	3.021	14.197	25.893
8012	2671	1	0.41	2.08	15.312	25.16
8013	2671	2	-0.82	2.087	14.422	25.614
8014	2672	1	0.41	44.804	25.261	13.916
8015	2672	1	0.41	46.05	26.281	13.641
8016	2672	2	-0.82	45.793	25.325	13.784
8017	2673	1	0.41	20.059	32.873	55.09
8018	2673	1	0.41	20.839	32.739	53.662
8019	2673	2	-0.82	20.442	33.38	54.318
8020	2674	1	0.41	1.632	11.919	43.525
8021	2674	1	0.41	2.779	13.069	43.352
8022	2674	2	-0.82	1.802	12.904	43.483
8023	2675	1	0.41	41.131	31.105	19.942
8024	2675	1	0.41	40.05	32.326	19.869
8025	2675	2	-0.82	40.163	31.344	20.018
8026	2676	1	0.41	33.204	24.618	54.906
8027	2676	1	0.41	32.086	23.429	54.85
8028	2676	2	-0.82	33.063	23.627	54.918
8029	2677	1	0.41	24.798	24.091	18.548
8030	2677	1	0.41	24.589	25.339	19.581
8031	2677	2	-0.82	24.584	25.065	18.619
8032	2678	1	0.41	37.397	20.722	33.913
8033	2678	1	0.41	37.491	20.069	35.406
8034	2678	2	-0.82	37.745	19.951	34.447
8035	2679	1	0.41	16.122	14.913	24.5
8036	2679	1	0.41	16.67	16.073	25.511
8037	2679	2	-0.82	15.852	15.634	25.139
8038	2680	1	0.41	33.67	37.672	67.029
8039	2680	1	0.41	35.201	38.119	67.379
8040	2680	2	-0.82	34.298	38.447	67.103
8041	2681	1	0.41	2.134	18.504	8.189
8042	2681	1	0.41	1.488	20.003	8.25
8043	2681	2	-0.82	2.319	19.479	8.067
8044	2682	1	0.41	37.202	31.96	62.992
8045	2682	1	0.41	38.245	30.85	62.403
8046	2682	2	-0.82	37.909	31.787	62.307
8047	2683	1	0.41	9.246	8.448	11.122
8048	2683	1	0.41	10.858	8.462	11.382
8049	2683	2	-0.82	10.081	7.898	11.105
8050	2684	1	0.41	3.856	15.981	69.91
8051	2684	1	0.41	2.37	16.203	70.55
8052	2684	2	-0.82	2.931	16.318	69.731
8053	2685	1	0.41	33.965	23.937	62.226
8054	2685	1	0.41	34.42	22.369	62.165
8055	2685	2	-0.82	34.736	23.305	62.316
8056	2686	1	0.41	5.421	39.286	63.779
8057	2686	1	0.41	6.335	40.631	63.631
8058	2686	2	-0.82	5.817	39.937	63.132
8059	2687	1	0.41	11.27	35.204	74.043
8060	2687	1	0.41	12.401	35.7	72.976
8061	2687	2	-0.82	11.748	35.999	73.67
8062	2688	1	0.41	26.826	32.489	73.732
8063	2688	1	0.41	28.295	32.987	73.221
8064	2688	2	-0.82	27.474	33.251	73.725
8065	2689	1	0.41	17.407	20.308	51.009
8066	2689	1	0.41	16.31	20.972	52.019
8067	2689	2	-0.82	16.527	20.171	51.463
8068	2690	1	0.41	20.975	47.957	31.311
8069	2690	1	0.41	20.689	49.341	32.131
8070	2690	2	-0.82	21.03	48.404	32.205
8071	2691	1	0.41	12.3	44.475	38.772
8072	2691	1	0.41	12.047	42.864	38.685
8073	2691	2	-0.82	11.605	43.756	38.781
8074	2692	1	0.41	19.57	44.702	14.858
8075	2692	1	0.41	18.15	45.429	14.506
8076	2692	2	-0.82	18.912	44.902	14.131
8077	2693	1	0.41	28.571	20.161	1.532
8078	2693	1	0.41	27.025	20.681	1.458
8079	2693	2	-0.82	27.711	20.242	2.037
8080	2694	1	0.41	43.691	49.169	56.732
8081	2694	1	0.41	42.273	48.643	56.117
8082	2694	2	-0.82	43.266	48.531	56.09
8083	2695	1	0.41	28.749	44.87	12.159
8084	2695	1	0.41	28.706	43.326	12.689
8085	2695	2	-0.82	29.207	43.982	12.125
8086	2696	1	0.41	1.146	13.316	2.736
8087	2696	1	0.41	0.098	12.43	3.622
8088	2696	2	-0.82	0.728	13.205	3.639
8089	2697	1	0.41	29.504	38.005	51.165
8090	2697	1	0.41	28.857	38.117	52.66
8091	2697	2	-0.82	28.983	38.588	51.788
8092	2698	1	0.41	16.054	33.293	19.093
8093	2698	1	0.41	15.217	34.408	19.942
8094	2698	2	-0.82	16.08	33.909	19.88
8095	2699	1	0.41	43.397	35.252	27.627
8096	2699	1	0.41	44.406	34	27.342
8097	2699	2	-0.82	44.352	34.986	27.493
8098	2700	1	0.41	39.369	13.969	14.245
8099	2700	1	0.41	39.792	12.92	13.067
8100	2700	2	-0.82	39.046	13.47	13.44
8101	2701	1	0.41	18.273	41.449	18.412
8102	2701	1	0.41	16.812	40.733	18.267
8103	2701	2	-0.82	17.789	40.573	18.402
8104	2702	1	0.41	2.827	1.969	17.267
8105	2702	1	0.41	2.078	3.415	17.379
8106	2702	2	-0.82	2.965	2.957	17.327
8107	2703	1	0.41	2.337	8.117	38.013
8108	2703	1	0.41	2.256	9.54	38.808
8109	2703	2	-0.82	2.751	9.022	38.112
8110	2704	1	0.41	3.105	49.899	54.991
8111	2704	1	0.41	3.526	48.612	55.903
8112	2704	2	-0.82	3.663	49.591	55.762
8113	2705	1	0.41	4.728	13.964	68.299
8114	2705	1	0.41	6.056	13.461	69.106
8115	2705	2	-0.82	5.628	14.236	68.641
8116	2706	1	0.41	26.395	21.284	22.795
8117	2706	1	0.41	25.698	20.36	21.644
8118	2706	2	-0.82	26.24	21.182	21.812
8119	2707	1	0.41	17.989	3.756	39.964
8120	2707	1	0.41	18.984	4.929	40.512
8121	2707	2	-0.82	18.063	4.545	40.574
8122	2708	1	0.41	48.075	2.819	58.36
8123	2708	1	0.41	48.907	4.224	58.36
8124	2708	2	-0.82	48.988	3.228	58.364
8125	2709	1	0.41	0.835	23.561	54.39
8126	2709	1	0.41	0.443	22.796	53.002
8127	2709	2	-0.82	0.1	23.38	53.737
8128	2710	1	0.41	42.456	39.527	60.692
8129	2710	1	0.41	42.441	40.083	59.157
8130	2710	2	-0.82	41.907	39.989	59.996
8131	2711	1	0.41	20.635	10.166	65.407
8132	2711	1	0.41	19.499	11.301	65.703
8133	2711	2	-0.82	19.658	10.326	65.552
8134	2712	1	0.41	41.032	3.848	63.204
8135	2712	1	0.41	39.486	4.331	63.41
8136	2712	2	-0.82	40.441	4.546	63.608
8137	2713	1	0.41	35.772	29.93	27.597
8138	2713	1	0.41	34.973	28.515	27.429
8139	2713	2	-0.82	34.939	29.429	27.832
8140	2714	1	0.41	11.878	5.354	7.365
8141	2714	1	0.41	10.737	4.357	7.974
8142	2714	2	-0.82	11.718	4.544	7.929
8143	2715	1	0.41	10.582	21.06	20.081
8144	2715	1	0.41	11.631	20.202	19.171
8145	2715	2	-0.82	11.464	21.084	19.609
8146	2716	1	0.41	29.087	23.167	1.898
8147	2716	1	0.41	27.606	22.657	2.362
8148	2716	2	-0.82	28.502	22.366	2.029
8149	2717	1	0.41	5.832	35.712	10.202
8150	2717	1	0.41	6.579	37.125	9.868
8151	2717	2	-0.82	5.711	36.702	10.127
8152	2718	1	0.41	16.561	39.048	28.986
8153	2718	1	0.41	17.071	37.538	28.628
8154	2718	2	-0.82	17.091	38.265	29.314
8155	2719	1	0.41	19.886	47.254	63.283
8156	2719	1	0.41	19.192	45.976	64.025
8157	2719	2	-0.82	19.81	46.752	64.145
8158	2720	1	0.41	31.384	3.757	30.074
8159	2720	1	0.41	30.683	2.283	30.061
8160	2720	2	-0.82	31.554	2.772	30.092
8161	2721	1	0.41	11.673	5.675	56.01
8162	2721	1	0.41	10.892	7.016	55.502
8163	2721	2	-0.82	11.744	6.665	55.888
8164	2722	1	0.41	45.733	29.95	57.351
8165	2722	1	0.41	44.272	29.522	57.94
8166	2722	2	-0.82	45.056	30.128	58.065
8167	2723	1	0.41	41.737	5.46	11.521
8168	2723	1	0.41	43.283	5.117	11.12
8169	2723	2	-0.82	42.336	4.799	11.069
8170	2724	1	0.41	35.781	40.437	55.047
8171	2724	1	0.41	35.875	38.81	55.139
8172	2724	2	-0.82	35.63	39.642	55.635
8173	2725	1	0.41	42.967	28.497	65.412
8174	2725	1	0.41	42.576	27.631	66.741
8175	2725	2	-0.82	42.222	28.232	66.025
8176	2726	1	0.41	16.154	45.912	51.763
8177	2726	1	0.41	16.101	44.342	52.207
8178	2726	2	-0.82	16.608	45.198	52.297
8179	2727	1	0.41	49.288	33.965	14.161
8180	2727	1	0.41	47.98	34.932	14.018
8181	2727	2	-0.82	48.679	34.593	14.646
8182	2728	1	0.41	27.238	33.484	44.79
8183	2728	1	0.41	26.445	32.642	43.638
8184	2728	2	-0.82	26.681	32.673	44.608
8185	2729	1	0.41	21.551	27.054	9.233
8186	2729	1	0.41	20.874	25.591	9.491
8187	2729	2	-0.82	20.689	26.565	9.372
8188	2730	1	0.41	18.563	1.613	32.553
8189	2730	1	0.41	18.636	3.226	32.802
8190	2730	2	-0.82	19.143	2.367	32.864
8191	2731	1	0.41	10.873	17.451	7.909
8192	2731	1	0.41	10.034	16.436	8.874
8193	2731	2	-0.82	10.852	17.006	8.804
8194	2732	1	0.41	47.621	2.148	16.81
8195	2732	1	0.41	47.024	0.644	17.035
8196	2732	2	-0.82	47.553	1.229	16.42
8197	2733	1	0.41	44.45	17.106	41.019
8198	2733	1	0.41	43.45	17.025	42.308
8199	2733	2	-0.82	44.298	17.419	41.957
8200	2734	1	0.41	18.113	16.71	39.833
8201	2734	1	0.41	19.37	15.691	40.05
8202	2734	2	-0.82	18.396	15.751	39.837
8203	2735	1	0.41	44.282	0.199	25.841
8204	2735	1	0.41	44.299	0.104	24.211
8205	2735	2	-0.82	43.714	0.169	25.019
8206	2736	1	0.41	33.477	42.844	19.31
8207	2736	1	0.41	34.769	43.842	19.272
8208	2736	2	-0.82	33.771	43.799	19.258
8209	2737	1	0.41	33.963	10.278	29.664
8210	2737	1	0.41	33.38	9.628	31.044
8211	2737	2	-0.82	34.205	9.941	30.574
8212	2738	1	0.41	25.094	27.28	3.05
8213	2738	1	0.41	25.656	28.413	4.083
8214	2738	2	-0.82	25.872	27.867	3.275
8215	2739	1	0.41	44.495	23.034	44.852
8216	2739	1	0.41	45.998	22.401	44.773
8217	2739	2	-0.82	45.031	22.192	44.916
8218	2740	1	0.41	35.217	49.599	19.927
8219	2740	1	0.41	34.701	48.497	18.838
8220	2740	2	-0.82	34.704	48.75	19.805
8221	2741	1	0.41	4.154	10.783	10.291
8222	2741	1	0.41	5.675	11.245	10.667
8223	2741	2	-0.82	4.715	11.296	10.941
8224	2742	1	0.41	49.11	6.404	12.238
8225	2742	1	0.41	48.898	7.933	12.77
8226	2742	2	-0.82	48.474	7.032	12.686
8227	2743	1	0.41	23.653	7.907	34.476
8228	2743	1	0.41	24.028	7.104	35.848
8229	2743	2	-0.82	23.498	7.07	35.001
8230	2744	1	0.41	21.685	6.987	24.524
8231	2744	1	0.41	22.445	8.432	24.493
8232	2744	2	-0.82	22.576	7.441	24.523
8233	2745	1	0.41	18.187	34.344	50.821
8234	2745	1	0.41	19.563	35.212	50.962
8235	2745	2	-0.82	19.186	34.3	50.808
8236	2746	1	0.41	20.588	14.311	53.999
8237	2746	1	0.41	22.14	13.923	53.672
8238	2746	2	-0.82	21.452	14.647	53.624
8239	2747	1	0.41	35.101	38.166	16.161
8240	2747	1	0.41	34.694	38.83	17.596
8241	2747	2	-0.82	34.768	37.975	17.085
8242	2748	1	0.41	21.737	19.125	29.865
8243	2748	1	0.41	20.738	17.843	30.029
8244	2748	2	-0.82	21.651	18.135	29.746
8245	2749	1	0.41	12.586	47.71	51.499
8246	2749	1	0.41	12.022	47.66	53.031
8247	2749	2	-0.82	12.843	47.728	52.466
8248	2750	1	0.41	19.54	17.471	49.897
8249	2750	1	0.41	18.287	17.607	50.936
8250	2750	2	-0.82	18.544	17.444	49.983
8251	2751	1	0.41	24.819	39.603	43.361
8252	2751	1	0.41	23.387	40.072	43.989
8253	2751	2	-0.82	24.37	40.249	43.979
8254	2752	1	0.41	45.057	18.06	49.988
8255	2752	1	0.41	44.933	19.669	50.237
8256	2752	2	-0.82	45.549	18.93	49.965
8257	2753	1	0.41	28.805	25.929	47.677
8258	2753	1	0.41	29.437	24.809	46.67
8259	2753	2	-0.82	29.614	25.668	47.149
8260	2754	1	0.41	0.1	11.034	48.121
8261	2754	1	0.41	1.331	9.961	48.122
8262	2754	2	-0.82	0.338	10.063	48.168
8263	2755	1	0.41	38.759	20.091	29.179
8264	2755	1	0.41	39.664	18.739	29.038
8265	2755	2	-0.82	38.939	19.185	29.562
8266	2756	1	0.41	19.13	3.936	15.027
8267	2756	1	0.41	17.655	3.24	14.932
8268	2756	2	-0.82	18.17	4.084	14.787
8269	2757	1	0.41	22.936	38.399	64.902
8270	2757	1	0.41	24.362	37.604	64.873
8271	2757	2	-0.82	23.37	37.499	64.935
8272	2758	1	0.41	4.886	14.792	53.268
8273	2758	1	0.41	3.295	14.93	53.607
8274	2758	2	-0.82	4.194	15.351	53.724
8275	2759	1	0.41	49.225	39.447	4.184
8276	2759	1	0.41	48.646	37.938	3.95
8277	2759	2	-0.82	49.262	38.641	3.594
8278	2760	1	0.41	45.961	6.74	70.384
8279	2760	1	0.41	46.712	7.154	71.774
8280	2760	2	-0.82	45.968	7.385	71.148
8281	2761	1	0.41	3.932	25.179	59.685
8282	2761	1	0.41	3.218	26.17	58.601
8283	2761	2	-0.82	4.071	25.961	59.078
8284	2762	1	0.41	30.503	38.098	6.702
8285	2762	1	0.41	29.014	38.431	7.285
8286	2762	2	-0.82	29.992	38.446	7.489
8287	2763	1	0.41	44.976	41.819	3.818
8288	2763	1	0.41	44.945	43.362	3.286
8289	2763	2	-0.82	44.769	42.765	4.067
8290	2764	1	0.41	5.051	47.268	29.609
8291	2764	1	0.41	6.269	46.535	28.806
8292	2764	2	-0.82	5.899	47.415	29.1
8293	2765	1	0.41	44.937	37.34	21.199
8294	2765	1	0.41	45.62	38.528	20.31
8295	2765	2	-0.82	45.649	37.553	20.53
8296	2766	1	0.41	17.413	8.4	11.478
8297	2766	1	0.41	18.854	7.742	11.082
8298	2766	2	-0.82	17.866	7.59	11.106
8299	2767	1	0.41	33.332	11.57	43.925
8300	2767	1	0.41	34.001	10.891	45.251
8301	2767	2	-0.82	33.903	11.738	44.729
8302	2768	1	0.41	24.274	36.384	10.069
8303	2768	1	0.41	25.779	36.725	10.603
8304	2768	2	-0.82	25.101	36.001	10.48
8305	2769	1	0.41	4.613	14.722	49.574
8306	2769	1	0.41	3	14.521	49.409
8307	2769	2	-0.82	3.841	14.796	48.943
8308	2770	1	0.41	44.491	7.778	42.553
8309	2770	1	0.41	44.974	6.549	43.513
8310	2770	2	-0.82	45.277	7.351	43
8311	2771	1	0.41	30.85	16.903	33.902
8312	2771	1	0.41	30.918	15.272	33.949
8313	2771	2	-0.82	31.456	16.113	33.995
8314	2772	1	0.41	22.432	7.835	14.726
8315	2772	1	0.41	20.854	7.494	14.972
8316	2772	2	-0.82	21.718	7.144	14.61
8317	2773	1	0.41	41.458	34.061	2.635
8318	2773	1	0.41	42.125	32.942	3.619
8319	2773	2	-0.82	42.17	33.362	2.714
8320	2774	1	0.41	6.396	38.273	0.745
8321	2774	1	0.41	7.849	38.915	0.365
8322	2774	2	-0.82	7.16	38.241	0.1
8323	2775	1	0.41	37.035	15.069	9.227
8324	2775	1	0.41	35.69	15.995	9.265
8325	2775	2	-0.82	36.074	15.103	9.502
8326	2776	1	0.41	46.857	43.156	48.722
8327	2776	1	0.41	46.174	41.677	48.826
8328	2776	2	-0.82	45.993	42.659	48.808
8329	2777	1	0.41	37.308	23.961	31.744
8330	2777	1	0.41	37.264	25.589	31.62
8331	2777	2	-0.82	37.49	24.74	31.144
8332	2778	1	0.41	23.143	29.206	16.551
8333	2778	1	0.41	22.309	27.813	16.725
8334	2778	2	-0.82	22.23	28.801	16.601
8335	2779	1	0.41	2.777	20.585	27.497
8336	2779	1	0.41	1.873	19.343	28.051
8337	2779	2	-0.82	2.293	20.218	28.291
8338	2780	1	0.41	17.883	33.655	6.581
8339	2780	1	0.41	19.322	33.53	7.342
8340	2780	2	-0.82	18.656	34.167	6.957
8341	2781	1	0.41	12.448	18.422	33.27
8342	2781	1	0.41	12.306	17.095	32.329
8343	2781	2	-0.82	11.868	17.949	32.607
8344	2782	1	0.41	41.986	16.046	28.618
8345	2782	1	0.41	42.005	15.678	30.209
8346	2782	2	-0.82	42.539	15.674	29.365
8347	2783	1	0.41	32.586	43.128	45.575
8348	2783	1	0.41	33.692	41.931	45.478
8349	2783	2	-0.82	32.716	42.137	45.542
8350	2784	1	0.41	4.137	1.768	46.095
8351	2784	1	0.41	3.234	2.233	47.374
8352	2784	2	-0.82	4.166	2.098	47.039
8353	2785	1	0.41	40.507	15.972	25.178
8354	2785	1	0.41	40.361	15.43	26.712
8355	2785	2	-0.82	39.924	15.465	25.814
8356	2786	1	0.41	49.897	25.3	37.739
8357	2786	1	0.41	48.311	25.573	37.465
8358	2786	2	-0.82	49.118	25.072	37.155
8359	2787	1	0.41	33.046	37.795	34.309
8360	2787	1	0.41	32.19	38.902	35.153
8361	2787	2	-0.82	32.131	38.063	34.612
8362	2788	1	0.41	19.25	26.226	56.646
8363	2788	1	0.41	19.109	25.301	55.309
8364	2788	2	-0.82	19.25	26.231	55.646
8365	2789	1	0.41	31.134	45.009	22.163
8366	2789	1	0.41	31.305	46.631	22.244
8367	2789	2	-0.82	30.649	45.878	22.268
8368	2790	1	0.41	14.145	28.599	22.819
8369	2790	1	0.41	15.249	28.66	21.617
8370	2790	2	-0.82	15.123	28.602	22.607
8371	2791	1	0.41	25.349	33.555	27.115
8372	2791	1	0.41	26.788	34.189	26.673
8373	2791	2	-0.82	26.33	33.569	27.31
8374	2792	1	0.41	22.435	4.333	58.368
8375	2792	1	0.41	22.362	3.618	56.901
8376	2792	2	-0.82	22.373	4.494	57.382
8377	2793	1	0.41	43.913	20.379	54.783
8378	2793	1	0.41	44.46	21.642	53.904
8379	2793	2	-0.82	43.701	21.301	54.456
8380	2794	1	0.41	8.085	38.875	49.936
8381	2794	1	0.41	6.884	37.79	49.717
8382	2794	2	-0.82	7.872	37.905	49.817
8383	2795	1	0.41	32.484	22.349	49.494
8384	2795	1	0.41	33.955	23.057	49.482
8385	2795	2	-0.82	32.97	23.222	49.454
8386	2796	1	0.41	17.586	46.685	20.902
8387	2796	1	0.41	17.11	47.508	19.575
8388	2796	2	-0.82	17.892	47.268	20.149
8389	2797	1	0.41	5.848	15.31	8.942
8390	2797	1	0.41	5.454	14.53	10.322
8391	2797	2	-0.82	5.182	14.703	9.376
8392	2798	1	0.41	18.695	35.875	1.523
8393	2798	1	0.41	20.122	36.638	1.307
8394	2798	2	-0.82	19.134	36.763	1.384
8395	2799	1	0.41	33.31	16.821	10.366
8396	2799	1	0.41	31.695	17.054	10.414
8397	2799	2	-0.82	32.585	17.508	10.426
8398	2800	1	0.41	35.176	42.407	8.046
8399	2800	1	0.41	35.569	43.61	9.078
8400	2800	2	-0.82	35.831	42.707	8.739
8401	2801	1	0.41	23.032	15.271	5.718
8402	2801	1	0.41	24.372	15.014	6.614
8403	2801	2	-0.82	23.619	15.646	6.435
8404	2802	1	0.41	34.097	17.201	17.692
8405	2802	1	0.41	34.779	15.847	18.299
8406	2802	2	-0.82	34.95	16.79	18.015
8407	2803	1	0.41	16.021	32.449	72.5
8408	2803	1	0.41	16.483	31.633	71.164
8409	2803	2	-0.82	15.752	31.753	71.835
8410	2804	1	0.41	42.61	15.512	63.011
8411	2804	1	0.41	43.226	16.995	63.303
8412	2804	2	-0.82	42.385	16.474	63.163
8413	2805	1	0.41	28.456	4.021	68.744
8414	2805	1	0.41	29.047	4.139	67.227
8415	2805	2	-0.82	29.261	4.25	68.196
8416	2806	1	0.41	21.693	44.267	39.653
8417	2806	1	0.41	21.569	42.812	40.385
8418	2806	2	-0.82	21.927	43.741	40.472
8419	2807	1	0.41	7.378	39.632	43.142
8420	2807	1	0.41	9.005	39.772	43.091
8421	2807	2	-0.82	8.238	39.134	43.025
8422	2808	1	0.41	20.61	33.085	5.153
8423	2808	1	0.41	19.412	33.579	4.16
8424	2808	2	-0.82	19.656	33.383	5.109
8425	2809	1	0.41	16.58	47.835	23.047
8426	2809	1	0.41	16.357	46.279	23.493
8427	2809	2	-0.82	16.235	47.233	23.768
8428	2810	1	0.41	42.009	47.095	43.231
8429	2810	1	0.41	42.91	48.26	43.938
8430	2810	2	-0.82	42.926	47.34	43.546
8431	2811	1	0.41	44.372	40.523	38.118
8432	2811	1	0.41	42.76	40.522	38.379
8433	2811	2	-0.82	43.498	40.133	37.828
8434	2812	1	0.41	17.392	41.725	53.189
8435	2812	1	0.41	18.77	40.872	53.39
8436	2812	2	-0.82	17.772	40.818	53.374
8437	2813	1	0.41	32.853	7.22	22.211
8438	2813	1	0.41	32.111	5.88	22.778
8439	2813	2	-0.82	32.454	6.787	23.02
8440	2814	1	0.41	11.773	30.641	70.149
8441	2814	1	0.41	12.144	29.505	71.262
8442	2814	2	-0.82	12.106	29.707	70.284
8443	2815	1	0.41	5.811	42.847	76.452
8444	2815	1	0.41	4.63	43.464	75.507
8445	2815	2	-0.82	5.431	43.686	76.062
8446	2816	1	0.41	12.991	9.765	17.398
8447	2816	1	0.41	13.219	8.847	18.728
8448	2816	2	-0.82	12.763	9.659	18.366
8449	2817	1	0.41	23.015	16.221	76.74
8450	2817	1	0.41	22.736	14.81	75.966
8451	2817	2	-0.82	22.563	15.331	76.802
8452	2818	1	0.41	21.977	5.505	49.481
8453	2818	1	0.41	22.966	4.207	49.542
8454	2818	2	-0.82	22.294	4.696	48.986
8455	2819	1	0.41	9.189	42.415	32.081
8456	2819	1	0.41	8.803	43.935	32.534
8457	2819	2	-0.82	9.066	43.355	31.763
8458	2820	1	0.41	15.826	41.164	54.63
8459	2820	1	0.41	16.437	39.95	55.536
8460	2820	2	-0.82	16.583	40.888	55.223
8461	2821	1	0.41	13.014	46.857	15.31
8462	2821	1	0.41	14.643	46.783	15.213
8463	2821	2	-0.82	13.794	46.272	15.084
8464	2822	1	0.41	17.072	32.394	60.173
8465	2822	1	0.41	17.068	33.167	58.734
8466	2822	2	-0.82	16.59	33.062	59.605
8467	2823	1	0.41	19.846	1.976	22.447
8468	2823	1	0.41	19.658	1.224	23.885
8469	2823	2	-0.82	19.335	1.973	23.307
8470	2824	1	0.41	28.768	36.056	39.227
8471	2824	1	0.41	30.097	36.989	39.057
8472	2824	2	-0.82	29.767	36.052	39.163
8473	2825	1	0.41	2.117	13.962	47.076
8474	2825	1	0.41	2.396	15.547	47.349
8475	2825	2	-0.82	2.485	14.806	46.685
8476	2826	1	0.41	7.762	43.973	2.357
8477	2826	1	0.41	6.168	44.329	2.344
8478	2826	2	-0.82	6.839	43.59	2.404
8479	2827	1	0.41	28.771	15.311	54.614
8480	2827	1	0.41	27.33	15.733	53.971
8481	2827	2	-0.82	28.31	15.929	53.977
8482	2828	1	0.41	42.903	28.946	3.099
8483	2828	1	0.41	42.077	29.737	4.265
8484	2828	2	-0.82	42.331	28.837	3.913
8485	2829	1	0.41	3.111	26.141	70.659
8486	2829	1	0.41	4.308	25.209	70.053
8487	2829	2	-0.82	3.324	25.269	70.217
8488	2830	1	0.41	28.424	45.497	8.603
8489	2830	1	0.41	30.036	45.552	8.347
8490	2830	2	-0.82	29.256	46.032	8.748
8491	2831	1	0.41	9.852	40.39	45.025
8492	2831	1	0.41	11.219	39.559	45.351
8493	2831	2	-0.82	10.733	40.419	45.497
8494	2832	1	0.41	47.542	39.14	0.694
8495	2832	1	0.41	46.025	39.742	0.745
8496	2832	2	-0.82	46.584	38.959	0.472
8497	2833	1	0.41	20.507	34.918	61.72
8498	2833	1	0.41	20.695	33.503	62.514
8499	2833	2	-0.82	20.498	34.477	62.618
8500	2834	1	0.41	9.729	7.679	44.65
8501	2834	1	0.41	8.185	7.195	44.871
8502	2834	2	-0.82	9.063	7.352	45.321
8503	2835	1	0.41	6.408	27.091	35.702
8504	2835	1	0.41	4.808	27.11	36.025
8505	2835	2	-0.82	5.613	27.678	35.856
8506	2836	1	0.41	48.995	13.711	55.209
8507	2836	1	0.41	49.302	12.108	55.243
8508	2836	2	-0.82	49.62	12.993	54.903
8509	2837	1	0.41	0.099	13.955	34.338
8510	2837	1	0.41	1.728	13.884	34.428
8511	2837	2	-0.82	0.883	13.933	34.959
8512	2838	1	0.41	36.483	8.366	12.893
8513	2838	1	0.41	35.885	9.78	13.449
8514	2838	2	-0.82	35.649	8.897	13.044
8515	2839	1	0.41	29.799	36.841	48.672
8516	2839	1	0.41	30.503	38.229	49.168
8517	2839	2	-0.82	29.664	37.823	48.808
8518	2840	1	0.41	49.9	29.768	47.031
8519	2840	1	0.41	48.447	29.461	47.709
8520	2840	2	-0.82	49.33	29.911	47.84
8521	2841	1	0.41	49.578	32.427	9.76
8522	2841	1	0.41	49.449	32.84	8.185
8523	2841	2	-0.82	49.901	33.054	9.05
8524	2842	1	0.41	41.483	19.86	16.593
8525	2842	1	0.41	41.325	21.485	16.549
8526	2842	2	-0.82	41.978	20.729	16.572
8527	2843	1	0.41	6.496	39.3	25.152
8528	2843	1	0.41	7.206	40.714	24.748
8529	2843	2	-0.82	6.373	40.292	25.102
8530	2844	1	0.41	31.999	27.148	48.281
8531	2844	1	0.41	33.222	26.066	48.244
8532	2844	2	-0.82	32.979	27.018	48.43
8533	2845	1	0.41	41.222	10.596	43.511
8534	2845	1	0.41	40.654	12.127	43.485
8535	2845	2	-0.82	41.473	11.562	43.581
8536	2846	1	0.41	7.592	14.684	1.983
8537	2846	1	0.41	7.441	15.354	0.501
8538	2846	2	-0.82	7.452	14.494	1.011
8539	2847	1	0.41	44.462	8.953	47.447
8540	2847	1	0.41	45.738	9.043	48.462
8541	2847	2	-0.82	45.057	8.432	48.06
8542	2848	1	0.41	9.167	13.2	59.697
8543	2848	1	0.41	9.581	12.208	58.467
8544	2848	2	-0.82	9.196	13.1	58.702
8545	2849	1	0.41	0.143	22.662	7.332
8546	2849	1	0.41	0.687	22.514	8.865
8547	2849	2	-0.82	0.918	22.386	7.901
8548	2850	1	0.41	20.619	38.053	13.965
8549	2850	1	0.41	21.06	36.49	13.799
8550	2850	2	-0.82	21.181	37.414	13.44
8551	2851	1	0.41	32.573	3.66	20.506
8552	2851	1	0.41	32.594	3.94	18.897
8553	2851	2	-0.82	32.351	4.32	19.788
8554	2852	1	0.41	30.332	45.335	41.309
8555	2852	1	0.41	31.003	46.823	41.292
8556	2852	2	-0.82	31.194	45.842	41.296
8557	2853	1	0.41	20.824	0.1	43.943
8558	2853	1	0.41	20.491	0.1	42.344
8559	2853	2	-0.82	20.21	0.452	43.236
8560	2854	1	0.41	3.978	44.859	11.463
8561	2854	1	0.41	2.931	45.454	12.566
8562	2854	2	-0.82	3.834	45.569	12.153
8563	2855	1	0.41	4.28	41.007	31.907
8564	2855	1	0.41	4.126	39.492	31.318
8565	2855	2	-0.82	4.737	40.125	31.791
8566	2856	1	0.41	18.359	45.287	23.72
8567	2856	1	0.41	17.398	44.266	22.884
8568	2856	2	-0.82	17.685	44.552	23.797
8569	2857	1	0.41	16.724	2.528	6.942
8570	2857	1	0.41	15.134	2.447	6.579
8571	2857	2	-0.82	15.898	3.064	6.762
8572	2858	1	0.41	4.018	49.9	34.056
8573	2858	1	0.41	5.225	48.802	34.104
8574	2858	2	-0.82	5.01	49.776	34.04
8575	2859	1	0.41	46.185	11.51	12.199
8576	2859	1	0.41	47.635	11.273	12.912
8577	2859	2	-0.82	46.946	11.956	12.67
8578	2860	1	0.41	19.281	19.519	12.706
8579	2860	1	0.41	20.5	19.511	11.62
8580	2860	2	-0.82	19.76	18.972	12.02
8581	2861	1	0.41	46.385	27.749	32.841
8582	2861	1	0.41	45.876	26.782	31.627
8583	2861	2	-0.82	46.567	26.903	32.339
8584	2862	1	0.41	49.9	15.864	52.655
8585	2862	1	0.41	49.9	17.26	51.808
8586	2862	2	-0.82	49.36	16.668	52.405
8587	2863	1	0.41	8.112	23.269	33.94
8588	2863	1	0.41	7.403	24.664	33.473
8589	2863	2	-0.82	8.115	23.997	33.254
8590	2864	1	0.41	14.821	42.462	57.554
8591	2864	1	0.41	14.923	40.832	57.54
8592	2864	2	-0.82	15.448	41.682	57.543
8593	2865	1	0.41	26.664	42.33	66.998
8594	2865	1	0.41	27.812	41.644	66.06
8595	2865	2	-0.82	27.642	42.307	66.789
8596	2866	1	0.41	37.672	17.756	43.754
8597	2866	1	0.41	36.527	16.756	43.158
8598	2866	2	-0.82	36.918	17.143	43.992
8599	2867	1	0.41	29.012	36.851	68.766
8600	2867	1	0.41	30.586	37.075	68.392
8601	2867	2	-0.82	29.662	37.443	68.288
8602	2868	1	0.41	14.281	0.217	71.572
8603	2868	1	0.41	13.345	0.649	70.306
8604	2868	2	-0.82	14.13	0.1	70.591
8605	2869	1	0.41	5.536	37.704	28.331
8606	2869	1	0.41	4.202	38.63	28.504
8607	2869	2	-0.82	5.181	38.639	28.304
8608	2870	1	0.41	48.255	24.781	47.864
8609	2870	1	0.41	46.632	24.595	47.861
8610	2870	2	-0.82	47.377	25.262	47.854
8611	2871	1	0.41	13.428	27.394	2.703
8612	2871	1	0.41	13.874	28.965	2.717
8613	2871	2	-0.82	13.097	28.336	2.75
8614	2872	1	0.41	37.883	37.523	6.676
8615	2872	1	0.41	36.313	37.85	6.982
8616	2872	2	-0.82	36.949	37.169	6.62
8617	2873	1	0.41	27.27	22.395	0.1
8618	2873	1	0.41	26.781	23.939	0.31
8619	2873	2	-0.82	27.575	23.333	0.268
8620	2874	1	0.41	46.982	13.397	39.476
8621	2874	1	0.41	47.476	12.6	40.813
8622	2874	2	-0.82	47.04	13.433	40.474
8623	2875	1	0.41	11.33	28.909	28.145
8624	2875	1	0.41	12.117	30.323	28.362
8625	2875	2	-0.82	12.164	29.334	28.496
8626	2876	1	0.41	6.911	33.881	66.022
8627	2876	1	0.41	6.243	33.582	64.562
8628	2876	2	-0.82	7.022	33.993	65.034
8629	2877	1	0.41	2.885	37.747	16.427
8630	2877	1	0.41	2.905	39.272	15.844
8631	2877	2	-0.82	2.318	38.511	16.119
8632	2878	1	0.41	46.837	32.304	3.193
8633	2878	1	0.41	46.942	30.81	3.843
8634	2878	2	-0.82	47.459	31.625	3.583
8635	2879	1	0.41	5.74	26.996	73.039
8636	2879	1	0.41	4.337	27.689	73.508
8637	2879	2	-0.82	4.77	27.106	72.821
8638	2880	1	0.41	14.524	42.363	69.271
8639	2880	1	0.41	15.852	41.859	68.465
8640	2880	2	-0.82	14.965	41.58	68.832
8641	2881	1	0.41	12.513	39.028	13.943
8642	2881	1	0.41	13.011	39.9	12.655
8643	2881	2	-0.82	12.405	39.166	12.958
8644	2882	1	0.41	44.834	12.955	23.455
8645	2882	1	0.41	46.126	12.249	24.16
8646	2882	2	-0.82	45.489	13.017	24.209
8647	2883	1	0.41	19.872	11.872	52.008
8648	2883	1	0.41	21.388	12.416	51.742
8649	2883	2	-0.82	20.465	12.356	51.364
8650	2884	1	0.41	12.292	13.709	50.243
8651	2884	1	0.41	13.63	13.42	49.354
8652	2884	2	-0.82	12.826	14.005	49.451
8653	2885	1	0.41	33.627	4.295	3.895
8654	2885	1	0.41	33.953	5.342	5.105
8655	2885	2	-0.82	33.225	4.91	4.574
8656	2886	1	0.41	18.729	16.78	25.196
8657	2886	1	0.41	20.246	17.384	25.188
8658	2886	2	-0.82	19.276	17.617	25.233
8659	2887	1	0.41	9.112	26.294	33.424
8660	2887	1	0.41	8.376	26.261	34.882
8661	2887	2	-0.82	8.331	26.627	33.953
8662	2888	1	0.41	19.771	10.706	58.235
8663	2888	1	0.41	18.916	9.554	57.456
8664	2888	2	-0.82	19.08	10.536	57.532
8665	2889	1	0.41	2.885	3.71	14.742
8666	2889	1	0.41	3.831	2.527	15.351
8667	2889	2	-0.82	2.896	2.777	15.103
8668	2890	1	0.41	9.215	17.871	26.53
8669	2890	1	0.41	9.815	16.352	26.549
8670	2890	2	-0.82	8.979	16.899	26.546
8671	2891	1	0.41	28.008	22.672	59.244
8672	2891	1	0.41	27.219	21.274	58.945
8673	2891	2	-0.82	27.625	21.846	59.657
8674	2892	1	0.41	26.082	1.36	48.924
8675	2892	1	0.41	24.456	1.444	48.796
8676	2892	2	-0.82	25.221	0.904	49.146
8677	2893	1	0.41	42.817	29.588	8.794
8678	2893	1	0.41	41.586	30.657	8.699
8679	2893	2	-0.82	42.581	30.556	8.704
8680	2894	1	0.41	9.448	49.9	7.753
8681	2894	1	0.41	9.613	49.07	9.15
8682	2894	2	-0.82	9.477	48.988	8.163
8683	2895	1	0.41	2.464	46.566	33.113
8684	2895	1	0.41	3.385	47.902	33.302
8685	2895	2	-0.82	3.363	46.971	32.939
8686	2896	1	0.41	16.398	36.994	43.833
8687	2896	1	0.41	16.242	38.439	44.577
8688	2896	2	-0.82	16.889	37.803	44.158
8689	2897	1	0.41	35.819	34.513	9.45
8690	2897	1	0.41	35.131	33.75	10.72
8691	2897	2	-0.82	35.34	33.685	9.745
8692	2898	1	0.41	49.061	43.501	41.232
8693	2898	1	0.41	49.719	42.006	41.211
8694	2898	2	-0.82	49.9	42.975	41.376
8695	2899	1	0.41	8.552	21.135	70.326
8696	2899	1	0.41	8.929	19.694	70.995
8697	2899	2	-0.82	8.356	20.509	71.081
8698	2900	1	0.41	24.283	36.712	4.489
8699	2900	1	0.41	25.915	36.666	4.507
8700	2900	2	-0.82	25.097	36.425	3.985
8701	2901	1	0.41	9.674	13.898	38.352
8702	2901	1	0.41	8.474	14.955	38.681
8703	2901	2	-0.82	9.459	14.797	38.732
8704	2902	1	0.41	38.888	26.357	41.303
8705	2902	1	0.41	39.478	24.846	41.494
8706	2902	2	-0.82	38.645	25.396	41.438
8707	2903	1	0.41	19.19	21.244	74.218
8708	2903	1	0.41	18.489	20.203	73.174
8709	2903	2	-0.82	19.229	20.321	73.834
8710	2904	1	0.41	9.807	23.847	26.451
8711	2904	1	0.41	8.365	24.417	26.963
8712	2904	2	-0.82	8.823	23.668	26.486
8713	2905	1	0.41	49.299	24.002	5.325
8714	2905	1	0.41	49.9	23.261	6.65
8715	2905	2	-0.82	49.248	23.183	5.897
8716	2906	1	0.41	25.893	40.546	72.772
8717	2906	1	0.41	25.148	41.056	71.411
8718	2906	2	-0.82	25.007	40.712	72.338
8719	2907	1	0.41	7.567	8.268	42.711
8720	2907	1	0.41	8.951	9.039	43.106
8721	2907	2	-0.82	8.54	8.358	42.5
8722	2908	1	0.41	44.985	18.068	68.831
8723	2908	1	0.41	45.711	19.525	68.694
8724	2908	2	-0.82	45.543	18.65	68.24
8725	2909	1	0.41	1.144	23.888	65.918
8726	2909	1	0.41	2.264	23.488	64.799
8727	2909	2	-0.82	2.112	23.69	65.766
8728	2910	1	0.41	10.163	27.587	75.378
8729	2910	1	0.41	11.594	27.139	74.732
8730	2910	2	-0.82	10.828	27.776	74.654
8731	2911	1	0.41	34.093	35.328	75.397
8732	2911	1	0.41	34.674	36.134	76.693
8733	2911	2	-0.82	34.17	36.224	75.835
8734	2912	1	0.41	32.944	14.168	40.603
8735	2912	1	0.41	34.413	13.917	41.271
8736	2912	2	-0.82	33.79	14.608	40.905
8737	2913	1	0.41	10.531	24.489	60.651
8738	2913	1	0.41	11.737	23.754	59.83
8739	2913	2	-0.82	10.878	23.611	60.32
8740	2914	1	0.41	2.458	20.046	62.548
8741	2914	1	0.41	0.934	20.634	62.57
8742	2914	2	-0.82	1.903	20.879	62.538
8743	2915	1	0.41	43.373	46.909	40.883
8744	2915	1	0.41	44.137	46.155	42.113
8745	2915	2	-0.82	43.78	46.047	41.186
8746	2916	1	0.41	15.783	15.344	31.179
8747	2916	1	0.41	14.172	15.361	31.446
8748	2916	2	-0.82	14.964	14.777	31.274
8749	2917	1	0.41	29.28	0.175	32.165
8750	2917	1	0.41	27.656	0.104	32.33
8751	2917	2	-0.82	28.511	0.366	32.777
8752	2918	1	0.41	7.252	22.63	41.344
8753	2918	1	0.41	8.299	21.501	41.889
8754	2918	2	-0.82	8.21	22.442	41.566
8755	2919	1	0.41	10.057	37.678	3.864
8756	2919	1	0.41	9.038	38.812	3.279
8757	2919	2	-0.82	9.909	38.66	3.746
8758	2920	1	0.41	13.735	5.162	58.389
8759	2920	1	0.41	15.201	5.555	57.788
8760	2920	2	-0.82	14.338	5.919	58.136
8761	2921	1	0.41	10.215	15.684	24.248
8762	2921	1	0.41	9.978	17.27	24.556
8763	2921	2	-0.82	9.585	16.453	24.136
8764	2922	1	0.41	35.156	48.321	31.211
8765	2922	1	0.41	36.22	47.202	30.681
8766	2922	2	-0.82	35.266	47.368	30.926
8767	2923	1	0.41	30.322	9.744	14.895
8768	2923	1	0.41	29.539	11.111	14.464
8769	2923	2	-0.82	29.484	10.113	14.494
8770	2924	1	0.41	25.105	22.047	25.279
8771	2924	1	0.41	25.158	23.647	24.96
8772	2924	2	-0.82	25.706	22.82	25.076
8773	2925	1	0.41	44.84	18.157	28.472
8774	2925	1	0.41	43.24	17.838	28.39
8775	2925	2	-0.82	44.15	17.433	28.476
8776	2926	1	0.41	18.032	33.655	53.812
8777	2926	1	0.41	17.89	35.106	54.547
8778	2926	2	-0.82	18.528	34.466	54.12
8779	2927	1	0.41	39.676	2.601	71.806
8780	2927	1	0.41	40.854	1.664	71.173
8781	2927	2	-0.82	40.312	2.493	71.042
8782	2928	1	0.41	38.385	6.117	41.245
8783	2928	1	0.41	36.813	6.555	41.171
8784	2928	2	-0.82	37.755	6.888	41.142
8785	2929	1	0.41	30.194	5.482	57.36
8786	2929	1	0.41	29.061	5.132	58.483
8787	2929	2	-0.82	30.042	5.145	58.289
8788	2930	1	0.41	46.826	46.954	9.596
8789	2930	1	0.41	45.371	47.694	9.558
8790	2930	2	-0.82	46.119	47.336	9
8791	2931	1	0.41	2.485	40.603	61.607
8792	2931	1	0.41	3.81	40.867	62.524
8793	2931	2	-0.82	3.432	40.925	61.601
8794	2932	1	0.41	47.56	18.717	43.512
8795	2932	1	0.41	47.042	17.653	42.386
8796	2932	2	-0.82	47.61	18.46	42.546
8797	2933	1	0.41	13.082	43.407	40.57
8798	2933	1	0.41	13.593	41.87	40.364
8799	2933	2	-0.82	13.886	42.814	40.512
8800	2934	1	0.41	22.651	46.09	25.002
8801	2934	1	0.41	22.284	47.384	24.076
8802	2934	2	-0.82	22.638	46.449	24.069
8803	2935	1	0.41	16.935	1.935	43.874
8804	2935	1	0.41	17.532	3.42	44.2
8805	2935	2	-0.82	16.931	2.692	44.528
8806	2936	1	0.41	45.953	41.286	43.866
8807	2936	1	0.41	46.062	41.311	42.237
8808	2936	2	-0.82	45.72	41.799	43.04
8809	2937	1	0.41	48.973	33.721	18.264
8810	2937	1	0.41	49.9	33.004	19.401
8811	2937	2	-0.82	49.856	33.746	18.734
8812	2938	1	0.41	15.776	2.188	40.877
8813	2938	1	0.41	17.13	1.28	40.962
8814	2938	2	-0.82	16.773	2.213	40.954
8815	2939	1	0.41	12.924	5.862	10.736
8816	2939	1	0.41	11.537	5.002	10.787
8817	2939	2	-0.82	12.408	5.118	10.311
8818	2940	1	0.41	22.933	11.299	36.639
8819	2940	1	0.41	22.049	10.987	37.976
8820	2940	2	-0.82	22.749	10.629	37.359
8821	2941	1	0.41	22.01	11.233	76.566
8822	2941	1	0.41	20.583	10.442	76.494
8823	2941	2	-0.82	21.575	10.333	76.544
8824	2942	1	0.41	19.108	6.398	12.805
8825	2942	1	0.41	19.074	5.088	11.831
8826	2942	2	-0.82	19.627	5.606	12.482
8827	2943	1	0.41	17.536	29.991	28.122
8828	2943	1	0.41	16.238	30.746	28.763
8829	2943	2	-0.82	17.178	30.866	28.447
8830	2944	1	0.41	37.726	28.01	63.352
8831	2944	1	0.41	38.171	27.832	64.913
8832	2944	2	-0.82	37.944	27.348	64.07
8833	2945	1	0.41	39.219	48.092	6.21
8834	2945	1	0.41	38.211	48.432	4.971
8835	2945	2	-0.82	39.154	48.495	5.297
8836	2946	1	0.41	3.79	9.579	27.526
8837	2946	1	0.41	3.347	9.004	28.988
8838	2946	2	-0.82	3.88	9.704	28.514
8839	2947	1	0.41	4.781	10.048	75.544
8840	2947	1	0.41	3.929	11.441	75.557
8841	2947	2	-0.82	4.802	11.016	75.795
8842	2948	1	0.41	26.96	37.578	29.406
8843	2948	1	0.41	27.306	38.945	28.583
8844	2948	2	-0.82	26.951	38.014	28.506
8845	2949	1	0.41	34.833	6.743	36.417
8846	2949	1	0.41	33.365	6.028	36.385
8847	2949	2	-0.82	34.037	6.537	35.848
8848	2950	1	0.41	9.199	39.028	6.943
8849	2950	1	0.41	9.427	37.506	6.396
8850	2950	2	-0.82	9.768	38.445	6.363
8851	2951	1	0.41	16.546	4.16	49.305
8852	2951	1	0.41	16.025	5.463	48.47
8853	2951	2	-0.82	15.793	4.808	49.188
8854	2952	1	0.41	30.638	47.291	48.136
8855	2952	1	0.41	29.854	48.71	47.944
8856	2952	2	-0.82	30.127	48.012	48.605
8857	2953	1	0.41	3.67	24.439	21.68
8858	2953	1	0.41	5.152	25.071	21.947
8859	2953	2	-0.82	4.172	25.2	22.092
8860	2954	1	0.41	35.778	48.976	23.521
8861	2954	1	0.41	37.092	49.688	22.864
8862	2954	2	-0.82	36.616	49.485	23.719
8863	2955	1	0.41	23.573	20.757	19.383
8864	2955	1	0.41	23.401	19.133	19.379
8865	2955	2	-0.82	23.598	19.934	18.815
8866	2956	1	0.41	16.421	17.117	4.035
8867	2956	1	0.41	16.151	15.534	3.74
8868	2956	2	-0.82	16.842	16.256	3.751
8869	2957	1	0.41	6.832	24.674	2.553
8870	2957	1	0.41	7.942	23.92	3.484
8871	2957	2	-0.82	7.665	24.12	2.545
8872	2958	1	0.41	36.236	5.182	47.327
8873	2958	1	0.41	34.869	4.289	47.336
8874	2958	2	-0.82	35.237	5.218	47.357
8875	2959	1	0.41	2.872	23.965	15.971
8876	2959	1	0.41	4.108	24.646	16.792
8877	2959	2	-0.82	3.651	23.785	16.572
8878	2960	1	0.41	31.045	10.734	41.289
8879	2960	1	0.41	30.928	9.325	42.105
8880	2960	2	-0.82	31.057	10.312	42.195
8881	2961	1	0.41	39.588	13.013	56.143
8882	2961	1	0.41	39.229	14.238	57.161
8883	2961	2	-0.82	38.864	13.437	56.687
8884	2962	1	0.41	33.78	38.226	6.8
8885	2962	1	0.41	34.739	38.174	5.48
8886	2962	2	-0.82	34.387	38.758	6.21
8887	2963	1	0.41	23.315	16.487	53.689
8888	2963	1	0.41	24.325	15.222	53.898
8889	2963	2	-0.82	23.914	16.019	54.339
8890	2964	1	0.41	48.381	14.508	67.4
8891	2964	1	0.41	49.381	15.775	67.156
8892	2964	2	-0.82	48.434	15.504	67.326
8893	2965	1	0.41	39.508	3.628	14.098
8894	2965	1	0.41	40.429	4.035	15.384
8895	2965	2	-0.82	39.997	4.375	14.549
8896	2966	1	0.41	11.049	28.213	19.481
8897	2966	1	0.41	11.859	27.927	18.092
8898	2966	2	-0.82	11.252	28.565	18.567
8899	2967	1	0.41	22.016	8.014	46.057
8900	2967	1	0.41	21.292	6.652	46.594
8901	2967	2	-0.82	21.208	7.645	46.517
8902	2968	1	0.41	10.398	16.852	55.76
8903	2968	1	0.41	11.766	17.743	55.743
8904	2968	2	-0.82	10.768	17.781	55.757
8905	2969	1	0.41	45.04	16.391	44.527
8906	2969	1	0.41	43.448	16.089	44.326
8907	2969	2	-0.82	44.127	16.8	44.501
8908	2970	1	0.41	31.343	18.51	23.591
8909	2970	1	0.41	31.385	17.009	22.949
8910	2970	2	-0.82	31.829	17.905	22.96
8911	2971	1	0.41	15.915	36.921	34.639
8912	2971	1	0.41	14.367	37.304	34.288
8913	2971	2	-0.82	15.287	37.669	34.423
8914	2972	1	0.41	13.168	35.342	40.933
8915	2972	1	0.41	12.413	34.77	39.602
8916	2972	2	-0.82	12.413	35.491	40.294
8917	2973	1	0.41	17.945	31.855	24.27
8918	2973	1	0.41	17.622	30.255	24.315
8919	2973	2	-0.82	18.187	30.984	24.698
8920	2974	1	0.41	12.038	4.978	22.847
8921	2974	1	0.41	11.947	5.615	24.348
8922	2974	2	-0.82	11.785	5.787	23.377
8923	2975	1	0.41	8.291	49.777	35.775
8924	2975	1	0.41	7.513	48.341	35.77
8925	2975	2	-0.82	7.409	49.325	35.635
8926	2976	1	0.41	17.29	11.719	14.526
8927	2976	1	0.41	18.773	11.08	14.286
8928	2976	2	-0.82	18.112	11.37	14.977
8929	2977	1	0.41	38.794	37.37	44.512
8930	2977	1	0.41	38.103	36.033	45.145
8931	2977	2	-0.82	38.648	36.845	45.35
8932	2978	1	0.41	30.832	32.189	36.144
8933	2978	1	0.41	30.768	33.811	35.96
8934	2978	2	-0.82	31.226	33.061	36.436
8935	2979	1	0.41	39.621	3.668	21.529
8936	2979	1	0.41	38.455	2.55	21.291
8937	2979	2	-0.82	38.849	3.403	20.951
8938	2980	1	0.41	22.606	34.363	28.26
8939	2980	1	0.41	21.382	33.534	28.954
8940	2980	2	-0.82	22.356	33.515	28.728
8941	2981	1	0.41	13.441	31.039	66.979
8942	2981	1	0.41	15.064	30.997	66.802
8943	2981	2	-0.82	14.199	31.205	66.347
8944	2982	1	0.41	3.69	30.511	71.605
8945	2982	1	0.41	3.202	31.648	70.54
8946	2982	2	-0.82	2.95	30.795	70.996
8947	2983	1	0.41	27.607	20.51	8.942
8948	2983	1	0.41	26.212	21.352	9.051
8949	2983	2	-0.82	26.704	20.652	8.535
8950	2984	1	0.41	16.832	5.993	26.551
8951	2984	1	0.41	16.167	5.422	27.928
8952	2984	2	-0.82	16.966	5.876	27.535
8953	2985	1	0.41	33.784	13.688	2.782
8954	2985	1	0.41	33.757	12.463	1.702
8955	2985	2	-0.82	33.46	13.401	1.88
8956	2986	1	0.41	12.619	12.676	58.551
8957	2986	1	0.41	11.325	13.649	58.767
8958	2986	2	-0.82	11.703	12.741	58.948
8959	2987	1	0.41	2.774	16.916	65.077
8960	2987	1	0.41	4.223	17.415	64.513
8961	2987	2	-0.82	3.682	16.618	64.782
8962	2988	1	0.41	39.811	44.292	73.258
8963	2988	1	0.41	38.843	43.276	74.095
8964	2988	2	-0.82	39.548	43.336	73.389
8965	2989	1	0.41	26.117	16.313	34.866
8966	2989	1	0.41	24.946	15.563	35.721
8967	2989	2	-0.82	25.932	15.643	35.585
8968	2990	1	0.41	49.396	12.958	38.776
8969	2990	1	0.41	49.541	13.158	37.161
8970	2990	2	-0.82	49.327	13.615	38.025
8971	2991	1	0.41	27.041	13.861	1.221
8972	2991	1	0.41	27.756	12.624	2.011
8973	2991	2	-0.82	26.972	13.244	2.005
8974	2992	1	0.41	11.73	13.603	9.977
8975	2992	1	0.41	11.324	14.475	8.657
8976	2992	2	-0.82	12.075	14.024	9.138
8977	2993	1	0.41	14.117	31.448	62.8
8978	2993	1	0.41	14.562	29.881	62.915
8979	2993	2	-0.82	14.648	30.716	62.373
8980	2994	1	0.41	30.354	43.251	8.852
8981	2994	1	0.41	28.892	43.455	9.55
8982	2994	2	-0.82	29.394	43.476	8.686
8983	2995	1	0.41	14.391	15.495	22.38
8984	2995	1	0.41	13.66	15.912	20.981
8985	2995	2	-0.82	13.637	16.013	21.975
8986	2996	1	0.41	4.417	29.511	2.357
8987	2996	1	0.41	5.84	29.765	1.599
8988	2996	2	-0.82	5.058	30.208	2.035
8989	2997	1	0.41	0.691	10.497	17.983
8990	2997	1	0.41	0.367	9.223	17.015
8991	2997	2	-0.82	0.1	9.701	17.85
8992	2998	1	0.41	5.964	23.333	24.683
8993	2998	1	0.41	4.797	24.472	24.586
8994	2998	2	-0.82	5.783	24.316	24.64
8995	2999	1	0.41	4.814	19.392	67.358
8996	2999	1	0.41	4.39	17.993	66.629
8997	2999	2	-0.82	4.636	18.418	67.5
8998	3000	1	0.41	21.424	34.023	70.083
8999	3000	1	0.41	22.776	33.164	69.761
9000	3000	2	-0.82	22.409	33.958	70.245
9001	3001	1	0.41	0.991	5.775	58.441
9002	3001	1	0.41	0.719	7.383	58.346
9003	3001	2	-0.82	1.424	6.675	58.382
9004	3002	1	0.41	4.312	23.155	67.153
9005	3002	1	0.41	4.417	24.784	67.13
9006	3002	2	-0.82	3.789	24.007	67.159
9007	3003	1	0.41	36.358	11.655	21.631
9008	3003	1	0.41	37.433	10.54	21.114
9009	3003	2	-0.82	36.464	10.783	21.153
9010	3004	1	0.41	27.812	8.805	75.83
9011	3004	1	0.41	27.545	7.209	75.607
9012	3004	2	-0.82	27.748	7.916	76.284
9013	3005	1	0.41	10.601	27.931	70.111
9014	3005	1	0.41	9.219	28.642	70.611
9015	3005	2	-0.82	10.208	28.599	70.744
9016	3006	1	0.41	0.124	10.253	75.427
9017	3006	1	0.41	0.1	8.807	74.668
9018	3006	2	-0.82	0.545	9.701	74.707
9019	3007	1	0.41	34.768	40.085	3.095
9020	3007	1	0.41	36.003	40.678	3.984
9021	3007	2	-0.82	35.01	40.672	3.868
9022	3008	1	0.41	39.921	41.145	69.471
9023	3008	1	0.41	38.678	41.135	68.411
9024	3008	2	-0.82	39.496	40.647	68.714
9025	3009	1	0.41	44.252	31.038	32.919
9026	3009	1	0.41	45.059	29.619	32.917
9027	3009	2	-0.82	44.167	30.05	33.044
9028	3010	1	0.41	20.924	20.937	45.012
9029	3010	1	0.41	20.78	19.342	44.69
9030	3010	2	-0.82	21.306	20.17	44.496
9031	3011	1	0.41	26.777	22.548	35.12
9032	3011	1	0.41	27.111	24.087	34.689
9033	3011	2	-0.82	27.399	23.319	35.259
9034	3012	1	0.41	38.731	29.968	57.744
9035	3012	1	0.41	37.294	29.203	57.874
9036	3012	2	-0.82	38.28	29.118	58.015
9037	3013	1	0.41	0.752	5.314	0.414
9038	3013	1	0.41	0.278	6.784	0.944
9039	3013	2	-0.82	0.1	6.06	0.279
9040	3014	1	0.41	3.198	47.081	28.434
9041	3014	1	0.41	3.788	45.603	28.8
9042	3014	2	-0.82	3.756	46.319	28.104
9043	3015	1	0.41	45.38	1.813	54.04
9044	3015	1	0.41	45.514	0.194	53.87
9045	3015	2	-0.82	44.873	0.953	53.981
9046	3016	1	0.41	5.557	44.092	0.104
9047	3016	1	0.41	4.113	43.33	0.101
9048	3016	2	-0.82	4.889	43.606	0.667
9049	3017	1	0.41	32.604	20.931	71.58
9050	3017	1	0.41	31.365	21.157	70.54
9051	3017	2	-0.82	31.999	20.485	70.92
9052	3018	1	0.41	11.962	10.519	74.619
9053	3018	1	0.41	13.277	9.92	73.859
9054	3018	2	-0.82	12.569	9.729	74.539
9055	3019	1	0.41	2.362	33.509	7.045
9056	3019	1	0.41	3.26	33.933	8.341
9057	3019	2	-0.82	3.009	33.181	7.733
9058	3020	1	0.41	21.422	47.027	47.208
9059	3020	1	0.41	22.782	47.931	47.191
9060	3020	2	-0.82	22.169	47.368	46.637
9061	3021	1	0.41	36.498	47.901	3.054
9062	3021	1	0.41	35.68	47.888	1.641
9063	3021	2	-0.82	36.071	47.318	2.362
9064	3022	1	0.41	40.909	29.915	13.62
9065	3022	1	0.41	39.536	29.108	13.262
9066	3022	2	-0.82	40.19	29.79	12.936
9067	3023	1	0.41	14.095	6.956	74.966
9068	3023	1	0.41	15.227	5.84	75.339
9069	3023	2	-0.82	15.021	6.818	75.319
9070	3024	1	0.41	14.13	49.809	16.095
9071	3024	1	0.41	15.614	49.418	15.538
9072	3024	2	-0.82	14.636	49.23	15.456
9073	3025	1	0.41	47.647	47.151	61.835
9074	3025	1	0.41	47.148	45.641	62.206
9075	3025	2	-0.82	46.926	46.471	61.696
9076	3026	1	0.41	26.901	14.948	58.722
9077	3026	1	0.41	28.522	14.993	58.531
9078	3026	2	-0.82	27.692	15.546	58.591
9079	3027	1	0.41	29.833	27.932	60.744
9080	3027	1	0.41	30.897	26.728	60.456
9081	3027	2	-0.82	30.046	26.971	60.92
9082	3028	1	0.41	6.276	5.857	4.961
9083	3028	1	0.41	6.155	4.255	4.668
9084	3028	2	-0.82	5.752	5.028	5.156
9085	3029	1	0.41	42.47	44.758	2.206
9086	3029	1	0.41	43.425	43.532	1.704
9087	3029	2	-0.82	43.415	44.439	2.123
9088	3030	1	0.41	47.327	9.025	60.637
9089	3030	1	0.41	47.307	9.804	59.202
9090	3030	2	-0.82	47.816	9.671	60.051
9091	3031	1	0.41	40.554	40.231	55.387
9092	3031	1	0.41	39.101	40.968	55.266
9093	3031	2	-0.82	40.09	41.095	55.19
9094	3032	1	0.41	36.296	7.856	54.115
9095	3032	1	0.41	35.32	9.166	54.133
9096	3032	2	-0.82	35.348	8.168	54.189
9097	3033	1	0.41	8.036	8.909	30.902
9098	3033	1	0.41	7.66	10.385	30.313
9099	3033	2	-0.82	7.353	9.437	30.398
9100	3034	1	0.41	26.544	29.59	36.589
9101	3034	1	0.41	25.153	30.433	36.441
9102	3034	2	-0.82	25.975	30.305	36.995
9103	3035	1	0.41	10.266	37.614	65.173
9104	3035	1	0.41	9.556	38.691	64.171
9105	3035	2	-0.82	10.134	37.876	64.217
9106	3036	1	0.41	49.273	23.213	49.281
9107	3036	1	0.41	47.795	23.314	49.968
9108	3036	2	-0.82	48.475	22.691	49.584
9109	3037	1	0.41	20.733	39.832	52.247
9110	3037	1	0.41	20.565	38.214	52.392
9111	3037	2	-0.82	21.083	39.012	52.7
9112	3038	1	0.41	6.832	14.254	45.715
9113	3038	1	0.41	7.606	13.179	46.669
9114	3038	2	-0.82	6.963	13.943	46.657
9115	3039	1	0.41	39.07	32.705	60.634
9116	3039	1	0.41	38.777	31.421	59.668
9117	3039	2	-0.82	39.197	31.719	60.525
9118	3040	1	0.41	38.547	35.732	76.296
9119	3040	1	0.41	37.628	37.082	76.306
9120	3040	2	-0.82	38.454	36.655	76.671
9121	3041	1	0.41	0.978	14.894	30.478
9122	3041	1	0.41	2.377	15.737	30.511
9123	3041	2	-0.82	1.976	14.822	30.499
9124	3042	1	0.41	13.737	35.511	9.322
9125	3042	1	0.41	13.354	37.072	9.612
9126	3042	2	-0.82	13.118	36.122	9.815
9127	3043	1	0.41	45.795	23.881	40.232
9128	3043	1	0.41	45.137	22.962	39.053
9129	3043	2	-0.82	45.405	22.986	40.016
9130	3044	1	0.41	19.265	19.315	61.53
9131	3044	1	0.41	17.652	19.544	61.65
9132	3044	2	-0.82	18.545	19.992	61.686
9133	3045	1	0.41	8.423	10.638	12.7
9134	3045	1	0.41	7.137	10.102	11.849
9135	3045	2	-0.82	7.954	9.826	12.352
9136	3046	1	0.41	14.271	30.233	24.864
9137	3046	1	0.41	13.704	31.742	25.125
9138	3046	2	-0.82	13.454	30.777	25.057
9139	3047	1	0.41	3.573	6.69	43.877
9140	3047	1	0.41	2.349	6.783	44.954
9141	3047	2	-0.82	2.753	6.234	44.223
9142	3048	1	0.41	23.315	25.107	0.722
9143	3048	1	0.41	22.016	26.096	0.684
9144	3048	2	-0.82	22.34	25.185	0.933
9145	3049	1	0.41	24.14	36.899	18.501
9146	3049	1	0.41	23.94	35.355	18.996
9147	3049	2	-0.82	24.609	36.039	18.705
9148	3050	1	0.41	45.767	43.334	13.051
9149	3050	1	0.41	45.212	41.853	13.459
9150	3050	2	-0.82	45.867	42.351	12.892
9151	3051	1	0.41	1.308	44.923	13.953
9152	3051	1	0.41	0.1	44.568	12.914
9153	3051	2	-0.82	0.691	45.295	13.26
9154	3052	1	0.41	47.953	2.077	37.367
9155	3052	1	0.41	48.831	0.699	37.375
9156	3052	2	-0.82	48.875	1.695	37.443
9157	3053	1	0.41	11.858	32.883	20.859
9158	3053	1	0.41	12.134	33.742	22.22
9159	3053	2	-0.82	12.553	33.359	21.398
9160	3054	1	0.41	42.114	39.548	32.543
9161	3054	1	0.41	43.307	40.662	32.504
9162	3054	2	-0.82	43.103	39.683	32.488
9163	3055	1	0.41	32.009	25.72	38.556
9164	3055	1	0.41	30.442	26.083	38.841
9165	3055	2	-0.82	31.388	26.306	39.077
9166	3056	1	0.41	14.318	2.319	63.564
9167	3056	1	0.41	13.317	3.468	62.979
9168	3056	2	-0.82	14.267	3.248	63.197
9169	3057	1	0.41	33.007	19.465	16.77
9170	3057	1	0.41	34.199	19.398	15.656
9171	3057	2	-0.82	33.312	19.801	15.879
9172	3058	1	0.41	22.13	17.47	55.598
9173	3058	1	0.41	22.105	19.098	55.721
9174	3058	2	-0.82	21.679	18.25	56.033
9175	3059	1	0.41	11.138	32.175	45.015
9176	3059	1	0.41	10.044	31.55	43.977
9177	3059	2	-0.82	11.011	31.57	44.229
9178	3060	1	0.41	17.044	13.214	33.54
9179	3060	1	0.41	17.078	12.081	32.364
9180	3060	2	-0.82	16.761	12.998	32.605
9181	3061	1	0.41	33.473	24.603	24.332
9182	3061	1	0.41	33.549	23.618	25.632
9183	3061	2	-0.82	33.704	24.549	25.303
9184	3062	1	0.41	42.76	48.078	60.866
9185	3062	1	0.41	43.927	47.303	60.026
9186	3062	2	-0.82	43.109	47.182	60.588
9187	3063	1	0.41	13.976	29.66	31.736
9188	3063	1	0.41	13.626	28.078	31.937
9189	3063	2	-0.82	13.876	28.924	32.406
9190	3064	1	0.41	23.277	16.354	44.868
9191	3064	1	0.41	24.786	16.046	45.41
9192	3064	2	-0.82	24.133	15.875	44.673
9193	3065	1	0.41	46.285	49.863	50.501
9194	3065	1	0.41	47.9	49.9	50.74
9195	3065	2	-0.82	47.107	49.305	50.611
9196	3066	1	0.41	2.292	35.07	19.276
9197	3066	1	0.41	1.464	36.226	18.472
9198	3066	2	-0.82	1.483	35.257	18.717
9199	3067	1	0.41	29.445	30.973	53.489
9200	3067	1	0.41	28.411	29.919	52.791
9201	3067	2	-0.82	29.226	30.006	53.363
9202	3068	1	0.41	26.845	48.169	59.788
9203	3068	1	0.41	27.768	49.079	58.794
9204	3068	2	-0.82	27.458	48.151	58.997
9205	3069	1	0.41	43.527	23.255	18.417
9206	3069	1	0.41	44.436	22.434	19.496
9207	3069	2	-0.82	44.353	23.285	18.98
9208	3070	1	0.41	2.606	28.311	24.586
9209	3070	1	0.41	1.298	28.902	25.365
9210	3070	2	-0.82	2.224	29.11	25.051
9211	3071	1	0.41	46.19	13.405	58.602
9212	3071	1	0.41	47.407	13.382	59.691
9213	3071	2	-0.82	46.893	13.955	59.054
9214	3072	1	0.41	32.076	21.294	40.838
9215	3072	1	0.41	30.904	21.504	41.955
9216	3072	2	-0.82	31.89	21.433	41.811
9217	3073	1	0.41	47.75	15.455	39.156
9218	3073	1	0.41	49.368	15.594	38.985
9219	3073	2	-0.82	48.589	15.8	39.576
9220	3074	1	0.41	23.762	47.191	61.119
9221	3074	1	0.41	23.829	47.675	59.561
9222	3074	2	-0.82	23.719	47.98	60.506
9223	3075	1	0.41	22.21	31.007	15.666
9224	3075	1	0.41	20.754	30.851	14.944
9225	3075	2	-0.82	21.221	31.088	15.795
9226	3076	1	0.41	39.907	26.215	43.247
9227	3076	1	0.41	41.375	26.637	43.826
9228	3076	2	-0.82	40.506	26.984	43.474
9229	3077	1	0.41	12.329	12.587	36.644
9230	3077	1	0.41	11.893	13.875	35.739
9231	3077	2	-0.82	11.621	13.276	36.491
9232	3078	1	0.41	18.177	45.65	34.384
9233	3078	1	0.41	19.696	46.247	34.338
9234	3078	2	-0.82	18.867	46.168	34.89
9235	3079	1	0.41	15.907	47.557	50.095
9236	3079	1	0.41	14.991	48.436	51.122
9237	3079	2	-0.82	15.056	47.574	50.62
9238	3080	1	0.41	35.585	2.882	3.179
9239	3080	1	0.41	36.751	3.756	3.917
9240	3080	2	-0.82	36.378	3.475	3.034
9241	3081	1	0.41	5.124	19.023	43.038
9242	3081	1	0.41	3.913	17.967	43.328
9243	3081	2	-0.82	4.148	18.846	42.914
9244	3082	1	0.41	41.752	29.909	53.334
9245	3082	1	0.41	43.221	29.906	54.047
9246	3082	2	-0.82	42.595	30.43	53.471
9247	3083	1	0.41	48.315	45.252	59.59
9248	3083	1	0.41	49.641	44.566	60.25
9249	3083	2	-0.82	49.104	44.664	59.413
9250	3084	1	0.41	13.003	38.401	70.144
9251	3084	1	0.41	14.545	38.231	69.633
9252	3084	2	-0.82	13.954	38.652	70.321
9253	3085	1	0.41	39.048	48.972	1.37
9254	3085	1	0.41	37.482	49.399	1.549
9255	3085	2	-0.82	38.111	48.63	1.44
9256	3086	1	0.41	43.262	23.269	57.888
9257	3086	1	0.41	43.924	22.311	56.743
9258	3086	2	-0.82	43.779	22.428	57.725
9259	3087	1	0.41	33.509	46.143	68.526
9260	3087	1	0.41	32.009	46.768	68.366
9261	3087	2	-0.82	32.558	45.936	68.296
9262	3088	1	0.41	43.118	38.889	57.437
9263	3088	1	0.41	43.081	40.038	56.277
9264	3088	2	-0.82	42.715	39.152	56.56
9265	3089	1	0.41	3.995	44.652	35.032
9266	3089	1	0.41	5.605	44.917	35.09
9267	3089	2	-0.82	4.747	45.199	34.663
9268	3090	1	0.41	39.855	22.233	14.543
9269	3090	1	0.41	39.153	21.835	15.963
9270	3090	2	-0.82	39.638	22.553	15.466
9271	3091	1	0.41	43.886	1.987	39.361
9272	3091	1	0.41	42.817	2.767	38.403
9273	3091	2	-0.82	43.329	1.918	38.533
9274	3092	1	0.41	14.54	44.166	50.526
9275	3092	1	0.41	13.505	45.357	50.949
9276	3092	2	-0.82	13.634	44.367	50.9
9277	3093	1	0.41	29.075	10.888	24.195
9278	3093	1	0.41	28.427	10.265	25.558
9279	3093	2	-0.82	28.978	10.062	24.75
9280	3094	1	0.41	28.888	5.361	29.72
9281	3094	1	0.41	30.382	5.437	29.063
9282	3094	2	-0.82	29.471	5.848	29.068
9283	3095	1	0.41	17.032	9.109	74.946
9284	3095	1	0.41	17.617	7.593	75.111
9285	3095	2	-0.82	17.015	8.283	75.511
9286	3096	1	0.41	49.508	17.232	14.837
9287	3096	1	0.41	48.884	17.576	16.306
9288	3096	2	-0.82	49.711	17.596	15.746
9289	3097	1	0.41	19.474	27.067	52.622
9290	3097	1	0.41	17.922	27.571	52.566
9291	3097	2	-0.82	18.787	27.648	53.06
9292	3098	1	0.41	39.792	23.123	67.451
9293	3098	1	0.41	41.18	22.266	67.509
9294	3098	2	-0.82	40.252	22.291	67.141
9295	3099	1	0.41	32.358	35.582	28.737
9296	3099	1	0.41	31.912	36.828	27.78
9297	3099	2	-0.82	32.257	35.89	27.791
9298	3100	1	0.41	30.89	31.426	39.52
9299	3100	1	0.41	32.499	31.241	39.728
9300	3100	2	-0.82	31.619	30.767	39.705
9301	3101	1	0.41	11.46	45.521	68.502
9302	3101	1	0.41	10.025	45.661	67.736
9303	3101	2	-0.82	10.766	46.165	68.18
9304	3102	1	0.41	4.156	14.57	42.521
9305	3102	1	0.41	5.702	14.046	42.491
9306	3102	2	-0.82	4.744	13.761	42.512
9307	3103	1	0.41	10.957	26.189	47.116
9308	3103	1	0.41	9.993	24.923	47.481
9309	3103	2	-0.82	10.353	25.796	47.809
9310	3104	1	0.41	14.159	20.75	37.764
9311	3104	1	0.41	15.278	21.648	38.544
9312	3104	2	-0.82	14.545	20.979	38.658
9313	3105	1	0.41	25.155	47.457	32.522
9314	3105	1	0.41	24.848	48.705	33.53
9315	3105	2	-0.82	25.563	48.213	33.034
9316	3106	1	0.41	19.638	8.326	40.515
9317	3106	1	0.41	18.415	7.446	39.886
9318	3106	2	-0.82	18.951	8.284	39.79
9319	3107	1	0.41	33.181	25.343	69.765
9320	3107	1	0.41	33.686	24.294	68.621
9321	3107	2	-0.82	33.048	25.035	68.823
9322	3108	1	0.41	32.472	3.878	9.928
9323	3108	1	0.41	33.412	4.43	11.144
9324	3108	2	-0.82	32.608	4.623	10.582
9325	3109	1	0.41	41.947	21.314	9.542
9326	3109	1	0.41	41.642	19.71	9.599
9327	3109	2	-0.82	42.359	20.403	9.525
9328	3110	1	0.41	24.706	26.198	22.984
9329	3110	1	0.41	26.24	26.733	23.148
9330	3110	2	-0.82	25.285	27.011	23.058
9331	3111	1	0.41	36.878	21.242	16.643
9332	3111	1	0.41	35.345	21.308	16.084
9333	3111	2	-0.82	36.153	21.848	16.315
9334	3112	1	0.41	24.87	1.787	18.355
9335	3112	1	0.41	23.874	2.144	17.111
9336	3112	2	-0.82	23.988	2.187	18.103
9337	3113	1	0.41	0.876	28.891	45.287
9338	3113	1	0.41	2.336	29.595	45.095
9339	3113	2	-0.82	1.433	29.465	44.688
9340	3114	1	0.41	21.976	42.768	26.893
9341	3114	1	0.41	21.947	44.226	27.628
9342	3114	2	-0.82	22.415	43.665	26.947
9343	3115	1	0.41	20.209	5.342	1.017
9344	3115	1	0.41	20.207	4.105	2.083
9345	3115	2	-0.82	20.42	5.073	1.957
9346	3116	1	0.41	4.107	21.771	47.349
9347	3116	1	0.41	5.063	23.093	47.394
9348	3116	2	-0.82	4.119	22.771	47.348
9349	3117	1	0.41	33.358	3.239	13.678
9350	3117	1	0.41	32.164	3.306	12.566
9351	3117	2	-0.82	32.734	2.696	13.115
9352	3118	1	0.41	5.966	10.145	43.233
9353	3118	1	0.41	4.639	9.196	43.16
9354	3118	2	-0.82	5.637	9.201	43.207
9355	3119	1	0.41	6.102	33.666	60.778
9356	3119	1	0.41	6.081	33.236	62.354
9357	3119	2	-0.82	6.19	32.902	61.418
9358	3120	1	0.41	17.96	15.171	62.633
9359	3120	1	0.41	19.007	15.232	63.885
9360	3120	2	-0.82	18.893	14.964	62.929
9361	3121	1	0.41	40.162	23.67	29.766
9362	3121	1	0.41	40.834	22.56	30.759
9363	3121	2	-0.82	40.735	22.851	29.808
9364	3122	1	0.41	11.636	27.529	59.394
9365	3122	1	0.41	10.151	27.686	58.733
9366	3122	2	-0.82	10.972	27.116	58.771
9367	3123	1	0.41	48.045	31.415	31.155
9368	3123	1	0.41	47.276	29.999	30.891
9369	3123	2	-0.82	47.339	30.957	30.614
9370	3124	1	0.41	32.175	34.383	6.632
9371	3124	1	0.41	32.666	33.634	5.266
9372	3124	2	-0.82	32.456	33.509	6.235
9373	3125	1	0.41	18.444	27.077	74.477
9374	3125	1	0.41	20.043	27.105	74.806
9375	3125	2	-0.82	19.158	27.515	75.023
9376	3126	1	0.41	41.471	14.78	40.844
9377	3126	1	0.41	42.686	15.809	40.482
9378	3126	2	-0.82	42.001	15.19	40.101
9379	3127	1	0.41	16.152	32.774	51.446
9380	3127	1	0.41	16.18	32.721	53.078
9381	3127	2	-0.82	15.716	33.109	52.282
9382	3128	1	0.41	43.755	45.738	62.172
9383	3128	1	0.41	45.093	44.802	62.13
9384	3128	2	-0.82	44.517	45.426	61.603
9385	3129	1	0.41	7.046	20.309	20.117
9386	3129	1	0.41	5.47	20.592	19.796
9387	3129	2	-0.82	6.138	19.894	20.053
9388	3130	1	0.41	13.663	41.995	52.98
9389	3130	1	0.41	15.053	41.341	52.427
9390	3130	2	-0.82	14.609	42.187	52.72
9391	3131	1	0.41	25.538	32.095	39.755
9392	3131	1	0.41	25.085	31.919	38.196
9393	3131	2	-0.82	25.033	32.512	38.999
9394	3132	1	0.41	15.979	48.606	76.244
9395	3132	1	0.41	15.788	47.36	75.207
9396	3132	2	-0.82	15.909	48.349	75.28
9397	3133	1	0.41	16.905	35.299	36.981
9398	3133	1	0.41	17.427	36.784	36.544
9399	3133	2	-0.82	17.556	35.802	36.411
9400	3134	1	0.41	26.143	26.832	40.399
9401	3134	1	0.41	24.9	26.717	39.346
9402	3134	2	-0.82	25.891	26.644	39.45
9403	3135	1	0.41	38.578	15.324	27.997
9404	3135	1	0.41	37.028	15.795	28.2
9405	3135	2	-0.82	37.677	15.377	27.566
9406	3136	1	0.41	17.12	15.396	65.61
9407	3136	1	0.41	16.545	14.446	64.413
9408	3136	2	-0.82	17.233	14.524	65.134
9409	3137	1	0.41	0.785	6.394	54.442
9410	3137	1	0.41	1.333	7.226	55.736
9411	3137	2	-0.82	0.518	6.871	55.279
9412	3138	1	0.41	4.451	24.251	75.23
9413	3138	1	0.41	5.814	23.585	75.834
9414	3138	2	-0.82	5.252	23.693	75.015
9415	3139	1	0.41	6.623	16.998	30.573
9416	3139	1	0.41	6.524	18.426	31.359
9417	3139	2	-0.82	6.09	17.535	31.227
9418	3140	1	0.41	48.388	2.084	13.973
9419	3140	1	0.41	49.839	2.225	14.708
9420	3140	2	-0.82	49.167	1.58	14.346
9421	3141	1	0.41	20.431	35.686	75.129
9422	3141	1	0.41	18.943	36.356	75.085
9423	3141	2	-0.82	19.449	35.496	75.136
9424	3142	1	0.41	49.389	26.922	11.95
9425	3142	1	0.41	48.09	26.515	12.853
9426	3142	2	-0.82	48.975	26.203	12.509
9427	3143	1	0.41	22.026	13.055	20.157
9428	3143	1	0.41	20.71	12.521	19.351
9429	3143	2	-0.82	21.034	13.141	20.065
9430	3144	1	0.41	39.316	30.924	65.721
9431	3144	1	0.41	40.085	31.225	67.13
9432	3144	2	-0.82	39.206	31.261	66.656
9433	3145	1	0.41	33.411	28.785	50.427
9434	3145	1	0.41	33.87	30.348	50.534
9435	3145	2	-0.82	33.302	29.697	50.032
9436	3146	1	0.41	13.836	34.819	75.617
9437	3146	1	0.41	14.953	34.953	76.8
9438	3146	2	-0.82	13.984	34.8	76.605
9439	3147	1	0.41	35.754	8.173	42.778
9440	3147	1	0.41	34.155	8.034	43.079
9441	3147	2	-0.82	35.027	7.546	43.057
9442	3148	1	0.41	8.051	2.617	28.025
9443	3148	1	0.41	6.562	1.946	27.999
9444	3148	2	-0.82	7.069	2.807	28.018
9445	3149	1	0.41	28.469	4.158	15.051
9446	3149	1	0.41	27.304	3.837	16.149
9447	3149	2	-0.82	28.19	3.546	15.791
9448	3150	1	0.41	13.237	18.966	3.568
9449	3150	1	0.41	12.21	20.222	3.385
9450	3150	2	-0.82	13.109	19.945	3.723
9451	3151	1	0.41	47.711	15.58	5.177
9452	3151	1	0.41	47.604	14.08	4.543
9453	3151	2	-0.82	47.998	14.628	5.279
9454	3152	1	0.41	37.889	43.66	47.795
9455	3152	1	0.41	36.529	42.76	47.715
9456	3152	2	-0.82	36.897	43.664	47.927
9457	3153	1	0.41	44.562	25.45	30.326
9458	3153	1	0.41	45.753	24.632	31.086
9459	3153	2	-0.82	44.894	24.543	30.583
9460	3154	1	0.41	12.06	18.369	46.119
9461	3154	1	0.41	12.86	17.605	47.32
9462	3154	2	-0.82	11.978	17.705	46.862
9463	3155	1	0.41	44.24	35.315	68.657
9464	3155	1	0.41	43.14	36.433	69.111
9465	3155	2	-0.82	43.277	35.471	68.877
9466	3156	1	0.41	5.552	28.361	22.685
9467	3156	1	0.41	4.118	28.986	22.214
9468	3156	2	-0.82	5.042	28.748	21.916
9469	3157	1	0.41	43.555	10.581	22.391
9470	3157	1	0.41	42.648	11.939	22.397
9471	3157	2	-0.82	43.216	11.339	21.834
9472	3158	1	0.41	45.43	15.348	39.158
9473	3158	1	0.41	45.179	14.643	37.707
9474	3158	2	-0.82	45.103	15.494	38.224
9475	3159	1	0.41	32.457	14.866	43.366
9476	3159	1	0.41	31.216	15.012	42.315
9477	3159	2	-0.82	31.941	14.407	42.643
9478	3160	1	0.41	35.003	36.48	65.013
9479	3160	1	0.41	36.601	36.815	65.008
9480	3160	2	-0.82	35.921	36.082	65.004
9481	3161	1	0.41	23.585	29.936	41.687
9482	3161	1	0.41	24.657	28.728	41.448
9483	3161	2	-0.82	24.556	29.708	41.615
9484	3162	1	0.41	25.517	19.371	58.927
9485	3162	1	0.41	26.93	18.831	58.311
9486	3162	2	-0.82	25.968	19.014	58.109
9487	3163	1	0.41	6.494	27.079	54.746
9488	3163	1	0.41	5.326	26.632	55.796
9489	3163	2	-0.82	6.226	26.399	55.43
9490	3164	1	0.41	13.717	22.556	41.116
9491	3164	1	0.41	12.978	24.012	41.137
9492	3164	2	-0.82	12.836	23.025	41.059
9493	3165	1	0.41	2.238	43.777	29.43
9494	3165	1	0.41	2.438	42.195	29.079
9495	3165	2	-0.82	2.845	42.988	29.529
9496	3166	1	0.41	27.93	25.877	27.544
9497	3166	1	0.41	26.358	25.611	27.895
9498	3166	2	-0.82	27.207	25.187	27.584
9499	3167	1	0.41	2.34	41.394	46.302
9500	3167	1	0.41	3.546	42.028	45.402
9501	3167	2	-0.82	3.331	41.502	46.224
9502	3168	1	0.41	34.274	31.857	57.718
9503	3168	1	0.41	35.703	31.413	57.064
9504	3168	2	-0.82	35.138	32.19	57.339
9505	3169	1	0.41	30.769	16.581	29.071
9506	3169	1	0.41	29.34	17.37	29.019
9507	3169	2	-0.82	30.284	17.368	28.69
9508	3170	1	0.41	0.1	33.13	29.153
9509	3170	1	0.41	0.586	31.572	29.162
9510	3170	2	-0.82	0.875	32.515	29.006
9511	3171	1	0.41	16.725	36.523	64.929
9512	3171	1	0.41	17.567	37.898	64.673
9513	3171	2	-0.82	17.638	36.931	64.912
9514	3172	1	0.41	46.331	45.448	1.253
9515	3172	1	0.41	44.814	45.665	0.691
9516	3172	2	-0.82	45.782	45.666	0.446
9517	3173	1	0.41	3.484	48.28	38.331
9518	3173	1	0.41	3.125	46.688	38.278
9519	3173	2	-0.82	3.657	47.419	37.852
9520	3174	1	0.41	33.726	48.803	5.598
9521	3174	1	0.41	32.572	49.9	5.235
9522	3174	2	-0.82	33.324	49.355	4.867
9523	3175	1	0.41	41.023	39.577	22.051
9524	3175	1	0.41	41.423	39.371	23.621
9525	3175	2	-0.82	40.777	39.113	22.903
9526	3176	1	0.41	7.65	29.767	27.13
9527	3176	1	0.41	8.98	29.098	26.458
9528	3176	2	-0.82	8.303	29.829	26.375
9529	3177	1	0.41	15.191	44.296	36.708
9530	3177	1	0.41	14.783	45.877	36.751
9531	3177	2	-0.82	15.163	45.147	36.183
9532	3178	1	0.41	36.295	2.343	69.015
9533	3178	1	0.41	36.624	3.704	68.176
9534	3178	2	-0.82	36.726	2.71	68.191
9535	3179	1	0.41	40.613	44.364	48.78
9536	3179	1	0.41	39.703	43.011	48.857
9537	3179	2	-0.82	40.624	43.367	48.703
9538	3180	1	0.41	19.785	42.057	45.027
9539	3180	1	0.41	21.034	42.557	44.1
9540	3180	2	-0.82	20.142	42.81	44.473
9541	3181	1	0.41	23.724	19.65	67.62
9542	3181	1	0.41	23.581	21.128	66.941
9543	3181	2	-0.82	24.102	20.575	67.591
9544	3182	1	0.41	18.915	33.576	59.954
9545	3182	1	0.41	20.357	32.846	60.187
9546	3182	2	-0.82	19.907	33.686	59.886
9547	3183	1	0.41	31.032	15.597	36.939
9548	3183	1	0.41	31.279	17.089	36.324
9549	3183	2	-0.82	31.003	16.577	37.136
9550	3184	1	0.41	49.782	38.345	66.625
9551	3184	1	0.41	49.9	39.953	66.368
9552	3184	2	-0.82	49.352	39.233	66.792
9553	3185	1	0.41	48.469	35.361	37.571
9554	3185	1	0.41	46.87	35.514	37.278
9555	3185	2	-0.82	47.553	35.122	37.893
9556	3186	1	0.41	26.173	32.607	70.537
9557	3186	1	0.41	24.901	33.63	70.473
9558	3186	2	-0.82	25.175	32.673	70.567
9559	3187	1	0.41	17.461	14.478	70.696
9560	3187	1	0.41	18.412	13.436	69.873
9561	3187	2	-0.82	18.33	14.373	70.211
9562	3188	1	0.41	11.209	39.202	19.239
9563	3188	1	0.41	12.131	40.548	19.168
9564	3188	2	-0.82	11.195	40.199	19.157
9565	3189	1	0.41	23.019	34.356	35.023
9566	3189	1	0.41	24.511	34.448	34.365
9567	3189	2	-0.82	23.634	33.968	34.336
9568	3190	1	0.41	8.439	39.508	39.548
9569	3190	1	0.41	7.47	38.233	39.227
9570	3190	2	-0.82	7.575	39.06	39.779
9571	3191	1	0.41	21.189	22.193	40.542
9572	3191	1	0.41	21.202	23.143	41.87
9573	3191	2	-0.82	21.771	22.7	41.178
9574	3192	1	0.41	47.103	34.878	18.308
9575	3192	1	0.41	47.024	36.495	18.095
9576	3192	2	-0.82	47.636	35.723	18.259
9577	3193	1	0.41	22.715	47.946	29.275
9578	3193	1	0.41	24.203	48.564	29.013
9579	3193	2	-0.82	23.335	48.701	29.489
9580	3194	1	0.41	4.596	12.595	20.732
9581	3194	1	0.41	5.007	14.01	20.028
9582	3194	2	-0.82	4.59	13.59	20.834
9583	3195	1	0.41	25.526	0.759	8.771
9584	3195	1	0.41	25.391	1.423	7.285
9585	3195	2	-0.82	25.785	0.668	7.809
9586	3196	1	0.41	19.95	26.814	26.326
9587	3196	1	0.41	19.537	28.394	26.363
9588	3196	2	-0.82	19.819	27.638	25.773
9589	3197	1	0.41	11.804	30.173	64.886
9590	3197	1	0.41	12.849	31.399	64.62
9591	3197	2	-0.82	12.653	30.438	64.429
9592	3198	1	0.41	0.102	46.36	29.81
9593	3198	1	0.41	0.102	45.563	31.235
9594	3198	2	-0.82	0.537	46.292	30.708
9595	3199	1	0.41	27.648	5.631	37.186
9596	3199	1	0.41	26.138	5.161	36.78
9597	3199	2	-0.82	27.028	4.85	37.11
9598	3200	1	0.41	21.1	35.59	19.986
9599	3200	1	0.41	20.017	35.931	18.812
9600	3200	2	-0.82	20.222	35.33	19.584
9601	3201	1	0.41	37.738	30.74	2.446
9602	3201	1	0.41	36.44	31.375	1.685
9603	3201	2	-0.82	37.417	31.489	1.866
9604	3202	1	0.41	37.218	25.588	43.103
9605	3202	1	0.41	36.902	23.986	43.086
9606	3202	2	-0.82	37.514	24.693	43.438
9607	3203	1	0.41	42.202	18.332	50.522
9608	3203	1	0.41	43.106	19.352	51.422
9609	3203	2	-0.82	42.975	18.398	51.154
9610	3204	1	0.41	18.917	49.669	76.797
9611	3204	1	0.41	19.949	48.823	75.856
9612	3204	2	-0.82	19.117	48.77	76.407
9613	3205	1	0.41	36.908	5.95	76.451
9614	3205	1	0.41	35.311	5.981	76.794
9615	3205	2	-0.82	36.136	5.417	76.8
9616	3206	1	0.41	48.443	6.789	73.267
9617	3206	1	0.41	49.9	6.131	72.934
9618	3206	2	-0.82	49.373	6.98	72.952
9619	3207	1	0.41	5.874	36.473	44.39
9620	3207	1	0.41	4.547	35.552	44.152
9621	3207	2	-0.82	4.874	36.473	44.36
9622	3208	1	0.41	44.729	32.432	40.928
9623	3208	1	0.41	43.708	32.696	39.681
9624	3208	2	-0.82	44.105	31.999	40.278
9625	3209	1	0.41	7.027	16.704	72.207
9626	3209	1	0.41	6.486	17.833	71.158
9627	3209	2	-0.82	7.022	17.68	71.988
9628	3210	1	0.41	38.532	45.551	38.877
9629	3210	1	0.41	37.856	44.109	39.236
9630	3210	2	-0.82	37.669	45.064	39.01
9631	3211	1	0.41	6.129	5.056	70.362
9632	3211	1	0.41	5.277	3.881	69.613
9633	3211	2	-0.82	5.251	4.825	69.942
9634	3212	1	0.41	29.109	20.453	7.033
9635	3212	1	0.41	29.284	19.131	6.09
9636	3212	2	-0.82	28.824	19.504	6.896
9637	3213	1	0.41	2.101	22.135	49.526
9638	3213	1	0.41	0.667	21.74	48.852
9639	3213	2	-0.82	1.491	21.379	49.286
9640	3214	1	0.41	25.556	17.129	56.638
9641	3214	1	0.41	27.14	16.788	56.431
9642	3214	2	-0.82	26.475	17.52	56.576
9643	3215	1	0.41	33.866	42.773	11.236
9644	3215	1	0.41	33.696	42.333	9.672
9645	3215	2	-0.82	34.336	42.396	10.437
9646	3216	1	0.41	17.738	34.275	74.488
9647	3216	1	0.41	16.67	34.112	75.713
9648	3216	2	-0.82	16.964	34.699	74.959
9649	3217	1	0.41	41.575	32.471	48.167
9650	3217	1	0.41	40.433	31.416	48.666
9651	3217	2	-0.82	41.307	31.508	48.189
9652	3218	1	0.41	31.097	34.118	15.936
9653	3218	1	0.41	32.615	34.711	15.843
9654	3218	2	-0.82	32.067	33.877	15.9
9655	3219	1	0.41	36.516	25.065	40.994
9656	3219	1	0.41	35.208	24.78	41.929
9657	3219	2	-0.82	35.527	25.191	41.076
9658	3220	1	0.41	34.433	37.016	43.06
9659	3220	1	0.41	35.966	37.561	42.915
9660	3220	2	-0.82	35.014	37.831	43.056
9661	3221	1	0.41	29.136	28.213	5.136
9662	3221	1	0.41	28.594	26.681	4.978
9663	3221	2	-0.82	29.343	27.251	5.313
9664	3222	1	0.41	22.309	46.451	32.212
9665	3222	1	0.41	22.62	47.498	33.426
9666	3222	2	-0.82	22.99	47.072	32.601
9667	3223	1	0.41	22.114	48.628	27.213
9668	3223	1	0.41	23.359	49.683	27.279
9669	3223	2	-0.82	22.364	49.596	27.237
9670	3224	1	0.41	45.93	9.783	69.44
9671	3224	1	0.41	47.514	9.387	69.435
9672	3224	2	-0.82	46.8	9.9	68.961
9673	3225	1	0.41	23.057	27.149	29.666
9674	3225	1	0.41	21.524	26.592	29.738
9675	3225	2	-0.82	22.328	26.841	30.277
9676	3226	1	0.41	24.057	29.866	25.958
9677	3226	1	0.41	24.536	29.278	24.512
9678	3226	2	-0.82	24.642	30.029	25.163
9679	3227	1	0.41	29.359	14.596	64.791
9680	3227	1	0.41	28.271	15.714	64.309
9681	3227	2	-0.82	28.438	14.736	64.427
9682	3228	1	0.41	30.601	9.813	70.275
9683	3228	1	0.41	29.637	10.005	68.971
9684	3228	2	-0.82	29.974	10.436	69.808
9685	3229	1	0.41	6.314	45.021	58.528
9686	3229	1	0.41	6.214	46.449	57.743
9687	3229	2	-0.82	5.859	45.911	58.506
9688	3230	1	0.41	1.268	31.172	39.131
9689	3230	1	0.41	0.1	30.653	38.115
9690	3230	2	-0.82	0.608	31.453	38.433
9691	3231	1	0.41	0.579	32.058	49.252
9692	3231	1	0.41	0.189	33.292	50.248
9693	3231	2	-0.82	0.591	32.378	50.199
9694	3232	1	0.41	13.486	41.33	14.969
9695	3232	1	0.41	12.17	41.648	15.881
9696	3232	2	-0.82	13.029	42.019	15.531
9697	3233	1	0.41	15.311	22.986	4.763
9698	3233	1	0.41	13.803	22.358	4.772
9699	3233	2	-0.82	14.778	22.141	4.721
9700	3234	1	0.41	43.578	16.837	22.822
9701	3234	1	0.41	43.896	15.449	23.622
9702	3234	2	-0.82	43.201	16.143	23.435
9703	3235	1	0.41	32.153	4.704	47.414
9704	3235	1	0.41	30.881	5.718	47.274
9705	3235	2	-0.82	31.877	5.647	47.227
9706	3236	1	0.41	38.469	19.623	19.157
9707	3236	1	0.41	39.945	18.944	19.324
9708	3236	2	-0.82	39.441	19.806	19.306
9709	3237	1	0.41	22.194	43.624	69.91
9710	3237	1	0.41	23.339	44.736	70.253
9711	3237	2	-0.82	22.592	44.498	69.633
9712	3238	1	0.41	5.848	21.356	56.389
9713	3238	1	0.41	6.962	20.164	56.464
9714	3238	2	-0.82	6.448	20.763	55.851
9715	3239	1	0.41	22.757	1.663	58.945
9716	3239	1	0.41	21.132	1.822	58.909
9717	3239	2	-0.82	21.99	2.265	59.168
9718	3240	1	0.41	47.032	32.227	24.98
9719	3240	1	0.41	46.897	32.067	23.361
9720	3240	2	-0.82	46.418	31.973	24.233
9721	3241	1	0.41	49.9	20.079	35.38
9722	3241	1	0.41	49.506	18.495	35.407
9723	3241	2	-0.82	49.143	19.426	35.404
9724	3242	1	0.41	39.516	28.888	43.959
9725	3242	1	0.41	38.178	28.003	44.269
9726	3242	2	-0.82	38.681	28.502	43.564
9727	3243	1	0.41	11.326	19.66	63.893
9728	3243	1	0.41	12.52	18.557	64.058
9729	3243	2	-0.82	11.55	18.686	63.851
9730	3244	1	0.41	42.944	0.1	60.277
9731	3244	1	0.41	43.122	1.405	61.243
9732	3244	2	-0.82	42.625	0.548	61.112
9733	3245	1	0.41	39.103	27.964	50.911
9734	3245	1	0.41	37.623	28.644	50.785
9735	3245	2	-0.82	38.141	27.794	50.694
9736	3246	1	0.41	9.33	24.545	45.409
9737	3246	1	0.41	10.931	24.57	45.085
9738	3246	2	-0.82	10.112	23.998	45.107
9739	3247	1	0.41	13.852	5.78	48.719
9740	3247	1	0.41	12.472	4.927	48.902
9741	3247	2	-0.82	13.027	5.451	48.258
9742	3248	1	0.41	4.282	33.462	44.787
9743	3248	1	0.41	3.374	32.637	45.864
9744	3248	2	-0.82	3.701	33.543	45.597
9745	3249	1	0.41	9.326	31.717	50.37
9746	3249	1	0.41	10.947	31.803	50.551
9747	3249	2	-0.82	10.2	31.304	50.113
9748	3250	1	0.41	21.406	34.993	44.601
9749	3250	1	0.41	22.276	34.383	45.841
9750	3250	2	-0.82	22.322	34.727	44.904
9751	3251	1	0.41	47.63	0.765	44.772
9752	3251	1	0.41	48.866	0.1	43.937
9753	3251	2	-0.82	48.392	0.118	44.817
9754	3252	1	0.41	47.166	28.935	51.053
9755	3252	1	0.41	45.95	30.019	51.173
9756	3252	2	-0.82	46.174	29.046	51.116
9757	3253	1	0.41	15.647	6.834	64.356
9758	3253	1	0.41	16.9	6.741	65.399
9759	3253	2	-0.82	16.627	6.651	64.442
9760	3254	1	0.41	27.627	23.754	4.506
9761	3254	1	0.41	28.749	24.772	3.895
9762	3254	2	-0.82	28.607	23.943	4.435
9763	3255	1	0.41	1.627	23.114	32.455
9764	3255	1	0.41	1.656	24.32	31.353
9765	3255	2	-0.82	1.98	23.397	31.563
9766	3256	1	0.41	11.341	49.862	47.879
9767	3256	1	0.41	10.286	48.743	48.425
9768	3256	2	-0.82	11.204	49.121	48.535
9769	3257	1	0.41	42.292	7.335	5.078
9770	3257	1	0.41	43.452	6.186	5.091
9771	3257	2	-0.82	43.279	7.17	5.08
9772	3258	1	0.41	32.865	4.952	6.977
9773	3258	1	0.41	31.669	5.878	6.36
9774	3258	2	-0.82	32.235	5.706	7.166
9775	3259	1	0.41	13.894	9.871	11.941
9776	3259	1	0.41	15.497	10.114	12.14
9777	3259	2	-0.82	14.755	9.45	12.228
9778	3260	1	0.41	21.965	41.144	10.396
9779	3260	1	0.41	20.909	41.61	11.551
9780	3260	2	-0.82	21.246	40.835	11.019
9781	3261	1	0.41	2.764	12.322	1.625
9782	3261	1	0.41	2.608	11.742	0.107
9783	3261	2	-0.82	2.37	12.493	0.722
9784	3262	1	0.41	20.073	29.759	49.293
9785	3262	1	0.41	19.887	28.196	48.858
9786	3262	2	-0.82	20.542	28.884	49.169
9787	3263	1	0.41	27.373	2.033	53.281
9788	3263	1	0.41	27.433	3.531	52.635
9789	3263	2	-0.82	27.973	2.729	52.888
9790	3264	1	0.41	16.574	14.348	73.048
9791	3264	1	0.41	17.182	15.048	74.393
9792	3264	2	-0.82	16.388	14.581	74.003
9793	3265	1	0.41	48.028	16.91	3.453
9794	3265	1	0.41	46.456	16.96	3.894
9795	3265	2	-0.82	47.333	17.437	3.943
9796	3266	1	0.41	47.012	24.094	2.032
9797	3266	1	0.41	47.508	24.782	3.428
9798	3266	2	-0.82	47.126	24.959	2.521
9799	3267	1	0.41	19.905	23.959	21.235
9800	3267	1	0.41	18.606	24.911	20.967
9801	3267	2	-0.82	18.922	23.967	21.053
9802	3268	1	0.41	5.227	3.156	6.68
9803	3268	1	0.41	4.214	2.676	7.868
9804	3268	2	-0.82	4.395	2.639	6.886
9805	3269	1	0.41	27.922	8.637	52.387
9806	3269	1	0.41	29.158	7.58	52.534
9807	3269	2	-0.82	28.492	8.132	53.035
9808	3270	1	0.41	49.295	21.585	4.338
9809	3270	1	0.41	47.948	22.41	3.923
9810	3270	2	-0.82	48.945	22.394	3.865
9811	3271	1	0.41	22.772	4.796	40.489
9812	3271	1	0.41	23.661	6.102	40.904
9813	3271	2	-0.82	23.588	5.332	40.27
9814	3272	1	0.41	38.294	26.043	45.261
9815	3272	1	0.41	39.506	26.231	46.34
9816	3272	2	-0.82	39.268	25.892	45.43
9817	3273	1	0.41	49.378	22.3	33.832
9818	3273	1	0.41	47.968	21.483	33.732
9819	3273	2	-0.82	48.954	21.395	33.873
9820	3274	1	0.41	22.832	36.683	48.793
9821	3274	1	0.41	23.309	36.182	50.272
9822	3274	2	-0.82	23.373	36.919	49.601
9823	3275	1	0.41	16.175	33.203	7.892
9824	3275	1	0.41	17.182	34.285	8.586
9825	3275	2	-0.82	16.267	33.885	8.618
9826	3276	1	0.41	39.467	10.829	34.826
9827	3276	1	0.41	38.905	12.358	34.71
9828	3276	2	-0.82	39.048	11.501	34.215
9829	3277	1	0.41	36.343	3.701	74.525
9830	3277	1	0.41	34.774	3.307	74.746
9831	3277	2	-0.82	35.429	4.061	74.711
9832	3278	1	0.41	15.529	24.66	55.485
9833	3278	1	0.41	16.028	25.96	54.631
9834	3278	2	-0.82	16.201	25.4	55.441
9835	3279	1	0.41	47.183	13.634	22.817
9836	3279	1	0.41	48.088	14.528	21.793
9837	3279	2	-0.82	48.105	13.784	22.46
9838	3280	1	0.41	26.97	18.826	33.293
9839	3280	1	0.41	28.59	18.765	33.097
9840	3280	2	-0.82	27.802	19.372	33.189
9841	3281	1	0.41	12.673	12.371	21.761
9842	3281	1	0.41	14.193	12.833	22.137
9843	3281	2	-0.82	13.284	13.155	21.876
9844	3282	1	0.41	48.226	2.658	63.596
9845	3282	1	0.41	46.669	2.26	63.889
9846	3282	2	-0.82	47.284	2.996	63.61
9847	3283	1	0.41	23.122	18.022	32.486
9848	3283	1	0.41	22.249	16.878	31.714
9849	3283	2	-0.82	22.427	17.859	31.786
9850	3284	1	0.41	0.964	43.793	15.81
9851	3284	1	0.41	1.019	42.48	16.779
9852	3284	2	-0.82	1.564	43.109	16.224
9853	3285	1	0.41	42.895	6.076	32.801
9854	3285	1	0.41	42.657	4.472	32.606
9855	3285	2	-0.82	43.331	5.176	32.83
9856	3286	1	0.41	48.243	35.769	9.915
9857	3286	1	0.41	47.205	34.509	9.919
9858	3286	2	-0.82	47.278	35.505	9.922
9859	3287	1	0.41	29.816	24.162	30.241
9860	3287	1	0.41	29.408	25.428	29.294
9861	3287	2	-0.82	29.73	25.158	30.201
9862	3288	1	0.41	48.371	25.345	10.576
9863	3288	1	0.41	47.929	23.911	11.222
9864	3288	2	-0.82	47.626	24.84	11.012
9865	3289	1	0.41	0.897	34.751	27.896
9866	3289	1	0.41	1.387	35.723	26.68
9867	3289	2	-0.82	1.693	35.14	27.432
9868	3290	1	0.41	31.71	37.431	8.416
9869	3290	1	0.41	33.29	37.5	8.824
9870	3290	2	-0.82	32.616	37.043	8.244
9871	3291	1	0.41	26.673	27.132	61.927
9872	3291	1	0.41	27.67	27.121	63.221
9873	3291	2	-0.82	27.392	27.633	62.409
9874	3292	1	0.41	36.441	8.09	33.448
9875	3292	1	0.41	35.108	7.229	33.06
9876	3292	2	-0.82	35.476	8.15	33.192
9877	3293	1	0.41	29.271	28.546	55.625
9878	3293	1	0.41	29.083	30.167	55.682
9879	3293	2	-0.82	28.603	29.29	55.652
9880	3294	1	0.41	22.767	46.124	48.696
9881	3294	1	0.41	23.291	44.68	48.141
9882	3294	2	-0.82	23.383	45.671	48.05
9883	3295	1	0.41	35.984	7.423	61.438
9884	3295	1	0.41	34.404	7.017	61.357
9885	3295	2	-0.82	35.088	7.695	61.087
9886	3296	1	0.41	8.934	49.038	26.989
9887	3296	1	0.41	8.462	47.479	26.873
9888	3296	2	-0.82	9.248	48.089	26.966
9889	3297	1	0.41	10.138	26.521	72.368
9890	3297	1	0.41	10.674	24.984	72.503
9891	3297	2	-0.82	9.865	25.559	72.379
9892	3298	1	0.41	17.681	15.489	48.676
9893	3298	1	0.41	16.571	14.474	49.311
9894	3298	2	-0.82	16.708	15.259	48.708
9895	3299	1	0.41	20.688	22.032	72.391
9896	3299	1	0.41	20.485	22.953	73.725
9897	3299	2	-0.82	21.023	22.831	72.891
9898	3300	1	0.41	31.449	31.417	63.304
9899	3300	1	0.41	30.043	30.814	62.734
9900	3300	2	-0.82	31.039	30.738	62.695
9901	3301	1	0.41	49.029	47.013	45.904
9902	3301	1	0.41	47.694	46.102	45.673
9903	3301	2	-0.82	48.029	47.013	45.91
9904	3302	1	0.41	46.776	29.855	26.977
9905	3302	1	0.41	45.535	28.986	26.367
9906	3302	2	-0.82	46.495	28.955	26.641
9907	3303	1	0.41	22.852	17.901	0.1
9908	3303	1	0.41	21.967	16.833	0.961
9909	3303	2	-0.82	22.883	17.052	0.627
9910	3304	1	0.41	27.906	15.409	15.137
9911	3304	1	0.41	27.733	16.338	16.468
9912	3304	2	-0.82	27.398	16.169	15.542
9913	3305	1	0.41	25.478	47.964	26.03
9914	3305	1	0.41	24.487	47.298	24.915
9915	3305	2	-0.82	25.428	47.338	25.251
9916	3306	1	0.41	27.855	38.335	46.798
9917	3306	1	0.41	27.527	38.264	45.2
9918	3306	2	-0.82	27.98	37.802	45.961
9919	3307	1	0.41	25.916	18.973	35.22
9920	3307	1	0.41	24.879	18.769	33.975
9921	3307	2	-0.82	25.269	18.342	34.79
9922	3308	1	0.41	35.596	24.214	69.719
9923	3308	1	0.41	36.051	25.709	70.192
9924	3308	2	-0.82	35.378	24.982	70.321
9925	3309	1	0.41	1.425	14.436	39.016
9926	3309	1	0.41	2.86	14.762	39.724
9927	3309	2	-0.82	2.419	14.369	38.918
9928	3310	1	0.41	35.74	8.484	67.232
9929	3310	1	0.41	34.115	8.549	67.09
9930	3310	2	-0.82	34.876	8.494	67.735
9931	3311	1	0.41	15.027	8.765	20.598
9932	3311	1	0.41	14.93	10.386	20.768
9933	3311	2	-0.82	14.782	9.621	20.142
9934	3312	1	0.41	40.969	30.861	2.498
9935	3312	1	0.41	39.73	31.539	1.679
9936	3312	2	-0.82	40.369	30.771	1.703
9937	3313	1	0.41	16.476	8.079	38.615
9938	3313	1	0.41	16.59	6.819	37.583
9939	3313	2	-0.82	16.715	7.111	38.53
9940	3314	1	0.41	42.076	17.757	34.321
9941	3314	1	0.41	40.757	18.485	34.95
9942	3314	2	-0.82	41.555	18.61	34.361
9943	3315	1	0.41	19.894	5.65	76.768
9944	3315	1	0.41	19.421	6.361	75.377
9945	3315	2	-0.82	20.202	5.994	75.881
9946	3316	1	0.41	17.194	41.876	40.524
9947	3316	1	0.41	17.387	43.441	40.1
9948	3316	2	-0.82	17.837	42.642	40.496
9949	3317	1	0.41	11.997	37.701	33.413
9950	3317	1	0.41	11.564	36.743	34.663
9951	3317	2	-0.82	11.334	37.57	34.151
9952	3318	1	0.41	2.778	21.335	21.314
9953	3318	1	0.41	4.371	21.435	21.658
9954	3318	2	-0.82	3.595	21.909	21.245
9955	3319	1	0.41	24.385	9.193	76.8
9956	3319	1	0.41	25.346	7.873	76.8
9957	3319	2	-0.82	24.958	8.6	76.234
9958	3320	1	0.41	18.801	2.323	19.083
9959	3320	1	0.41	19.329	0.787	18.917
9960	3320	2	-0.82	19.611	1.739	19.021
9961	3321	1	0.41	31.794	42.718	12.276
9962	3321	1	0.41	31.334	42.606	10.713
9963	3321	2	-0.82	31.163	43.068	11.583
9964	3322	1	0.41	11.844	32.694	70.935
9965	3322	1	0.41	10.386	32.343	70.288
9966	3322	2	-0.82	10.958	33.071	70.663
9967	3323	1	0.41	32.682	23.533	73.43
9968	3323	1	0.41	33.191	21.982	73.422
9969	3323	2	-0.82	32.388	22.577	73.423
9970	3324	1	0.41	33.03	11.902	49.854
9971	3324	1	0.41	33.649	13.365	49.478
9972	3324	2	-0.82	33.269	12.519	49.105
9973	3325	1	0.41	34.942	19.035	66.885
9974	3325	1	0.41	33.955	19.54	65.686
9975	3325	2	-0.82	33.989	19.156	66.608
9976	3326	1	0.41	2.448	12.591	11.6
9977	3326	1	0.41	1.217	12.174	10.611
9978	3326	2	-0.82	2.144	11.94	10.904
9979	3327	1	0.41	31.148	34.202	21.125
9980	3327	1	0.41	30.442	32.822	20.611
9981	3327	2	-0.82	30.286	33.782	20.842
9982	3328	1	0.41	19.213	6.302	18.584
9983	3328	1	0.41	17.96	6.807	19.5
9984	3328	2	-0.82	18.373	6.018	19.046
9985	3329	1	0.41	2.271	49.594	59.084
9986	3329	1	0.41	0.867	48.761	59.092
9987	3329	2	-0.82	1.817	48.76	59.401
9988	3330	1	0.41	25.147	6.893	42.918
9989	3330	1	0.41	26.058	6.665	44.254
9990	3330	2	-0.82	25.231	7.096	43.894
9991	3331	1	0.41	7.58	18.87	75.26
9992	3331	1	0.41	6.652	19.088	76.585
9993	3331	2	-0.82	7.59	19.029	76.247
9994	3332	1	0.41	14.535	26.337	7.258
9995	3332	1	0.41	16.064	25.794	7.076
9996	3332	2	-0.82	15.38	26.101	7.737
9997	3333	1	0.41	22.073	37.354	26.263
9998	3333	1	0.41	21.043	38.619	26.193
9999	3333	2	-0.82	21.998	38.338	26.103
10000	3334	1	0.41	21.796	6.852	63.041
10001	3334	1	0.41	22.898	6.845	64.246
10002	3334	2	-0.82	22.201	6.306	63.774
10003	3335	1	0.41	44.727	7.837	37.728
10004	3335	1	0.41	45.48	9.189	37.206
10005	3335	2	-0.82	44.911	8.415	36.932
10006	3336	1	0.41	44.867	37.06	17.329
10007	3336	1	0.41	44.246	36.152	16.122
10008	3336	2	-0.82	44.851	36.149	16.917
10009	3337	1	0.41	24.002	2.147	9.66
10010	3337	1	0.41	25.239	3.176	9.386
10011	3337	2	-0.82	24.258	3.109	9.56
10012	3338	1	0.41	25.225	0.104	28.485
10013	3338	1	0.41	26.781	0.559	28.676
10014	3338	2	-0.82	25.851	0.884	28.511
10015	3339	1	0.41	0.311	3.025	15.625
10016	3339	1	0.41	0.95	1.625	16.172
10017	3339	2	-0.82	0.1	2.116	15.984
10018	3340	1	0.41	31.884	42.671	5.962
10019	3340	1	0.41	31.222	42.763	4.472
10020	3340	2	-0.82	31.402	43.264	5.318
10021	3341	1	0.41	46.076	46.329	29.819
10022	3341	1	0.41	45.559	47.859	29.577
10023	3341	2	-0.82	45.599	46.94	29.187
10024	3342	1	0.41	34.464	32.146	19.555
10025	3342	1	0.41	35.348	33.513	19.675
10026	3342	2	-0.82	35.369	32.518	19.762
10027	3343	1	0.41	49.48	43.437	15.971
10028	3343	1	0.41	48.018	43.747	16.627
10029	3343	2	-0.82	48.887	44.15	16.344
10030	3344	1	0.41	24.553	27.718	48.954
10031	3344	1	0.41	24.699	26.094	48.864
10032	3344	2	-0.82	24.077	26.847	49.078
10033	3345	1	0.41	4.928	33.866	57.832
10034	3345	1	0.41	6.298	33.156	58.367
10035	3345	2	-0.82	5.384	32.991	57.998
10036	3346	1	0.41	14.374	32.883	9.896
10037	3346	1	0.41	12.987	32.034	10.053
10038	3346	2	-0.82	13.839	32.296	10.505
10039	3347	1	0.41	3.202	40.947	41.971
10040	3347	1	0.41	3.427	40.497	43.524
10041	3347	2	-0.82	2.744	40.679	42.818
10042	3348	1	0.41	28.75	0.917	20.994
10043	3348	1	0.41	29.246	2.471	20.929
10044	3348	2	-0.82	28.456	1.871	21.05
10045	3349	1	0.41	6.27	2.305	46.136
10046	3349	1	0.41	5.847	1.757	44.658
10047	3349	2	-0.82	6.471	1.629	45.428
10048	3350	1	0.41	38.887	25.696	75.76
10049	3350	1	0.41	37.64	26.742	75.622
10050	3350	2	-0.82	37.953	25.814	75.421
10051	3351	1	0.41	31.65	14.102	38.568
10052	3351	1	0.41	32.692	12.848	38.666
10053	3351	2	-0.82	31.729	13.105	38.588
10054	3352	1	0.41	1.973	34.75	0.894
10055	3352	1	0.41	3.489	34.586	1.479
10056	3352	2	-0.82	2.773	35.241	1.24
10057	3353	1	0.41	35.96	9.481	5.839
10058	3353	1	0.41	36.819	10.869	5.83
10059	3353	2	-0.82	35.924	10.462	5.651
10060	3354	1	0.41	44.285	33.87	55.155
10061	3354	1	0.41	45.545	34.328	54.221
10062	3354	2	-0.82	45.034	33.546	54.576
10063	3355	1	0.41	43.368	46.084	56.503
10064	3355	1	0.41	43.835	44.526	56.359
10065	3355	2	-0.82	43.076	45.132	56.595
10066	3356	1	0.41	40.231	47.078	22.598
10067	3356	1	0.41	41.559	46.662	21.743
10068	3356	2	-0.82	40.712	47.192	21.728
10069	3357	1	0.41	6.154	12.95	13.739
10070	3357	1	0.41	5.82	11.352	13.737
10071	3357	2	-0.82	6.552	12.032	13.744
10072	3358	1	0.41	22.791	46.187	6.705
10073	3358	1	0.41	22.001	44.951	5.985
10074	3358	2	-0.82	22.557	45.767	5.828
10075	3359	1	0.41	8.604	0.469	72.619
10076	3359	1	0.41	9.344	1.922	72.705
10077	3359	2	-0.82	9.338	0.987	73.058
10078	3360	1	0.41	48.752	1.792	21.601
10079	3360	1	0.41	47.166	1.462	21.813
10080	3360	2	-0.82	48.085	1.325	22.183
10081	3361	1	0.41	6.82	17.252	36.482
10082	3361	1	0.41	5.196	17.253	36.312
10083	3361	2	-0.82	6.023	16.695	36.249
10084	3362	1	0.41	24.139	38.767	5.26
10085	3362	1	0.41	25.608	39.314	5.719
10086	3362	2	-0.82	25.072	38.499	5.5
10087	3363	1	0.41	11.295	13.989	30.771
10088	3363	1	0.41	11.658	12.674	29.872
10089	3363	2	-0.82	10.948	13.344	30.089
10090	3364	1	0.41	35.025	0.398	45.302
10091	3364	1	0.41	33.89	0.81	44.204
10092	3364	2	-0.82	34.399	1.119	45.006
10093	3365	1	0.41	35.537	16.226	23.721
10094	3365	1	0.41	36	17.783	23.547
10095	3365	2	-0.82	35.216	17.166	23.601
10096	3366	1	0.41	11.139	13.34	26.18
10097	3366	1	0.41	9.603	12.808	26.015
10098	3366	2	-0.82	10.174	13.6	26.231
10099	3367	1	0.41	31.061	6.683	62.338
10100	3367	1	0.41	29.535	6.439	62.868
10101	3367	2	-0.82	30.431	6.015	62.736
10102	3368	1	0.41	42.229	47.903	33.681
10103	3368	1	0.41	43.619	47.37	33.009
10104	3368	2	-0.82	42.734	47.093	33.381
10105	3369	1	0.41	7.806	43.869	16.093
10106	3369	1	0.41	9.174	42.979	16.02
10107	3369	2	-0.82	8.41	43.256	16.603
10108	3370	1	0.41	36.431	6.61	45.376
10109	3370	1	0.41	37.295	7.382	44.225
10110	3370	2	-0.82	36.437	7.38	44.738
10111	3371	1	0.41	26.565	1.101	76.8
10112	3371	1	0.41	25.656	0.215	75.772
10113	3371	2	-0.82	26.218	0.184	76.598
10114	3372	1	0.41	35.437	36.155	59.632
10115	3372	1	0.41	34.528	37.067	60.635
10116	3372	2	-0.82	34.961	36.176	60.511
10117	3373	1	0.41	29.931	35.871	27.785
10118	3373	1	0.41	30.495	35.222	26.396
10119	3373	2	-0.82	30.134	35.017	27.306
10120	3374	1	0.41	15.476	42.282	60.41
10121	3374	1	0.41	15.1	40.705	60.606
10122	3374	2	-0.82	15.849	41.36	60.516
10123	3375	1	0.41	26.755	18.78	27.381
10124	3375	1	0.41	25.506	19.612	28.025
10125	3375	2	-0.82	26.457	19.671	27.725
10126	3376	1	0.41	25.687	40.935	35.944
10127	3376	1	0.41	24.928	42.098	35.086
10128	3376	2	-0.82	25.781	41.588	35.193
10129	3377	1	0.41	44.86	25.319	16.173
10130	3377	1	0.41	46.303	25.996	15.816
10131	3377	2	-0.82	45.842	25.151	16.084
10132	3378	1	0.41	3.287	30.802	65.096
10133	3378	1	0.41	1.722	30.685	65.55
10134	3378	2	-0.82	2.553	31.236	65.619
10135	3379	1	0.41	24.231	2.772	42.712
10136	3379	1	0.41	24.424	4.36	42.384
10137	3379	2	-0.82	24.9	3.507	42.595
10138	3380	1	0.41	40.008	0.906	21.603
10139	3380	1	0.41	40.276	0.476	20.051
10140	3380	2	-0.82	40.444	1.175	20.744
10141	3381	1	0.41	16.864	49.735	69.098
10142	3381	1	0.41	15.264	49.422	69.188
10143	3381	2	-0.82	15.975	49.899	68.672
10144	3382	1	0.41	18.787	40.863	38.76
10145	3382	1	0.41	17.249	41.236	38.357
10146	3382	2	-0.82	18.04	40.672	38.123
10147	3383	1	0.41	30.771	49.327	6.361
10148	3383	1	0.41	29.613	49.403	5.212
10149	3383	2	-0.82	30.36	49.9	5.651
10150	3384	1	0.41	19.415	39.235	3.93
10151	3384	1	0.41	20.973	38.754	3.836
10152	3384	2	-0.82	20.171	38.811	4.429
10153	3385	1	0.41	38.326	0.113	40.92
10154	3385	1	0.41	37.035	0.898	41.539
10155	3385	2	-0.82	37.539	0.691	40.702
10156	3386	1	0.41	27.417	49.754	45.348
10157	3386	1	0.41	28.05	48.615	46.332
10158	3386	2	-0.82	27.507	48.771	45.507
10159	3387	1	0.41	30.261	43.168	72.352
10160	3387	1	0.41	30.834	42.288	71.101
10161	3387	2	-0.82	30.015	42.693	71.507
10162	3388	1	0.41	27.56	24.095	29.921
10163	3388	1	0.41	28.075	23.245	28.626
10164	3388	2	-0.82	27.931	23.218	29.614
10165	3389	1	0.41	16.421	27.231	58.659
10166	3389	1	0.41	15.949	25.764	58.119
10167	3389	2	-0.82	16.704	26.419	58.149
10168	3390	1	0.41	5.972	41.354	56.359
10169	3390	1	0.41	4.496	41.681	56.978
10170	3390	2	-0.82	5.343	41.169	57.115
10171	3391	1	0.41	6.821	26.773	49.024
10172	3391	1	0.41	8.272	27.1	48.351
10173	3391	2	-0.82	7.366	26.711	48.188
10174	3392	1	0.41	12.178	3.552	70.612
10175	3392	1	0.41	13.257	3.604	69.388
10176	3392	2	-0.82	12.539	3.06	69.819
10177	3393	1	0.41	22.087	28.936	25.566
10178	3393	1	0.41	23.103	27.665	25.437
10179	3393	2	-0.82	22.585	28.35	24.927
10180	3394	1	0.41	24.58	23.147	47.879
10181	3394	1	0.41	24.446	23.78	46.38
10182	3394	2	-0.82	25.009	23.747	47.204
10183	3395	1	0.41	18.371	22.902	45.168
10184	3395	1	0.41	18.77	21.329	45.358
10185	3395	2	-0.82	18.013	21.981	45.323
10186	3396	1	0.41	46.581	26.204	66.559
10187	3396	1	0.41	46.961	24.616	66.542
10188	3396	2	-0.82	46.21	25.275	66.553
10189	3397	1	0.41	8.79	0.1	1.433
10190	3397	1	0.41	7.824	0.161	2.748
10191	3397	2	-0.82	8.154	0.67	1.954
10192	3398	1	0.41	7.299	47.995	48.015
10193	3398	1	0.41	7.582	46.397	47.837
10194	3398	2	-0.82	7.421	47.256	47.352
10195	3399	1	0.41	45.754	29.699	37.177
10196	3399	1	0.41	46.669	28.438	36.686
10197	3399	2	-0.82	46.676	29.41	36.918
10198	3400	1	0.41	33.963	45.551	22.331
10199	3400	1	0.41	33.948	43.919	22.378
10200	3400	2	-0.82	34.503	44.724	22.174
10201	3401	1	0.41	18.397	48.445	73.568
10202	3401	1	0.41	17.312	49.647	73.783
10203	3401	2	-0.82	18.014	49.281	73.173
10204	3402	1	0.41	14.884	49.9	74.104
10205	3402	1	0.41	13.552	49.219	74.758
10206	3402	2	-0.82	14.281	49.887	74.902
10207	3403	1	0.41	32.322	47.962	17.048
10208	3403	1	0.41	32.617	47.821	18.648
10209	3403	2	-0.82	32.611	48.45	17.872
10210	3404	1	0.41	44.25	26.808	55.566
10211	3404	1	0.41	44.078	28.345	56.091
10212	3404	2	-0.82	44.713	27.686	55.689
10213	3405	1	0.41	28.568	46.604	42.411
10214	3405	1	0.41	29.337	46.19	43.791
10215	3405	2	-0.82	28.945	45.843	42.94
10216	3406	1	0.41	28.942	30.016	39.21
10217	3406	1	0.41	28.887	31.509	38.55
10218	3406	2	-0.82	29.193	30.567	38.414
10219	3407	1	0.41	12.661	3.272	58.047
10220	3407	1	0.41	11.825	2.501	59.219
10221	3407	2	-0.82	12.616	2.447	58.611
10222	3408	1	0.41	37.168	34.223	21.142
10223	3408	1	0.41	36.258	35.445	21.732
10224	3408	2	-0.82	37.104	35.216	21.253
10225	3409	1	0.41	1.061	11.718	35.514
10226	3409	1	0.41	2.35	11.776	34.514
10227	3409	2	-0.82	1.577	11.22	34.816
10228	3410	1	0.41	2.096	41.752	31.756
10229	3410	1	0.41	0.902	42.743	32.264
10230	3410	2	-0.82	1.117	41.819	31.952
10231	3411	1	0.41	20.775	3.43	73.567
10232	3411	1	0.41	22.273	3.555	74.205
10233	3411	2	-0.82	21.531	2.924	73.982
10234	3412	1	0.41	34.748	21.273	60.153
10235	3412	1	0.41	34.088	19.81	59.852
10236	3412	2	-0.82	34.06	20.782	59.619
10237	3413	1	0.41	0.374	36.478	35.88
10238	3413	1	0.41	0.1	37.17	34.426
10239	3413	2	-0.82	0.262	36.305	34.901
10240	3414	1	0.41	12.536	7.982	38.603
10241	3414	1	0.41	13.989	8.216	37.895
10242	3414	2	-0.82	13.05	8.554	37.963
10243	3415	1	0.41	25.52	5.25	2.227
10244	3415	1	0.41	26.555	4.079	2.7
10245	3415	2	-0.82	26.458	4.91	2.154
10246	3416	1	0.41	26.606	31.199	24.127
10247	3416	1	0.41	27.536	30.115	23.337
10248	3416	2	-0.82	26.639	30.275	23.748
10249	3417	1	0.41	16.681	33.508	4.745
10250	3417	1	0.41	15.496	32.973	3.757
10251	3417	2	-0.82	16.007	33.778	4.057
10252	3418	1	0.41	1.873	6.455	33.403
10253	3418	1	0.41	0.413	7.154	33.615
10254	3418	2	-0.82	1.391	7.325	33.508
10255	3419	1	0.41	27.952	18.126	30.921
10256	3419	1	0.41	26.441	17.899	30.343
10257	3419	2	-0.82	26.98	18.302	31.082
10258	3420	1	0.41	1.416	45.34	75.142
10259	3420	1	0.41	1.987	44.003	75.885
10260	3420	2	-0.82	1.704	44.952	76.018
10261	3421	1	0.41	41.174	34.431	47.253
10262	3421	1	0.41	40.908	35.731	48.205
10263	3421	2	-0.82	41.32	34.822	48.162
10264	3422	1	0.41	26.505	44.469	8.071
10265	3422	1	0.41	26.986	43.415	6.92
10266	3422	2	-0.82	26.963	44.378	7.186
10267	3423	1	0.41	31.305	34.09	23.487
10268	3423	1	0.41	29.893	34.907	23.566
10269	3423	2	-0.82	30.755	34.719	24.037
10270	3424	1	0.41	9.695	10.94	27.174
10271	3424	1	0.41	9.335	9.975	25.907
10272	3424	2	-0.82	9.003	10.718	26.486
10273	3425	1	0.41	22.323	25.762	17.635
10274	3425	1	0.41	22.029	25.004	19.052
10275	3425	2	-0.82	21.739	25.096	18.1
10276	3426	1	0.41	47.295	7.37	37.117
10277	3426	1	0.41	48.54	6.734	37.961
10278	3426	2	-0.82	47.652	6.539	37.546
10279	3427	1	0.41	39.836	26.307	61.476
10280	3427	1	0.41	38.599	27.347	61.241
10281	3427	2	-0.82	38.967	26.449	61.002
10282	3428	1	0.41	32.936	26.855	19.71
10283	3428	1	0.41	34.444	27.175	20.248
10284	3428	2	-0.82	33.78	27.358	19.524
10285	3429	1	0.41	6.295	43.668	12.049
10286	3429	1	0.41	7.862	43.249	12.237
10287	3429	2	-0.82	7.226	44.016	12.158
10288	3430	1	0.41	37.642	15.568	20.867
10289	3430	1	0.41	36.153	14.91	20.738
10290	3430	2	-0.82	37.123	14.713	20.879
10291	3431	1	0.41	39.591	4.765	42.824
10292	3431	1	0.41	40.614	3.499	42.688
10293	3431	2	-0.82	39.803	3.938	42.302
10294	3432	1	0.41	41.553	35.872	7.991
10295	3432	1	0.41	40.062	35.283	7.678
10296	3432	2	-0.82	40.617	36.113	7.733
10297	3433	1	0.41	12.563	10.368	3.872
10298	3433	1	0.41	12.28	11.976	3.893
10299	3433	2	-0.82	11.853	11.073	3.895
10300	3434	1	0.41	40.763	36.17	25.99
10301	3434	1	0.41	39.18	35.772	25.972
10302	3434	2	-0.82	40.112	35.411	25.986
10303	3435	1	0.41	5.275	6.763	62.147
10304	3435	1	0.41	6.072	6.088	63.403
10305	3435	2	-0.82	6.113	6.789	62.692
10306	3436	1	0.41	32.396	2.123	51.854
10307	3436	1	0.41	31.924	0.778	51.058
10308	3436	2	-0.82	32.691	1.232	51.509
10309	3437	1	0.41	49.066	3.043	2.192
10310	3437	1	0.41	47.599	3.69	1.883
10311	3437	2	-0.82	48.127	2.842	1.912
10312	3438	1	0.41	13.206	27.015	34.045
10313	3438	1	0.41	11.74	27.479	33.496
10314	3438	2	-0.82	12.408	27.589	34.231
10315	3439	1	0.41	8.577	38.933	58.826
10316	3439	1	0.41	7.103	38.554	59.419
10317	3439	2	-0.82	8.088	38.463	59.562
10318	3440	1	0.41	24.739	9.071	68.366
10319	3440	1	0.41	26.268	9.644	68.354
10320	3440	2	-0.82	25.615	9.072	68.849
10321	3441	1	0.41	10.877	32.175	13.809
10322	3441	1	0.41	10.098	33.61	13.821
10323	3441	2	-0.82	9.985	32.62	13.736
10324	3442	1	0.41	30.68	8.422	7.563
10325	3442	1	0.41	31.883	7.791	8.469
10326	3442	2	-0.82	30.934	7.676	8.179
10327	3443	1	0.41	15.847	22.145	56.271
10328	3443	1	0.41	17.062	23.229	56.147
10329	3443	2	-0.82	16.261	22.959	56.679
10330	3444	1	0.41	49.226	49.282	0.26
10331	3444	1	0.41	49.431	47.775	0.856
10332	3444	2	-0.82	49.888	48.639	0.646
10333	3445	1	0.41	10.747	35.533	12.972
10334	3445	1	0.41	9.967	36.966	13.039
10335	3445	2	-0.82	9.877	35.981	13.179
10336	3446	1	0.41	8.952	32.675	35.962
10337	3446	1	0.41	7.735	31.819	35.289
10338	3446	2	-0.82	8.259	31.972	36.126
10339	3447	1	0.41	4.312	42.391	5.127
10340	3447	1	0.41	3.657	43.805	4.638
10341	3447	2	-0.82	4.037	43.308	5.417
10342	3448	1	0.41	36.179	36.328	16.712
10343	3448	1	0.41	35.49	34.856	16.556
10344	3448	2	-0.82	35.326	35.812	16.797
10345	3449	1	0.41	0.987	11.536	59.735
10346	3449	1	0.41	0.1	12.667	58.96
10347	3449	2	-0.82	0.844	12.518	59.61
10348	3450	1	0.41	13.563	46.231	24.324
10349	3450	1	0.41	14.267	46.631	22.906
10350	3450	2	-0.82	13.455	46.752	23.477
10351	3451	1	0.41	26.732	42.53	24.056
10352	3451	1	0.41	26.075	42.841	25.518
10353	3451	2	-0.82	25.949	42.932	24.531
10354	3452	1	0.41	10.5	46.362	34.1
10355	3452	1	0.41	10.711	47.815	33.386
10356	3452	2	-0.82	10.092	47.037	33.485
10357	3453	1	0.41	47.855	22.509	39.993
10358	3453	1	0.41	47.389	21.236	39.081
10359	3453	2	-0.82	48.134	21.621	39.625
10360	3454	1	0.41	43.16	30.362	38.14
10361	3454	1	0.41	43.849	29.216	39.078
10362	3454	2	-0.82	44.025	30.013	38.501
10363	3455	1	0.41	21	39.118	73.961
10364	3455	1	0.41	19.64	38.216	73.9
10365	3455	2	-0.82	20.001	39.148	73.918
10366	3456	1	0.41	9.095	49.9	67.302
10367	3456	1	0.41	8.903	48.32	66.937
10368	3456	2	-0.82	8.889	48.995	67.674
10369	3457	1	0.41	27.489	4.29	70.729
10370	3457	1	0.41	28.638	3.139	70.882
10371	3457	2	-0.82	27.675	3.309	70.674
10372	3458	1	0.41	16.107	17.141	56.315
10373	3458	1	0.41	17.686	17.416	56.63
10374	3458	2	-0.82	16.959	16.731	56.641
10375	3459	1	0.41	44.139	3.132	25.685
10376	3459	1	0.41	42.692	3.049	26.437
10377	3459	2	-0.82	43.433	3.659	26.159
10378	3460	1	0.41	43.705	22.818	33.812
10379	3460	1	0.41	42.617	24.034	33.866
10380	3460	2	-0.82	43.591	23.811	33.842
10381	3461	1	0.41	12.459	37.435	7.472
10382	3461	1	0.41	12.194	38.632	6.393
10383	3461	2	-0.82	11.825	37.789	6.783
10384	3462	1	0.41	10.81	23.185	55.314
10385	3462	1	0.41	11.634	23.007	56.713
10386	3462	2	-0.82	11.668	23.384	55.788
10387	3463	1	0.41	16.734	49.765	45.07
10388	3463	1	0.41	17.124	49.619	43.49
10389	3463	2	-0.82	17.482	49.8	44.406
10390	3464	1	0.41	22.701	48.566	68.657
10391	3464	1	0.41	21.635	47.442	68.142
10392	3464	2	-0.82	22.241	47.709	68.89
10393	3465	1	0.41	35.382	38.27	34.632
10394	3465	1	0.41	34.317	39.448	35.012
10395	3465	2	-0.82	35.279	39.178	35.039
10396	3466	1	0.41	31.997	40.22	47.314
10397	3466	1	0.41	30.444	40.27	47.819
10398	3466	2	-0.82	31.242	39.682	47.691
10399	3467	1	0.41	39.341	30.076	17.407
10400	3467	1	0.41	40.538	31.178	17.55
10401	3467	2	-0.82	40.312	30.206	17.608
10402	3468	1	0.41	26.461	25.367	46.432
10403	3468	1	0.41	25.839	26.788	45.92
10404	3468	2	-0.82	26.675	26.315	46.196
10405	3469	1	0.41	49.893	22.009	8.859
10406	3469	1	0.41	48.967	21.438	10.077
10407	3469	2	-0.82	49.904	21.614	9.778
10408	3470	1	0.41	41.933	7.688	40.883
10409	3470	1	0.41	41.408	8.631	42.108
10410	3470	2	-0.82	41.959	8.608	41.275
10411	3471	1	0.41	16.495	27.651	32.491
10412	3471	1	0.41	15.818	26.181	32.707
10413	3471	2	-0.82	15.645	27.165	32.694
10414	3472	1	0.41	15.063	2.216	12.58
10415	3472	1	0.41	16.526	1.88	11.939
10416	3472	2	-0.82	15.564	1.61	11.962
10417	3473	1	0.41	22.481	17.749	48.267
10418	3473	1	0.41	21.043	17.432	47.561
10419	3473	2	-0.82	21.753	18.123	47.692
10420	3474	1	0.41	12.46	8.652	21.988
10421	3474	1	0.41	12.994	10.015	22.713
10422	3474	2	-0.82	12.851	9.56	21.835
10423	3475	1	0.41	9.324	49.768	13.574
10424	3475	1	0.41	9.622	49.9	11.974
10425	3475	2	-0.82	9.082	49.423	12.667
10426	3476	1	0.41	41.781	27.319	57.721
10427	3476	1	0.41	42.259	25.762	57.833
10428	3476	2	-0.82	41.47	26.368	57.74
10429	3477	1	0.41	13.592	24.975	9.142
10430	3477	1	0.41	13.49	23.428	8.63
10431	3477	2	-0.82	14.113	24.147	8.934
10432	3478	1	0.41	47.576	8.037	39.616
10433	3478	1	0.41	46.121	7.295	39.622
10434	3478	2	-0.82	47.11	7.152	39.611
10435	3479	1	0.41	0.602	39.262	72.67
10436	3479	1	0.41	1.201	37.936	73.41
10437	3479	2	-0.82	0.788	38.285	72.569
10438	3480	1	0.41	41.513	28.654	74.041
10439	3480	1	0.41	41.339	27.116	74.563
10440	3480	2	-0.82	41.724	27.696	73.846
10441	3481	1	0.41	8.705	20.034	46.274
10442	3481	1	0.41	8.536	20.567	44.74
10443	3481	2	-0.82	9.075	20.649	45.578
10444	3482	1	0.41	14.416	23.843	42.899
10445	3482	1	0.41	15.666	24.815	42.497
10446	3482	2	-0.82	14.69	24.645	42.366
10447	3483	1	0.41	32.777	43.957	50.157
10448	3483	1	0.41	31.839	44.459	51.396
10449	3483	2	-0.82	32.777	44.266	51.108
10450	3484	1	0.41	38.306	4.006	35.68
10451	3484	1	0.41	39.379	4.17	36.901
10452	3484	2	-0.82	38.587	3.655	36.574
10453	3485	1	0.41	22.333	25.78	11.127
10454	3485	1	0.41	23.207	27.091	10.697
10455	3485	2	-0.82	22.677	26.668	11.432
10456	3486	1	0.41	14.342	49.345	53.532
10457	3486	1	0.41	15.676	48.458	53.213
10458	3486	2	-0.82	14.917	48.591	53.85
10459	3487	1	0.41	11.805	38.435	56.236
10460	3487	1	0.41	10.947	39.43	55.266
10461	3487	2	-0.82	11.856	39.228	55.629
10462	3488	1	0.41	42.278	42.772	57.058
10463	3488	1	0.41	41.329	43.213	58.311
10464	3488	2	-0.82	41.888	42.477	57.931
10465	3489	1	0.41	37.293	24.357	17.025
10466	3489	1	0.41	36.314	25.663	17.045
10467	3489	2	-0.82	37.234	25.33	17.247
10468	3490	1	0.41	37.352	39.329	39.329
10469	3490	1	0.41	38.635	40.218	38.85
10470	3490	2	-0.82	37.669	40.251	39.105
10471	3491	1	0.41	40.593	44.035	45.695
10472	3491	1	0.41	39.048	44.541	45.546
10473	3491	2	-0.82	39.635	43.785	45.833
10474	3492	1	0.41	21.52	4.891	68.11
10475	3492	1	0.41	20.795	3.43	68.188
10476	3492	2	-0.82	20.641	4.418	68.171
10477	3493	1	0.41	27.653	46.522	39.222
10478	3493	1	0.41	28.064	45.256	40.169
10479	3493	2	-0.82	28.145	46.245	40.048
10480	3494	1	0.41	33.349	18.613	12.911
10481	3494	1	0.41	31.721	18.492	12.869
10482	3494	2	-0.82	32.491	19.126	12.937
10483	3495	1	0.41	6.833	1.388	53.361
10484	3495	1	0.41	7.387	0.861	51.918
10485	3495	2	-0.82	7.021	0.579	52.804
10486	3496	1	0.41	9.967	49.434	17.245
10487	3496	1	0.41	8.676	48.962	18.126
10488	3496	2	-0.82	9.495	48.649	17.645
10489	3497	1	0.41	8.813	49.155	60.496
10490	3497	1	0.41	8.375	47.854	61.381
10491	3497	2	-0.82	8.125	48.437	60.609
10492	3498	1	0.41	48.42	28.868	11.448
10493	3498	1	0.41	49.032	29.67	10.164
10494	3498	2	-0.82	48.233	29.185	10.518
10495	3499	1	0.41	42.758	24.535	44.577
10496	3499	1	0.41	41.377	24.691	45.435
10497	3499	2	-0.82	42.112	24.064	45.178
10498	3500	1	0.41	20.795	20.826	55.098
10499	3500	1	0.41	19.834	22.127	55.323
10500	3500	2	-0.82	20.67	21.669	55.622
10501	3501	1	0.41	5.218	13.653	23.805
10502	3501	1	0.41	6.235	12.845	22.815
10503	3501	2	-0.82	5.284	13.112	22.966
10504	3502	1	0.41	17.394	0.886	74.885
10505	3502	1	0.41	16.387	0.788	76.167
10506	3502	2	-0.82	17.344	0.773	75.877
10507	3503	1	0.41	6.924	34.231	39.886
10508	3503	1	0.41	7.05	34.75	41.429
10509	3503	2	-0.82	7.337	34.917	40.486
10510	3504	1	0.41	9.225	2.978	33.731
10511	3504	1	0.41	9.28	1.347	33.781
10512	3504	2	-0.82	8.677	2.144	33.789
10513	3505	1	0.41	25.25	8.759	4.862
10514	3505	1	0.41	23.849	9.597	4.837
10515	3505	2	-0.82	24.845	9.673	4.835
10516	3506	1	0.41	24.288	45.604	4.467
10517	3506	1	0.41	23.308	44.358	4.074
10518	3506	2	-0.82	24.172	44.611	4.508
10519	3507	1	0.41	5.506	39.247	37.951
10520	3507	1	0.41	4.578	39.504	39.27
10521	3507	2	-0.82	5.36	38.997	38.909
10522	3508	1	0.41	47.412	40.681	74.552
10523	3508	1	0.41	48.321	42.038	74.567
10524	3508	2	-0.82	47.399	41.672	74.686
10525	3509	1	0.41	26.337	5.34	41.913
10526	3509	1	0.41	27.242	6.644	42.295
10527	3509	2	-0.82	27.26	5.725	41.903
10528	3510	1	0.41	19.597	17.495	19.949
10529	3510	1	0.41	19.384	17.392	21.565
10530	3510	2	-0.82	19.668	16.894	20.746
10531	3511	1	0.41	13.161	35.03	35.997
10532	3511	1	0.41	13.148	33.399	35.932
10533	3511	2	-0.82	12.586	34.214	36.066
10534	3512	1	0.41	22.536	7.68	70.708
10535	3512	1	0.41	23.468	6.719	71.643
10536	3512	2	-0.82	22.558	6.838	71.248
10537	3513	1	0.41	48.804	16.497	36.693
10538	3513	1	0.41	47.262	17.028	36.771
10539	3513	2	-0.82	47.845	16.217	36.753
10540	3514	1	0.41	26.636	30.292	57.425
10541	3514	1	0.41	25.182	29.645	57.059
10542	3514	2	-0.82	26.085	29.458	57.445
10543	3515	1	0.41	37.834	2.623	52.277
10544	3515	1	0.41	38.941	3.821	52.342
10545	3515	2	-0.82	38.058	3.546	51.965
10546	3516	1	0.41	37.249	4.811	44.167
10547	3516	1	0.41	37.126	4.861	42.539
10548	3516	2	-0.82	37.415	5.366	43.351
10549	3517	1	0.41	48.714	22.73	70.994
10550	3517	1	0.41	47.54	23.57	71.758
10551	3517	2	-0.82	48.357	23.644	71.186
10552	3518	1	0.41	25.367	13.835	33.602
10553	3518	1	0.41	26.775	14.626	33.361
10554	3518	2	-0.82	25.78	14.72	33.385
10555	3519	1	0.41	34.16	25.665	17.499
10556	3519	1	0.41	34.45	25.257	15.944
10557	3519	2	-0.82	34.259	24.902	16.859
10558	3520	1	0.41	10.484	1.826	64.649
10559	3520	1	0.41	11.36	3.11	64.149
10560	3520	2	-0.82	11.382	2.127	64.329
10561	3521	1	0.41	25.924	42.083	0.1
10562	3521	1	0.41	27.072	43.238	0.225
10563	3521	2	-0.82	26.098	43.041	0.332
10564	3522	1	0.41	44.382	48.205	73.637
10565	3522	1	0.41	45.19	47.777	72.283
10566	3522	2	-0.82	45.208	47.766	73.283
10567	3523	1	0.41	35.969	27.138	59.322
10568	3523	1	0.41	34.731	26.333	60.017
10569	3523	2	-0.82	35.358	27.105	60.113
10570	3524	1	0.41	5.297	49.548	36.209
10571	3524	1	0.41	5.548	48.013	36.704
10572	3524	2	-0.82	4.855	48.713	36.536
10573	3525	1	0.41	40.095	41.816	15.159
10574	3525	1	0.41	40.919	43.192	15.467
10575	3525	2	-0.82	40.016	42.805	15.285
10576	3526	1	0.41	12.952	39.628	16.957
10577	3526	1	0.41	14.438	40.263	17.19
10578	3526	2	-0.82	13.933	39.44	16.931
10579	3527	1	0.41	17.494	46.152	75.894
10580	3527	1	0.41	18.949	46.752	75.459
10581	3527	2	-0.82	17.976	46.96	75.556
10582	3528	1	0.41	11.797	37.395	71.708
10583	3528	1	0.41	10.893	37.211	70.361
10584	3528	2	-0.82	10.907	37.579	71.289
10585	3529	1	0.41	31.8	21.435	26.589
10586	3529	1	0.41	32.047	22.333	27.931
10587	3529	2	-0.82	31.469	21.634	27.512
10588	3530	1	0.41	31.187	17.749	25.832
10589	3530	1	0.41	31.291	19.317	26.276
10590	3530	2	-0.82	31.034	18.399	26.576
10591	3531	1	0.41	16.943	20.68	68.397
10592	3531	1	0.41	16.941	21.61	67.054
10593	3531	2	-0.82	17.31	20.78	67.472
10594	3532	1	0.41	30.314	24.625	21.882
10595	3532	1	0.41	30.851	23.229	21.226
10596	3532	2	-0.82	30.039	23.771	21.441
10597	3533	1	0.41	26.991	33.511	33.358
10598	3533	1	0.41	27.01	32.021	32.689
10599	3533	2	-0.82	26.471	32.666	33.23
10600	3534	1	0.41	43.233	34.841	42.976
10601	3534	1	0.41	44.358	35.909	43.489
10602	3534	2	-0.82	44.201	34.967	43.193
10603	3535	1	0.41	32.954	40.56	6.896
10604	3535	1	0.41	34.19	40.926	5.893
10605	3535	2	-0.82	33.195	40.905	5.989
10606	3536	1	0.41	12.966	17.605	8.893
10607	3536	1	0.41	12.344	17.356	10.382
10608	3536	2	-0.82	12.888	16.953	9.647
10609	3537	1	0.41	39.471	30.277	28.115
10610	3537	1	0.41	40.397	30.515	26.792
10611	3537	2	-0.82	39.566	30.8	27.268
10612	3538	1	0.41	6.051	31.647	7.594
10613	3538	1	0.41	7.306	32.135	6.669
10614	3538	2	-0.82	6.323	31.953	6.682
10615	3539	1	0.41	35.372	41.645	33.443
10616	3539	1	0.41	36.257	41.295	34.771
10617	3539	2	-0.82	36.078	41.045	33.82
10618	3540	1	0.41	26.189	35.56	12.424
10619	3540	1	0.41	25.511	34.148	12.886
10620	3540	2	-0.82	26.273	34.777	13.041
10621	3541	1	0.41	41.026	20.802	71.69
10622	3541	1	0.41	40.92	19.621	70.568
10623	3541	2	-0.82	40.472	20.038	71.357
10624	3542	1	0.41	13.237	4.235	41.784
10625	3542	1	0.41	11.678	3.772	41.926
10626	3542	2	-0.82	12.628	3.485	42.04
10627	3543	1	0.41	36.29	7.998	21.312
10628	3543	1	0.41	35.166	7.729	20.158
10629	3543	2	-0.82	36.074	7.474	20.488
10630	3544	1	0.41	39.24	28.746	69.536
10631	3544	1	0.41	39.126	30.216	68.834
10632	3544	2	-0.82	38.64	29.529	69.373
10633	3545	1	0.41	4.492	20.791	63.389
10634	3545	1	0.41	4.377	21.225	61.819
10635	3545	2	-0.82	4.426	21.564	62.758
10636	3546	1	0.41	36.514	26.664	8.576
10637	3546	1	0.41	36.182	28.258	8.697
10638	3546	2	-0.82	36.912	27.582	8.604
10639	3547	1	0.41	36.025	33.391	68.974
10640	3547	1	0.41	36.707	34.822	69.366
10641	3547	2	-0.82	35.989	34.38	68.829
10642	3548	1	0.41	38.006	4.71	60.817
10643	3548	1	0.41	39.427	4.921	60.042
10644	3548	2	-0.82	38.882	4.286	60.588
10645	3549	1	0.41	13.787	20.132	22.832
10646	3549	1	0.41	14.741	19.786	21.553
10647	3549	2	-0.82	13.965	20.332	21.868
10648	3550	1	0.41	41.526	18.318	2.44
10649	3550	1	0.41	39.987	18.771	2.137
10650	3550	2	-0.82	40.912	18.723	1.762
10651	3551	1	0.41	13.634	16.173	39.228
10652	3551	1	0.41	13.415	14.592	38.884
10653	3551	2	-0.82	13.101	15.355	39.448
10654	3552	1	0.41	24.167	8.856	44.675
10655	3552	1	0.41	23.423	10.283	44.953
10656	3552	2	-0.82	23.282	9.305	44.804
10657	3553	1	0.41	14.229	35.303	12.82
10658	3553	1	0.41	13.15	34.077	12.84
10659	3553	2	-0.82	13.28	35.047	12.637
10660	3554	1	0.41	8.016	39.036	46.732
10661	3554	1	0.41	6.483	39.598	46.682
10662	3554	2	-0.82	7.354	39.56	46.194
10663	3555	1	0.41	20.636	20.098	9.297
10664	3555	1	0.41	21.884	19.049	9.38
10665	3555	2	-0.82	20.89	19.14	9.426
10666	3556	1	0.41	48.902	42.847	6.75
10667	3556	1	0.41	49.9	41.554	6.77
10668	3556	2	-0.82	49.858	42.552	6.737
10669	3557	1	0.41	1.802	0.621	59.713
10670	3557	1	0.41	0.787	1.885	59.909
10671	3557	2	-0.82	0.843	0.904	59.724
10672	3558	1	0.41	46.166	1.801	48.058
10673	3558	1	0.41	45.664	1.281	49.522
10674	3558	2	-0.82	46.418	1.705	49.021
10675	3559	1	0.41	13.877	4.152	20.121
10676	3559	1	0.41	14.894	3.058	19.459
10677	3559	2	-0.82	14.01	3.183	19.91
10678	3560	1	0.41	16.204	36.033	32.635
10679	3560	1	0.41	14.789	36.728	32.207
10680	3560	2	-0.82	15.231	35.87	32.469
10681	3561	1	0.41	30.537	32.555	7.185
10682	3561	1	0.41	31.144	33.505	8.366
10683	3561	2	-0.82	30.321	33.269	7.851
10684	3562	1	0.41	12.495	32.84	17.054
10685	3562	1	0.41	11.634	31.841	16.092
10686	3562	2	-0.82	12.547	32.196	16.29
10687	3563	1	0.41	45.389	18.384	43.64
10688	3563	1	0.41	45.369	19.953	43.19
10689	3563	2	-0.82	44.809	19.187	43.504
10690	3564	1	0.41	0.794	37.031	4.68
10691	3564	1	0.41	0.981	37.98	3.364
10692	3564	2	-0.82	0.315	37.534	3.96
10693	3565	1	0.41	5.526	13.636	58.418
10694	3565	1	0.41	6.549	13.27	57.198
10695	3565	2	-0.82	5.687	13.718	57.434
10696	3566	1	0.41	34.845	43.275	30.488
10697	3566	1	0.41	34.785	43.816	28.949
10698	3566	2	-0.82	35.372	43.411	29.649
10699	3567	1	0.41	13.909	31.618	27.565
10700	3567	1	0.41	14.665	32.298	28.842
10701	3567	2	-0.82	13.907	32.392	28.198
10702	3568	1	0.41	36.421	10.954	31.434
10703	3568	1	0.41	37.876	11.614	31.771
10704	3568	2	-0.82	36.931	11.811	31.514
10705	3569	1	0.41	35.15	34.08	38.054
10706	3569	1	0.41	34.93	35.033	36.746
10707	3569	2	-0.82	34.486	34.396	37.376
10708	3570	1	0.41	25.337	38.231	51.758
10709	3570	1	0.41	26.83	37.606	51.972
10710	3570	2	-0.82	26.212	38.348	52.229
10711	3571	1	0.41	46.852	28.983	54.119
10712	3571	1	0.41	46.122	27.527	53.997
10713	3571	2	-0.82	45.971	28.511	54.083
10714	3572	1	0.41	7.251	49.052	3.356
10715	3572	1	0.41	6.522	47.636	3.717
10716	3572	2	-0.82	6.394	48.625	3.642
10717	3573	1	0.41	10.733	8.881	56.657
10718	3573	1	0.41	12.226	9.342	57.13
10719	3573	2	-0.82	11.319	9.665	56.862
10720	3574	1	0.41	3.409	49.685	18.194
10721	3574	1	0.41	4.821	49.092	18.762
10722	3574	2	-0.82	3.912	48.851	18.423
10723	3575	1	0.41	0.1	39.722	23.941
10724	3575	1	0.41	1.247	40.884	23.981
10725	3575	2	-0.82	1.084	39.898	23.954
10726	3576	1	0.41	47.364	24.759	74.049
10727	3576	1	0.41	47.602	26.372	73.957
10728	3576	2	-0.82	48.054	25.483	74.023
10729	3577	1	0.41	31.66	4.312	33.512
10730	3577	1	0.41	30.358	4.834	32.676
10731	3577	2	-0.82	31.212	4.319	32.617
10732	3578	1	0.41	45.754	37.503	66.402
10733	3578	1	0.41	44.835	38.687	65.753
10734	3578	2	-0.82	44.821	37.846	66.294
10735	3579	1	0.41	18.902	28.556	4.577
10736	3579	1	0.41	19.028	28.246	2.978
10737	3579	2	-0.82	19.357	28.821	3.726
10738	3580	1	0.41	39.5	43.06	21.898
10739	3580	1	0.41	37.897	42.763	21.993
10740	3580	2	-0.82	38.799	42.488	22.324
10741	3581	1	0.41	28.45	35.871	41.793
10742	3581	1	0.41	27.856	37.274	41.205
10743	3581	2	-0.82	28.663	36.827	41.59
10744	3582	1	0.41	39.596	19.941	33.221
10745	3582	1	0.41	39.322	20.063	31.616
10746	3582	2	-0.82	38.894	19.928	32.509
10747	3583	1	0.41	0.602	15.611	43.894
10748	3583	1	0.41	0.694	17.142	43.334
10749	3583	2	-0.82	0.099	16.346	43.44
10750	3584	1	0.41	36.981	16.694	12.675
10751	3584	1	0.41	37.115	16.151	11.14
10752	3584	2	-0.82	36.475	16.365	11.878
10753	3585	1	0.41	40.039	26.528	55.751
10754	3585	1	0.41	39.046	25.232	55.712
[truncated: 3,033,394 more chars]
