# Supplementary material for: Polyamide-based membranes with structural homogeneity for ultrafast molecular sieving
Source: Nat Commun. 2022 Jan 25;13:500. doi: 10.1038/s41467-022-28183-1 (PMC8789816; doi:10.1038/s41467-022-28183-1)
Supplement: Supplementary file 3 — Source Data [file 41467_2022_28183_MOESM3_ESM.zip › Code and Data/Code for Molecular Dynamic Simulation and Analysis/LAMMPS/exp/in.exp]

#Interfacial phenomena of H2O+MPD+NaCl and hexane
#==========================================================================================================
# ----------------------------------------- Initialize Simulation -----------------------------------------
#==========================================================================================================
units              real
dimension          3
boundary           p p p
atom_style         full
bond_style         harmonic
special_bonds      lj/coul 0.0 0.0 0.5
angle_style        harmonic
dihedral_style     opls
improper_style     cvff
#===========================================================================================================
# --------------------------------------------- Create Atoms -----------------------------------------------
#===========================================================================================================
read_data          data.exp
#===========================================================================================================
# ---------------------------------------- Define Bonded Parameters ----------------------------------------
#===========================================================================================================
bond_coeff        1   450.0000     1.0000     #H-O        H2O
bond_coeff        2   481.0000     1.3400     #N-C2       MPD
bond_coeff        3   469.0000     1.4000     #C2-C3      MPD
bond_coeff        4   469.0000     1.4000     #C3-C4      MPD
bond_coeff        5   469.0000     1.4000     #C1-C2      MPD
bond_coeff        6   434.0000     1.0100     #N-HB       MPD
bond_coeff        7   434.0000     1.0100     #N-H2       MPD
bond_coeff        8   367.0000     1.0800     #C3-H3      MPD
bond_coeff        9   367.0000     1.0800     #C4-H4      MPD
bond_coeff       10   367.0000     1.0800     #C1-H1      MPD
bond_coeff       11   268.0000     1.5290     #C-C        Hexane
bond_coeff       12   340.0000     1.0900     #C-H        Hexane
#
angle_coeff       1     47.000    109.470     #H-O-H      H2O
angle_coeff       2     70.000    120.000     #N-C2-C3    MPD
angle_coeff       3     63.000    120.000     #C2-C3-C4   MPD
angle_coeff       4     63.000    120.000     #C3-C4-C3   MPD
angle_coeff       5     70.000    120.000     #N-C2-C1    MPD
angle_coeff       6     35.000    116.000     #C2-N-HB    MPD
angle_coeff       7     35.000    116.000     #C2-N-H2    MPD
angle_coeff       8     35.000    120.000     #C2-C3-H3   MPD
angle_coeff       9     35.000    120.000     #C3-C4-H4   MPD
angle_coeff      10     35.000    120.000     #C4-C3-H3   MPD
angle_coeff      11     35.000    120.000     #C2-C1-H1   MPD
angle_coeff      12     43.600    106.400     #HB-N-H2    MPD
angle_coeff      13     63.000    120.000     #C1-C2-C3   MPD
angle_coeff      14     63.000    120.000     #C2-C1-C2   MPD
angle_coeff      15     58.350    112.700     #C-C-C      Hexane
angle_coeff      16     37.500    110.700     #C-C-H      Hexane
angle_coeff      17     33.000    107.800     #H-C-H      Hexane
#
dihedral_coeff       1      0.000      7.250      0.000      0.000  #N-C2-C3-C4     MPD
dihedral_coeff       2      0.000      7.250      0.000      0.000  #C2-C3-C4-C3    MPD
dihedral_coeff       3      0.000      2.030      0.000      0.000  #HB-N-C2-C3     MPD
dihedral_coeff       4      0.000      7.250      0.000      0.000  #C1-C2-C3-H3    MPD
dihedral_coeff       5      0.000      7.250      0.000      0.000  #C1-C2-C3-C4    MPD
dihedral_coeff       6      0.000      7.250      0.000      0.000  #N-C2-C3-H3     MPD
dihedral_coeff       7      0.000      7.250      0.000      0.000  #N-C2-C1-C2     MPD
dihedral_coeff       8      0.000      7.250      0.000      0.000  #N-C2-C1-H1     MPD
dihedral_coeff       9      0.000      7.250      0.000      0.000  #C2-C3-C4-H4    MPD
dihedral_coeff      10      0.000      7.250      0.000      0.000  #H3-C3-C4-H4    MPD
dihedral_coeff      11      0.000      7.250      0.000      0.000  #H3-C3-C4-C3    MPD
dihedral_coeff      12      0.000      7.250      0.000      0.000  #C2-C1-C2-C3    MPD
dihedral_coeff      13      0.000      2.030      0.000      0.000  #C1-C2-N-H2     MPD
dihedral_coeff      14      0.000      7.250      0.000      0.000  #H1-C1-C2-C3    MPD
dihedral_coeff      15      0.000      2.030      0.000      0.000  #C1-C2-N-HB     MPD
dihedral_coeff      16      0.000      2.030      0.000      0.000  #H2-N-C2-C3     MPD
dihedral_coeff      17      1.300     -0.200      0.200      0.000  #C-C-C-C        Hexane
dihedral_coeff      18      0.000      0.000      0.300      0.000  #C-C-C-H        Hexane

improper_coeff       1      2.500      -1       2  #C2-N-C3-C1      MPD
improper_coeff       2      0.000      -1       2  #N-H2-HB-C2      MPD
improper_coeff       3      2.500      -1       2  #C3-C2-H3-C4     MPD
improper_coeff       4      2.500      -1       2  #C4-C3-H4-C3     MPD
improper_coeff       5      2.500      -1       2  #C1-C2-C2-H1     MPD
improper_coeff       6      0.000      -1       2  #C-H-H-C         Hexane
#===========================================================================================================
# ------------------------------------- Define Nonbonded Interaction ---------------------------------------
#===========================================================================================================
pair_style         lj/cut/coul/long   13.0
pair_modify	       shift yes   mix geometric
kspace_style       pppm 1.0e-6
#
pair_coeff       1   1      0.0000     0.0000000  #H_H2O
pair_coeff       2   2      0.1553     3.1660000  #O_H2O
pair_coeff       3   3      0.170      3.3000000  #N_MPD
pair_coeff       4   4      0.070      3.5500000  #C1_MPD
pair_coeff       5   5      0.070      3.5500000  #C2_MPD
pair_coeff       6   6      0.070      3.5500000  #C3_MPD
pair_coeff       7   7      0.070      3.5500000  #C4_MPD
pair_coeff       8   8      0.030      2.4200000  #H1_MPD
pair_coeff       9   9      0.000      0.0000000  #H2_MPD
pair_coeff      10  10      0.030      2.4200000  #H3_MPD
pair_coeff      11  11      0.030      2.4200000  #H4_MPD
pair_coeff      12  12      0.030      2.4200000  #HB_MPD
pair_coeff      13  13      0.066      3.5000000  #C-C_Hexane
pair_coeff      14  14      0.066      3.5000000  #C-C_Hexane
pair_coeff      15  15      0.066      3.5000000  #C-C_Hexane
pair_coeff      16  16      0.066      3.5000000  #C-C_Hexane
pair_coeff      17  17      0.066      3.5000000  #C-C_Hexane
pair_coeff      18  18      0.066      3.5000000  #C-C_Hexane
pair_coeff      19  19      0.030      2.5000000  #H-H_Hexane
pair_coeff      20  20      0.030      2.5000000  #H-H_Hexane
pair_coeff      21  21      0.030      2.5000000  #H-H_Hexane
pair_coeff      22  22      0.030      2.5000000  #H-H_Hexane
pair_coeff      23  23      0.1300     2.3500000  #Na+_Na+
pair_coeff      24  24      0.100      4.4000000  #Cl-_Cl-
#
group   H        type     1      #H_H2O
group   O        type     2      #O_H2O
group   N        type     3      #N_MPD
group   C1       type     4      #C1_MPD
group   C2       type     5      #C2_MPD
group   C3       type     6      #C3_MPD
group   C4       type     7      #C4_MPD
group   H1       type     8      #H1_MPD
group   H2       type     9      #H2_MPD
group   H3       type    10      #H3_MPD
group   H4       type    11      #H4_MPD
group   HB       type    12      #HB_MPD
group   Ch1      type    13      #C1_Hexane
group   Ch2      type    14      #C2_Hexane
group   Ch3      type    15      #C3_Hexane
group   Ch4      type    16      #C4_Hexane
group   Ch5      type    17      #C5_Hexane
group   Ch6      type    18      #C6_Hexane
group   Hh1      type    19      #H1_Hexane
group   Hh2      type    20      #H2_Hexane
group   Hh3      type    21      #H3_Hexane
group   Hh4      type    22      #H4_Hexane
group   Na       type    23      #Na+
group   Cl       type    24      #Cl-
group   water    type    1:2     #water
group   MPD      type    3:12    #MPD
group   hexane   type    13:22   #hexane
group   NaCl     type    23:24   #NaCl
group   monitor  union   hexane MPD NaCl
#===========================================================================================================
# ---------------------------- Sample LAMMPS input script for initial parameters ---------------------------
#===========================================================================================================
variable   T     equal   300
variable   V     equal   vol
variable   dt    equal   1.0
variable   seed  equal   654321
variable   p     equal   1000
variable   s     equal   1
variable   d     equal   $p*$s

minimize        1.0e-4 1.0e-8 100 1000000
neighbor        2 bin
neigh_modify    delay 0
#===========================================================================================================
# ----------------------------------------- Thermo setting -------------------------------------------------
#===========================================================================================================
thermo           $d
thermo_style     custom  step  elapsed  time  temp  epair  pe  ke  etotal  press  density  vol  xlo xhi  ylo yhi  zlo zhi
thermo_modify    flush yes line one
#===========================================================================================================
# ------------------------------------------ Dump setting --------------------------------------------------
#===========================================================================================================
timestep        ${dt}
dump            dtrj1   all     custom 1000 exp.lammpstrj id type element  x y z mol
dump            dtrj2   monitor custom 1000 monitor.lammpstrj id type element  x y z mol
dump            dtrj3   MPD custom 1000 MPD.lammpstrj id type element  x y z mol
dump_modify     dtrj1   element H O N C C C C H H H H H C C C C C C H H H H Na Cl sort id
dump_modify     dtrj2   element H O N C C C C H H H H H C C C C C C H H H H Na Cl sort id
dump_modify     dtrj3   element H O N C C C C H H H H H C C C C C C H H H H Na Cl sort id
#===========================================================================================================
# ---------------------------------- Equilibration and thermalization --------------------------------------
#===========================================================================================================
velocity        all   create $T ${seed} mom yes rot yes dist gaussian
#=====================================================================================================
# --------------------- ************* fix bonds of water（SPC） ************** -----------------------
#=====================================================================================================
fix             fixshake water shake 0.0001 100 0 b 1 a 1
#=====================================================================================================
# -------------------------------- ************* NPT ************** ----------------------------------
#=====================================================================================================
#fix            NPT  all  npt temp 300.0 300.0 100.0 iso 1.0 1.0 1000.0
#restart        500000   restart/exp_npt.restart
#run            4000000
#unfix          NPT
#=================================================================================================
# ----------------------------- ********* Property monitoring ********* --------------------------
#=================================================================================================
fix            NVT  all  nvt temp $T $T 100 drag 0.2
reset_timestep 0
compute        MSD   MPD   msd   com   yes
variable       MSD_1   equal   c_MSD[1]
variable       MSD_2   equal   c_MSD[2]
variable       MSD_3   equal   c_MSD[3]
variable       MSD_4   equal   c_MSD[4]
variable step1 equal "step"
fix msd  MPD print 1 "${step1} ${MSD_1} ${MSD_2} ${MSD_3} ${MSD_4}" file msdofMPD.txt screen no

compute MPDB  MPD chunk/atom molecule
compute Coord MPD com/chunk MPDB
fix     1MPD  MPD ave/time 1000 1 1000 c_Coord[*] file Coord_of_MPD.out mode vector

restart        2000000  restart/exp_nvt.restart
run            10000000
unfix          NVT


write_data     data.exp_final
