# Supplementary material for: Polyamide-based membranes with structural homogeneity for ultrafast molecular sieving
Source: Nat Commun. 2022 Jan 25;13:500. doi: 10.1038/s41467-022-28183-1 (PMC8789816; doi:10.1038/s41467-022-28183-1)
Supplement: Supplementary file 3 — Source Data [file 41467_2022_28183_MOESM3_ESM.zip › Code and Data/Code for Molecular Dynamic Simulation and Analysis/MPD_orientation/REPORT.py]

# -*- coding: utf-8 -*-
"""
Created on Tue Aug  4 15:26:38 2020

@author: shawn
"""
'4-5ns  9-10ns'
import math
import codecs
import os
import keyword
import numpy as np
def orientation_report():
    grid = 18
    cell = 180/grid
    path = 'D:\\Polyamide\\angle\\analysis\\'
    openfile1 = path  +'MPD_con.txt'
    openfile2 = path  +'MPD_exp.txt'
    openfile3 = path  +'MPD_con_plane.txt'
    openfile4 = path  +'MPD_exp_plane.txt'
    fileopen1 = codecs.open(openfile1,'rb',encoding='UTF-8')
    fileopen2 = codecs.open(openfile2,'rb',encoding='UTF-8')
    fileopen3 = codecs.open(openfile3,'rb',encoding='UTF-8')
    fileopen4 = codecs.open(openfile4,'rb',encoding='UTF-8')
    filename_MPD_con = path  +'R_MPD_con_9-10ns.txt'
    filename_MPD_exp = path  +'R_MPD_exp_9-10ns.txt'
    filename_MPD_con_initial = path  +'R_MPD_con_plane_9-10ns.txt'
    filename_MPD_exp_initial = path  +'R_MPD_exp_plane_9-10ns.txt'
    outputfile_MPD_con = codecs.open (filename_MPD_con,'w',encoding='UTF-8')
    outputfile_MPD_exp = codecs.open (filename_MPD_exp,'w',encoding='UTF-8')
    outputfile_MPD_con_initial = codecs.open (filename_MPD_con_initial,'w',encoding='UTF-8')
    outputfile_MPD_exp_initial = codecs.open (filename_MPD_exp_initial,'w',encoding='UTF-8')
    number1 = 0
    number2 = 0
    number3 = 0
    number4 = 0
    cycle1 = 0
    cycle2 = 0
    cycle3 = 0
    cycle4 = 0
    data1_l = []
    data2_l = []
    data3_l = []
    data4_l = []
    data1 = []
    data2 = []
    data3 = []
    data4 = []
    for line in fileopen1:
        data1_l = line.split()
        if len(data1_l) == 4 : 
            data1.append(data1_l)
    number1 = int(data1[len(data1)-1][0])+1
    cycle1 = int((len(data1))/number1)
    for a1 in range (0,cycle1):
        record = []
        record_sum = 0
        outputfile_MPD_con.write(str(a1)+'\n')
        for b1 in range (0,grid):
            record.append(0.0)
            range_B = 0 + cell*b1
            range_T = 0 + cell*(b1+1)
            for c1 in range (number1*a1,number1*(a1+1)):
                if float(data1[c1][3]) > range_B and float(data1[c1][3]) <= range_T:
                    record[b1] = record[b1] + 1
            record_sum = record_sum + record[b1]
        for d1 in range (0,grid):
            outputfile_MPD_con.write(str(round(0+d1*cell,1))+'--'+str(round(0+(d1+1)*cell,1))+' : '+str(float(record[d1]))+' / '+str(float(record_sum))+'\n')
            
    for line in fileopen2:
        data2_l = line.split()
        if len(data2_l) == 4 : 
            data2.append(data2_l)
    number2 = int(data2[len(data2)-1][0])+1
    cycle2 = int((len(data2))/number2)
    for a2 in range (0,cycle2):
        record = []
        record_sum = 0
        outputfile_MPD_exp.write(str(a2)+'\n')
        for b2 in range (0,grid):
            record.append(0.0)
            range_B = 0 + cell*b2
            range_T = 0 + cell*(b2+1)
            for c2 in range (number2*a2,number2*(a2+1)):
                if float(data2[c2][3]) > range_B and float(data2[c2][3]) <= range_T:
                    record[b2] = record[b2] + 1
            record_sum = record_sum + record[b2]
        for d2 in range (0,grid):
            outputfile_MPD_exp.write(str(round(0+d2*cell,1))+'--'+str(round(0+(d2+1)*cell,1))+' : '+str(float(record[d2]))+' / '+str(float(record_sum))+'\n')
     
    for line in fileopen3:
        data3_l = line.split()
        if len(data3_l) == 4 : 
            data3.append(data3_l)
    number3 = int(data3[len(data3)-1][0])+1
    cycle3 = int((len(data3))/number3)
    for a3 in range (0,cycle3):
        record = []
        record_sum = 0
        outputfile_MPD_con_initial.write(str(a3)+'\n')
        for b3 in range (0,grid):
            record.append(0.0)
            range_B = 0 + cell*b3
            range_T = 0 + cell*(b3+1)
            for c3 in range (number3*a3,number3*(a3+1)):
                if float(data3[c3][3]) > range_B and float(data3[c3][3]) <= range_T:
                    record[b3] = record[b3] + 1
            record_sum = record_sum + record[b3]
        for d3 in range (0,grid):
            outputfile_MPD_con_initial.write(str(round(0+d3*cell,1))+'--'+str(round(0+(d3+1)*cell,1))+' : '+str(float(record[d3]))+' / '+str(float(record_sum))+'\n')
            
    for line in fileopen4:
        data4_l = line.split()
        if len(data4_l) == 4 : 
            data4.append(data4_l)
    number4 = int(data4[len(data4)-1][0])+1
    cycle4 = int((len(data4))/number4)
    for a4 in range (0,cycle4):
        record = []
        record_sum = 0
        outputfile_MPD_exp_initial.write(str(a4)+'\n')
        for b4 in range (0,grid):
            record.append(0.0)
            range_B = 0 + cell*b4
            range_T = 0 + cell*(b4+1)
            for c4 in range (number4*a4,number4*(a4+1)):
                if float(data4[c4][3]) > range_B and float(data4[c4][3]) <= range_T:
                    record[b4] = record[b4] + 1
            record_sum = record_sum + record[b4]
        for d4 in range (0,grid):
            outputfile_MPD_exp_initial.write(str(round(0+d4*cell,1))+'--'+str(round(0+(d4+1)*cell,1))+' : '+str(float(record[d4]))+' / '+str(float(record_sum))+'\n')
                      
orientation_report()
