# Supplementary material for: Polyamide-based membranes with structural homogeneity for ultrafast molecular sieving
Source: Nat Commun. 2022 Jan 25;13:500. doi: 10.1038/s41467-022-28183-1 (PMC8789816; doi:10.1038/s41467-022-28183-1)
Supplement: Supplementary file 3 — Source Data [file 41467_2022_28183_MOESM3_ESM.zip › Code and Data/Code for Molecular Dynamic Simulation and Analysis/MPD_orientation/interface_orientation_con.py]

# -*- coding: utf-8 -*-
"""
Created on Wed Jul 29 10:24:43 2020

@author: shawn
"""

import math
import codecs
import os
import keyword
import numpy as np
def BOND_direction():
    path = 'D:\\Polyamide\\new\\result\\1\\angle\\'
    openfile1 = path  +'data.control'
    openfile2 = path  +'MPD_control_9-10ns.lammpstrj'
    fileopen1 = codecs.open(openfile1,'rb',encoding='UTF-8')
    fileopen2 = codecs.open(openfile2,'rb',encoding='UTF-8')
    filename_MPD = path  +'analysis\\MPD_con.txt'
    outputfile_MPD = codecs.open (filename_MPD,'w',encoding='UTF-8')
    ATOM_num = 0
    CYCLE = 0                                 
    CYCLE_num = 0
    MPD_T = 78.0       # top of MPD
    MPD_B = 58.0       # bottom of MPD
    x = [1,0,0]
    y = [0,1,0]
    z = [0,0,1]
    bond_1 = []
    bond_2 = []
    bond_others = []
    bond_num_1 = 0
    bond_num_2 = 0
    bond_num_others = 0
    direct_1_sumx = 0
    direct_1_sumy = 0
    direct_1_sumz = 0
    direct_2_sumx = 0
    direct_2_sumy = 0
    direct_2_sumz = 0
    direct_1_x = []
    direct_1_y = []
    direct_1_z = []
    direct_2_x = []
    direct_2_y = []
    direct_2_z = []
    direct_1_xcos = []
    direct_1_ycos = []
    direct_1_zcos = []
    direct_2_xcos = []
    direct_2_ycos = []
    direct_2_zcos = []
    DATA = []
    bond = []
    base = []
    data_l = []
    DATA_l = []
    for line in fileopen1:
        data_l = line.split()
        if len(data_l) == 4 : 
            bond.append(data_l)
    for line in fileopen2:
        DATA_l = line.split()
        if len(DATA_l) == 7 : 
            DATA.append(DATA_l)
        if len(DATA_l) == 1 : 
            base.append(DATA_l)
            CYCLE = CYCLE + 1
    ATOM_num = int(base[1][0])
    CYCLE_num = int(CYCLE/2)
    for a in range (3,len(bond)):
        if int(bond[a][1]) == 3:
            bond_1.append(bond[a])
            bond_num_1 = bond_num_1 + 1
        elif int(bond[a][1]) == 16:
            bond_2.append(bond[a])
            bond_num_2 = bond_num_2 + 1
        else:
            bond_others.append(bond[a])
            bond_num_others = bond_num_others + 1
    for t in range (0,CYCLE_num):
        direct_1_sumx = 0
        direct_1_sumy = 0
        direct_1_sumz = 0
        direct_1_x = []
        direct_1_y = []
        direct_1_z = []
        direct_1_xcos = []
        direct_1_ycos = []
        direct_1_zcos = []
        for b1 in range (0,len(bond_1)):
            direct_1 = []
            direct_1_x.append(0.0)
            direct_1_y.append(0.0)
            direct_1_z.append(0.0)
            direct_1_xcos.append(0.0)
            direct_1_ycos.append(0.0)
            direct_1_zcos.append(0.0)
            atom_1 = 0
            atom_1_type = 0
            atom_1_x = 0
            atom_1_y = 0
            atom_1_z = 0
            atom_2 = 0
            atom_2_type = 0
            atom_2_x = 0
            atom_2_y = 0
            atom_2_z = 0
            atom_1_sign = 0
            atom_2_sign = 0
            atom_1_sign = bond_1[b1][2]
            atom_2_sign = bond_1[b1][3]
            for i in range (t*ATOM_num,(t+1)*ATOM_num):
                if int(DATA[i][0]) == int(atom_1_sign):
                    atom_1 = int(DATA[i][0])
                    atom_1_type = float(DATA[i][1])
                    atom_1_x = float(DATA[i][3])
                    atom_1_y = float(DATA[i][4])
                    atom_1_z = float(DATA[i][5])
                if int(DATA[i][0]) == int(atom_2_sign):
                    atom_2 = int(DATA[i][0])
                    atom_2_type = float(DATA[i][1])
                    atom_2_x = float(DATA[i][3])
                    atom_2_y = float(DATA[i][4])
                    atom_2_z = float(DATA[i][5])
            if (atom_1_type == 5.0 and atom_2_type == 6.0) and ((atom_1_z <= MPD_T and atom_1_z >= MPD_B) or (atom_2_z <= MPD_T and atom_2_z >= MPD_B)):
                direct_1 = [atom_1_x-atom_2_x,atom_1_y-atom_2_y,atom_1_z-atom_2_z]
            if (atom_1_type == 6.0 and atom_2_type == 5.0) and ((atom_1_z <= MPD_T and atom_1_z >= MPD_B) or (atom_2_z <= MPD_T and atom_2_z >= MPD_B)):
                direct_1 = [atom_2_x-atom_1_x,atom_2_y-atom_1_y,atom_2_z-atom_1_z]
            else:
                direct_1 = [0,0,1]
            direct_1_xcos[b1] = math.degrees(math.acos((x[0]*direct_1[0]+x[1]*direct_1[1]+x[2]*direct_1[2])/(((x[0]**2+x[1]**2+x[2]**2)**0.5)*((direct_1[0]**2+direct_1[1]**2+direct_1[2]**2)**0.5))))
            direct_1_x[b1] = ((x[0]*direct_1[0]+x[1]*direct_1[1]+x[2]*direct_1[2])/(((x[0]**2+x[1]**2+x[2]**2)**0.5)*((direct_1[0]**2+direct_1[1]**2+direct_1[2]**2)**0.5)))**2    
            direct_1_sumx = direct_1_sumx + direct_1_x[b1]
            direct_1_ycos[b1] = math.degrees(math.acos((y[0]*direct_1[0]+y[1]*direct_1[1]+y[2]*direct_1[2])/(((y[0]**2+y[1]**2+y[2]**2)**0.5)*((direct_1[0]**2+direct_1[1]**2+direct_1[2]**2)**0.5))))
            direct_1_y[b1] = ((y[0]*direct_1[0]+y[1]*direct_1[1]+y[2]*direct_1[2])/(((y[0]**2+y[1]**2+y[2]**2)**0.5)*((direct_1[0]**2+direct_1[1]**2+direct_1[2]**2)**0.5)))**2
            direct_1_sumy = direct_1_sumy + direct_1_y[b1]
            direct_1_zcos[b1] = math.degrees(math.acos((z[0]*direct_1[0]+z[1]*direct_1[1]+z[2]*direct_1[2])/(((z[0]**2+z[1]**2+z[2]**2)**0.5)*((direct_1[0]**2+direct_1[1]**2+direct_1[2]**2)**0.5))))
            direct_1_z[b1] = ((z[0]*direct_1[0]+z[1]*direct_1[1]+z[2]*direct_1[2])/(((z[0]**2+z[1]**2+z[2]**2)**0.5)*((direct_1[0]**2+direct_1[1]**2+direct_1[2]**2)**0.5)))**2
            direct_1_sumz = direct_1_sumz + direct_1_z[b1]
        direct_1_avex = (3*(direct_1_sumx/bond_num_1)-1)/2
        direct_1_avey = (3*(direct_1_sumy/bond_num_1)-1)/2
        direct_1_avez = (3*(direct_1_sumz/bond_num_1)-1)/2
        print (str(float(t)),'MPD_C2-C3  ','x_direction =',direct_1_avex,'y_direction =',direct_1_avey,'z_direction =',direct_1_avez,'bonds number =',bond_num_1)
        outputfile_MPD.write(str(float(t))+'    '+'MPD_C2-C3_NO.'+'   '+'cos(bond,x_direction) ='+'   '+'cos(bond,y_direction) ='+'   '+'cos(bond,z_direction) ='+'\n')
        for f1 in range (0,len(bond_1)):
            outputfile_MPD.write(str(int(f1))+'   '+str(float(direct_1_xcos[f1]))+'   '+str(float(direct_1_ycos[f1]))+'   '+str(float(direct_1_zcos[f1]))+'\n')
BOND_direction()           
