# Supplementary material for: Polyamide-based membranes with structural homogeneity for ultrafast molecular sieving
Source: Nat Commun. 2022 Jan 25;13:500. doi: 10.1038/s41467-022-28183-1 (PMC8789816; doi:10.1038/s41467-022-28183-1)
Supplement: Supplementary file 3 — Source Data [file 41467_2022_28183_MOESM3_ESM.zip › Code and Data/Code for Molecular Dynamic Simulation and Analysis/MPD_orientation/interface_orientation_exp_plane.py]

# -*- coding: utf-8 -*-
"""
Created on Sun Apr 18 10:47:30 2021

@author: shawn
"""

import math
import codecs
import os
import keyword
import numpy as np
def BOND_direction():
    path = 'D:\\Polyamide\\angle\\'
    openfile = path  +'MPD_exp_9-10ns.lammpstrj'
    fileopen = codecs.open(openfile,'rb',encoding='UTF-8')
    filename_MPD = path  +'analysis\\MPD_exp_plane.txt'
    outputfile_MPD = codecs.open (filename_MPD,'w',encoding='UTF-8')
    ATOM_num = 0
    ATOM_num_MPD = 16  # atom number of MPD
    MPD_num = 200
    ATOM1_MPD = 14402 # ID for atom 1 of MPD
    ATOM2_MPD = 14406 # ID for atom 2 of MPD
    ATOM3_MPD = 14404 # ID for atom 3 of MPD
    ATOM4_MPD = 14408 # ID for atom 4 of MPD
    CYCLE = 0                                 
    CYCLE_num = 0
    MPD_T = 78.0       # top of MPD
    MPD_B = 63.0       # bottom of MPD
    x = [1,0,0]
    y = [0,1,0]
    z = [0,0,1]
    direct_1_sumx = 0
    direct_1_sumy = 0
    direct_1_sumz = 0
    direct_1_x = []
    direct_1_y = []
    direct_1_z = []
    direct_1_xcos = []
    direct_1_ycos = []
    direct_1_zcos = []
    DATA = []
    base = []
    DATA_l = []
    for line in fileopen:
        DATA_l = line.split()
        if len(DATA_l) == 7 : 
            DATA.append(DATA_l)
        if len(DATA_l) == 1 : 
            base.append(DATA_l)
            CYCLE = CYCLE + 1
    ATOM_num = int(base[1][0])
    CYCLE_num = int(CYCLE/2)
    for t in range (0,CYCLE_num):
        direct_1_sumx = 0
        direct_1_sumy = 0
        direct_1_sumz = 0
        direct_1_x = []
        direct_1_y = []
        direct_1_z = []
        direct_1_xcos = []
        direct_1_ycos = []
        direct_1_zcos = []
        for b1 in range (0,MPD_num):
            direct_1 = []
            vector1 = []
            vector2 = []
            direct_1_x.append(0.0)
            direct_1_y.append(0.0)
            direct_1_z.append(0.0)
            direct_1_xcos.append(0.0)
            direct_1_ycos.append(0.0)
            direct_1_zcos.append(0.0)
            atom_1_x = 0
            atom_1_y = 0
            atom_1_z = 0
            atom_2_x = 0
            atom_2_y = 0
            atom_2_z = 0
            atom_3_x = 0
            atom_3_y = 0
            atom_3_z = 0
            atom_4_x = 0
            atom_4_y = 0
            atom_4_z = 0
            atom_1_sign = 0
            atom_2_sign = 0
            atom_3_sign = 0
            atom_4_sign = 0
            atom_1_sign = ATOM1_MPD + b1*ATOM_num_MPD
            atom_2_sign = ATOM2_MPD + b1*ATOM_num_MPD
            atom_3_sign = ATOM3_MPD + b1*ATOM_num_MPD
            atom_4_sign = ATOM4_MPD + b1*ATOM_num_MPD
            for i in range (t*ATOM_num,(t+1)*ATOM_num):                
                if int(DATA[i][0]) == int(atom_1_sign):
                    atom_1_x = float(DATA[i][3])
                    atom_1_y = float(DATA[i][4])
                    atom_1_z = float(DATA[i][5])
                if int(DATA[i][0]) == int(atom_2_sign):
                    atom_2_x = float(DATA[i][3])
                    atom_2_y = float(DATA[i][4])
                    atom_2_z = float(DATA[i][5])
                if int(DATA[i][0]) == int(atom_3_sign):
                    atom_3_x = float(DATA[i][3])
                    atom_3_y = float(DATA[i][4])
                    atom_3_z = float(DATA[i][5])
                if int(DATA[i][0]) == int(atom_4_sign):
                    atom_4_x = float(DATA[i][3])
                    atom_4_y = float(DATA[i][4])
                    atom_4_z = float(DATA[i][5])
            vector1 = [atom_2_x-atom_1_x,atom_2_y-atom_1_y,atom_2_z-atom_1_z]
            vector2 = [atom_4_x-atom_3_x,atom_4_y-atom_3_y,atom_4_z-atom_3_z]
            if (atom_1_z <= MPD_T and atom_1_z >= MPD_B) or (atom_2_z <= MPD_T and atom_2_z >= MPD_B) or (atom_3_z <= MPD_T and atom_3_z >= MPD_B) or (atom_4_z <= MPD_T and atom_4_z >= MPD_B):
                direct_1 = [(vector1[1]*vector2[2]-vector2[1]*vector1[2]),(vector2[0]*vector1[2]-vector1[0]*vector2[2]),(vector1[0]*vector2[1]-vector2[0]*vector1[1])]
            else:
                direct_1 = [0,0,1]
            direct_1_xcos[b1] = math.degrees(math.acos((x[0]*direct_1[0]+x[1]*direct_1[1]+x[2]*direct_1[2])/(((x[0]**2+x[1]**2+x[2]**2)**0.5)*((direct_1[0]**2+direct_1[1]**2+direct_1[2]**2)**0.5))))
            direct_1_x[b1] = ((x[0]*direct_1[0]+x[1]*direct_1[1]+x[2]*direct_1[2])/(((x[0]**2+x[1]**2+x[2]**2)**0.5)*((direct_1[0]**2+direct_1[1]**2+direct_1[2]**2)**0.5)))**2    
            direct_1_sumx = direct_1_sumx + direct_1_x[b1]
            direct_1_ycos[b1] = math.degrees(math.acos((y[0]*direct_1[0]+y[1]*direct_1[1]+y[2]*direct_1[2])/(((y[0]**2+y[1]**2+y[2]**2)**0.5)*((direct_1[0]**2+direct_1[1]**2+direct_1[2]**2)**0.5))))
            direct_1_y[b1] = ((y[0]*direct_1[0]+y[1]*direct_1[1]+y[2]*direct_1[2])/(((y[0]**2+y[1]**2+y[2]**2)**0.5)*((direct_1[0]**2+direct_1[1]**2+direct_1[2]**2)**0.5)))**2
            direct_1_sumy = direct_1_sumy + direct_1_y[b1]
            direct_1_zcos[b1] = math.degrees(math.acos((z[0]*direct_1[0]+z[1]*direct_1[1]+z[2]*direct_1[2])/(((z[0]**2+z[1]**2+z[2]**2)**0.5)*((direct_1[0]**2+direct_1[1]**2+direct_1[2]**2)**0.5))))
            direct_1_z[b1] = ((z[0]*direct_1[0]+z[1]*direct_1[1]+z[2]*direct_1[2])/(((z[0]**2+z[1]**2+z[2]**2)**0.5)*((direct_1[0]**2+direct_1[1]**2+direct_1[2]**2)**0.5)))**2
            direct_1_sumz = direct_1_sumz + direct_1_z[b1]
        direct_1_avex = (3*(direct_1_sumx/MPD_num)-1)/2
        direct_1_avey = (3*(direct_1_sumy/MPD_num)-1)/2
        direct_1_avez = (3*(direct_1_sumz/MPD_num)-1)/2
        print (str(float(t)),'MPD_normal vector of Benzene ring  ','x_direction =',direct_1_avex,'y_direction =',direct_1_avey,'z_direction =',direct_1_avez,'MPD number =',b1)
        outputfile_MPD.write(str(float(t))+'    '+'MPD_NO.'+'   '+'cos(bond,x_direction) ='+'   '+'cos(bond,y_direction) ='+'   '+'cos(bond,z_direction) ='+'\n')
        for f1 in range (0,MPD_num):
            outputfile_MPD.write(str(int(f1))+'   '+str(float(direct_1_xcos[f1]))+'   '+str(float(direct_1_ycos[f1]))+'   '+str(float(direct_1_zcos[f1]))+'\n')
BOND_direction()
