# Supplementary material for: Polyamide-based membranes with structural homogeneity for ultrafast molecular sieving
Source: Nat Commun. 2022 Jan 25;13:500. doi: 10.1038/s41467-022-28183-1 (PMC8789816; doi:10.1038/s41467-022-28183-1)
Supplement: Supplementary file 3 — Source Data [file 41467_2022_28183_MOESM3_ESM.zip › Code and Data/Code for Molecular Dynamic Simulation and Analysis/MSD/msd_analysis.m]

clear all; close all;                 % clean up memory
load MSD.txt;                         % read file
File = exp;                           % define array
NL = 1000;                            % define NL
A = File(NL:NL:end,:);                % take one row every NL rows
N = size(A,1);                        % calculate array length, lines
t = A(:,1)  / 1000;                   % (fs) to (ps)
time_step = t(2) - t(1);              % timestep
ALL = [0; mean(A(:,2:4),2) / 100];    % (A^2) to (nm^2)
D_Einstein = zeros(N, 1);             % define empty array "D_Einstein"

for n = 1 : N
   D_Einstein(n) = (ALL(n + 1) - ALL(n)) / time_step / 2;   % calculate D_Einstein
end

x=t;
y1=A(:,2)/100;                        % (A^2) to (nm^2)
y2=A(:,3)/100;                        % (A^2) to (nm^2)
y3=A(:,4)/100;                        % (A^2) to (nm^2)
y4=A(:,5)/100;                        % (A^2) to (nm^2)
p4=polyfit(x,y4,1);                   % bivariate linear fitting,all
x1=0:time_step:5000;                  % gradient fitting data
ylo4=polyval(p4,x1);                  % fitting value,all
p3=polyfit(x,y3,1);                   % bivariate linear fitting,z
p2=polyfit(x,y2,1);                   % bivariate linear fitting,y
p1=polyfit(x,y1,1);                   % bivariate linear fitting,x
ylo3=polyval(p3,x1);                  % fitting value,z
ylo2=polyval(p2,x1);                  % fitting value,y
ylo1=polyval(p1,x1);                  % fitting value,x

[a,b]=polyfit(x,y4,1);                % bivariate linear fitting,all
%yy=a*x+b;
%%%%%%%%%% Eliminate the point where D_Einstein is less than the threshold value %%%%%%%%%%
B(:,1)=t + time_step;
C=t + time_step;
B(:,2)=D_Einstein;
m=0;
for n=1:N
   if B(n,2)>=1e-3
      m=m+1;
      yp(m,1)=B(n,1);
      yp(m,2)=B(n,2);
   end
end
%%%%%%%%%%%%%%%%%%%%%%%%%%%%%%%%%%%%%%%%%%%%%%%%%%%%%%%%%%%%%%%%%%%%%%%%%%%%%%%%%%%%%%%%%%
figure(1);
plot(x,y1, '-b',x,y2,'-.r',x,y3,'g', x,y4,'black','linewidth', 1.5);
xlabel('correlation time (ps)', 'fontsize', 20);
ylabel('MSD (nm^2)', 'fontsize', 20);
legend('MSD-X','MSD-Y','MSD-Z','MSD-total','MSD-fitting')
set(gca, 'fontsize', 20)
xlim([0,5000]);
ylim([0,30]);

figure(2);
plot(t + time_step, D_Einstein, 'b-', 'linewidth', 1.5);
hold on;
hold off;
xlim([0,5000]);
ylim([-0.02,0.02]);
xlabel('correlation time (ps)', 'fontsize', 20);
ylabel('D (nm^2/ps)', 'fontsize', 20);
set(gca, 'fontsize', 20)
