# Supplementary material for: Polyamide-based membranes with structural homogeneity for ultrafast molecular sieving
Source: Nat Commun. 2022 Jan 25;13:500. doi: 10.1038/s41467-022-28183-1 (PMC8789816; doi:10.1038/s41467-022-28183-1)
Supplement: Supplementary file 3 — Source Data [file 41467_2022_28183_MOESM3_ESM.zip › Code and Data/Code for Molecular Dynamic Simulation and Analysis/Number density/Interface_MPD_coord_exp.py]

# -*- coding: utf-8 -*-
"""
Created on Mon Apr 12 11:07:48 2021

@author: shawn
"""

import math
import codecs
import os
import keyword
import numpy as np
def interface():
    path = 'D:\\Polyamide\\exp\\'
    openfile = path  +'Coord_of_MPD_split.out'
    fileopen = codecs.open(openfile,'rb',encoding='UTF-8')
    ATOM = 5000           # number of atoms
    INTERFACE_T = 78      # top of interface
    INTERFACE_B = 63      # bottom of interface
    filename_MPD = path  +'analysis\\MPD_coord.txt'
    outputfile_MPD = codecs.open (filename_MPD,'w',encoding='UTF-8')
    strj = []
    strj_l = []
    for line in fileopen:
        strj_l = line.split()
        if len(strj_l) == 4 : 
            strj.append(strj_l)
    for t in range (0,5000):
        Number_MPD = 0
        for i in range (t*ATOM,(t+1)*ATOM):
            if (float(strj[i][1]) != 0 or float(strj[i][2]) != 0) and (INTERFACE_B < float(strj[i][3]) and float(strj[i][3]) < INTERFACE_T):
                Number_MPD = Number_MPD + 1
        outputfile_MPD.write(str(float(t))+'      '+str(float(Number_MPD))+'\n')
interface()
