# Supplementary material for: Polyamide-based membranes with structural homogeneity for ultrafast molecular sieving
Source: Nat Commun. 2022 Jan 25;13:500. doi: 10.1038/s41467-022-28183-1 (PMC8789816; doi:10.1038/s41467-022-28183-1)
Supplement: Supplementary file 3 — Source Data [file 41467_2022_28183_MOESM3_ESM.zip › Code and Data/Code for Molecular Dynamic Simulation and Analysis/Number density/MPD_distribution_exp.py]

# -*- coding: utf-8 -*-
"""
Created on Sun Apr 11 16:01:51 2021

@author: shawn
"""

import math
import codecs
import os
import keyword
import numpy as np
def interfaceplus():
    path = 'D:\\Polyamide\\new\\result\\LiCl\\'
    openfile = path  +'Coord_of_MPD_split.out'
    fileopen = codecs.open(openfile,'rb',encoding='UTF-8')
    filename_MPD = path  +'analysis\\MPD_T1.0_coord.txt'
    outputfile_MPD = codecs.open (filename_MPD,'w',encoding='UTF-8')
    bin = 1.0                          # bin
    cellz = 180                        # box length at z direction
    ATOM = 5000                        # number of atoms
    strj = []
    strj_l = []
    MPD_grid = []
    MPD = []
    N = int((cellz-0)//bin)
    for n in range (0,N):
        MPD_grid.append((0 + bin*n))
        MPD.append(0)
    for line in fileopen:
        strj_l = line.split()
        if len(strj_l) == 4 : 
            strj.append(strj_l)
    for t in range (0,1000):
        outputfile_MPD.write(str(float(t))+'\n')
        for m in range (0,N):
            MPD[m] = 0
            for i in range (t*ATOM,(t+1)*ATOM):
                if (float(strj[i][1]) != 0 or float(strj[i][2]) != 0) and (MPD_grid[m] < float(strj[i][3]) and float(strj[i][3]) < MPD_grid[m] + bin):
                    MPD[m] = MPD[m] + 1
            outputfile_MPD.write(str(float(MPD_grid[m]))+'--'+str(float(MPD_grid[m]+bin))+'      '+str(float(MPD[m]))+'\n')
interfaceplus()
