# Supplementary material for: Polyamide-based membranes with structural homogeneity for ultrafast molecular sieving
Source: Nat Commun. 2022 Jan 25;13:500. doi: 10.1038/s41467-022-28183-1 (PMC8789816; doi:10.1038/s41467-022-28183-1)
Supplement: Supplementary file 3 — Source Data [file 41467_2022_28183_MOESM3_ESM.zip › Code and Data/Code for Molecular Dynamic Simulation and Analysis/Packmol/control/H2O.pdb]

HEADER    water
COMPND
SOURCE
HETATM    1  H   HOH     1       9.626   6.787  12.673
HETATM    2  H   HOH     1       9.626   8.420  12.673
HETATM    3  O   HOH     1      10.203   7.604  12.673
CONECT    1    3
CONECT    2    3
CONECT    3    1    2
END
