# Supplementary material for: Polyamide-based membranes with structural homogeneity for ultrafast molecular sieving
Source: Nat Commun. 2022 Jan 25;13:500. doi: 10.1038/s41467-022-28183-1 (PMC8789816; doi:10.1038/s41467-022-28183-1)
Supplement: Supplementary file 3 — Source Data [file 41467_2022_28183_MOESM3_ESM.zip › Code and Data/Code for Molecular Dynamic Simulation and Analysis/Packmol/control/MPD.pdb]

REMARK LIGPARGEN GENERATED PDB FILE
ATOM      1  N_1 UNK     1       1.000   1.000   0.000
ATOM      2  C_2 UNK     1      -0.402   1.000   0.000
ATOM      3  C_3 UNK     1      -1.100   1.000   1.209
ATOM      4  C_4 UNK     1      -2.487   1.153   1.225
ATOM      5  C_3 UNK     1      -3.183   1.308   0.026
ATOM      6  C_2 UNK     1      -2.503   1.310  -1.193
ATOM      7  N_1 UNK     1      -3.185   1.618  -2.378
ATOM      8  C_1 UNK     1      -1.108   1.242  -1.185
ATOM      9  H_b UNK     1       1.404   0.516   0.795
ATOM     10  H_2 UNK     1       1.405   0.699  -0.881
ATOM     11  H_3 UNK     1      -0.568   0.882   2.148
ATOM     12  H_4 UNK     1      -3.021   1.153   2.170
ATOM     13  H_3 UNK     1      -4.262   1.427   0.053
ATOM     14  H_b UNK     1      -4.161   1.338  -2.367
ATOM     15  H_2 UNK     1      -2.704   1.305  -3.215
ATOM     16  H_1 UNK     1      -0.559   1.377  -2.112
TER 
CONECT    1    2 
CONECT    2    3 
CONECT    3    4 
CONECT    4    5 
CONECT    5    6 
CONECT    6    7 
CONECT    2    8 
CONECT    1    9 
CONECT    1   10 
CONECT    3   11 
CONECT    4   12 
CONECT    5   13 
CONECT    7   14 
CONECT    7   15 
CONECT    8   16 
CONECT    6    8 
END
