# Supplementary material for: Polyamide-based membranes with structural homogeneity for ultrafast molecular sieving
Source: Nat Commun. 2022 Jan 25;13:500. doi: 10.1038/s41467-022-28183-1 (PMC8789816; doi:10.1038/s41467-022-28183-1)
Supplement: Supplementary file 3 — Source Data [file 41467_2022_28183_MOESM3_ESM.zip › Code and Data/Code for Molecular Dynamic Simulation and Analysis/Packmol/control/control.inp]

#
# An interface of water + MPD and hexane
#

tolerance 2.0
filetype pdb
output control.pdb

structure H2O.pdb 
  number 4800 
  inside box 0.1 0.1 0.1 49.900  49.900  76.800
end structure

structure MPD.pdb 
  number 200
  inside box 0.1 0.1 0.1 49.900  49.900  76.800
end structure

structure hexane.pdb 
  number 500 
  inside box 0.0 0.0 79.300 50.000  50.000  125.000
end structure

end structure
