# Supplementary material for: Polyamide-based membranes with structural homogeneity for ultrafast molecular sieving
Source: Nat Commun. 2022 Jan 25;13:500. doi: 10.1038/s41467-022-28183-1 (PMC8789816; doi:10.1038/s41467-022-28183-1)
Supplement: Supplementary file 3 — Source Data [file 41467_2022_28183_MOESM3_ESM.zip › Code and Data/Code for Molecular Dynamic Simulation and Analysis/Packmol/control/control.pdb]

HEADER 
TITLE     Built with Packmol                                             
REMARK   Packmol generated pdb file 
REMARK   Home-Page: http://www.ime.unicamp.br/~martinez/packmol
REMARK
HETATM    1  H   HOH A   1      17.958  38.338  61.230                          
HETATM    2  H   HOH A   1      18.436  39.584  62.171                          
HETATM    3  O   HOH A   1      18.441  38.590  62.069                          
HETATM    4  H   HOH A   2       6.203   7.439  28.023                          
HETATM    5  H   HOH A   2       4.844   6.754  27.431                          
HETATM    6  O   HOH A   2       5.478   7.520  27.338                          
HETATM    7  H   HOH A   3      33.834  26.992  51.040                          
HETATM    8  H   HOH A   3      32.459  27.708  50.524                          
HETATM    9  O   HOH A   3      33.436  27.595  50.348                          
HETATM   10  H   HOH A   4       8.991  24.329  70.889                          
HETATM   11  H   HOH A   4      10.099  23.373  70.164                          
HETATM   12  O   HOH A   4       9.261  23.383  70.708                          
HETATM   13  H   HOH A   5       1.079  26.017  26.763                          
HETATM   14  H   HOH A   5       2.022  24.725  27.090                          
HETATM   15  O   HOH A   5       1.829  25.676  27.330                          
HETATM   16  H   HOH A   6      26.463  45.374  70.858                          
HETATM   17  H   HOH A   6      27.393  44.117  71.328                          
HETATM   18  O   HOH A   6      27.364  45.108  71.202                          
HETATM   19  H   HOH A   7       9.812  32.844  23.744                          
HETATM   20  H   HOH A   7      10.414  31.327  23.811                          
HETATM   21  O   HOH A   7      10.602  32.289  24.007                          
HETATM   22  H   HOH A   8      44.387  46.337   0.237                          
HETATM   23  H   HOH A   8      42.918  47.036   0.100                          
HETATM   24  O   HOH A   8      43.871  47.186   0.358                          
HETATM   25  H   HOH A   9       0.100  33.118  40.073                          
HETATM   26  H   HOH A   9       1.126  34.209  40.722                          
HETATM   27  O   HOH A   9       1.043  33.279  40.365                          
HETATM   28  H   HOH A  10      49.531  23.887   1.008                          
HETATM   29  H   HOH A  10      47.912  23.752   0.847                          
HETATM   30  O   HOH A  10      48.664  24.386   1.024                          
HETATM   31  H   HOH A  11      45.278  37.760  19.222                          
HETATM   32  H   HOH A  11      44.399  38.234  17.930                          
HETATM   33  O   HOH A  11      44.527  38.345  18.915                          
HETATM   34  H   HOH A  12      36.086  13.136  51.901                          
HETATM   35  H   HOH A  12      35.620  12.090  50.737                          
HETATM   36  O   HOH A  12      36.214  12.866  50.946                          
HETATM   37  H   HOH A  13      38.190   3.575  16.694                          
HETATM   38  H   HOH A  13      38.839   2.587  17.821                          
HETATM   39  O   HOH A  13      38.909   2.904  16.876                          
HETATM   40  H   HOH A  14       4.585  15.395  62.229                          
HETATM   41  H   HOH A  14       3.667  14.269  61.482                          
HETATM   42  O   HOH A  14       3.692  14.944  62.219                          
HETATM   43  H   HOH A  15      15.137  11.315  58.474                          
HETATM   44  H   HOH A  15      15.671  12.743  57.888                          
HETATM   45  O   HOH A  15      15.730  11.749  57.795                          
HETATM   46  H   HOH A  16      21.186  46.658  74.124                          
HETATM   47  H   HOH A  16      21.400  47.322  75.600                          
HETATM   48  O   HOH A  16      20.975  46.570  75.097                          
HETATM   49  H   HOH A  17      25.733  43.765  43.474                          
HETATM   50  H   HOH A  17      24.925  44.782  44.464                          
HETATM   51  O   HOH A  17      24.944  43.858  44.082                          
HETATM   52  H   HOH A  18      45.513  23.278  10.435                          
HETATM   53  H   HOH A  18      45.830  24.556  11.401                          
HETATM   54  O   HOH A  18      46.104  23.625  11.164                          
HETATM   55  H   HOH A  19       3.206  25.725  11.386                          
HETATM   56  H   HOH A  19       3.344  25.121   9.875                          
HETATM   57  O   HOH A  19       3.544  24.958  10.841                          
HETATM   58  H   HOH A  20       5.935  11.384  26.429                          
HETATM   59  H   HOH A  20       7.020  12.311  27.222                          
HETATM   60  O   HOH A  20       6.180  12.320  26.680                          
HETATM   61  H   HOH A  21      10.204  31.209  11.364                          
HETATM   62  H   HOH A  21       9.336  32.428  12.018                          
HETATM   63  O   HOH A  21      10.037  32.195  11.346                          
HETATM   64  H   HOH A  22       6.522  30.257  11.968                          
HETATM   65  H   HOH A  22       6.774  31.851  11.718                          
HETATM   66  O   HOH A  22       7.204  30.989  11.984                          
HETATM   67  H   HOH A  23      18.466  17.559  56.908                          
HETATM   68  H   HOH A  23      19.949  17.198  57.489                          
HETATM   69  O   HOH A  23      19.298  17.936  57.317                          
HETATM   70  H   HOH A  24      10.992   8.078  37.323                          
HETATM   71  H   HOH A  24      11.250   6.671  38.111                          
HETATM   72  O   HOH A  24      10.835   7.090  37.304                          
HETATM   73  H   HOH A  25      29.129  28.940  35.452                          
HETATM   74  H   HOH A  25      29.955  27.532  35.459                          
HETATM   75  O   HOH A  25      29.045  27.944  35.432                          
HETATM   76  H   HOH A  26       9.675  41.113  18.543                          
HETATM   77  H   HOH A  26       8.311  40.221  18.435                          
HETATM   78  O   HOH A  26       9.230  40.356  18.064                          
HETATM   79  H   HOH A  27      32.653  19.011  75.672                          
HETATM   80  H   HOH A  27      32.353  20.453  74.967                          
HETATM   81  O   HOH A  27      31.953  19.702  75.491                          
HETATM   82  H   HOH A  28      41.516  20.520  74.664                          
HETATM   83  H   HOH A  28      42.818  20.089  73.778                          
HETATM   84  O   HOH A  28      42.442  20.783  74.391                          
HETATM   85  H   HOH A  29      20.179   2.923  11.621                          
HETATM   86  H   HOH A  29      18.773   2.460  10.933                          
HETATM   87  O   HOH A  29      19.609   2.992  10.803                          
HETATM   88  H   HOH A  30       2.906  37.297  66.574                          
HETATM   89  H   HOH A  30       2.639  35.714  66.873                          
HETATM   90  O   HOH A  30       3.106  36.363  66.275                          
HETATM   91  H   HOH A  31      24.674  30.624  27.172                          
HETATM   92  H   HOH A  31      25.813  29.742  26.403                          
HETATM   93  O   HOH A  31      25.138  29.739  27.141                          
HETATM   94  H   HOH A  32      38.490  39.438  17.228                          
HETATM   95  H   HOH A  32      37.241  38.426  16.941                          
HETATM   96  O   HOH A  32      37.500  39.377  17.104                          
HETATM   97  H   HOH A  33       5.373  17.020  56.732                          
HETATM   98  H   HOH A  33       6.812  16.249  56.690                          
HETATM   99  O   HOH A  33       6.365  17.143  56.713                          
HETATM  100  H   HOH A  34      37.291  40.172  48.690                          
HETATM  101  H   HOH A  34      37.806  40.483  50.208                          
HETATM  102  O   HOH A  34      37.805  40.810  49.263                          
HETATM  103  H   HOH A  35       7.470   2.177  64.314                          
HETATM  104  H   HOH A  35       7.348   3.665  64.976                          
HETATM  105  O   HOH A  35       7.092   3.096  64.196                          
HETATM  106  H   HOH A  36       2.880  46.220  39.531                          
HETATM  107  H   HOH A  36       1.609  45.260  39.890                          
HETATM  108  O   HOH A  36       1.976  46.187  39.959                          
HETATM  109  H   HOH A  37      38.501  49.749  64.224                          
HETATM  110  H   HOH A  37      37.667  48.577  63.451                          
HETATM  111  O   HOH A  37      37.629  49.515  63.794                          
HETATM  112  H   HOH A  38      41.473  14.303   8.462                          
HETATM  113  H   HOH A  38      41.927  15.871   8.423                          
HETATM  114  O   HOH A  38      42.254  14.927   8.455                          
HETATM  115  H   HOH A  39      22.547  16.608  36.052                          
HETATM  116  H   HOH A  39      22.994  16.977  37.579                          
HETATM  117  O   HOH A  39      22.782  16.231  36.948                          
HETATM  118  H   HOH A  40      42.092   0.416  10.234                          
HETATM  119  H   HOH A  40      43.386   0.122  11.186                          
HETATM  120  O   HOH A  40      42.626   0.747  11.013                          
HETATM  121  H   HOH A  41       9.383  26.750  32.627                          
HETATM  122  H   HOH A  41       9.286  28.258  33.247                          
HETATM  123  O   HOH A  41       8.762  27.498  32.863                          
HETATM  124  H   HOH A  42       5.318  48.837  49.664                          
HETATM  125  H   HOH A  42       6.697  49.689  49.470                          
HETATM  126  O   HOH A  42       6.205  49.058  50.069                          
HETATM  127  H   HOH A  43      36.363  32.821   0.103                          
HETATM  128  H   HOH A  43      37.397  31.557   0.117                          
HETATM  129  O   HOH A  43      37.327  32.554   0.117                          
HETATM  130  H   HOH A  44      24.425  18.177  64.953                          
HETATM  131  H   HOH A  44      25.317  19.033  63.887                          
HETATM  132  O   HOH A  44      24.552  19.073  64.528                          
HETATM  133  H   HOH A  45      33.199  23.485  46.965                          
HETATM  134  H   HOH A  45      34.236  24.258  47.962                          
HETATM  135  O   HOH A  45      33.272  24.073  47.770                          
HETATM  136  H   HOH A  46      48.421  21.239  66.385                          
HETATM  137  H   HOH A  46      47.369  20.237  67.131                          
HETATM  138  O   HOH A  46      48.336  20.430  66.968                          
HETATM  139  H   HOH A  47      37.741  38.264  44.194                          
HETATM  140  H   HOH A  47      36.664  39.442  43.850                          
HETATM  141  O   HOH A  47      36.857  38.464  43.772                          
HETATM  142  H   HOH A  48      19.157   6.752  58.284                          
HETATM  143  H   HOH A  48      18.894   7.977  59.330                          
HETATM  144  O   HOH A  48      18.706   7.015  59.137                          
HETATM  145  H   HOH A  49       0.100   8.520  16.381                          
HETATM  146  H   HOH A  49       0.688   8.277  14.877                          
HETATM  147  O   HOH A  49       0.280   8.948  15.496                          
HETATM  148  H   HOH A  50      32.174  37.998   8.159                          
HETATM  149  H   HOH A  50      31.573  38.927   9.360                          
HETATM  150  O   HOH A  50      32.209  38.187   9.140                          
HETATM  151  H   HOH A  51      21.470   6.054  62.753                          
HETATM  152  H   HOH A  51      20.079   6.908  62.728                          
HETATM  153  O   HOH A  51      21.038   6.919  63.008                          
HETATM  154  H   HOH A  52      15.689  26.945  67.789                          
HETATM  155  H   HOH A  52      15.204  26.292  69.205                          
HETATM  156  O   HOH A  52      14.895  26.700  68.346                          
HETATM  157  H   HOH A  53       4.690  19.216  71.082                          
HETATM  158  H   HOH A  53       5.233  19.047  72.613                          
HETATM  159  O   HOH A  53       5.505  19.145  71.656                          
HETATM  160  H   HOH A  54       6.938  21.048  13.632                          
HETATM  161  H   HOH A  54       5.737  22.141  13.460                          
HETATM  162  O   HOH A  54       6.719  22.023  13.604                          
HETATM  163  H   HOH A  55      16.014  27.162   7.686                          
HETATM  164  H   HOH A  55      15.035  27.552   6.439                          
HETATM  165  O   HOH A  55      15.556  27.913   7.211                          
HETATM  166  H   HOH A  56       7.508  46.954   6.233                          
HETATM  167  H   HOH A  56       7.242  48.565   6.219                          
HETATM  168  O   HOH A  56       6.819  47.667   6.103                          
HETATM  169  H   HOH A  57      44.090   1.651  58.810                          
HETATM  170  H   HOH A  57      45.520   2.220  59.356                          
HETATM  171  O   HOH A  57      44.528   2.338  59.390                          
HETATM  172  H   HOH A  58      42.270  48.949  44.757                          
HETATM  173  H   HOH A  58      43.611  48.197  45.308                          
HETATM  174  O   HOH A  58      43.262  48.869  44.655                          
HETATM  175  H   HOH A  59      18.563  20.576  12.309                          
HETATM  176  H   HOH A  59      17.379  21.651  12.644                          
HETATM  177  O   HOH A  59      17.892  20.867  12.992                          
HETATM  178  H   HOH A  60      46.045  10.840  21.127                          
HETATM  179  H   HOH A  60      46.773   9.427  20.751                          
HETATM  180  O   HOH A  60      45.896   9.868  20.941                          
HETATM  181  H   HOH A  61       1.778  22.175  68.762                          
HETATM  182  H   HOH A  61       0.668  22.226  67.566                          
HETATM  183  O   HOH A  61       1.077  22.736  68.322                          
HETATM  184  H   HOH A  62      39.793  14.413  45.255                          
HETATM  185  H   HOH A  62      40.002  12.852  45.686                          
HETATM  186  O   HOH A  62      40.453  13.665  45.318                          
HETATM  187  H   HOH A  63      49.673  37.108  46.314                          
HETATM  188  H   HOH A  63      48.652  36.679  47.513                          
HETATM  189  O   HOH A  63      49.302  37.372  47.205                          
HETATM  190  H   HOH A  64       8.639  24.339  65.671                          
HETATM  191  H   HOH A  64       8.568  23.130  64.575                          
HETATM  192  O   HOH A  64       9.049  23.474  65.380                          
HETATM  193  H   HOH A  65      36.283  42.269  50.149                          
HETATM  194  H   HOH A  65      37.555  43.139  50.688                          
HETATM  195  O   HOH A  65      36.896  42.426  50.924                          
HETATM  196  H   HOH A  66      22.594  20.987  54.547                          
HETATM  197  H   HOH A  66      21.890  19.877  55.517                          
HETATM  198  O   HOH A  66      22.179  20.077  54.581                          
HETATM  199  H   HOH A  67       2.047  21.340  65.842                          
HETATM  200  H   HOH A  67       2.036  22.394  64.595                          
HETATM  201  O   HOH A  67       1.719  22.231  65.528                          
HETATM  202  H   HOH A  68       5.782  32.368  63.261                          
HETATM  203  H   HOH A  68       4.189  32.540  63.577                          
HETATM  204  O   HOH A  68       5.044  33.028  63.408                          
HETATM  205  H   HOH A  69       8.603   9.434  32.655                          
HETATM  206  H   HOH A  69       8.107  10.587  33.700                          
HETATM  207  O   HOH A  69       8.751  10.373  32.967                          
HETATM  208  H   HOH A  70       8.416  17.642   8.340                          
HETATM  209  H   HOH A  70       7.822  16.425   7.427                          
HETATM  210  O   HOH A  70       7.958  17.414   7.480                          
HETATM  211  H   HOH A  71       9.498   1.761  61.559                          
HETATM  212  H   HOH A  71       9.297   0.483  62.556                          
HETATM  213  O   HOH A  71       8.869   1.310  62.193                          
HETATM  214  H   HOH A  72       9.537  47.485  19.654                          
HETATM  215  H   HOH A  72      10.276  46.103  19.194                          
HETATM  216  O   HOH A  72      10.310  46.875  19.828                          
HETATM  217  H   HOH A  73      15.788   5.406  67.529                          
HETATM  218  H   HOH A  73      17.363   5.652  67.881                          
HETATM  219  O   HOH A  73      16.707   5.013  67.483                          
HETATM  220  H   HOH A  74      40.505  27.853  41.599                          
HETATM  221  H   HOH A  74      39.251  28.894  41.703                          
HETATM  222  O   HOH A  74      39.513  27.929  41.699                          
HETATM  223  H   HOH A  75      18.695  39.887  71.886                          
HETATM  224  H   HOH A  75      17.202  39.227  71.929                          
HETATM  225  O   HOH A  75      17.872  39.694  71.352                          
HETATM  226  H   HOH A  76       1.672  43.116  60.158                          
HETATM  227  H   HOH A  76       0.100  43.530  60.318                          
HETATM  228  O   HOH A  76       1.025  43.879  60.173                          
HETATM  229  H   HOH A  77      38.468  34.143  48.623                          
HETATM  230  H   HOH A  77      38.480  33.571  50.153                          
HETATM  231  O   HOH A  77      38.060  34.233  49.532                          
HETATM  232  H   HOH A  78      19.602  28.535  22.827                          
HETATM  233  H   HOH A  78      20.436  29.927  22.647                          
HETATM  234  O   HOH A  78      19.525  29.529  22.748                          
HETATM  235  H   HOH A  79      26.768   1.584  54.057                          
HETATM  236  H   HOH A  79      25.708   2.826  54.060                          
HETATM  237  O   HOH A  79      26.675   2.579  54.012                          
HETATM  238  H   HOH A  80       1.712   7.151  20.715                          
HETATM  239  H   HOH A  80       2.976   8.154  20.464                          
HETATM  240  O   HOH A  80       2.668   7.335  20.947                          
HETATM  241  H   HOH A  81       6.969   0.738  10.298                          
HETATM  242  H   HOH A  81       7.316   2.333  10.266                          
HETATM  243  O   HOH A  81       7.706   1.413  10.287                          
HETATM  244  H   HOH A  82       1.876  11.995  74.454                          
HETATM  245  H   HOH A  82       1.085  13.424  74.494                          
HETATM  246  O   HOH A  82       0.976  12.432  74.436                          
HETATM  247  H   HOH A  83      48.769  20.746  74.874                          
HETATM  248  H   HOH A  83      49.729  19.431  74.752                          
HETATM  249  O   HOH A  83      49.710  20.430  74.750                          
HETATM  250  H   HOH A  84       5.210  34.682  26.381                          
HETATM  251  H   HOH A  84       4.282  33.516  25.715                          
HETATM  252  O   HOH A  84       4.714  33.832  26.559                          
HETATM  253  H   HOH A  85      12.745  37.723  23.103                          
HETATM  254  H   HOH A  85      13.648  39.062  23.342                          
HETATM  255  O   HOH A  85      12.853  38.688  22.866                          
HETATM  256  H   HOH A  86      23.947  33.027  54.548                          
HETATM  257  H   HOH A  86      23.920  34.066  53.289                          
HETATM  258  O   HOH A  86      23.486  33.261  53.692                          
HETATM  259  H   HOH A  87      22.288  27.220   6.578                          
HETATM  260  H   HOH A  87      22.302  26.252   7.893                          
HETATM  261  O   HOH A  87      22.449  27.185   7.564                          
HETATM  262  H   HOH A  88      21.183  34.657   7.839                          
HETATM  263  H   HOH A  88      19.594  34.589   8.206                          
HETATM  264  O   HOH A  88      20.359  35.198   8.005                          
HETATM  265  H   HOH A  89       2.658  10.309  53.852                          
HETATM  266  H   HOH A  89       1.525  11.484  53.808                          
HETATM  267  O   HOH A  89       2.503  11.290  53.738                          
HETATM  268  H   HOH A  90      24.182  20.784   2.190                          
HETATM  269  H   HOH A  90      24.731  22.248   1.718                          
HETATM  270  O   HOH A  90      23.914  21.710   1.923                          
HETATM  271  H   HOH A  91      28.723  42.784  11.830                          
HETATM  272  H   HOH A  91      27.221  43.268  12.252                          
HETATM  273  O   HOH A  91      27.985  43.427  11.627                          
HETATM  274  H   HOH A  92      15.396  37.976  62.523                          
HETATM  275  H   HOH A  92      15.870  36.419  62.655                          
HETATM  276  O   HOH A  92      15.248  37.046  62.187                          
HETATM  277  H   HOH A  93      46.760  42.557   9.078                          
HETATM  278  H   HOH A  93      45.156  42.394   8.817                          
HETATM  279  O   HOH A  93      45.925  42.099   9.384                          
HETATM  280  H   HOH A  94      16.054  17.703  46.104                          
HETATM  281  H   HOH A  94      15.123  16.571  46.824                          
HETATM  282  O   HOH A  94      15.121  17.462  46.372                          
HETATM  283  H   HOH A  95      25.147  12.620  55.298                          
HETATM  284  H   HOH A  95      25.383  13.303  56.762                          
HETATM  285  O   HOH A  95      25.345  12.439  56.261                          
HETATM  286  H   HOH A  96      25.270   5.659  49.331                          
HETATM  287  H   HOH A  96      23.958   6.623  49.208                          
HETATM  288  O   HOH A  96      24.270   5.682  49.331                          
HETATM  289  H   HOH A  97      38.434  30.267  34.247                          
HETATM  290  H   HOH A  97      39.527  30.164  35.457                          
HETATM  291  O   HOH A  97      39.297  29.851  34.536                          
HETATM  292  H   HOH A  98      20.150  49.424  50.757                          
HETATM  293  H   HOH A  98      21.242  48.240  50.487                          
HETATM  294  O   HOH A  98      21.125  49.205  50.719                          
HETATM  295  H   HOH A  99      25.995  49.242  42.086                          
HETATM  296  H   HOH A  99      25.473  48.141  40.999                          
HETATM  297  O   HOH A  99      26.128  48.878  41.164                          
HETATM  298  H   HOH A 100      43.971  28.663  48.896                          
HETATM  299  H   HOH A 100      44.936  27.553  48.186                          
HETATM  300  O   HOH A 100      44.127  27.685  48.757                          
HETATM  301  H   HOH A 101      12.576  42.688   6.607                          
HETATM  302  H   HOH A 101      13.360  41.309   6.994                          
HETATM  303  O   HOH A 101      13.472  42.248   6.670                          
HETATM  304  H   HOH A 102      48.629  22.715  27.078                          
HETATM  305  H   HOH A 102      48.194  21.274  26.446                          
HETATM  306  O   HOH A 102      48.695  22.121  26.276                          
HETATM  307  H   HOH A 103      38.939  11.439  58.330                          
HETATM  308  H   HOH A 103      39.141  10.585  59.707                          
HETATM  309  O   HOH A 103      38.523  11.189  59.204                          
HETATM  310  H   HOH A 104      16.201  24.620   3.582                          
HETATM  311  H   HOH A 104      16.357  24.020   5.092                          
HETATM  312  O   HOH A 104      16.830  24.491   4.349                          
HETATM  313  H   HOH A 105      13.693  45.335  41.507                          
HETATM  314  H   HOH A 105      13.352  45.626  39.936                          
HETATM  315  O   HOH A 105      14.079  45.412  40.587                          
HETATM  316  H   HOH A 106      15.982  17.992  11.417                          
HETATM  317  H   HOH A 106      17.009  19.262  11.412                          
HETATM  318  O   HOH A 106      16.945  18.265  11.421                          
HETATM  319  H   HOH A 107      23.759  31.329  60.527                          
HETATM  320  H   HOH A 107      23.702  31.438  58.899                          
HETATM  321  O   HOH A 107      23.301  30.998  59.702                          
HETATM  322  H   HOH A 108      24.327  37.467  74.045                          
HETATM  323  H   HOH A 108      24.450  37.018  75.610                          
HETATM  324  O   HOH A 108      24.814  36.878  74.690                          
HETATM  325  H   HOH A 109      47.497  37.072  68.436                          
HETATM  326  H   HOH A 109      46.422  38.114  67.784                          
HETATM  327  O   HOH A 109      46.529  37.318  68.379                          
HETATM  328  H   HOH A 110      34.619  28.441  15.223                          
HETATM  329  H   HOH A 110      35.888  29.455  15.058                          
HETATM  330  O   HOH A 110      35.586  28.580  15.436                          
HETATM  331  H   HOH A 111      23.360   5.627   9.745                          
HETATM  332  H   HOH A 111      24.745   4.778   9.910                          
HETATM  333  O   HOH A 111      23.866   4.997  10.333                          
HETATM  334  H   HOH A 112      16.624  11.590  21.517                          
HETATM  335  H   HOH A 112      16.174  13.159  21.572                          
HETATM  336  O   HOH A 112      16.197  12.298  22.079                          
HETATM  337  H   HOH A 113       4.403  18.510  23.107                          
HETATM  338  H   HOH A 113       2.947  18.526  23.846                          
HETATM  339  O   HOH A 113       3.918  18.737  23.952                          
HETATM  340  H   HOH A 114      19.752  44.682  50.307                          
HETATM  341  H   HOH A 114      19.717  46.296  50.057                          
HETATM  342  O   HOH A 114      19.162  45.488  50.256                          
HETATM  343  H   HOH A 115      25.299  21.704  22.481                          
HETATM  344  H   HOH A 115      23.688  21.467  22.367                          
HETATM  345  O   HOH A 115      24.421  22.140  22.282                          
HETATM  346  H   HOH A 116       9.542   1.440  20.652                          
HETATM  347  H   HOH A 116       8.681   0.100  21.011                          
HETATM  348  O   HOH A 116       8.630   1.087  20.864                          
HETATM  349  H   HOH A 117       2.298  30.549  33.881                          
HETATM  350  H   HOH A 117       3.056  29.437  32.957                          
HETATM  351  O   HOH A 117       2.167  29.798  33.234                          
HETATM  352  H   HOH A 118      45.591  31.779   7.184                          
HETATM  353  H   HOH A 118      44.948  30.282   7.070                          
HETATM  354  O   HOH A 118      44.835  31.240   6.811                          
HETATM  355  H   HOH A 119      18.495  18.775  35.175                          
HETATM  356  H   HOH A 119      19.653  18.277  34.137                          
HETATM  357  O   HOH A 119      18.669  18.313  34.305                          
HETATM  358  H   HOH A 120      29.233  25.731  48.646                          
HETATM  359  H   HOH A 120      27.651  25.720  49.051                          
HETATM  360  O   HOH A 120      28.503  26.239  49.104                          
HETATM  361  H   HOH A 121      28.515  16.611  61.818                          
HETATM  362  H   HOH A 121      29.337  17.820  62.546                          
HETATM  363  O   HOH A 121      28.428  17.455  62.348                          
HETATM  364  H   HOH A 122      46.633  10.739  42.262                          
HETATM  365  H   HOH A 122      48.222  10.477  42.534                          
HETATM  366  O   HOH A 122      47.295  10.186  42.769                          
HETATM  367  H   HOH A 123      23.634  28.655   4.509                          
HETATM  368  H   HOH A 123      22.977  29.989   3.834                          
HETATM  369  O   HOH A 123      23.675  29.654   4.466                          
HETATM  370  H   HOH A 124      35.824  48.889  47.035                          
HETATM  371  H   HOH A 124      37.132  49.847  46.843                          
HETATM  372  O   HOH A 124      36.684  49.008  46.537                          
HETATM  373  H   HOH A 125      24.218  20.182  62.366                          
HETATM  374  H   HOH A 125      22.668  19.681  62.482                          
HETATM  375  O   HOH A 125      23.275  20.473  62.532                          
HETATM  376  H   HOH A 126       6.532  37.795  18.060                          
HETATM  377  H   HOH A 126       8.035  37.889  18.691                          
HETATM  378  O   HOH A 126       7.424  38.239  17.981                          
HETATM  379  H   HOH A 127      17.514  37.042  72.115                          
HETATM  380  H   HOH A 127      19.039  36.730  72.609                          
HETATM  381  O   HOH A 127      18.430  37.427  72.231                          
HETATM  382  H   HOH A 128      39.577  22.791  40.783                          
HETATM  383  H   HOH A 128      38.365  21.697  40.774                          
HETATM  384  O   HOH A 128      38.588  22.669  40.702                          
HETATM  385  H   HOH A 129      40.586   2.873  60.137                          
HETATM  386  H   HOH A 129      41.213   1.812  61.209                          
HETATM  387  O   HOH A 129      41.432   2.485  60.503                          
HETATM  388  H   HOH A 130      48.063  45.475  11.041                          
HETATM  389  H   HOH A 130      47.087  44.204  10.732                          
HETATM  390  O   HOH A 130      48.037  44.505  10.800                          
HETATM  391  H   HOH A 131      26.135  24.854  13.755                          
HETATM  392  H   HOH A 131      25.279  24.646  15.130                          
HETATM  393  O   HOH A 131      26.195  24.636  14.730                          
HETATM  394  H   HOH A 132       1.712  11.689  14.557                          
HETATM  395  H   HOH A 132       0.159  11.340  14.189                          
HETATM  396  O   HOH A 132       1.005  10.982  14.584                          
HETATM  397  H   HOH A 133      32.671  29.586  64.276                          
HETATM  398  H   HOH A 133      33.039  31.036  63.623                          
HETATM  399  O   HOH A 133      32.498  30.204  63.509                          
HETATM  400  H   HOH A 134      30.923  16.002  46.184                          
HETATM  401  H   HOH A 134      29.925  16.920  47.095                          
HETATM  402  O   HOH A 134      30.363  16.830  46.201                          
HETATM  403  H   HOH A 135      14.305  25.170  61.979                          
HETATM  404  H   HOH A 135      13.102  24.075  62.121                          
HETATM  405  O   HOH A 135      14.094  24.199  62.088                          
HETATM  406  H   HOH A 136      40.380  11.886  27.948                          
HETATM  407  H   HOH A 136      39.092  11.892  26.945                          
HETATM  408  O   HOH A 136      39.833  12.445  27.325                          
HETATM  409  H   HOH A 137      10.268  10.700  28.191                          
HETATM  410  H   HOH A 137      11.001  11.176  26.812                          
HETATM  411  O   HOH A 137      10.839  10.403  27.425                          
HETATM  412  H   HOH A 138       4.714  15.492  72.401                          
HETATM  413  H   HOH A 138       4.328  15.727  73.970                          
HETATM  414  O   HOH A 138       4.650  16.169  73.134                          
HETATM  415  H   HOH A 139      26.833  44.371  14.115                          
HETATM  416  H   HOH A 139      27.847  45.636  13.922                          
HETATM  417  O   HOH A 139      27.788  44.641  13.995                          
HETATM  418  H   HOH A 140      33.316  23.501   5.897                          
HETATM  419  H   HOH A 140      33.372  21.881   5.701                          
HETATM  420  O   HOH A 140      33.765  22.752   5.409                          
HETATM  421  H   HOH A 141      16.708  44.010  61.759                          
HETATM  422  H   HOH A 141      16.603  45.250  60.701                          
HETATM  423  O   HOH A 141      16.699  45.006  61.666                          
HETATM  424  H   HOH A 142      17.633  45.128  58.761                          
HETATM  425  H   HOH A 142      18.880  45.856  57.999                          
HETATM  426  O   HOH A 142      18.502  45.607  58.890                          
HETATM  427  H   HOH A 143      35.766   8.957  69.620                          
HETATM  428  H   HOH A 143      36.583   9.787  70.765                          
HETATM  429  O   HOH A 143      35.944   9.036  70.601                          
HETATM  430  H   HOH A 144      46.730  30.658  55.484                          
HETATM  431  H   HOH A 144      46.149  31.989  56.231                          
HETATM  432  O   HOH A 144      46.655  31.137  56.359                          
HETATM  433  H   HOH A 145       6.413   8.221  34.579                          
HETATM  434  H   HOH A 145       8.044   8.260  34.496                          
HETATM  435  O   HOH A 145       7.221   8.808  34.643                          
HETATM  436  H   HOH A 146      39.928   3.633  57.591                          
HETATM  437  H   HOH A 146      38.559   2.978  58.196                          
HETATM  438  O   HOH A 146      38.963   3.441  57.407                          
HETATM  439  H   HOH A 147       0.100  36.784   6.116                          
HETATM  440  H   HOH A 147       0.100  35.337   5.359                          
HETATM  441  O   HOH A 147       0.676  36.073   5.712                          
HETATM  442  H   HOH A 148      36.680  35.857  53.150                          
HETATM  443  H   HOH A 148      35.448  36.911  53.347                          
HETATM  444  O   HOH A 148      35.925  36.326  52.692                          
HETATM  445  H   HOH A 149      48.268  28.494  43.645                          
HETATM  446  H   HOH A 149      48.152  26.924  44.082                          
HETATM  447  O   HOH A 149      48.232  27.862  44.419                          
HETATM  448  H   HOH A 150       2.448  39.850  71.035                          
HETATM  449  H   HOH A 150       2.849  41.397  70.699                          
HETATM  450  O   HOH A 150       2.747  40.479  70.317                          
HETATM  451  H   HOH A 151       5.706  17.738  76.076                          
HETATM  452  H   HOH A 151       5.253  16.175  75.942                          
HETATM  453  O   HOH A 151       4.926  17.118  75.999                          
HETATM  454  H   HOH A 152      11.391  30.954  41.965                          
HETATM  455  H   HOH A 152      10.201  31.852  41.297                          
HETATM  456  O   HOH A 152      10.949  31.852  41.960                          
HETATM  457  H   HOH A 153       3.293  34.281  50.309                          
HETATM  458  H   HOH A 153       1.826  34.466  49.616                          
HETATM  459  O   HOH A 153       2.719  34.028  49.529                          
HETATM  460  H   HOH A 154       1.919  34.005  19.666                          
HETATM  461  H   HOH A 154       1.944  33.263  18.211                          
HETATM  462  O   HOH A 154       1.439  33.363  19.068                          
HETATM  463  H   HOH A 155      25.544  39.470  63.335                          
HETATM  464  H   HOH A 155      24.088  38.735  63.409                          
HETATM  465  O   HOH A 155      24.844  39.105  63.949                          
HETATM  466  H   HOH A 156      28.260   2.301  49.857                          
HETATM  467  H   HOH A 156      27.775   3.860  49.907                          
HETATM  468  O   HOH A 156      28.547   3.251  49.731                          
HETATM  469  H   HOH A 157       8.102  38.065  56.943                          
HETATM  470  H   HOH A 157       8.060  38.918  55.552                          
HETATM  471  O   HOH A 157       7.787  38.065  55.994                          
HETATM  472  H   HOH A 158       3.670   3.060  36.115                          
HETATM  473  H   HOH A 158       2.361   2.448  35.354                          
HETATM  474  O   HOH A 158       3.138   2.231  35.945                          
HETATM  475  H   HOH A 159      28.679  16.453  73.678                          
HETATM  476  H   HOH A 159      30.308  16.555  73.670                          
HETATM  477  O   HOH A 159      29.530  15.929  73.669                          
HETATM  478  H   HOH A 160      22.653  27.415  48.965                          
HETATM  479  H   HOH A 160      23.618  28.363  49.881                          
HETATM  480  O   HOH A 160      23.366  28.116  48.945                          
HETATM  481  H   HOH A 161      36.433  17.798  25.328                          
HETATM  482  H   HOH A 161      36.832  17.735  23.746                          
HETATM  483  O   HOH A 161      36.154  18.060  24.404                          
HETATM  484  H   HOH A 162       3.932  35.153  28.135                          
HETATM  485  H   HOH A 162       5.430  35.447  28.713                          
HETATM  486  O   HOH A 162       4.738  34.743  28.561                          
HETATM  487  H   HOH A 163      31.068   0.995  25.975                          
HETATM  488  H   HOH A 163      29.551   0.973  25.372                          
HETATM  489  O   HOH A 163      30.511   0.781  25.172                          
HETATM  490  H   HOH A 164      12.756  12.863   4.640                          
HETATM  491  H   HOH A 164      11.396  12.232   5.289                          
HETATM  492  O   HOH A 164      11.961  13.053   5.217                          
HETATM  493  H   HOH A 165      35.676  30.578  54.085                          
HETATM  494  H   HOH A 165      34.170  31.189  53.930                          
HETATM  495  O   HOH A 165      34.720  30.355  53.895                          
HETATM  496  H   HOH A 166      17.226   2.331  52.191                          
HETATM  497  H   HOH A 166      18.512   3.337  52.152                          
HETATM  498  O   HOH A 166      18.225   2.380  52.178                          
HETATM  499  H   HOH A 167       9.371   7.480  38.919                          
HETATM  500  H   HOH A 167       9.867   9.035  38.953                          
HETATM  501  O   HOH A 167       9.069   8.434  38.930                          
HETATM  502  H   HOH A 168      48.381  31.621  53.333                          
HETATM  503  H   HOH A 168      49.167  32.889  53.999                          
HETATM  504  O   HOH A 168      49.263  32.087  53.409                          
HETATM  505  H   HOH A 169      23.604  41.795  68.703                          
HETATM  506  H   HOH A 169      23.196  42.706  67.411                          
HETATM  507  O   HOH A 169      23.624  41.852  67.705                          
HETATM  508  H   HOH A 170      43.340  11.994   5.377                          
HETATM  509  H   HOH A 170      42.201  10.836   5.213                          
HETATM  510  O   HOH A 170      43.180  11.009   5.310                          
HETATM  511  H   HOH A 171      25.174  36.619  62.304                          
HETATM  512  H   HOH A 171      24.164  35.363  62.566                          
HETATM  513  O   HOH A 171      25.084  35.623  62.276                          
HETATM  514  H   HOH A 172      38.870  30.694   4.368                          
HETATM  515  H   HOH A 172      39.396  29.174   4.086                          
HETATM  516  O   HOH A 172      39.679  30.118   4.255                          
HETATM  517  H   HOH A 173      20.636  47.695  19.538                          
HETATM  518  H   HOH A 173      19.517  48.884  19.556                          
HETATM  519  O   HOH A 173      20.495  48.684  19.498                          
HETATM  520  H   HOH A 174      23.295   3.734  28.515                          
HETATM  521  H   HOH A 174      22.182   4.899  28.249                          
HETATM  522  O   HOH A 174      22.316   3.927  28.443                          
HETATM  523  H   HOH A 175      18.165  13.678  26.399                          
HETATM  524  H   HOH A 175      18.250  12.063  26.169                          
HETATM  525  O   HOH A 175      17.672  12.872  26.068                          
HETATM  526  H   HOH A 176      15.902  37.811  65.286                          
HETATM  527  H   HOH A 176      15.114  38.478  66.551                          
HETATM  528  O   HOH A 176      15.985  38.434  66.064                          
HETATM  529  H   HOH A 177      37.288  48.912  74.897                          
HETATM  530  H   HOH A 177      37.372  47.668  73.842                          
HETATM  531  O   HOH A 177      36.754  48.249  74.371                          
HETATM  532  H   HOH A 178       9.887  45.282  51.350                          
HETATM  533  H   HOH A 178       9.121  44.133  50.480                          
HETATM  534  O   HOH A 178       9.495  45.059  50.458                          
HETATM  535  H   HOH A 179      19.781  48.528  38.005                          
HETATM  536  H   HOH A 179      19.951  47.068  37.293                          
HETATM  537  O   HOH A 179      19.306  47.800  37.509                          
HETATM  538  H   HOH A 180      36.097  14.275  74.478                          
HETATM  539  H   HOH A 180      37.203  15.177  73.683                          
HETATM  540  O   HOH A 180      36.367  14.638  73.585                          
HETATM  541  H   HOH A 181       9.848  41.964  30.748                          
HETATM  542  H   HOH A 181       8.541  42.456  31.594                          
HETATM  543  O   HOH A 181       9.537  42.378  31.604                          
HETATM  544  H   HOH A 182      14.338  34.446  43.179                          
HETATM  545  H   HOH A 182      13.342  35.393  44.061                          
HETATM  546  O   HOH A 182      13.434  34.510  43.602                          
HETATM  547  H   HOH A 183      26.772  48.243   4.290                          
HETATM  548  H   HOH A 183      26.867  46.847   3.449                          
HETATM  549  O   HOH A 183      27.366  47.667   3.729                          
HETATM  550  H   HOH A 184      49.310  21.800  59.247                          
HETATM  551  H   HOH A 184      49.141  20.278  58.681                          
HETATM  552  O   HOH A 184      49.639  20.859  59.324                          
HETATM  553  H   HOH A 185      21.556  45.338   8.598                          
HETATM  554  H   HOH A 185      21.589  44.089   9.649                          
HETATM  555  O   HOH A 185      22.105  44.865   9.287                          
HETATM  556  H   HOH A 186      10.346   8.402  64.748                          
HETATM  557  H   HOH A 186      11.830   7.923  65.233                          
HETATM  558  O   HOH A 186      10.912   7.613  64.990                          
HETATM  559  H   HOH A 187      32.375  41.509  22.437                          
HETATM  560  H   HOH A 187      32.941  42.686  21.456                          
HETATM  561  O   HOH A 187      32.424  41.831  21.491                          
HETATM  562  H   HOH A 188      29.351  11.925   4.466                          
HETATM  563  H   HOH A 188      27.926  11.128   4.470                          
HETATM  564  O   HOH A 188      28.883  11.087   4.184                          
HETATM  565  H   HOH A 189      47.996  34.051  64.375                          
HETATM  566  H   HOH A 189      48.122  33.779  62.770                          
HETATM  567  O   HOH A 189      47.561  33.623  63.582                          
HETATM  568  H   HOH A 190       6.566  44.683  69.786                          
HETATM  569  H   HOH A 190       5.548  45.846  70.314                          
HETATM  570  O   HOH A 190       5.636  44.873  70.103                          
HETATM  571  H   HOH A 191      28.802  11.311  29.367                          
HETATM  572  H   HOH A 191      29.345  12.817  29.043                          
HETATM  573  O   HOH A 191      29.431  12.033  29.657                          
HETATM  574  H   HOH A 192      18.013  25.490  17.738                          
HETATM  575  H   HOH A 192      16.927  25.662  16.531                          
HETATM  576  O   HOH A 192      17.132  25.179  17.381                          
HETATM  577  H   HOH A 193       3.936  38.430  64.964                          
HETATM  578  H   HOH A 193       3.448  39.905  65.467                          
HETATM  579  O   HOH A 193       4.200  39.246  65.477                          
HETATM  580  H   HOH A 194      30.265   4.124   2.080                          
HETATM  581  H   HOH A 194      28.849   3.352   2.334                          
HETATM  582  O   HOH A 194      29.463   3.721   1.638                          
HETATM  583  H   HOH A 195      13.842   0.927  19.722                          
HETATM  584  H   HOH A 195      15.244   0.123  19.485                          
HETATM  585  O   HOH A 195      14.816   1.026  19.516                          
HETATM  586  H   HOH A 196      22.158   1.689   1.666                          
HETATM  587  H   HOH A 196      21.017   1.174   2.714                          
HETATM  588  O   HOH A 196      21.468   0.987   1.842                          
HETATM  589  H   HOH A 197      26.593  24.874  19.618                          
HETATM  590  H   HOH A 197      27.327  25.948  18.631                          
HETATM  591  O   HOH A 197      26.562  25.312  18.719                          
HETATM  592  H   HOH A 198       7.195  18.501  61.307                          
HETATM  593  H   HOH A 198       7.760  17.029  61.733                          
HETATM  594  O   HOH A 198       6.936  17.568  61.557                          
HETATM  595  H   HOH A 199      20.527  29.753  16.641                          
HETATM  596  H   HOH A 199      19.381  30.175  15.556                          
HETATM  597  O   HOH A 199      19.587  29.590  16.340                          
HETATM  598  H   HOH A 200       2.572  31.787  32.083                          
HETATM  599  H   HOH A 200       3.884  31.830  33.054                          
HETATM  600  O   HOH A 200       3.543  31.557  32.155                          
HETATM  601  H   HOH A 201       3.473  14.191  30.512                          
HETATM  602  H   HOH A 201       3.902  15.733  30.191                          
HETATM  603  O   HOH A 201       4.039  14.778  29.933                          
HETATM  604  H   HOH A 202      42.315  23.850  19.664                          
HETATM  605  H   HOH A 202      42.085  24.802  18.357                          
HETATM  606  O   HOH A 202      41.672  24.460  19.200                          
HETATM  607  H   HOH A 203      13.441  25.928  11.369                          
HETATM  608  H   HOH A 203      12.558  25.098  12.464                          
HETATM  609  O   HOH A 203      13.332  25.049  11.833                          
HETATM  610  H   HOH A 204      20.055  23.930  50.794                          
HETATM  611  H   HOH A 204      19.273  22.669  50.113                          
HETATM  612  O   HOH A 204      20.136  23.171  50.147                          
HETATM  613  H   HOH A 205      29.964   3.391  28.950                          
HETATM  614  H   HOH A 205      29.513   2.231  27.893                          
HETATM  615  O   HOH A 205      29.659   2.443  28.859                          
HETATM  616  H   HOH A 206      39.545  38.559  75.356                          
HETATM  617  H   HOH A 206      39.247  40.019  74.687                          
HETATM  618  O   HOH A 206      39.955  39.424  75.065                          
HETATM  619  H   HOH A 207      15.535   7.439   5.640                          
HETATM  620  H   HOH A 207      14.432   8.121   6.632                          
HETATM  621  O   HOH A 207      15.238   8.293   6.068                          
HETATM  622  H   HOH A 208      18.605  48.678  65.751                          
HETATM  623  H   HOH A 208      19.744  47.788  64.992                          
HETATM  624  O   HOH A 208      19.236  48.648  64.976                          
HETATM  625  H   HOH A 209       1.530  29.815  40.766                          
HETATM  626  H   HOH A 209       1.794  28.368  41.475                          
HETATM  627  O   HOH A 209       1.373  29.267  41.588                          
HETATM  628  H   HOH A 210       4.791  20.628  42.823                          
HETATM  629  H   HOH A 210       6.100  19.890  42.182                          
HETATM  630  O   HOH A 210       5.623  20.763  42.284                          
HETATM  631  H   HOH A 211      14.775  40.488   5.497                          
HETATM  632  H   HOH A 211      15.845  41.513   6.183                          
HETATM  633  O   HOH A 211      15.671  40.561   5.935                          
HETATM  634  H   HOH A 212      19.206  44.465  76.503                          
HETATM  635  H   HOH A 212      18.952  46.051  76.800                          
HETATM  636  O   HOH A 212      19.625  45.374  76.504                          
HETATM  637  H   HOH A 213      29.025  28.057  58.992                          
HETATM  638  H   HOH A 213      28.132  28.972  60.009                          
HETATM  639  O   HOH A 213      28.500  28.057  59.843                          
HETATM  640  H   HOH A 214      41.028  43.844  58.905                          
HETATM  641  H   HOH A 214      39.613  43.039  59.036                          
HETATM  642  O   HOH A 214      40.035  43.943  58.974                          
HETATM  643  H   HOH A 215       6.242  24.625  49.609                          
HETATM  644  H   HOH A 215       7.656  23.809  49.578                          
HETATM  645  O   HOH A 215       7.149  24.547  50.022                          
HETATM  646  H   HOH A 216      40.773  30.242  58.906                          
HETATM  647  H   HOH A 216      40.317  28.682  59.066                          
HETATM  648  O   HOH A 216      40.031  29.632  59.188                          
HETATM  649  H   HOH A 217      22.806  28.191  58.331                          
HETATM  650  H   HOH A 217      21.435  27.305  58.271                          
HETATM  651  O   HOH A 217      22.364  27.348  58.637                          
HETATM  652  H   HOH A 218      34.564  25.550   8.307                          
HETATM  653  H   HOH A 218      33.383  24.503   7.887                          
HETATM  654  O   HOH A 218      33.578  25.383   8.319                          
HETATM  655  H   HOH A 219       9.977  36.755  43.159                          
HETATM  656  H   HOH A 219      11.429  37.503  43.159                          
HETATM  657  O   HOH A 219      10.439  37.642  43.153                          
HETATM  658  H   HOH A 220       6.024  15.969  20.332                          
HETATM  659  H   HOH A 220       6.486  14.451  19.946                          
HETATM  660  O   HOH A 220       6.722  15.419  19.873                          
HETATM  661  H   HOH A 221      42.064  49.777  60.036                          
HETATM  662  H   HOH A 221      40.536  49.228  59.857                          
HETATM  663  O   HOH A 221      41.475  48.970  60.082                          
HETATM  664  H   HOH A 222      45.034  32.040  58.248                          
HETATM  665  H   HOH A 222      43.582  32.092  58.993                          
HETATM  666  O   HOH A 222      44.058  32.219  58.123                          
HETATM  667  H   HOH A 223      15.271   1.264  13.296                          
HETATM  668  H   HOH A 223      13.856   1.137  12.492                          
HETATM  669  O   HOH A 223      14.358   1.656  13.183                          
HETATM  670  H   HOH A 224      38.448  28.740  38.061                          
HETATM  671  H   HOH A 224      37.020  27.992  37.795                          
HETATM  672  O   HOH A 224      38.014  27.903  37.726                          
HETATM  673  H   HOH A 225      33.122  21.986  31.185                          
HETATM  674  H   HOH A 225      33.538  22.293  29.636                          
HETATM  675  O   HOH A 225      33.809  22.407  30.591                          
HETATM  676  H   HOH A 226      22.744  31.498  17.376                          
HETATM  677  H   HOH A 226      22.872  32.986  16.716                          
HETATM  678  O   HOH A 226      23.370  32.250  17.173                          
HETATM  679  H   HOH A 227      21.861  32.926  33.883                          
HETATM  680  H   HOH A 227      22.492  34.428  33.762                          
HETATM  681  O   HOH A 227      22.318  33.574  33.273                          
HETATM  682  H   HOH A 228      15.664  33.987  55.479                          
HETATM  683  H   HOH A 228      14.630  32.732  55.327                          
HETATM  684  O   HOH A 228      14.700  33.723  55.439                          
HETATM  685  H   HOH A 229      26.978  48.127  31.683                          
HETATM  686  H   HOH A 229      26.145  47.114  30.710                          
HETATM  687  O   HOH A 229      26.386  48.069  30.880                          
HETATM  688  H   HOH A 230      44.158   8.900  55.714                          
HETATM  689  H   HOH A 230      42.938   9.982  55.815                          
HETATM  690  O   HOH A 230      43.677   9.636  55.237                          
HETATM  691  H   HOH A 231       0.553  49.885  10.383                          
HETATM  692  H   HOH A 231       0.100  48.867   9.189                          
HETATM  693  O   HOH A 231       0.880  49.293   9.646                          
HETATM  694  H   HOH A 232      29.000  19.901  73.575                          
HETATM  695  H   HOH A 232      27.429  20.023  73.148                          
HETATM  696  O   HOH A 232      28.252  20.537  73.386                          
HETATM  697  H   HOH A 233       5.024  45.504  51.099                          
HETATM  698  H   HOH A 233       4.528  43.961  50.905                          
HETATM  699  O   HOH A 233       5.312  44.578  50.855                          
HETATM  700  H   HOH A 234       4.563  21.705  60.667                          
HETATM  701  H   HOH A 234       3.137  22.472  60.879                          
HETATM  702  O   HOH A 234       3.599  21.586  60.907                          
HETATM  703  H   HOH A 235      34.396  16.150  58.783                          
HETATM  704  H   HOH A 235      34.024  17.447  57.863                          
HETATM  705  O   HOH A 235      33.676  16.801  58.541                          
HETATM  706  H   HOH A 236      11.399  18.102  26.897                          
HETATM  707  H   HOH A 236       9.867  18.657  26.792                          
HETATM  708  O   HOH A 236      10.757  18.797  27.223                          
HETATM  709  H   HOH A 237      43.554   5.215  70.422                          
HETATM  710  H   HOH A 237      43.465   6.801  70.803                          
HETATM  711  O   HOH A 237      43.592   5.879  71.169                          
HETATM  712  H   HOH A 238       1.753  22.613  73.464                          
HETATM  713  H   HOH A 238       2.511  23.632  74.491                          
HETATM  714  O   HOH A 238       1.942  22.813  74.426                          
HETATM  715  H   HOH A 239      18.340  30.756  27.825                          
HETATM  716  H   HOH A 239      19.090  30.715  26.374                          
HETATM  717  O   HOH A 239      19.220  30.645  27.363                          
HETATM  718  H   HOH A 240      37.188  17.792   6.486                          
HETATM  719  H   HOH A 240      35.753  18.560   6.614                          
HETATM  720  O   HOH A 240      36.232  17.697   6.766                          
HETATM  721  H   HOH A 241      41.838  44.441  47.499                          
HETATM  722  H   HOH A 241      42.769  44.720  46.186                          
HETATM  723  O   HOH A 241      42.010  44.180  46.548                          
HETATM  724  H   HOH A 242       0.564   3.543  68.464                          
HETATM  725  H   HOH A 242       2.000   3.169  69.145                          
HETATM  726  O   HOH A 242       1.120   2.804  68.843                          
HETATM  727  H   HOH A 243      26.797   9.468  58.771                          
HETATM  728  H   HOH A 243      25.216   9.099  58.945                          
HETATM  729  O   HOH A 243      25.888   9.554  58.362                          
HETATM  730  H   HOH A 244      42.350  31.908   4.943                          
HETATM  731  H   HOH A 244      41.286  31.920   6.181                          
HETATM  732  O   HOH A 244      41.628  32.432   5.394                          
HETATM  733  H   HOH A 245      43.792  12.668  15.831                          
HETATM  734  H   HOH A 245      44.475  14.076  15.365                          
HETATM  735  O   HOH A 245      44.353  13.112  15.132                          
HETATM  736  H   HOH A 246      41.588  46.008  29.991                          
HETATM  737  H   HOH A 246      43.029  45.242  30.043                          
HETATM  738  O   HOH A 246      42.041  45.117  29.959                          
HETATM  739  H   HOH A 247      34.945  15.043  68.701                          
HETATM  740  H   HOH A 247      35.962  15.594  67.549                          
HETATM  741  O   HOH A 247      35.008  15.387  67.765                          
HETATM  742  H   HOH A 248      39.263   0.961   1.472                          
HETATM  743  H   HOH A 248      37.887   0.100   1.298                          
HETATM  744  O   HOH A 248      38.355   0.949   1.055                          
HETATM  745  H   HOH A 249      23.700  24.662  21.213                          
HETATM  746  H   HOH A 249      22.444  23.764  20.679                          
HETATM  747  O   HOH A 249      23.162  23.833  21.371                          
HETATM  748  H   HOH A 250      15.966  40.408  49.429                          
HETATM  749  H   HOH A 250      17.590  40.329  49.580                          
HETATM  750  O   HOH A 250      16.732  39.838  49.727                          
HETATM  751  H   HOH A 251      48.172  19.497  71.514                          
HETATM  752  H   HOH A 251      47.342  20.588  72.401                          
HETATM  753  O   HOH A 251      47.441  19.617  72.185                          
HETATM  754  H   HOH A 252      30.003  45.129  73.119                          
HETATM  755  H   HOH A 252      30.166  44.416  74.579                          
HETATM  756  O   HOH A 252      30.047  44.253  73.600                          
HETATM  757  H   HOH A 253      25.333  18.250   7.975                          
HETATM  758  H   HOH A 253      25.026  18.616   9.536                          
HETATM  759  O   HOH A 253      25.523  18.002   8.925                          
HETATM  760  H   HOH A 254      32.091  38.070   4.014                          
HETATM  761  H   HOH A 254      32.452  36.673   3.250                          
HETATM  762  O   HOH A 254      32.652  37.243   4.046                          
HETATM  763  H   HOH A 255      34.784  28.679  57.204                          
HETATM  764  H   HOH A 255      36.047  29.087  58.156                          
HETATM  765  O   HOH A 255      35.351  29.436  57.529                          
HETATM  766  H   HOH A 256      35.124   0.633  13.160                          
HETATM  767  H   HOH A 256      34.096   1.253  14.267                          
HETATM  768  O   HOH A 256      34.912   1.435  13.720                          
HETATM  769  H   HOH A 257       5.184  10.188  48.565                          
HETATM  770  H   HOH A 257       3.613  10.017  48.978                          
HETATM  771  O   HOH A 257       4.554   9.817  49.248                          
HETATM  772  H   HOH A 258      43.114  46.519  53.503                          
HETATM  773  H   HOH A 258      41.591  46.938  53.087                          
HETATM  774  O   HOH A 258      42.455  47.271  53.464                          
HETATM  775  H   HOH A 259      18.926  20.931  35.030                          
HETATM  776  H   HOH A 259      19.972  20.326  36.128                          
HETATM  777  O   HOH A 259      19.853  20.584  35.170                          
HETATM  778  H   HOH A 260      17.722  30.332  12.991                          
HETATM  779  H   HOH A 260      16.175  30.549  13.469                          
HETATM  780  O   HOH A 260      16.845  29.878  13.155                          
HETATM  781  H   HOH A 261      20.895  21.397  69.631                          
HETATM  782  H   HOH A 261      19.301  21.616  69.351                          
HETATM  783  O   HOH A 261      20.222  21.909  69.097                          
HETATM  784  H   HOH A 262      19.220  38.947  46.750                          
HETATM  785  H   HOH A 262      18.565  40.184  47.591                          
HETATM  786  O   HOH A 262      18.718  39.196  47.578                          
HETATM  787  H   HOH A 263      38.237   3.554  64.633                          
HETATM  788  H   HOH A 263      37.980   4.230  66.097                          
HETATM  789  O   HOH A 263      38.127   3.370  65.610                          
HETATM  790  H   HOH A 264       2.950  16.111  12.555                          
HETATM  791  H   HOH A 264       2.822  17.713  12.841                          
HETATM  792  O   HOH A 264       3.459  16.948  12.757                          
HETATM  793  H   HOH A 265       4.541  48.536  43.273                          
HETATM  794  H   HOH A 265       4.523  46.906  43.181                          
HETATM  795  O   HOH A 265       5.109  47.713  43.253                          
HETATM  796  H   HOH A 266      46.394  49.443  22.976                          
HETATM  797  H   HOH A 266      47.302  49.898  21.697                          
HETATM  798  O   HOH A 266      47.301  49.389  22.558                          
HETATM  799  H   HOH A 267      11.359  35.002  49.811                          
HETATM  800  H   HOH A 267      10.578  33.578  49.640                          
HETATM  801  O   HOH A 267      10.721  34.363  50.242                          
HETATM  802  H   HOH A 268       0.100  34.525  66.288                          
HETATM  803  H   HOH A 268       0.401  34.880  67.853                          
HETATM  804  O   HOH A 268       0.500  35.197  66.911                          
HETATM  805  H   HOH A 269      24.946  23.934  44.327                          
HETATM  806  H   HOH A 269      25.480  22.392  44.371                          
HETATM  807  O   HOH A 269      25.758  23.350  44.323                          
HETATM  808  H   HOH A 270      36.915  10.177   6.791                          
HETATM  809  H   HOH A 270      35.335  10.438   6.471                          
HETATM  810  O   HOH A 270      36.266  10.550   6.127                          
HETATM  811  H   HOH A 271      41.116  34.010  74.691                          
HETATM  812  H   HOH A 271      40.805  32.411  74.586                          
HETATM  813  O   HOH A 271      40.397  33.315  74.700                          
HETATM  814  H   HOH A 272      44.524  14.259  20.649                          
HETATM  815  H   HOH A 272      43.193  14.895  21.350                          
HETATM  816  O   HOH A 272      43.536  14.157  20.770                          
HETATM  817  H   HOH A 273      12.052  31.890   8.921                          
HETATM  818  H   HOH A 273      12.061  32.394  10.474                          
HETATM  819  O   HOH A 273      12.502  31.794   9.808                          
HETATM  820  H   HOH A 274       5.986  28.351  55.870                          
HETATM  821  H   HOH A 274       4.446  27.844  55.676                          
HETATM  822  O   HOH A 274       5.033  28.644  55.794                          
HETATM  823  H   HOH A 275       2.020  42.969  76.257                          
HETATM  824  H   HOH A 275       2.250  43.186  74.655                          
HETATM  825  O   HOH A 275       1.769  42.646  75.344                          
HETATM  826  H   HOH A 276      30.807  48.644   9.619                          
HETATM  827  H   HOH A 276      29.616  49.696   9.243                          
HETATM  828  O   HOH A 276      30.588  49.606   9.454                          
HETATM  829  H   HOH A 277       0.203  17.179  25.677                          
HETATM  830  H   HOH A 277       0.100  18.104  24.336                          
HETATM  831  O   HOH A 277       0.644  17.414  24.811                          
HETATM  832  H   HOH A 278      22.753  19.486  21.706                          
HETATM  833  H   HOH A 278      21.706  20.512  22.425                          
HETATM  834  O   HOH A 278      22.036  20.165  21.548                          
HETATM  835  H   HOH A 279       0.980   4.205  50.878                          
HETATM  836  H   HOH A 279       2.060   5.430  50.869                          
HETATM  837  O   HOH A 279       1.088   5.199  50.843                          
HETATM  838  H   HOH A 280      16.185  37.677  70.364                          
HETATM  839  H   HOH A 280      14.992  36.981  69.493                          
HETATM  840  O   HOH A 280      15.976  37.145  69.543                          
HETATM  841  H   HOH A 281      17.629  22.702  74.512                          
HETATM  842  H   HOH A 281      16.436  21.695  74.992                          
HETATM  843  O   HOH A 281      17.389  21.748  74.695                          
HETATM  844  H   HOH A 282       4.685  40.206  76.800                          
HETATM  845  H   HOH A 282       3.862  41.617  76.787                          
HETATM  846  O   HOH A 282       3.775  40.622  76.795                          
HETATM  847  H   HOH A 283      32.320  29.626  54.900                          
HETATM  848  H   HOH A 283      32.670  28.063  55.220                          
HETATM  849  O   HOH A 283      32.983  29.007  55.322                          
HETATM  850  H   HOH A 284      23.191  27.316  66.488                          
HETATM  851  H   HOH A 284      23.499  28.248  65.182                          
HETATM  852  O   HOH A 284      23.828  27.483  65.735                          
HETATM  853  H   HOH A 285       2.352  17.839  26.884                          
HETATM  854  H   HOH A 285       0.919  18.006  27.648                          
HETATM  855  O   HOH A 285       1.526  18.397  26.958                          
HETATM  856  H   HOH A 286      44.273   2.078  43.646                          
HETATM  857  H   HOH A 286      42.987   1.547  44.502                          
HETATM  858  O   HOH A 286      43.755   2.187  44.495                          
HETATM  859  H   HOH A 287      33.945  30.970  30.223                          
HETATM  860  H   HOH A 287      34.992  30.640  31.433                          
HETATM  861  O   HOH A 287      34.398  31.339  31.035                          
HETATM  862  H   HOH A 288       8.203  19.506  21.841                          
HETATM  863  H   HOH A 288       7.232  18.302  21.316                          
HETATM  864  O   HOH A 288       7.387  19.289  21.304                          
HETATM  865  H   HOH A 289      17.786  39.585   6.158                          
HETATM  866  H   HOH A 289      19.015  38.618   6.627                          
HETATM  867  O   HOH A 289      18.569  39.500   6.774                          
HETATM  868  H   HOH A 290      49.435  19.374   1.934                          
HETATM  869  H   HOH A 290      49.126  17.797   1.647                          
HETATM  870  O   HOH A 290      49.833  18.457   1.897                          
HETATM  871  H   HOH A 291       1.246  31.246   7.368                          
HETATM  872  H   HOH A 291       0.950  30.532   8.806                          
HETATM  873  O   HOH A 291       0.946  30.404   7.815                          
HETATM  874  H   HOH A 292       1.683  38.517  22.259                          
HETATM  875  H   HOH A 292       2.795  37.383  22.639                          
HETATM  876  O   HOH A 292       1.921  37.548  22.184                          
HETATM  877  H   HOH A 293       6.488   0.100  26.751                          
HETATM  878  H   HOH A 293       5.177   0.100  27.724                          
HETATM  879  O   HOH A 293       5.805   0.675  27.201                          
HETATM  880  H   HOH A 294       7.261  10.225  49.289                          
HETATM  881  H   HOH A 294       6.821  11.783  49.072                          
HETATM  882  O   HOH A 294       7.593  11.149  49.094                          
HETATM  883  H   HOH A 295       4.385  31.348  26.075                          
HETATM  884  H   HOH A 295       4.274  29.722  25.966                          
HETATM  885  O   HOH A 295       4.533  30.484  26.558                          
HETATM  886  H   HOH A 296      35.031   1.294   7.439                          
HETATM  887  H   HOH A 296      34.944   2.920   7.316                          
HETATM  888  O   HOH A 296      34.412   2.074   7.343                          
HETATM  889  H   HOH A 297      12.405  23.618  44.871                          
HETATM  890  H   HOH A 297      13.974  23.234  44.632                          
HETATM  891  O   HOH A 297      13.186  23.719  44.254                          
HETATM  892  H   HOH A 298       0.782  39.511  41.201                          
HETATM  893  H   HOH A 298       1.643  40.736  40.548                          
HETATM  894  O   HOH A 298       0.799  40.206  40.481                          
HETATM  895  H   HOH A 299      46.454   3.707  64.215                          
HETATM  896  H   HOH A 299      45.148   2.727  64.231                          
HETATM  897  O   HOH A 299      46.143   2.762  64.314                          
HETATM  898  H   HOH A 300      38.006  24.254  17.010                          
HETATM  899  H   HOH A 300      38.247  22.813  17.739                          
HETATM  900  O   HOH A 300      37.561  23.490  17.477                          
HETATM  901  H   HOH A 301      16.506  47.578  12.950                          
HETATM  902  H   HOH A 301      15.423  46.384  13.209                          
HETATM  903  O   HOH A 301      16.371  46.588  12.969                          
HETATM  904  H   HOH A 302      34.145   7.679  30.037                          
HETATM  905  H   HOH A 302      35.355   6.596  29.868                          
HETATM  906  O   HOH A 302      35.018   7.494  29.586                          
HETATM  907  H   HOH A 303      46.672  36.634  15.949                          
HETATM  908  H   HOH A 303      47.243  38.164  15.945                          
HETATM  909  O   HOH A 303      47.498  37.198  15.945                          
HETATM  910  H   HOH A 304      15.868  25.604  19.362                          
HETATM  911  H   HOH A 304      16.142  25.821  20.957                          
HETATM  912  O   HOH A 304      16.537  25.497  20.098                          
HETATM  913  H   HOH A 305      41.656  28.114  14.974                          
HETATM  914  H   HOH A 305      40.891  29.161  15.967                          
HETATM  915  O   HOH A 305      41.450  28.334  15.928                          
HETATM  916  H   HOH A 306      13.149  23.809   2.839                          
HETATM  917  H   HOH A 306      14.678  23.716   2.275                          
HETATM  918  O   HOH A 306      13.712  23.646   2.029                          
HETATM  919  H   HOH A 307      36.443  39.969  56.397                          
HETATM  920  H   HOH A 307      36.038  40.001  57.978                          
HETATM  921  O   HOH A 307      36.102  39.425  57.164                          
HETATM  922  H   HOH A 308       8.233  28.184  57.962                          
HETATM  923  H   HOH A 308       9.313  28.976  57.028                          
HETATM  924  O   HOH A 308       8.511  28.381  57.021                          
HETATM  925  H   HOH A 309      23.802  27.441  60.300                          
HETATM  926  H   HOH A 309      25.086  28.284  59.744                          
HETATM  927  O   HOH A 309      24.718  27.776  60.522                          
HETATM  928  H   HOH A 310      43.163  25.940  36.835                          
HETATM  929  H   HOH A 310      41.741  25.919  36.031                          
HETATM  930  O   HOH A 310      42.171  25.847  36.930                          
HETATM  931  H   HOH A 311      26.613  23.034  18.166                          
HETATM  932  H   HOH A 311      26.647  22.662  19.755                          
HETATM  933  O   HOH A 311      27.206  22.869  18.954                          
HETATM  934  H   HOH A 312      38.685  43.081  39.236                          
HETATM  935  H   HOH A 312      37.825  41.841  38.612                          
HETATM  936  O   HOH A 312      38.329  42.163  39.413                          
HETATM  937  H   HOH A 313      41.973   3.866   5.252                          
HETATM  938  H   HOH A 313      41.849   2.369   5.894                          
HETATM  939  O   HOH A 313      41.343   3.195   5.645                          
HETATM  940  H   HOH A 314      23.707  14.030  65.121                          
HETATM  941  H   HOH A 314      22.103  14.321  65.219                          
HETATM  942  O   HOH A 314      23.009  14.743  65.188                          
HETATM  943  H   HOH A 315      21.175  18.373  51.765                          
HETATM  944  H   HOH A 315      21.060  19.741  52.651                          
HETATM  945  O   HOH A 315      20.763  19.284  51.813                          
HETATM  946  H   HOH A 316       2.189  18.865  66.038                          
HETATM  947  H   HOH A 316       1.769  17.295  65.872                          
HETATM  948  O   HOH A 316       1.467  18.191  66.197                          
HETATM  949  H   HOH A 317      35.802  43.044  19.970                          
HETATM  950  H   HOH A 317      34.214  43.304  19.693                          
HETATM  951  O   HOH A 317      35.072  43.728  19.981                          
HETATM  952  H   HOH A 318      39.195  14.095   8.501                          
HETATM  953  H   HOH A 318      37.742  14.494   7.873                          
HETATM  954  O   HOH A 318      38.640  14.843   8.138                          
HETATM  955  H   HOH A 319      49.900   9.272  63.724                          
HETATM  956  H   HOH A 319      49.692   7.652  63.715                          
HETATM  957  O   HOH A 319      49.529   8.499  63.209                          
HETATM  958  H   HOH A 320      17.511  20.417  55.712                          
HETATM  959  H   HOH A 320      18.646  19.258  55.522                          
HETATM  960  O   HOH A 320      17.928  19.606  56.124                          
HETATM  961  H   HOH A 321      26.188  42.339  28.353                          
HETATM  962  H   HOH A 321      25.107  41.131  28.551                          
HETATM  963  O   HOH A 321      25.222  42.122  28.490                          
HETATM  964  H   HOH A 322      36.022   9.087  13.162                          
HETATM  965  H   HOH A 322      34.459   9.532  12.995                          
HETATM  966  O   HOH A 322      35.222   9.454  13.637                          
HETATM  967  H   HOH A 323      31.794  36.678  35.292                          
HETATM  968  H   HOH A 323      33.267  36.934  35.949                          
HETATM  969  O   HOH A 323      32.284  37.065  36.074                          
HETATM  970  H   HOH A 324      27.101   1.149  30.624                          
HETATM  971  H   HOH A 324      28.431   0.571  29.872                          
HETATM  972  O   HOH A 324      27.460   0.783  29.765                          
HETATM  973  H   HOH A 325      34.192   3.457  37.388                          
HETATM  974  H   HOH A 325      34.283   4.594  38.557                          
HETATM  975  O   HOH A 325      34.806   4.070  37.886                          
HETATM  976  H   HOH A 326      41.778  18.713  22.974                          
HETATM  977  H   HOH A 326      41.027  18.115  21.652                          
HETATM  978  O   HOH A 326      41.263  18.950  22.150                          
HETATM  979  H   HOH A 327       3.604  42.445  40.978                          
HETATM  980  H   HOH A 327       4.649  42.119  42.190                          
HETATM  981  O   HOH A 327       4.324  41.825  41.292                          
HETATM  982  H   HOH A 328      29.480  40.136  34.823                          
HETATM  983  H   HOH A 328      29.661  41.062  33.491                          
HETATM  984  O   HOH A 328      29.094  40.893  34.297                          
HETATM  985  H   HOH A 329      37.866  46.757  75.783                          
HETATM  986  H   HOH A 329      39.421  46.260  75.745                          
HETATM  987  O   HOH A 329      38.477  45.974  75.905                          
HETATM  988  H   HOH A 330      39.913  36.788  14.215                          
HETATM  989  H   HOH A 330      38.294  36.714  14.018                          
HETATM  990  O   HOH A 330      39.151  36.210  13.923                          
HETATM  991  H   HOH A 331       4.007  18.129  39.998                          
HETATM  992  H   HOH A 331       2.739  18.466  39.026                          
HETATM  993  O   HOH A 331       3.428  17.781  39.261                          
HETATM  994  H   HOH A 332      43.476  42.960  41.945                          
HETATM  995  H   HOH A 332      45.054  43.003  42.363                          
HETATM  996  O   HOH A 332      44.124  42.869  42.702                          
HETATM  997  H   HOH A 333      40.137   0.100  18.665                          
HETATM  998  H   HOH A 333      39.091   0.791  19.711                          
HETATM  999  O   HOH A 333      39.796   0.968  19.026                          
HETATM 1000  H   HOH A 334      41.800  23.077  61.301                          
HETATM 1001  H   HOH A 334      40.200  23.206  61.606                          
HETATM 1002  O   HOH A 334      40.955  23.551  61.049                          
HETATM 1003  H   HOH A 335      48.790  29.795  33.873                          
HETATM 1004  H   HOH A 335      47.821  30.336  32.675                          
HETATM 1005  O   HOH A 335      48.563  30.581  33.299                          
HETATM 1006  H   HOH A 336      11.299  48.623  22.482                          
HETATM 1007  H   HOH A 336       9.995  49.269  23.222                          
HETATM 1008  O   HOH A 336      10.333  48.856  22.377                          
HETATM 1009  H   HOH A 337      49.382  40.502  29.111                          
HETATM 1010  H   HOH A 337      47.990  41.351  29.193                          
HETATM 1011  O   HOH A 337      48.985  41.420  29.141                          
HETATM 1012  H   HOH A 338      12.486   4.144  33.844                          
HETATM 1013  H   HOH A 338      13.248   3.726  35.226                          
HETATM 1014  O   HOH A 338      13.270   4.336  34.435                          
HETATM 1015  H   HOH A 339       9.303   4.795  17.607                          
HETATM 1016  H   HOH A 339       7.730   4.867  18.039                          
HETATM 1017  O   HOH A 339       8.593   4.382  18.176                          
HETATM 1018  H   HOH A 340      41.317  12.784   5.728                          
HETATM 1019  H   HOH A 340      40.201  11.592   5.732                          
HETATM 1020  O   HOH A 340      40.339  12.580   5.679                          
HETATM 1021  H   HOH A 341      31.812  37.584  45.571                          
HETATM 1022  H   HOH A 341      32.144  36.015  45.881                          
HETATM 1023  O   HOH A 341      32.393  36.959  46.093                          
HETATM 1024  H   HOH A 342       7.976  32.738  69.488                          
HETATM 1025  H   HOH A 342       7.317  34.230  69.421                          
HETATM 1026  O   HOH A 342       7.119  33.251  69.440                          
HETATM 1027  H   HOH A 343      32.505   1.249  73.538                          
HETATM 1028  H   HOH A 343      31.397   1.992  72.596                          
HETATM 1029  O   HOH A 343      31.629   1.141  73.067                          
HETATM 1030  H   HOH A 344      22.768  22.617  52.159                          
HETATM 1031  H   HOH A 344      22.025  24.018  51.769                          
HETATM 1032  O   HOH A 344      22.303  23.120  51.430                          
HETATM 1033  H   HOH A 345      20.473  27.739  12.003                          
HETATM 1034  H   HOH A 345      21.266  26.969  13.205                          
HETATM 1035  O   HOH A 345      21.039  26.947  12.232                          
HETATM 1036  H   HOH A 346      22.861  36.970  61.818                          
HETATM 1037  H   HOH A 346      21.518  37.737  61.296                          
HETATM 1038  O   HOH A 346      22.509  37.665  61.190                          
HETATM 1039  H   HOH A 347      38.003  46.138  68.787                          
HETATM 1040  H   HOH A 347      38.280  44.696  69.502                          
HETATM 1041  O   HOH A 347      38.173  45.166  68.626                          
HETATM 1042  H   HOH A 348      46.478   6.739  45.050                          
HETATM 1043  H   HOH A 348      45.496   6.669  46.353                          
HETATM 1044  O   HOH A 348      45.884   7.270  45.655                          
HETATM 1045  H   HOH A 349      13.451   7.924  72.457                          
HETATM 1046  H   HOH A 349      12.451   9.215  72.505                          
HETATM 1047  O   HOH A 349      12.501   8.218  72.568                          
HETATM 1048  H   HOH A 350       9.127  33.161  56.933                          
HETATM 1049  H   HOH A 350       8.642  34.198  58.097                          
HETATM 1050  O   HOH A 350       8.617  33.248  57.789                          
HETATM 1051  H   HOH A 351      40.486  15.661  19.775                          
HETATM 1052  H   HOH A 351      40.684  15.261  18.204                          
HETATM 1053  O   HOH A 351      40.275  15.922  18.833                          
HETATM 1054  H   HOH A 352      36.928  21.783  32.827                          
HETATM 1055  H   HOH A 352      37.247  20.602  31.745                          
HETATM 1056  O   HOH A 352      36.840  21.506  31.870                          
HETATM 1057  H   HOH A 353      16.582  16.535  63.349                          
HETATM 1058  H   HOH A 353      16.216  17.759  62.331                          
HETATM 1059  O   HOH A 353      16.948  17.165  62.664                          
HETATM 1060  H   HOH A 354       2.489  18.408   4.588                          
HETATM 1061  H   HOH A 354       3.046  17.906   6.039                          
HETATM 1062  O   HOH A 354       3.196  18.542   5.283                          
HETATM 1063  H   HOH A 355      17.058  49.791  38.054                          
HETATM 1064  H   HOH A 355      16.597  48.406  37.322                          
HETATM 1065  O   HOH A 355      16.276  49.265  37.720                          
HETATM 1066  H   HOH A 356      12.498   0.797  69.110                          
HETATM 1067  H   HOH A 356      14.063   0.378  68.901                          
HETATM 1068  O   HOH A 356      13.115   0.097  68.749                          
HETATM 1069  H   HOH A 357      17.539  49.393   6.733                          
HETATM 1070  H   HOH A 357      16.140  49.297   5.896                          
HETATM 1071  O   HOH A 357      16.640  48.955   6.690                          
HETATM 1072  H   HOH A 358      45.403  39.276  64.467                          
HETATM 1073  H   HOH A 358      45.751  37.807  63.845                          
HETATM 1074  O   HOH A 358      45.092  38.559  63.844                          
HETATM 1075  H   HOH A 359      45.440  19.667  12.077                          
HETATM 1076  H   HOH A 359      46.775  18.746  12.262                          
HETATM 1077  O   HOH A 359      46.342  19.612  12.506                          
HETATM 1078  H   HOH A 360      19.497  34.750   3.364                          
HETATM 1079  H   HOH A 360      18.144  34.222   4.110                          
HETATM 1080  O   HOH A 360      18.678  35.030   3.865                          
HETATM 1081  H   HOH A 361      35.361  21.957   0.964                          
HETATM 1082  H   HOH A 361      34.010  22.865   1.091                          
HETATM 1083  O   HOH A 361      34.932  22.719   1.448                          
HETATM 1084  H   HOH A 362      26.143  42.302  63.627                          
HETATM 1085  H   HOH A 362      25.091  43.059  64.621                          
HETATM 1086  O   HOH A 362      25.491  43.057  63.705                          
HETATM 1087  H   HOH A 363      27.387  20.891   4.665                          
HETATM 1088  H   HOH A 363      25.845  21.404   4.508                          
HETATM 1089  O   HOH A 363      26.803  21.638   4.346                          
HETATM 1090  H   HOH A 364      16.622  20.358  67.241                          
HETATM 1091  H   HOH A 364      15.584  21.590  66.970                          
HETATM 1092  O   HOH A 364      16.392  21.112  66.625                          
HETATM 1093  H   HOH A 365       3.944  37.068  70.985                          
HETATM 1094  H   HOH A 365       4.376  38.635  70.825                          
HETATM 1095  O   HOH A 365       3.609  37.994  70.809                          
HETATM 1096  H   HOH A 366       5.759  42.510   1.982                          
HETATM 1097  H   HOH A 366       5.252  41.493   3.154                          
HETATM 1098  O   HOH A 366       4.998  42.276   2.587                          
HETATM 1099  H   HOH A 367      23.019  29.499  14.936                          
HETATM 1100  H   HOH A 367      22.016  29.831  13.691                          
HETATM 1101  O   HOH A 367      22.658  29.163  14.066                          
HETATM 1102  H   HOH A 368      30.287  25.825   0.316                          
HETATM 1103  H   HOH A 368      29.075  26.898   0.100                          
HETATM 1104  O   HOH A 368      30.051  26.796   0.291                          
HETATM 1105  H   HOH A 369       3.609  31.833  57.820                          
HETATM 1106  H   HOH A 369       3.335  30.223  57.826                          
HETATM 1107  O   HOH A 369       2.909  31.123  57.742                          
HETATM 1108  H   HOH A 370      30.415  25.716  56.484                          
HETATM 1109  H   HOH A 370      30.213  24.096  56.438                          
HETATM 1110  O   HOH A 370      29.746  24.978  56.388                          
HETATM 1111  H   HOH A 371      37.179  15.046  34.105                          
HETATM 1112  H   HOH A 371      37.938  14.340  32.843                          
HETATM 1113  O   HOH A 371      38.003  14.559  33.816                          
HETATM 1114  H   HOH A 372       7.290  43.123  43.453                          
HETATM 1115  H   HOH A 372       7.521  44.640  44.013                          
HETATM 1116  O   HOH A 372       7.948  43.747  43.875                          
HETATM 1117  H   HOH A 373      42.563  46.122  38.722                          
HETATM 1118  H   HOH A 373      41.098  46.843  38.779                          
HETATM 1119  O   HOH A 373      41.576  45.965  38.769                          
HETATM 1120  H   HOH A 374       8.102   4.249  66.958                          
HETATM 1121  H   HOH A 374       6.589   3.667  67.153                          
HETATM 1122  O   HOH A 374       7.502   3.718  67.556                          
HETATM 1123  H   HOH A 375      28.548  25.094   7.299                          
HETATM 1124  H   HOH A 375      29.220  26.248   8.239                          
HETATM 1125  O   HOH A 375      28.364  25.797   7.986                          
HETATM 1126  H   HOH A 376      44.839  41.773  14.115                          
HETATM 1127  H   HOH A 376      46.079  41.440  15.124                          
HETATM 1128  O   HOH A 376      45.426  42.140  14.837                          
HETATM 1129  H   HOH A 377       5.261  39.443  56.291                          
HETATM 1130  H   HOH A 377       3.672  39.350  55.926                          
HETATM 1131  O   HOH A 377       4.343  39.304  56.665                          
HETATM 1132  H   HOH A 378       7.238  19.322  57.506                          
HETATM 1133  H   HOH A 378       5.623  19.096  57.416                          
HETATM 1134  O   HOH A 378       6.442  19.348  56.901                          
HETATM 1135  H   HOH A 379      30.038  11.168  15.749                          
HETATM 1136  H   HOH A 379      28.585  11.089  15.008                          
HETATM 1137  O   HOH A 379      29.136  11.592  15.674                          
HETATM 1138  H   HOH A 380       5.439  23.077  58.354                          
HETATM 1139  H   HOH A 380       5.678  21.657  57.582                          
HETATM 1140  O   HOH A 380       5.204  22.105  58.340                          
HETATM 1141  H   HOH A 381      46.738  36.658   8.438                          
HETATM 1142  H   HOH A 381      46.854  37.955   9.424                          
HETATM 1143  O   HOH A 381      46.342  37.547   8.668                          
HETATM 1144  H   HOH A 382       8.749  20.078  53.474                          
HETATM 1145  H   HOH A 382       7.976  18.796  52.821                          
HETATM 1146  O   HOH A 382       8.866  19.160  53.095                          
HETATM 1147  H   HOH A 383      33.034   5.339  14.428                          
HETATM 1148  H   HOH A 383      34.125   4.618  13.450                          
HETATM 1149  O   HOH A 383      33.478   5.375  13.532                          
HETATM 1150  H   HOH A 384      34.495   2.422  58.981                          
HETATM 1151  H   HOH A 384      32.994   3.058  58.900                          
HETATM 1152  O   HOH A 384      33.755   2.694  58.365                          
HETATM 1153  H   HOH A 385      26.163  47.506  47.638                          
HETATM 1154  H   HOH A 385      26.942  46.298  46.863                          
HETATM 1155  O   HOH A 385      26.888  46.821  47.713                          
HETATM 1156  H   HOH A 386      44.569  15.396  74.363                          
HETATM 1157  H   HOH A 386      43.167  14.561  74.422                          
HETATM 1158  O   HOH A 386      43.575  15.474  74.434                          
HETATM 1159  H   HOH A 387      10.569  40.020   0.458                          
HETATM 1160  H   HOH A 387      11.340  39.111   1.574                          
HETATM 1161  O   HOH A 387      11.074  39.171   0.612                          
HETATM 1162  H   HOH A 388      18.111  27.589  53.494                          
HETATM 1163  H   HOH A 388      17.352  29.035  53.463                          
HETATM 1164  O   HOH A 388      17.256  28.058  53.273                          
HETATM 1165  H   HOH A 389      12.812  36.179   5.499                          
HETATM 1166  H   HOH A 389      12.645  35.830   3.913                          
HETATM 1167  O   HOH A 389      12.959  36.516   4.569                          
HETATM 1168  H   HOH A 390      40.865  27.882  76.329                          
HETATM 1169  H   HOH A 390      41.818  26.734  75.665                          
HETATM 1170  O   HOH A 390      41.159  27.460  75.471                          
HETATM 1171  H   HOH A 391       1.312  21.320  71.562                          
HETATM 1172  H   HOH A 391       2.570  22.187  70.984                          
HETATM 1173  O   HOH A 391       1.988  21.390  70.828                          
HETATM 1174  H   HOH A 392       6.110  30.537  68.167                          
HETATM 1175  H   HOH A 392       5.230  31.632  68.999                          
HETATM 1176  O   HOH A 392       6.152  31.377  68.708                          
HETATM 1177  H   HOH A 393      43.788  40.489  73.230                          
HETATM 1178  H   HOH A 393      44.634  41.565  74.120                          
HETATM 1179  O   HOH A 393      43.720  41.288  73.828                          
HETATM 1180  H   HOH A 394      11.527  32.262  21.916                          
HETATM 1181  H   HOH A 394      12.580  32.752  23.063                          
HETATM 1182  O   HOH A 394      12.374  32.037  22.397                          
HETATM 1183  H   HOH A 395       3.136  14.603  26.813                          
HETATM 1184  H   HOH A 395       1.976  15.707  26.491                          
HETATM 1185  O   HOH A 395       2.689  15.437  27.137                          
HETATM 1186  H   HOH A 396      10.298  38.113  18.725                          
HETATM 1187  H   HOH A 396      11.373  36.883  18.749                          
HETATM 1188  O   HOH A 396      10.403  37.120  18.786                          
HETATM 1189  H   HOH A 397      32.561  17.628  41.583                          
HETATM 1190  H   HOH A 397      33.326  16.863  42.807                          
HETATM 1191  O   HOH A 397      32.549  17.444  42.566                          
HETATM 1192  H   HOH A 398      38.634  35.571  69.722                          
HETATM 1193  H   HOH A 398      39.503  34.460  68.899                          
HETATM 1194  O   HOH A 398      39.523  35.118  69.650                          
HETATM 1195  H   HOH A 399      44.689   5.604  39.729                          
HETATM 1196  H   HOH A 399      44.986   4.012  39.514                          
HETATM 1197  O   HOH A 399      45.402   4.919  39.581                          
HETATM 1198  H   HOH A 400       6.447  39.335  75.531                          
HETATM 1199  H   HOH A 400       6.860  40.900  75.748                          
HETATM 1200  O   HOH A 400       6.857  39.992  76.164                          
HETATM 1201  H   HOH A 401      20.481  26.322  49.116                          
HETATM 1202  H   HOH A 401      19.136  26.160  50.027                          
HETATM 1203  O   HOH A 401      19.810  25.672  49.473                          
HETATM 1204  H   HOH A 402      42.955  39.638  49.502                          
HETATM 1205  H   HOH A 402      43.278  38.185  48.830                          
HETATM 1206  O   HOH A 402      42.557  38.774  49.193                          
HETATM 1207  H   HOH A 403      26.584  30.469  34.068                          
HETATM 1208  H   HOH A 403      27.399  31.384  35.148                          
HETATM 1209  O   HOH A 403      26.565  30.857  34.990                          
HETATM 1210  H   HOH A 404      27.578  27.582  74.601                          
HETATM 1211  H   HOH A 404      26.730  28.860  74.040                          
HETATM 1212  O   HOH A 404      27.215  28.026  73.781                          
HETATM 1213  H   HOH A 405      31.156  42.620  61.423                          
HETATM 1214  H   HOH A 405      31.855  41.509  62.396                          
HETATM 1215  O   HOH A 405      31.151  42.216  62.339                          
HETATM 1216  H   HOH A 406       2.058  48.812   0.725                          
HETATM 1217  H   HOH A 406       3.539  48.164   0.495                          
HETATM 1218  O   HOH A 406       2.938  48.929   0.265                          
HETATM 1219  H   HOH A 407      29.882  26.502  22.228                          
HETATM 1220  H   HOH A 407      30.819  27.839  22.225                          
HETATM 1221  O   HOH A 407      30.808  26.850  22.082                          
HETATM 1222  H   HOH A 408      41.647  22.685  17.901                          
HETATM 1223  H   HOH A 408      40.222  22.336  18.617                          
HETATM 1224  O   HOH A 408      40.673  22.910  17.935                          
HETATM 1225  H   HOH A 409      40.370  17.117  38.101                          
HETATM 1226  H   HOH A 409      39.333  15.874  37.881                          
HETATM 1227  O   HOH A 409      39.813  16.426  38.562                          
HETATM 1228  H   HOH A 410      12.321  25.719  48.384                          
HETATM 1229  H   HOH A 410      13.202  26.730  49.316                          
HETATM 1230  O   HOH A 410      13.241  26.062  48.574                          
HETATM 1231  H   HOH A 411      27.295  34.534  62.119                          
HETATM 1232  H   HOH A 411      28.181  35.716  62.816                          
HETATM 1233  O   HOH A 411      27.261  35.442  62.537                          
HETATM 1234  H   HOH A 412      30.484  16.912  58.301                          
HETATM 1235  H   HOH A 412      31.775  16.341  57.481                          
HETATM 1236  O   HOH A 412      30.815  16.610  57.407                          
HETATM 1237  H   HOH A 413      40.052  21.008  50.903                          
HETATM 1238  H   HOH A 413      39.651  22.556  50.573                          
HETATM 1239  O   HOH A 413      39.468  21.774  51.169                          
HETATM 1240  H   HOH A 414      28.946   5.375  50.989                          
HETATM 1241  H   HOH A 414      30.546   5.701  50.989                          
HETATM 1242  O   HOH A 414      29.631   6.103  50.985                          
HETATM 1243  H   HOH A 415      44.870  44.431  22.424                          
HETATM 1244  H   HOH A 415      45.869  43.850  23.579                          
HETATM 1245  O   HOH A 415      45.557  43.735  22.636                          
HETATM 1246  H   HOH A 416       6.764  14.892   9.188                          
HETATM 1247  H   HOH A 416       5.810  14.016   8.193                          
HETATM 1248  O   HOH A 416       6.201  14.920   8.362                          
HETATM 1249  H   HOH A 417       8.617  45.821  35.179                          
HETATM 1250  H   HOH A 417       9.704  45.870  33.961                          
HETATM 1251  O   HOH A 417       9.393  46.323  34.796                          
HETATM 1252  H   HOH A 418      45.819   2.390  56.536                          
HETATM 1253  H   HOH A 418      45.138   0.915  56.372                          
HETATM 1254  O   HOH A 418      45.370   1.640  57.021                          
HETATM 1255  H   HOH A 419      46.481  12.249  36.669                          
HETATM 1256  H   HOH A 419      47.056  13.496  37.552                          
HETATM 1257  O   HOH A 419      47.202  12.939  36.736                          
HETATM 1258  H   HOH A 420      23.400  25.665  51.279                          
HETATM 1259  H   HOH A 420      23.835  27.173  51.728                          
HETATM 1260  O   HOH A 420      23.194  26.638  51.179                          
HETATM 1261  H   HOH A 421      44.506  25.807  46.377                          
HETATM 1262  H   HOH A 421      45.307  26.681  45.254                          
HETATM 1263  O   HOH A 421      44.407  26.372  45.558                          
HETATM 1264  H   HOH A 422       3.087  35.626  60.615                          
HETATM 1265  H   HOH A 422       4.393  36.535  60.250                          
HETATM 1266  O   HOH A 422       3.444  36.336  60.008                          
HETATM 1267  H   HOH A 423      27.215  28.951  24.144                          
HETATM 1268  H   HOH A 423      26.309  28.597  22.833                          
HETATM 1269  O   HOH A 423      26.881  28.214  23.557                          
HETATM 1270  H   HOH A 424      14.895  32.061   6.820                          
HETATM 1271  H   HOH A 424      13.748  31.284   5.956                          
HETATM 1272  O   HOH A 424      14.282  32.125   6.033                          
HETATM 1273  H   HOH A 425      41.769  25.021  74.285                          
HETATM 1274  H   HOH A 425      43.098  24.100  74.515                          
HETATM 1275  O   HOH A 425      42.749  25.036  74.484                          
HETATM 1276  H   HOH A 426      24.168  45.358  19.187                          
HETATM 1277  H   HOH A 426      25.308  44.375  18.554                          
HETATM 1278  O   HOH A 426      24.441  44.840  18.376                          
HETATM 1279  H   HOH A 427       2.320  11.418  30.183                          
HETATM 1280  H   HOH A 427       1.614  12.886  30.063                          
HETATM 1281  O   HOH A 427       1.828  12.132  30.683                          
HETATM 1282  H   HOH A 428       3.989   7.018  69.646                          
HETATM 1283  H   HOH A 428       2.888   7.618  68.598                          
HETATM 1284  O   HOH A 428       3.086   6.877  69.239                          
HETATM 1285  H   HOH A 429      32.926   4.170  52.848                          
HETATM 1286  H   HOH A 429      33.185   2.821  53.731                          
HETATM 1287  O   HOH A 429      32.568   3.266  53.083                          
HETATM 1288  H   HOH A 430      18.149   4.650  13.031                          
HETATM 1289  H   HOH A 430      18.535   3.116  13.439                          
HETATM 1290  O   HOH A 430      18.379   3.743  12.676                          
HETATM 1291  H   HOH A 431      30.186  24.646  68.642                          
HETATM 1292  H   HOH A 431      30.006  23.060  68.300                          
HETATM 1293  O   HOH A 431      30.585  23.736  68.755                          
HETATM 1294  H   HOH A 432      24.212  30.313  22.504                          
HETATM 1295  H   HOH A 432      24.166  28.690  22.335                          
HETATM 1296  O   HOH A 432      23.615  29.510  22.482                          
HETATM 1297  H   HOH A 433      47.694  49.893  65.426                          
HETATM 1298  H   HOH A 433      46.843  49.901  66.820                          
HETATM 1299  O   HOH A 433      47.703  49.627  66.390                          
HETATM 1300  H   HOH A 434      44.918  12.170  11.502                          
HETATM 1301  H   HOH A 434      44.726  10.611  11.056                          
HETATM 1302  O   HOH A 434      44.251  11.440  11.349                          
HETATM 1303  H   HOH A 435      13.288  36.041  46.208                          
HETATM 1304  H   HOH A 435      13.047  37.614  45.845                          
HETATM 1305  O   HOH A 435      13.724  36.880  45.881                          
HETATM 1306  H   HOH A 436      38.853  32.967  21.127                          
HETATM 1307  H   HOH A 436      39.301  34.312  20.316                          
HETATM 1308  O   HOH A 436      38.813  33.442  20.248                          
HETATM 1309  H   HOH A 437      19.070  19.488  68.839                          
HETATM 1310  H   HOH A 437      20.280  18.940  67.889                          
HETATM 1311  O   HOH A 437      19.857  19.755  68.283                          
HETATM 1312  H   HOH A 438      15.369  30.206  62.642                          
HETATM 1313  H   HOH A 438      13.913  30.812  62.218                          
HETATM 1314  O   HOH A 438      14.554  30.681  62.974                          
HETATM 1315  H   HOH A 439      33.984  10.499  33.289                          
HETATM 1316  H   HOH A 439      32.484  10.169  32.734                          
HETATM 1317  O   HOH A 439      33.432   9.854  32.759                          
HETATM 1318  H   HOH A 440      27.779  18.269  45.984                          
HETATM 1319  H   HOH A 440      27.046  17.691  44.644                          
HETATM 1320  O   HOH A 440      27.545  18.465  45.032                          
HETATM 1321  H   HOH A 441      39.729  10.527  48.634                          
HETATM 1322  H   HOH A 441      39.592  10.621  50.258                          
HETATM 1323  O   HOH A 441      39.252  10.166  49.435                          
HETATM 1324  H   HOH A 442      12.192   9.945  37.467                          
HETATM 1325  H   HOH A 442      12.870  11.201  38.261                          
HETATM 1326  O   HOH A 442      12.994  10.249  37.981                          
HETATM 1327  H   HOH A 443       9.675  34.310  43.955                          
HETATM 1328  H   HOH A 443      11.261  34.168  43.591                          
HETATM 1329  O   HOH A 443      10.399  34.602  43.329                          
HETATM 1330  H   HOH A 444      30.978  24.666  43.373                          
HETATM 1331  H   HOH A 444      30.928  26.296  43.280                          
HETATM 1332  O   HOH A 444      31.528  25.502  43.378                          
HETATM 1333  H   HOH A 445      44.987  13.544  47.583                          
HETATM 1334  H   HOH A 445      44.664  11.948  47.698                          
HETATM 1335  O   HOH A 445      44.604  12.828  48.167                          
HETATM 1336  H   HOH A 446      38.745  16.325  35.768                          
HETATM 1337  H   HOH A 446      39.369  17.817  35.991                          
HETATM 1338  O   HOH A 446      39.586  16.844  35.922                          
HETATM 1339  H   HOH A 447      18.457  44.615  33.792                          
HETATM 1340  H   HOH A 447      19.920  44.268  33.155                          
HETATM 1341  O   HOH A 447      19.094  43.879  33.563                          
HETATM 1342  H   HOH A 448      26.509   7.700  14.811                          
HETATM 1343  H   HOH A 448      26.109   7.523  13.237                          
HETATM 1344  O   HOH A 448      26.571   7.097  14.014                          
HETATM 1345  H   HOH A 449      13.894  19.354  38.972                          
HETATM 1346  H   HOH A 449      15.143  18.302  38.968                          
HETATM 1347  O   HOH A 449      14.878  19.255  39.117                          
HETATM 1348  H   HOH A 450      30.763   5.157  59.650                          
HETATM 1349  H   HOH A 450      32.152   6.002  59.498                          
HETATM 1350  O   HOH A 450      31.380   5.802  60.101                          
HETATM 1351  H   HOH A 451      20.630  27.121  27.249                          
HETATM 1352  H   HOH A 451      20.178  28.191  26.101                          
HETATM 1353  O   HOH A 451      20.575  27.289  26.265                          
HETATM 1354  H   HOH A 452      44.234  31.265  75.493                          
HETATM 1355  H   HOH A 452      43.532  30.582  76.800                          
HETATM 1356  O   HOH A 452      44.050  31.371  76.471                          
HETATM 1357  H   HOH A 453      18.386  26.496  61.629                          
HETATM 1358  H   HOH A 453      17.044  25.589  61.420                          
HETATM 1359  O   HOH A 453      17.903  25.883  61.003                          
HETATM 1360  H   HOH A 454      32.473  27.598  76.799                          
HETATM 1361  H   HOH A 454      31.308  27.710  75.660                          
HETATM 1362  O   HOH A 454      32.021  27.124  76.043                          
HETATM 1363  H   HOH A 455      31.812  44.387   2.856                          
HETATM 1364  H   HOH A 455      33.263  44.836   3.457                          
HETATM 1365  O   HOH A 455      32.383  45.166   3.116                          
HETATM 1366  H   HOH A 456      19.945  38.188  11.523                          
HETATM 1367  H   HOH A 456      18.563  38.180  12.394                          
HETATM 1368  O   HOH A 456      19.266  37.607  11.974                          
HETATM 1369  H   HOH A 457      33.145   9.229  41.898                          
HETATM 1370  H   HOH A 457      34.275   9.621  40.785                          
HETATM 1371  O   HOH A 457      33.299   9.465  40.938                          
HETATM 1372  H   HOH A 458      22.403  10.660  49.924                          
HETATM 1373  H   HOH A 458      22.840  11.263  51.377                          
HETATM 1374  O   HOH A 458      22.688  11.483  50.414                          
HETATM 1375  H   HOH A 459      16.932   1.624  27.211                          
HETATM 1376  H   HOH A 459      15.671   0.590  27.129                          
HETATM 1377  O   HOH A 459      16.667   0.663  27.128                          
HETATM 1378  H   HOH A 460      33.007  10.003  65.147                          
HETATM 1379  H   HOH A 460      34.527  10.293  65.667                          
HETATM 1380  O   HOH A 460      33.881   9.583  65.388                          
HETATM 1381  H   HOH A 461      32.419  22.058  26.201                          
HETATM 1382  H   HOH A 461      33.965  21.661  26.542                          
HETATM 1383  O   HOH A 461      33.031  21.314  26.468                          
HETATM 1384  H   HOH A 462      15.420  28.833  75.775                          
HETATM 1385  H   HOH A 462      14.209  29.333  76.749                          
HETATM 1386  O   HOH A 462      14.955  29.633  76.155                          
HETATM 1387  H   HOH A 463      44.651   8.803   3.656                          
HETATM 1388  H   HOH A 463      46.042   9.477   3.129                          
HETATM 1389  O   HOH A 463      45.454   8.671   3.074                          
HETATM 1390  H   HOH A 464      47.497  36.838  20.542                          
HETATM 1391  H   HOH A 464      48.541  35.827  19.797                          
HETATM 1392  O   HOH A 464      48.098  36.722  19.751                          
HETATM 1393  H   HOH A 465      15.450  46.352  44.113                          
HETATM 1394  H   HOH A 465      14.906  44.866  43.709                          
HETATM 1395  O   HOH A 465      14.635  45.782  44.005                          
HETATM 1396  H   HOH A 466      17.490   5.573   3.814                          
HETATM 1397  H   HOH A 466      17.456   3.968   4.113                          
HETATM 1398  O   HOH A 466      17.494   4.664   3.397                          
HETATM 1399  H   HOH A 467      42.020  49.361  46.926                          
HETATM 1400  H   HOH A 467      41.647  47.801  46.621                          
HETATM 1401  O   HOH A 467      42.245  48.410  47.140                          
HETATM 1402  H   HOH A 468       4.847  27.503  63.145                          
HETATM 1403  H   HOH A 468       3.617  26.591  63.710                          
HETATM 1404  O   HOH A 468       4.146  27.426  63.854                          
HETATM 1405  H   HOH A 469      12.047  44.955  19.815                          
HETATM 1406  H   HOH A 469      12.774  45.150  21.264                          
HETATM 1407  O   HOH A 469      11.929  44.877  20.805                          
HETATM 1408  H   HOH A 470      10.178  28.863  63.240                          
HETATM 1409  H   HOH A 470       9.692  30.203  62.443                          
HETATM 1410  O   HOH A 470       9.384  29.388  62.932                          
HETATM 1411  H   HOH A 471      14.850  49.347  20.715                          
HETATM 1412  H   HOH A 471      16.459  49.304  20.437                          
HETATM 1413  O   HOH A 471      15.662  49.900  20.525                          
HETATM 1414  H   HOH A 472      11.781  27.147   5.840                          
HETATM 1415  H   HOH A 472      12.889  27.745   6.881                          
HETATM 1416  O   HOH A 472      11.912  27.676   6.679                          
HETATM 1417  H   HOH A 473      26.694  20.760   0.434                          
HETATM 1418  H   HOH A 473      26.167  19.688   1.547                          
HETATM 1419  O   HOH A 473      26.184  20.653   1.288                          
HETATM 1420  H   HOH A 474      48.261  29.417   4.136                          
HETATM 1421  H   HOH A 474      46.648  29.666   4.085                          
HETATM 1422  O   HOH A 474      47.367  28.971   4.102                          
HETATM 1423  H   HOH A 475       6.176   5.970  44.513                          
HETATM 1424  H   HOH A 475       6.126   4.549  45.317                          
HETATM 1425  O   HOH A 475       6.728   5.247  44.929                          
HETATM 1426  H   HOH A 476      14.488   9.328  56.574                          
HETATM 1427  H   HOH A 476      14.101  10.914  56.575                          
HETATM 1428  O   HOH A 476      13.735   9.984  56.539                          
HETATM 1429  H   HOH A 477      30.935  45.509   7.381                          
HETATM 1430  H   HOH A 477      30.896  46.767   8.421                          
HETATM 1431  O   HOH A 477      31.175  45.815   8.302                          
HETATM 1432  H   HOH A 478      39.274  42.393  55.028                          
HETATM 1433  H   HOH A 478      38.492  43.825  54.956                          
HETATM 1434  O   HOH A 478      39.388  43.387  55.011                          
HETATM 1435  H   HOH A 479      11.667  16.695  66.015                          
HETATM 1436  H   HOH A 479      12.719  15.496  65.663                          
HETATM 1437  O   HOH A 479      11.838  15.905  65.426                          
HETATM 1438  H   HOH A 480      34.355   4.275  15.829                          
HETATM 1439  H   HOH A 480      35.584   4.135  16.895                          
HETATM 1440  O   HOH A 480      35.319   4.032  15.937                          
HETATM 1441  H   HOH A 481      42.658   0.884  56.674                          
HETATM 1442  H   HOH A 481      41.382   1.016  55.665                          
HETATM 1443  O   HOH A 481      41.960   0.376  56.169                          
HETATM 1444  H   HOH A 482      20.715  16.271  30.048                          
HETATM 1445  H   HOH A 482      19.331  16.881  30.663                          
HETATM 1446  O   HOH A 482      19.728  16.134  30.130                          
HETATM 1447  H   HOH A 483      24.113  23.728  56.502                          
HETATM 1448  H   HOH A 483      24.320  25.310  56.153                          
HETATM 1449  O   HOH A 483      24.760  24.491  56.519                          
HETATM 1450  H   HOH A 484      15.200  38.775  16.103                          
HETATM 1451  H   HOH A 484      15.253  39.130  14.510                          
HETATM 1452  O   HOH A 484      15.114  39.506  15.426                          
HETATM 1453  H   HOH A 485      13.169  34.069   1.638                          
HETATM 1454  H   HOH A 485      13.258  32.523   2.157                          
HETATM 1455  O   HOH A 485      13.669  33.432   2.224                          
HETATM 1456  H   HOH A 486      39.588  43.685   6.487                          
HETATM 1457  H   HOH A 486      40.859  44.046   7.446                          
HETATM 1458  O   HOH A 486      40.341  43.303   7.023                          
HETATM 1459  H   HOH A 487      44.467  16.163  16.204                          
HETATM 1460  H   HOH A 487      43.878  17.569  16.789                          
HETATM 1461  O   HOH A 487      44.660  17.134  16.345                          
HETATM 1462  H   HOH A 488      42.968   2.962  36.831                          
HETATM 1463  H   HOH A 488      42.847   4.512  37.330                          
HETATM 1464  O   HOH A 488      42.335   3.681  37.118                          
HETATM 1465  H   HOH A 489      30.506   2.088  46.498                          
HETATM 1466  H   HOH A 489      31.501   0.914  45.952                          
HETATM 1467  O   HOH A 489      30.619   1.101  46.382                          
HETATM 1468  H   HOH A 490      30.357  31.449  56.790                          
HETATM 1469  H   HOH A 490      30.393  32.856  57.618                          
HETATM 1470  O   HOH A 490      29.873  32.306  56.966                          
HETATM 1471  H   HOH A 491      29.755  17.380  10.484                          
HETATM 1472  H   HOH A 491      29.001  17.131  11.911                          
HETATM 1473  O   HOH A 491      29.822  17.498  11.475                          
HETATM 1474  H   HOH A 492      40.104  22.124  21.404                          
HETATM 1475  H   HOH A 492      38.499  22.423  21.416                          
HETATM 1476  O   HOH A 492      39.195  21.707  21.378                          
HETATM 1477  H   HOH A 493      24.772  27.910  47.263                          
HETATM 1478  H   HOH A 493      23.991  28.279  45.878                          
HETATM 1479  O   HOH A 493      24.847  28.379  46.383                          
HETATM 1480  H   HOH A 494      49.889  28.226  34.956                          
HETATM 1481  H   HOH A 494      49.896  26.815  35.779                          
HETATM 1482  O   HOH A 494      49.362  27.632  35.564                          
HETATM 1483  H   HOH A 495      19.142  24.446  38.265                          
HETATM 1484  H   HOH A 495      18.242  25.808  38.303                          
HETATM 1485  O   HOH A 495      18.276  24.844  38.567                          
HETATM 1486  H   HOH A 496      44.196  11.991  21.434                          
HETATM 1487  H   HOH A 496      43.816  10.408  21.569                          
HETATM 1488  O   HOH A 496      43.454  11.340  21.599                          
HETATM 1489  H   HOH A 497      17.462  35.813  23.567                          
HETATM 1490  H   HOH A 497      17.244  36.556  22.129                          
HETATM 1491  O   HOH A 497      17.749  36.579  22.991                          
HETATM 1492  H   HOH A 498      25.086   4.796  69.341                          
HETATM 1493  H   HOH A 498      24.029   3.931  70.236                          
HETATM 1494  O   HOH A 498      24.395   4.844  70.063                          
HETATM 1495  H   HOH A 499       2.456  17.514  43.374                          
HETATM 1496  H   HOH A 499       0.869  17.134  43.410                          
HETATM 1497  O   HOH A 499       1.795  16.764  43.356                          
HETATM 1498  H   HOH A 500      49.713  41.038  48.899                          
HETATM 1499  H   HOH A 500      48.569  39.876  48.982                          
HETATM 1500  O   HOH A 500      49.552  40.052  48.948                          
HETATM 1501  H   HOH A 501      47.493  23.448  61.537                          
HETATM 1502  H   HOH A 501      48.762  23.378  62.562                          
HETATM 1503  O   HOH A 501      48.007  22.860  62.162                          
HETATM 1504  H   HOH A 502      31.655  20.861  38.646                          
HETATM 1505  H   HOH A 502      32.731  19.762  38.099                          
HETATM 1506  O   HOH A 502      31.897  19.891  38.633                          
HETATM 1507  H   HOH A 503      20.649  36.938   6.689                          
HETATM 1508  H   HOH A 503      20.639  35.711   5.611                          
HETATM 1509  O   HOH A 503      20.400  36.671   5.758                          
HETATM 1510  H   HOH A 504      10.812  20.287  74.497                          
HETATM 1511  H   HOH A 504      10.642  19.330  73.184                          
HETATM 1512  O   HOH A 504      11.288  19.675  73.865                          
HETATM 1513  H   HOH A 505       1.350  34.558  22.508                          
HETATM 1514  H   HOH A 505       0.429  33.210  22.507                          
HETATM 1515  O   HOH A 505       0.414  34.209  22.467                          
HETATM 1516  H   HOH A 506      46.389  21.521  37.390                          
HETATM 1517  H   HOH A 506      47.763  21.679  38.259                          
HETATM 1518  O   HOH A 506      47.286  21.121  37.581                          
HETATM 1519  H   HOH A 507      28.563  25.500  12.371                          
HETATM 1520  H   HOH A 507      27.228  26.127  11.670                          
HETATM 1521  O   HOH A 507      27.654  25.882  12.540                          
HETATM 1522  H   HOH A 508      35.915  43.012  61.266                          
HETATM 1523  H   HOH A 508      35.800  41.457  61.753                          
HETATM 1524  O   HOH A 508      35.444  42.382  61.884                          
HETATM 1525  H   HOH A 509      22.904  39.171   2.385                          
HETATM 1526  H   HOH A 509      23.458  40.707   2.394                          
HETATM 1527  O   HOH A 509      23.724  39.744   2.396                          
HETATM 1528  H   HOH A 510      45.919  26.511  38.585                          
HETATM 1529  H   HOH A 510      46.295  27.341  39.940                          
HETATM 1530  O   HOH A 510      45.711  26.627  39.557                          
HETATM 1531  H   HOH A 511      47.013  32.990  51.025                          
HETATM 1532  H   HOH A 511      45.837  32.392  51.988                          
HETATM 1533  O   HOH A 511      46.288  33.226  51.673                          
HETATM 1534  H   HOH A 512      34.002   1.864  18.283                          
HETATM 1535  H   HOH A 512      35.086   1.622  17.086                          
HETATM 1536  O   HOH A 512      34.963   1.682  18.076                          
HETATM 1537  H   HOH A 513       9.342  46.840  28.387                          
HETATM 1538  H   HOH A 513      10.182  47.708  27.288                          
HETATM 1539  O   HOH A 513       9.272  47.391  27.555                          
HETATM 1540  H   HOH A 514      10.833  41.710  54.564                          
HETATM 1541  H   HOH A 514      10.707  40.146  54.113                          
HETATM 1542  O   HOH A 514      10.225  41.020  54.172                          
HETATM 1543  H   HOH A 515      31.715  49.740  15.296                          
HETATM 1544  H   HOH A 515      31.607  48.125  15.075                          
HETATM 1545  O   HOH A 515      31.650  49.011  14.614                          
HETATM 1546  H   HOH A 516      49.903  47.045  69.955                          
HETATM 1547  H   HOH A 516      49.904  47.108  68.323                          
HETATM 1548  O   HOH A 516      49.530  46.637  69.121                          
HETATM 1549  H   HOH A 517      12.914   7.800  75.031                          
HETATM 1550  H   HOH A 517      11.430   8.475  74.930                          
HETATM 1551  O   HOH A 517      12.254   8.396  75.490                          
HETATM 1552  H   HOH A 518       3.025  28.587  61.137                          
HETATM 1553  H   HOH A 518       4.483  29.313  61.257                          
HETATM 1554  O   HOH A 518       3.768  28.830  61.761                          
HETATM 1555  H   HOH A 519       0.100   9.487  34.238                          
HETATM 1556  H   HOH A 519       0.145   7.880  34.528                          
HETATM 1557  O   HOH A 519       0.210   8.584  33.821                          
HETATM 1558  H   HOH A 520      31.307  12.638  35.410                          
HETATM 1559  H   HOH A 520      31.918  11.256  34.790                          
HETATM 1560  O   HOH A 520      31.558  11.691  35.614                          
HETATM 1561  H   HOH A 521       8.915  48.281  42.348                          
HETATM 1562  H   HOH A 521      10.305  48.248  41.492                          
HETATM 1563  O   HOH A 521       9.550  48.826  41.801                          
HETATM 1564  H   HOH A 522      13.003   9.612  62.944                          
HETATM 1565  H   HOH A 522      13.479  10.341  61.562                          
HETATM 1566  O   HOH A 522      13.721   9.656  62.248                          
HETATM 1567  H   HOH A 523      23.516  19.040  53.176                          
HETATM 1568  H   HOH A 523      24.472  20.207  52.550                          
HETATM 1569  O   HOH A 523      24.394  19.511  53.263                          
HETATM 1570  H   HOH A 524      23.827  28.916  53.071                          
HETATM 1571  H   HOH A 524      22.871  30.191  52.719                          
HETATM 1572  O   HOH A 524      23.452  29.476  52.333                          
HETATM 1573  H   HOH A 525      30.682  25.150  58.984                          
HETATM 1574  H   HOH A 525      31.703  25.510  60.207                          
HETATM 1575  O   HOH A 525      30.752  25.541  59.902                          
HETATM 1576  H   HOH A 526      23.751   8.865  12.028                          
HETATM 1577  H   HOH A 526      22.603   7.726  12.260                          
HETATM 1578  O   HOH A 526      22.798   8.706  12.289                          
HETATM 1579  H   HOH A 527      21.400   5.579  10.743                          
HETATM 1580  H   HOH A 527      21.681   4.089  10.135                          
HETATM 1581  O   HOH A 527      20.998   4.680  10.563                          
HETATM 1582  H   HOH A 528      20.208  45.030  12.028                          
HETATM 1583  H   HOH A 528      21.612  45.629  11.447                          
HETATM 1584  O   HOH A 528      21.197  45.076  12.169                          
HETATM 1585  H   HOH A 529      30.501  37.993  19.973                          
HETATM 1586  H   HOH A 529      31.512  36.711  19.970                          
HETATM 1587  O   HOH A 529      30.554  36.994  19.970                          
HETATM 1588  H   HOH A 530      10.309   3.907  34.064                          
HETATM 1589  H   HOH A 530      10.946   2.658  33.227                          
HETATM 1590  O   HOH A 530      10.649   2.969  34.129                          
HETATM 1591  H   HOH A 531      34.328  14.677  65.646                          
HETATM 1592  H   HOH A 531      35.658  13.779  65.949                          
HETATM 1593  O   HOH A 531      35.177  14.318  65.258                          
HETATM 1594  H   HOH A 532      41.191  20.535  17.807                          
HETATM 1595  H   HOH A 532      40.752  18.991  17.507                          
HETATM 1596  O   HOH A 532      41.463  19.679  17.366                          
HETATM 1597  H   HOH A 533      17.070  30.419  50.887                          
HETATM 1598  H   HOH A 533      16.511  31.952  50.850                          
HETATM 1599  O   HOH A 533      16.300  31.013  51.117                          
HETATM 1600  H   HOH A 534      23.891   3.501  51.934                          
HETATM 1601  H   HOH A 534      22.672   2.455  51.642                          
HETATM 1602  O   HOH A 534      23.614   2.541  51.964                          
HETATM 1603  H   HOH A 535      40.662   6.400  52.523                          
HETATM 1604  H   HOH A 535      40.215   7.955  52.751                          
HETATM 1605  O   HOH A 535      40.963   7.353  52.474                          
HETATM 1606  H   HOH A 536      41.861   1.157  14.022                          
HETATM 1607  H   HOH A 536      43.048   2.277  13.967                          
HETATM 1608  O   HOH A 536      42.851   1.297  13.980                          
HETATM 1609  H   HOH A 537      21.637   0.922  45.741                          
HETATM 1610  H   HOH A 537      23.135   0.287  45.600                          
HETATM 1611  O   HOH A 537      22.157   0.100  45.508                          
HETATM 1612  H   HOH A 538      44.144  43.646  47.561                          
HETATM 1613  H   HOH A 538      45.554  44.457  47.421                          
HETATM 1614  O   HOH A 538      44.621  44.499  47.776                          
HETATM 1615  H   HOH A 539      43.726   2.148   7.785                          
HETATM 1616  H   HOH A 539      44.017   3.512   8.636                          
HETATM 1617  O   HOH A 539      44.045   2.513   8.661                          
HETATM 1618  H   HOH A 540      31.475  47.129  18.594                          
HETATM 1619  H   HOH A 540      31.521  46.257  17.213                          
HETATM 1620  O   HOH A 540      30.933  46.783  17.827                          
HETATM 1621  H   HOH A 541      24.435  32.985  33.758                          
HETATM 1622  H   HOH A 541      24.544  31.364  33.916                          
HETATM 1623  O   HOH A 541      23.914  32.136  33.843                          
HETATM 1624  H   HOH A 542      47.277  34.682  69.454                          
HETATM 1625  H   HOH A 542      45.922  33.828  69.773                          
HETATM 1626  O   HOH A 542      46.366  34.440  69.120                          
HETATM 1627  H   HOH A 543       0.429  14.143  26.525                          
HETATM 1628  H   HOH A 543       0.102  15.343  27.584                          
HETATM 1629  O   HOH A 543       0.100  14.353  27.446                          
HETATM 1630  H   HOH A 544      21.835  24.397  61.007                          
HETATM 1631  H   HOH A 544      22.054  25.454  59.782                          
HETATM 1632  O   HOH A 544      22.451  25.083  60.620                          
HETATM 1633  H   HOH A 545      21.299  44.842  22.497                          
HETATM 1634  H   HOH A 545      22.896  45.184  22.466                          
HETATM 1635  O   HOH A 545      22.219  44.449  22.475                          
HETATM 1636  H   HOH A 546       6.654   1.558  69.767                          
HETATM 1637  H   HOH A 546       8.085   1.271  69.033                          
HETATM 1638  O   HOH A 546       7.223   1.774  68.973                          
HETATM 1639  H   HOH A 547      11.535  44.384  12.805                          
HETATM 1640  H   HOH A 547      11.213  43.942  14.344                          
HETATM 1641  O   HOH A 547      11.254  43.628  13.396                          
HETATM 1642  H   HOH A 548      45.460  26.802  52.542                          
HETATM 1643  H   HOH A 548      45.032  28.279  53.091                          
HETATM 1644  O   HOH A 548      44.696  27.370  52.849                          
HETATM 1645  H   HOH A 549      18.937  39.172  58.292                          
HETATM 1646  H   HOH A 549      17.329  39.085  58.564                          
HETATM 1647  O   HOH A 549      18.113  39.701  58.492                          
HETATM 1648  H   HOH A 550      12.477  31.775  33.744                          
HETATM 1649  H   HOH A 550      13.916  31.381  34.408                          
HETATM 1650  O   HOH A 550      12.983  31.067  34.237                          
HETATM 1651  H   HOH A 551       9.618  10.822  51.608                          
HETATM 1652  H   HOH A 551       7.985  10.838  51.630                          
HETATM 1653  O   HOH A 551       8.806  11.406  51.578                          
HETATM 1654  H   HOH A 552      12.475  14.894  25.718                          
HETATM 1655  H   HOH A 552      12.957  16.361  26.250                          
HETATM 1656  O   HOH A 552      13.267  15.458  25.953                          
HETATM 1657  H   HOH A 553      34.485  41.940  55.126                          
HETATM 1658  H   HOH A 553      33.170  42.908  55.132                          
HETATM 1659  O   HOH A 553      34.116  42.820  54.824                          
HETATM 1660  H   HOH A 554      33.210  30.403  70.492                          
HETATM 1661  H   HOH A 554      32.468  29.003  70.889                          
HETATM 1662  O   HOH A 554      33.252  29.406  70.418                          
HETATM 1663  H   HOH A 555      47.859  29.102  74.432                          
HETATM 1664  H   HOH A 555      46.707  29.908  75.262                          
HETATM 1665  O   HOH A 555      47.673  29.901  75.004                          
HETATM 1666  H   HOH A 556      20.479  30.170  64.697                          
HETATM 1667  H   HOH A 556      21.651  29.174  64.148                          
HETATM 1668  O   HOH A 556      21.458  30.085  64.510                          
HETATM 1669  H   HOH A 557      40.323  20.225  43.754                          
HETATM 1670  H   HOH A 557      41.529  21.011  44.525                          
HETATM 1671  O   HOH A 557      41.287  20.184  44.020                          
HETATM 1672  H   HOH A 558      34.814  39.937  14.620                          
HETATM 1673  H   HOH A 558      35.931  38.783  14.917                          
HETATM 1674  O   HOH A 558      35.520  39.628  15.258                          
HETATM 1675  H   HOH A 559       9.341  32.093  21.731                          
HETATM 1676  H   HOH A 559       9.294  31.265  20.324                          
HETATM 1677  O   HOH A 559       8.871  31.370  21.223                          
HETATM 1678  H   HOH A 560      38.146  23.300  54.756                          
HETATM 1679  H   HOH A 560      39.226  22.748  53.662                          
HETATM 1680  O   HOH A 560      38.623  22.489  54.416                          
HETATM 1681  H   HOH A 561      30.310   3.315  35.011                          
HETATM 1682  H   HOH A 561      29.453   2.055  34.426                          
HETATM 1683  O   HOH A 561      29.396   2.919  34.924                          
HETATM 1684  H   HOH A 562      19.169  32.594  44.876                          
HETATM 1685  H   HOH A 562      17.788  33.218  45.483                          
HETATM 1686  O   HOH A 562      18.709  33.435  45.161                          
HETATM 1687  H   HOH A 563      39.822  47.680  19.056                          
HETATM 1688  H   HOH A 563      40.123  46.426  18.055                          
HETATM 1689  O   HOH A 563      39.436  47.091  18.346                          
HETATM 1690  H   HOH A 564      49.098  16.805  18.983                          
HETATM 1691  H   HOH A 564      47.777  17.680  19.374                          
HETATM 1692  O   HOH A 564      48.593  17.647  18.798                          
HETATM 1693  H   HOH A 565      38.364  19.425  42.610                          
HETATM 1694  H   HOH A 565      39.554  18.674  41.781                          
HETATM 1695  O   HOH A 565      38.927  19.452  41.784                          
HETATM 1696  H   HOH A 566      48.383  19.261  23.504                          
HETATM 1697  H   HOH A 566      49.900  18.657  23.508                          
HETATM 1698  O   HOH A 566      48.934  18.434  23.385                          
HETATM 1699  H   HOH A 567      39.315   6.345  50.542                          
HETATM 1700  H   HOH A 567      39.227   7.975  50.570                          
HETATM 1701  O   HOH A 567      38.890   7.133  50.989                          
HETATM 1702  H   HOH A 568      48.230  27.050  63.333                          
HETATM 1703  H   HOH A 568      49.170  27.646  64.528                          
HETATM 1704  O   HOH A 568      48.971  26.840  63.972                          
HETATM 1705  H   HOH A 569      29.548  32.862  62.156                          
HETATM 1706  H   HOH A 569      28.703  32.871  60.758                          
HETATM 1707  O   HOH A 569      28.794  32.437  61.654                          
HETATM 1708  H   HOH A 570      41.462   7.469   2.440                          
HETATM 1709  H   HOH A 570      42.403   6.464   3.318                          
HETATM 1710  O   HOH A 570      41.730   6.516   2.581                          
HETATM 1711  H   HOH A 571      19.742   0.102  53.386                          
HETATM 1712  H   HOH A 571      18.122   0.208  53.562                          
HETATM 1713  O   HOH A 571      18.979   0.722  53.568                          
HETATM 1714  H   HOH A 572      48.558  25.578  55.719                          
HETATM 1715  H   HOH A 572      48.105  25.280  54.178                          
HETATM 1716  O   HOH A 572      47.789  25.340  55.125                          
HETATM 1717  H   HOH A 573      42.682   1.266  49.046                          
HETATM 1718  H   HOH A 573      43.188   0.100  50.071                          
HETATM 1719  O   HOH A 573      43.419   0.981  49.659                          
HETATM 1720  H   HOH A 574      41.994   0.617  52.474                          
HETATM 1721  H   HOH A 574      42.151   2.019  51.652                          
HETATM 1722  O   HOH A 574      41.647   1.158  51.708                          
HETATM 1723  H   HOH A 575       2.541  46.720  47.907                          
HETATM 1724  H   HOH A 575       1.180  45.817  47.881                          
HETATM 1725  O   HOH A 575       2.157  45.815  48.092                          
HETATM 1726  H   HOH A 576      49.803  39.781   2.583                          
HETATM 1727  H   HOH A 576      49.899  38.222   3.061                          
HETATM 1728  O   HOH A 576      49.289  38.932   2.708                          
HETATM 1729  H   HOH A 577      37.024   6.994  59.745                          
HETATM 1730  H   HOH A 577      36.245   8.284  60.373                          
HETATM 1731  O   HOH A 577      37.073   7.980  59.904                          
HETATM 1732  H   HOH A 578      32.761  11.903  14.411                          
HETATM 1733  H   HOH A 578      31.262  12.538  14.539                          
HETATM 1734  O   HOH A 578      31.786  11.690  14.469                          
HETATM 1735  H   HOH A 579      24.826  19.634  46.558                          
HETATM 1736  H   HOH A 579      25.814  20.853  47.013                          
HETATM 1737  O   HOH A 579      25.768  19.971  46.545                          
HETATM 1738  H   HOH A 580      37.230  43.646  52.823                          
HETATM 1739  H   HOH A 580      38.843  43.899  52.786                          
HETATM 1740  O   HOH A 580      38.127  43.203  52.812                          
HETATM 1741  H   HOH A 581      14.159  46.834  23.403                          
HETATM 1742  H   HOH A 581      13.299  47.545  24.595                          
HETATM 1743  O   HOH A 581      14.190  47.167  24.345                          
HETATM 1744  H   HOH A 582      17.546  38.304  24.899                          
HETATM 1745  H   HOH A 582      17.000  39.820  24.627                          
HETATM 1746  O   HOH A 582      16.825  38.964  25.114                          
HETATM 1747  H   HOH A 583      38.513  26.839  19.057                          
HETATM 1748  H   HOH A 583      38.891  28.182  19.906                          
HETATM 1749  O   HOH A 583      38.270  27.795  19.225                          
HETATM 1750  H   HOH A 584       9.159  12.634  21.334                          
HETATM 1751  H   HOH A 584       8.035  12.181  22.427                          
HETATM 1752  O   HOH A 584       8.290  12.882  21.762                          
HETATM 1753  H   HOH A 585      24.590  38.398  14.028                          
HETATM 1754  H   HOH A 585      25.661  37.319  13.431                          
HETATM 1755  O   HOH A 585      25.473  37.953  14.180                          
HETATM 1756  H   HOH A 586      16.436  31.800  38.021                          
HETATM 1757  H   HOH A 586      14.816  31.736  38.214                          
HETATM 1758  O   HOH A 586      15.643  31.193  38.069                          
HETATM 1759  H   HOH A 587      21.128  49.412  34.568                          
HETATM 1760  H   HOH A 587      19.728  49.364  35.408                          
HETATM 1761  O   HOH A 587      20.402  48.816  34.914                          
HETATM 1762  H   HOH A 588      44.858  26.713   7.662                          
HETATM 1763  H   HOH A 588      44.980  25.183   7.105                          
HETATM 1764  O   HOH A 588      45.485  26.024   7.300                          
HETATM 1765  H   HOH A 589      14.024  26.617  32.565                          
HETATM 1766  H   HOH A 589      14.694  25.991  31.214                          
HETATM 1767  O   HOH A 589      14.492  25.823  32.178                          
HETATM 1768  H   HOH A 590      48.485  26.792  33.647                          
HETATM 1769  H   HOH A 590      49.446  25.718  32.878                          
HETATM 1770  O   HOH A 590      48.506  26.042  32.986                          
HETATM 1771  H   HOH A 591      22.519  38.701  57.398                          
HETATM 1772  H   HOH A 591      21.031  38.104  57.708                          
HETATM 1773  O   HOH A 591      21.857  37.990  57.158                          
HETATM 1774  H   HOH A 592       1.643  22.023  25.479                          
HETATM 1775  H   HOH A 592       0.135  21.716  26.024                          
HETATM 1776  O   HOH A 592       0.925  22.323  26.107                          
HETATM 1777  H   HOH A 593      30.229   7.730  49.156                          
HETATM 1778  H   HOH A 593      29.480   7.025  47.888                          
HETATM 1779  O   HOH A 593      29.400   7.258  48.857                          
HETATM 1780  H   HOH A 594      13.785  28.191  35.590                          
HETATM 1781  H   HOH A 594      12.233  28.686  35.486                          
HETATM 1782  O   HOH A 594      13.187  28.975  35.422                          
HETATM 1783  H   HOH A 595      10.339  11.693  66.184                          
HETATM 1784  H   HOH A 595      10.745  12.688  67.413                          
HETATM 1785  O   HOH A 595      11.077  12.233  66.588                          
HETATM 1786  H   HOH A 596      11.201  37.717  30.907                          
HETATM 1787  H   HOH A 596       9.688  37.174  31.192                          
HETATM 1788  O   HOH A 596      10.541  37.473  31.618                          
HETATM 1789  H   HOH A 597      46.121  19.974  29.891                          
HETATM 1790  H   HOH A 597      45.323  19.335  28.618                          
HETATM 1791  O   HOH A 597      46.178  19.323  29.134                          
HETATM 1792  H   HOH A 598      21.812  11.579  25.318                          
HETATM 1793  H   HOH A 598      23.044  12.613  25.036                          
HETATM 1794  O   HOH A 598      22.803  11.659  25.210                          
HETATM 1795  H   HOH A 599      47.696   3.151  12.559                          
HETATM 1796  H   HOH A 599      46.214   3.359  13.214                          
HETATM 1797  O   HOH A 599      46.991   2.735  13.134                          
HETATM 1798  H   HOH A 600      35.315  35.342  25.995                          
HETATM 1799  H   HOH A 600      35.822  33.802  26.193                          
HETATM 1800  O   HOH A 600      35.478  34.469  25.534                          
HETATM 1801  H   HOH A 601      41.416   9.715  67.966                          
HETATM 1802  H   HOH A 601      40.340  10.107  66.802                          
HETATM 1803  O   HOH A 601      41.080   9.484  67.052                          
HETATM 1804  H   HOH A 602       8.349   6.133  22.318                          
HETATM 1805  H   HOH A 602       9.340   7.347  21.858                          
HETATM 1806  O   HOH A 602       9.166   6.365  21.790                          
HETATM 1807  H   HOH A 603      31.066  48.385  41.660                          
HETATM 1808  H   HOH A 603      31.488  46.871  42.103                          
HETATM 1809  O   HOH A 603      31.827  47.795  41.930                          
HETATM 1810  H   HOH A 604      47.643  39.802  34.573                          
HETATM 1811  H   HOH A 604      49.019  40.607  34.925                          
HETATM 1812  O   HOH A 604      48.618  39.704  34.776                          
HETATM 1813  H   HOH A 605      47.649  20.708   0.247                          
HETATM 1814  H   HOH A 605      48.234  19.191   0.100                          
HETATM 1815  O   HOH A 605      47.465  19.741   0.424                          
HETATM 1816  H   HOH A 606      32.834   5.677  50.012                          
HETATM 1817  H   HOH A 606      34.045   6.767  49.898                          
HETATM 1818  O   HOH A 606      33.827   5.795  49.977                          
HETATM 1819  H   HOH A 607      37.039  16.731  75.488                          
HETATM 1820  H   HOH A 607      35.767  17.180  76.407                          
HETATM 1821  O   HOH A 607      36.680  16.774  76.420                          
HETATM 1822  H   HOH A 608      14.795  40.102  59.459                          
HETATM 1823  H   HOH A 608      16.263  40.655  59.911                          
HETATM 1824  O   HOH A 608      15.654  39.863  59.911                          
HETATM 1825  H   HOH A 609      25.697  41.476  61.608                          
HETATM 1826  H   HOH A 609      26.793  40.265  61.617                          
HETATM 1827  O   HOH A 609      26.539  41.133  61.192                          
HETATM 1828  H   HOH A 610      27.074  43.993  24.099                          
HETATM 1829  H   HOH A 610      27.807  42.661  23.505                          
HETATM 1830  O   HOH A 610      27.346  43.052  24.300                          
HETATM 1831  H   HOH A 611      35.014   1.266  72.927                          
HETATM 1832  H   HOH A 611      34.512   2.815  72.806                          
HETATM 1833  O   HOH A 611      34.389   1.888  72.454                          
HETATM 1834  H   HOH A 612       0.127  38.781  68.631                          
HETATM 1835  H   HOH A 612       0.633  38.860  70.182                          
HETATM 1836  O   HOH A 612       0.100  39.320  69.473                          
HETATM 1837  H   HOH A 613       6.204   5.746  22.618                          
HETATM 1838  H   HOH A 613       4.881   6.683  22.813                          
HETATM 1839  O   HOH A 613       5.204   5.752  22.646                          
HETATM 1840  H   HOH A 614      35.437  27.148   6.556                          
HETATM 1841  H   HOH A 614      36.299  26.599   5.282                          
HETATM 1842  O   HOH A 614      35.689  26.336   6.029                          
HETATM 1843  H   HOH A 615      40.750  39.753   4.560                          
HETATM 1844  H   HOH A 615      41.542  39.102   5.831                          
HETATM 1845  O   HOH A 615      41.185  38.925   4.915                          
HETATM 1846  H   HOH A 616      29.525  39.559  48.254                          
HETATM 1847  H   HOH A 616      30.045  38.085  47.781                          
HETATM 1848  O   HOH A 616      29.267  38.599  48.141                          
HETATM 1849  H   HOH A 617       9.713  41.462  10.862                          
HETATM 1850  H   HOH A 617      10.498  42.724  11.538                          
HETATM 1851  O   HOH A 617       9.657  42.184  11.552                          
HETATM 1852  H   HOH A 618       3.544  29.253  13.428                          
HETATM 1853  H   HOH A 618       5.124  28.947  13.148                          
HETATM 1854  O   HOH A 618       4.466  29.641  13.438                          
HETATM 1855  H   HOH A 619      20.445  24.035   3.667                          
HETATM 1856  H   HOH A 619      18.880  23.738   3.308                          
HETATM 1857  O   HOH A 619      19.685  24.279   3.065                          
HETATM 1858  H   HOH A 620      19.172  42.233  27.243                          
HETATM 1859  H   HOH A 620      19.942  43.670  27.138                          
HETATM 1860  O   HOH A 620      20.066  42.682  27.223                          
HETATM 1861  H   HOH A 621      49.900   6.579  75.189                          
HETATM 1862  H   HOH A 621      48.306   6.917  75.293                          
HETATM 1863  O   HOH A 621      49.223   7.312  75.266                          
HETATM 1864  H   HOH A 622       9.176  48.154  71.487                          
HETATM 1865  H   HOH A 622       8.482  47.674  72.885                          
HETATM 1866  O   HOH A 622       8.671  48.458  72.295                          
HETATM 1867  H   HOH A 623      18.323  38.229  76.215                          
HETATM 1868  H   HOH A 623      18.244  39.807  75.800                          
HETATM 1869  O   HOH A 623      18.628  39.152  76.450                          
HETATM 1870  H   HOH A 624       1.977   9.676  66.552                          
HETATM 1871  H   HOH A 624       3.394  10.487  66.582                          
HETATM 1872  O   HOH A 624       2.815   9.838  67.074                          
HETATM 1873  H   HOH A 625      19.326   6.380  71.207                          
HETATM 1874  H   HOH A 625      20.857   5.865  70.969                          
HETATM 1875  O   HOH A 625      19.892   5.627  70.869                          
HETATM 1876  H   HOH A 626      11.168  34.776  32.483                          
HETATM 1877  H   HOH A 626      10.452  35.116  31.055                          
HETATM 1878  O   HOH A 626      11.189  35.372  31.680                          
HETATM 1879  H   HOH A 627       8.713  22.656  19.872                          
HETATM 1880  H   HOH A 627       8.847  21.374  20.874                          
HETATM 1881  O   HOH A 627       8.410  21.719  20.044                          
HETATM 1882  H   HOH A 628       6.995  24.825  67.050                          
HETATM 1883  H   HOH A 628       6.556  25.083  65.499                          
HETATM 1884  O   HOH A 628       6.412  24.507  66.303                          
HETATM 1885  H   HOH A 629      41.685  29.233  62.185                          
HETATM 1886  H   HOH A 629      40.312  29.614  61.387                          
HETATM 1887  O   HOH A 629      40.747  28.946  61.989                          
HETATM 1888  H   HOH A 630      47.781   3.492  23.638                          
HETATM 1889  H   HOH A 630      46.544   2.945  24.552                          
HETATM 1890  O   HOH A 630      47.201   2.703  23.839                          
HETATM 1891  H   HOH A 631       9.253  33.701  32.351                          
HETATM 1892  H   HOH A 631       7.767  33.867  33.006                          
HETATM 1893  O   HOH A 631       8.452  33.210  32.694                          
HETATM 1894  H   HOH A 632      36.415   5.995  32.831                          
HETATM 1895  H   HOH A 632      35.076   6.620  32.135                          
HETATM 1896  O   HOH A 632      36.037   6.789  32.353                          
HETATM 1897  H   HOH A 633      28.569   9.155   6.940                          
HETATM 1898  H   HOH A 633      29.422   9.480   5.587                          
HETATM 1899  O   HOH A 633      28.511   9.484   5.998                          
HETATM 1900  H   HOH A 634      43.585  41.700  50.332                          
HETATM 1901  H   HOH A 634      41.993  42.002  50.539                          
HETATM 1902  O   HOH A 634      42.918  42.307  50.765                          
HETATM 1903  H   HOH A 635      37.005  35.909   9.304                          
HETATM 1904  H   HOH A 635      37.729  35.505   7.897                          
HETATM 1905  O   HOH A 635      37.486  36.262   8.501                          
HETATM 1906  H   HOH A 636      34.957  34.336  10.577                          
HETATM 1907  H   HOH A 636      34.671  35.943  10.628                          
HETATM 1908  O   HOH A 636      35.382  35.240  10.629                          
HETATM 1909  H   HOH A 637      43.861  46.455  14.500                          
HETATM 1910  H   HOH A 637      45.041  47.578  14.399                          
HETATM 1911  O   HOH A 637      44.538  46.977  15.019                          
HETATM 1912  H   HOH A 638      30.057  21.657  16.851                          
HETATM 1913  H   HOH A 638      28.566  22.015  17.410                          
HETATM 1914  O   HOH A 638      29.478  22.380  17.226                          
HETATM 1915  H   HOH A 639      38.524  13.011  67.372                          
HETATM 1916  H   HOH A 639      39.044  11.864  66.333                          
HETATM 1917  O   HOH A 639      39.105  12.831  66.578                          
HETATM 1918  H   HOH A 640      21.514  13.785  58.488                          
HETATM 1919  H   HOH A 640      20.403  13.781  59.685                          
HETATM 1920  O   HOH A 640      20.571  13.551  58.727                          
HETATM 1921  H   HOH A 641      38.571  45.037  40.683                          
HETATM 1922  H   HOH A 641      37.162  44.376  40.190                          
HETATM 1923  O   HOH A 641      37.893  44.326  40.869                          
HETATM 1924  H   HOH A 642      17.273  13.483  59.795                          
HETATM 1925  H   HOH A 642      16.161  14.483  59.141                          
HETATM 1926  O   HOH A 642      17.139  14.313  59.254                          
HETATM 1927  H   HOH A 643      20.469  19.515   9.440                          
HETATM 1928  H   HOH A 643      19.693  19.357  10.869                          
HETATM 1929  O   HOH A 643      20.532  19.673  10.426                          
HETATM 1930  H   HOH A 644      11.761  18.404  55.516                          
HETATM 1931  H   HOH A 644      12.994  17.444  55.987                          
HETATM 1932  O   HOH A 644      12.755  18.292  55.517                          
HETATM 1933  H   HOH A 645       4.904  34.114   1.622                          
HETATM 1934  H   HOH A 645       5.884  34.088   2.927                          
HETATM 1935  O   HOH A 645       4.951  34.258   2.610                          
HETATM 1936  H   HOH A 646      49.406  31.917  45.823                          
HETATM 1937  H   HOH A 646      49.553  33.500  46.195                          
HETATM 1938  O   HOH A 646      49.060  32.656  46.401                          
HETATM 1939  H   HOH A 647      46.952  27.738  57.189                          
HETATM 1940  H   HOH A 647      45.665  27.084  56.425                          
HETATM 1941  O   HOH A 647      46.637  26.971  56.628                          
HETATM 1942  H   HOH A 648      17.769  12.557  49.321                          
HETATM 1943  H   HOH A 648      16.181  12.264  49.080                          
HETATM 1944  O   HOH A 648      16.894  12.376  49.771                          
HETATM 1945  H   HOH A 649       5.746  42.172  50.507                          
HETATM 1946  H   HOH A 649       7.050  42.787  49.740                          
HETATM 1947  O   HOH A 649       6.659  42.561  50.632                          
HETATM 1948  H   HOH A 650      11.377  40.817   5.815                          
HETATM 1949  H   HOH A 650      11.492  39.487   4.875                          
HETATM 1950  O   HOH A 650      10.864  40.163   5.258                          
HETATM 1951  H   HOH A 651      43.734  22.393  66.105                          
HETATM 1952  H   HOH A 651      45.344  22.544  65.877                          
HETATM 1953  O   HOH A 651      44.553  21.949  65.739                          
HETATM 1954  H   HOH A 652      39.777  32.028  71.004                          
HETATM 1955  H   HOH A 652      38.340  32.762  70.752                          
HETATM 1956  O   HOH A 652      38.789  31.888  70.933                          
HETATM 1957  H   HOH A 653      31.088   4.858  15.332                          
HETATM 1958  H   HOH A 653      31.469   4.342  16.834                          
HETATM 1959  O   HOH A 653      30.987   4.111  15.990                          
HETATM 1960  H   HOH A 654       0.563  37.328  20.467                          
HETATM 1961  H   HOH A 654       1.182  38.692  19.817                          
HETATM 1962  O   HOH A 654       0.366  38.275  20.215                          
HETATM 1963  H   HOH A 655      21.113  43.479  28.991                          
HETATM 1964  H   HOH A 655      22.165  42.231  29.045                          
HETATM 1965  O   HOH A 655      21.938  43.088  28.583                          
HETATM 1966  H   HOH A 656      42.760  18.317  40.812                          
HETATM 1967  H   HOH A 656      43.011  17.601  39.366                          
HETATM 1968  O   HOH A 656      42.910  17.443  40.348                          
HETATM 1969  H   HOH A 657      15.187  29.946  67.655                          
HETATM 1970  H   HOH A 657      16.271  29.350  68.722                          
HETATM 1971  O   HOH A 657      15.300  29.410  68.492                          
HETATM 1972  H   HOH A 658      33.209  25.905  70.320                          
HETATM 1973  H   HOH A 658      34.102  27.261  70.150                          
HETATM 1974  O   HOH A 658      33.177  26.904  70.271                          
HETATM 1975  H   HOH A 659       9.366  21.285  39.357                          
HETATM 1976  H   HOH A 659       8.313  22.296  38.625                          
HETATM 1977  O   HOH A 659       8.487  21.754  39.447                          
HETATM 1978  H   HOH A 660      45.840  18.126  17.915                          
HETATM 1979  H   HOH A 660      47.209  18.612  17.169                          
HETATM 1980  O   HOH A 660      46.543  18.837  17.880                          
HETATM 1981  H   HOH A 661      16.337   4.414  48.247                          
HETATM 1982  H   HOH A 661      16.794   5.982  48.214                          
HETATM 1983  O   HOH A 661      17.120   5.037  48.223                          
HETATM 1984  H   HOH A 662      21.107  19.115  18.373                          
HETATM 1985  H   HOH A 662      19.497  19.360  18.480                          
HETATM 1986  O   HOH A 662      20.396  19.731  18.710                          
HETATM 1987  H   HOH A 663      26.180  16.425  25.521                          
HETATM 1988  H   HOH A 663      24.628  16.925  25.613                          
HETATM 1989  O   HOH A 663      25.515  17.090  25.182                          
HETATM 1990  H   HOH A 664      19.855  23.219  76.206                          
HETATM 1991  H   HOH A 664      21.319  23.811  75.790                          
HETATM 1992  O   HOH A 664      20.491  23.981  76.324                          
HETATM 1993  H   HOH A 665      26.632  34.621  58.898                          
HETATM 1994  H   HOH A 665      27.443  33.207  58.986                          
HETATM 1995  O   HOH A 665      27.015  33.937  59.518                          
HETATM 1996  H   HOH A 666      37.509  41.317  13.716                          
HETATM 1997  H   HOH A 666      36.140  41.781  14.476                          
HETATM 1998  O   HOH A 666      36.893  42.085  13.893                          
HETATM 1999  H   HOH A 667      43.401  39.750  32.834                          
HETATM 2000  H   HOH A 667      44.094  40.801  31.794                          
HETATM 2001  O   HOH A 667      43.855  40.638  32.750                          
HETATM 2002  H   HOH A 668      17.380   7.357   6.836                          
HETATM 2003  H   HOH A 668      17.698   7.506   5.241                          
HETATM 2004  O   HOH A 668      18.090   7.290   6.135                          
HETATM 2005  H   HOH A 669       8.021   5.788  58.238                          
HETATM 2006  H   HOH A 669       8.907   4.453  57.925                          
HETATM 2007  O   HOH A 669       8.001   4.790  58.178                          
HETATM 2008  H   HOH A 670      44.038  21.181   7.850                          
HETATM 2009  H   HOH A 670      43.184  21.899   9.042                          
HETATM 2010  O   HOH A 670      43.238  21.100   8.444                          
HETATM 2011  H   HOH A 671      34.187  19.241  23.589                          
HETATM 2012  H   HOH A 671      33.773  18.515  22.185                          
HETATM 2013  O   HOH A 671      34.492  19.020  22.662                          
HETATM 2014  H   HOH A 672      45.087  15.876  59.961                          
HETATM 2015  H   HOH A 672      43.461  15.874  59.814                          
HETATM 2016  O   HOH A 672      44.281  15.302  59.816                          
HETATM 2017  H   HOH A 673      44.879  45.230  42.453                          
HETATM 2018  H   HOH A 673      44.320  44.979  43.967                          
HETATM 2019  O   HOH A 673      44.239  45.552  43.152                          
HETATM 2020  H   HOH A 674      10.355  44.639  76.245                          
HETATM 2021  H   HOH A 674      10.251  45.303  74.756                          
HETATM 2022  O   HOH A 674      10.049  44.491  75.304                          
HETATM 2023  H   HOH A 675      47.976  38.118  39.688                          
HETATM 2024  H   HOH A 675      46.493  38.055  39.006                          
HETATM 2025  O   HOH A 675      47.105  37.627  39.671                          
HETATM 2026  H   HOH A 676      40.329  41.548  15.589                          
HETATM 2027  H   HOH A 676      39.943  42.841  14.671                          
HETATM 2028  O   HOH A 676      40.181  41.871  14.654                          
HETATM 2029  H   HOH A 677      25.622  42.571  22.945                          
HETATM 2030  H   HOH A 677      24.976  44.049  23.197                          
HETATM 2031  O   HOH A 677      24.786  43.118  22.889                          
HETATM 2032  H   HOH A 678      34.192  25.002   4.543                          
HETATM 2033  H   HOH A 678      33.606  26.500   4.259                          
HETATM 2034  O   HOH A 678      34.197  25.775   3.908                          
HETATM 2035  H   HOH A 679       3.200  12.179  16.988                          
HETATM 2036  H   HOH A 679       4.143  10.846  16.973                          
HETATM 2037  O   HOH A 679       3.201  11.179  16.975                          
HETATM 2038  H   HOH A 680       2.095   8.708  10.414                          
HETATM 2039  H   HOH A 680       3.209   7.861  11.256                          
HETATM 2040  O   HOH A 680       3.070   8.616  10.616                          
HETATM 2041  H   HOH A 681      23.337   5.878  76.017                          
HETATM 2042  H   HOH A 681      22.386   4.614  76.424                          
HETATM 2043  O   HOH A 681      23.280   5.040  76.561                          
HETATM 2044  H   HOH A 682      37.123  23.105   1.608                          
HETATM 2045  H   HOH A 682      36.590  22.287   2.917                          
HETATM 2046  O   HOH A 682      37.402  22.587   2.417                          
HETATM 2047  H   HOH A 683       6.860  35.359  20.972                          
HETATM 2048  H   HOH A 683       7.937  34.134  21.064                          
HETATM 2049  O   HOH A 683       6.968  34.364  20.986                          
HETATM 2050  H   HOH A 684       1.720  11.465  71.760                          
HETATM 2051  H   HOH A 684       0.354  12.332  71.540                          
HETATM 2052  O   HOH A 684       1.353  12.369  71.542                          
HETATM 2053  H   HOH A 685      30.577  10.660  19.707                          
HETATM 2054  H   HOH A 685      31.038   9.860  18.360                          
HETATM 2055  O   HOH A 685      31.265  10.049  19.314                          
HETATM 2056  H   HOH A 686      21.776  25.843  25.071                          
HETATM 2057  H   HOH A 686      20.662  24.733  24.631                          
HETATM 2058  O   HOH A 686      20.836  25.709  24.755                          
HETATM 2059  H   HOH A 687       3.300  34.649  37.599                          
HETATM 2060  H   HOH A 687       4.350  35.822  37.166                          
HETATM 2061  O   HOH A 687       3.587  35.592  37.769                          
HETATM 2062  H   HOH A 688      44.595  30.671  49.562                          
HETATM 2063  H   HOH A 688      45.880  31.675  49.646                          
HETATM 2064  O   HOH A 688      45.189  31.188  50.179                          
HETATM 2065  H   HOH A 689      40.187   8.803  11.230                          
HETATM 2066  H   HOH A 689      41.509   9.417  10.494                          
HETATM 2067  O   HOH A 689      40.635   9.643  10.922                          
HETATM 2068  H   HOH A 690      24.485  23.250  19.581                          
HETATM 2069  H   HOH A 690      24.524  21.618  19.623                          
HETATM 2070  O   HOH A 690      24.003  22.429  19.887                          
HETATM 2071  H   HOH A 691       9.243  11.698   3.840                          
HETATM 2072  H   HOH A 691       9.456  13.304   3.633                          
HETATM 2073  O   HOH A 691       8.808  12.596   3.912                          
HETATM 2074  H   HOH A 692       6.741  12.265  56.814                          
HETATM 2075  H   HOH A 692       5.606  11.164  57.224                          
HETATM 2076  O   HOH A 692       5.770  12.127  57.011                          
HETATM 2077  H   HOH A 693      21.440  37.227  48.756                          
HETATM 2078  H   HOH A 693      21.662  37.232  47.138                          
HETATM 2079  O   HOH A 693      21.972  36.839  48.003                          
HETATM 2080  H   HOH A 694      15.103  23.041  72.974                          
HETATM 2081  H   HOH A 694      16.643  23.524  72.725                          
HETATM 2082  O   HOH A 694      15.771  23.766  73.148                          
HETATM 2083  H   HOH A 695       0.090  37.345  36.259                          
HETATM 2084  H   HOH A 695       0.282  36.023  37.198                          
HETATM 2085  O   HOH A 695       0.377  37.017  37.159                          
HETATM 2086  H   HOH A 696      35.103  18.023  45.145                          
HETATM 2087  H   HOH A 696      34.058  18.805  44.163                          
HETATM 2088  O   HOH A 696      34.424  17.911  44.419                          
HETATM 2089  H   HOH A 697      22.749  35.904  42.838                          
HETATM 2090  H   HOH A 697      22.197  37.314  42.227                          
HETATM 2091  O   HOH A 697      23.016  36.782  42.439                          
HETATM 2092  H   HOH A 698      15.478  29.674   5.242                          
HETATM 2093  H   HOH A 698      16.612  30.786   4.864                          
HETATM 2094  O   HOH A 698      15.762  30.625   5.364                          
HETATM 2095  H   HOH A 699       0.162  30.976  52.150                          
HETATM 2096  H   HOH A 699       0.959  32.395  52.014                          
HETATM 2097  O   HOH A 699       0.208  31.922  52.473                          
HETATM 2098  H   HOH A 700      31.309  49.342  72.160                          
HETATM 2099  H   HOH A 700      30.132  48.387  71.554                          
HETATM 2100  O   HOH A 700      30.911  48.425  72.179                          
HETATM 2101  H   HOH A 701      39.777  34.168  23.291                          
HETATM 2102  H   HOH A 701      39.060  32.700  23.301                          
HETATM 2103  O   HOH A 701      39.936  33.181  23.324                          
HETATM 2104  H   HOH A 702       5.611   6.450  37.518                          
HETATM 2105  H   HOH A 702       5.906   4.849  37.639                          
HETATM 2106  O   HOH A 702       6.323   5.748  37.512                          
HETATM 2107  H   HOH A 703      27.127  13.208  44.502                          
HETATM 2108  H   HOH A 703      25.643  13.878  44.377                          
HETATM 2109  O   HOH A 703      26.442  13.769  44.967                          
HETATM 2110  H   HOH A 704      43.571   3.156  71.714                          
HETATM 2111  H   HOH A 704      45.072   3.066  71.076                          
HETATM 2112  O   HOH A 704      44.098   3.130  70.864                          
HETATM 2113  H   HOH A 705      15.493  18.125  76.165                          
HETATM 2114  H   HOH A 705      15.636  16.505  76.309                          
HETATM 2115  O   HOH A 705      16.139  17.365  76.237                          
HETATM 2116  H   HOH A 706      14.959   7.432  67.313                          
HETATM 2117  H   HOH A 706      13.872   7.693  66.122                          
HETATM 2118  O   HOH A 706      14.499   8.131  66.765                          
HETATM 2119  H   HOH A 707      33.810  16.873  52.759                          
HETATM 2120  H   HOH A 707      32.999  18.291  52.756                          
HETATM 2121  O   HOH A 707      33.905  17.869  52.768                          
HETATM 2122  H   HOH A 708      44.107  19.654  52.497                          
HETATM 2123  H   HOH A 708      45.101  18.475  53.036                          
HETATM 2124  O   HOH A 708      45.059  19.411  52.687                          
HETATM 2125  H   HOH A 709      45.306  45.874  49.985                          
HETATM 2126  H   HOH A 709      44.749  44.571  50.797                          
HETATM 2127  O   HOH A 709      44.486  45.380  50.272                          
HETATM 2128  H   HOH A 710      25.049  45.650  74.303                          
HETATM 2129  H   HOH A 710      24.356  45.385  75.758                          
HETATM 2130  O   HOH A 710      25.225  45.482  75.274                          
HETATM 2131  H   HOH A 711      16.111  24.312  31.914                          
HETATM 2132  H   HOH A 711      17.629  24.890  31.745                          
HETATM 2133  O   HOH A 711      16.657  25.118  31.687                          
HETATM 2134  H   HOH A 712      33.553  14.516  49.791                          
HETATM 2135  H   HOH A 712      32.376  13.614  49.107                          
HETATM 2136  O   HOH A 712      32.688  14.545  49.289                          
HETATM 2137  H   HOH A 713      15.060  37.308  55.418                          
HETATM 2138  H   HOH A 713      13.490  36.857  55.416                          
HETATM 2139  O   HOH A 713      14.119  37.625  55.535                          
HETATM 2140  H   HOH A 714       2.303  14.465   1.043                          
HETATM 2141  H   HOH A 714       2.354  16.029   1.511                          
HETATM 2142  O   HOH A 714       2.026  15.397   0.809                          
HETATM 2143  H   HOH A 715      45.874  27.717   5.178                          
HETATM 2144  H   HOH A 715      44.657  28.267   6.118                          
HETATM 2145  O   HOH A 715      45.341  28.523   5.436                          
HETATM 2146  H   HOH A 716      31.117  47.497  37.340                          
HETATM 2147  H   HOH A 716      32.745  47.617  37.327                          
HETATM 2148  O   HOH A 716      31.974  46.982  37.337                          
HETATM 2149  H   HOH A 717      13.091  33.479  59.431                          
HETATM 2150  H   HOH A 717      13.319  33.453  57.815                          
HETATM 2151  O   HOH A 717      13.198  34.043  58.612                          
HETATM 2152  H   HOH A 718      21.727  30.465  34.734                          
HETATM 2153  H   HOH A 718      20.095  30.458  34.684                          
HETATM 2154  O   HOH A 718      20.909  31.038  34.684                          
HETATM 2155  H   HOH A 719      29.425  32.632  53.575                          
HETATM 2156  H   HOH A 719      30.862  32.007  54.033                          
HETATM 2157  O   HOH A 719      30.279  32.818  54.061                          
HETATM 2158  H   HOH A 720      40.829   1.121  44.549                          
HETATM 2159  H   HOH A 720      39.851   0.100  43.733                          
HETATM 2160  O   HOH A 720      40.494   0.180  44.494                          
HETATM 2161  H   HOH A 721       4.887  38.236  35.199                          
HETATM 2162  H   HOH A 721       4.400  37.979  36.737                          
HETATM 2163  O   HOH A 721       5.019  38.504  36.154                          
HETATM 2164  H   HOH A 722       9.988  49.900  29.074                          
HETATM 2165  H   HOH A 722       8.550  49.900  28.299                          
HETATM 2166  O   HOH A 722       9.323  49.335  28.584                          
HETATM 2167  H   HOH A 723      35.809  19.136   2.013                          
HETATM 2168  H   HOH A 723      36.496  18.308   0.785                          
HETATM 2169  O   HOH A 723      35.847  18.254   1.543                          
HETATM 2170  H   HOH A 724       5.609  28.328  59.643                          
HETATM 2171  H   HOH A 724       4.069  28.646  59.201                          
HETATM 2172  O   HOH A 724       4.762  27.931  59.289                          
HETATM 2173  H   HOH A 725      28.792  17.629  39.478                          
HETATM 2174  H   HOH A 725      28.262  17.475  37.941                          
HETATM 2175  O   HOH A 725      28.977  17.862  38.523                          
HETATM 2176  H   HOH A 726       1.128   6.278  14.072                          
HETATM 2177  H   HOH A 726       1.983   5.141  14.873                          
HETATM 2178  O   HOH A 726       1.243   5.808  14.947                          
HETATM 2179  H   HOH A 727      20.688  30.695  32.519                          
HETATM 2180  H   HOH A 727      19.404  31.705  32.539                          
HETATM 2181  O   HOH A 727      19.689  30.747  32.541                          
HETATM 2182  H   HOH A 728      24.811  28.868  13.725                          
HETATM 2183  H   HOH A 728      26.406  29.004  14.051                          
HETATM 2184  O   HOH A 728      25.503  29.403  14.210                          
HETATM 2185  H   HOH A 729      29.845  18.725  35.778                          
HETATM 2186  H   HOH A 729      30.626  17.291  35.778                          
HETATM 2187  O   HOH A 729      30.520  18.163  36.256                          
HETATM 2188  H   HOH A 730      15.997  10.861   4.934                          
HETATM 2189  H   HOH A 730      15.982  11.989   6.115                          
HETATM 2190  O   HOH A 730      16.041  11.841   5.128                          
HETATM 2191  H   HOH A 731      20.589  18.289   6.561                          
HETATM 2192  H   HOH A 731      21.817  18.856   5.646                          
HETATM 2193  O   HOH A 731      21.097  18.166   5.708                          
HETATM 2194  H   HOH A 732      21.117   3.890   3.062                          
HETATM 2195  H   HOH A 732      19.578   3.730   3.584                          
HETATM 2196  O   HOH A 732      20.456   3.265   3.478                          
HETATM 2197  H   HOH A 733      15.559  38.167  31.614                          
HETATM 2198  H   HOH A 733      14.919  38.185  30.112                          
HETATM 2199  O   HOH A 733      15.668  37.838  30.676                          
HETATM 2200  H   HOH A 734      43.051  21.590  39.211                          
HETATM 2201  H   HOH A 734      43.948  22.327  38.062                          
HETATM 2202  O   HOH A 734      43.978  21.730  38.863                          
HETATM 2203  H   HOH A 735      37.854  14.058   4.343                          
HETATM 2204  H   HOH A 735      38.300  15.621   4.502                          
HETATM 2205  O   HOH A 735      37.584  15.006   4.173                          
HETATM 2206  H   HOH A 736      36.793  19.856  61.975                          
HETATM 2207  H   HOH A 736      35.756  19.669  60.728                          
HETATM 2208  O   HOH A 736      36.058  19.289  61.602                          
HETATM 2209  H   HOH A 737      12.900  39.721  40.598                          
HETATM 2210  H   HOH A 737      13.005  38.402  41.554                          
HETATM 2211  O   HOH A 737      12.609  38.772  40.714                          
HETATM 2212  H   HOH A 738      15.369  17.702   9.324                          
HETATM 2213  H   HOH A 738      15.130  16.101   9.538                          
HETATM 2214  O   HOH A 738      15.498  16.796   8.921                          
HETATM 2215  H   HOH A 739       5.868  25.246  22.094                          
HETATM 2216  H   HOH A 739       7.405  25.432  21.576                          
HETATM 2217  O   HOH A 739       6.445  25.611  21.363                          
HETATM 2218  H   HOH A 740      28.196  35.098  32.718                          
HETATM 2219  H   HOH A 740      27.213  36.402  32.693                          
HETATM 2220  O   HOH A 740      27.244  35.404  32.733                          
HETATM 2221  H   HOH A 741      49.899  43.166  17.265                          
HETATM 2222  H   HOH A 741      49.339  44.700  17.296                          
HETATM 2223  O   HOH A 741      49.078  43.737  17.238                          
HETATM 2224  H   HOH A 742      30.166   8.620  40.155                          
HETATM 2225  H   HOH A 742      29.030   9.638  39.570                          
HETATM 2226  O   HOH A 742      29.763   9.005  39.324                          
HETATM 2227  H   HOH A 743       3.634  33.984   4.828                          
HETATM 2228  H   HOH A 743       2.031  34.219   4.624                          
HETATM 2229  O   HOH A 743       2.888  34.645   4.911                          
HETATM 2230  H   HOH A 744      40.436  31.519  38.084                          
HETATM 2231  H   HOH A 744      40.312  29.899  37.916                          
HETATM 2232  O   HOH A 744      39.822  30.734  38.167                          
HETATM 2233  H   HOH A 745      32.000   2.640  41.752                          
HETATM 2234  H   HOH A 745      32.451   3.986  42.559                          
HETATM 2235  O   HOH A 745      32.647   3.017  42.414                          
HETATM 2236  H   HOH A 746       4.542   3.981  12.794                          
HETATM 2237  H   HOH A 746       5.728   3.699  11.708                          
HETATM 2238  O   HOH A 746       4.740   3.689  11.858                          
HETATM 2239  H   HOH A 747      43.961   6.482  24.806                          
HETATM 2240  H   HOH A 747      43.889   8.086  24.506                          
HETATM 2241  O   HOH A 747      44.398   7.366  24.977                          
HETATM 2242  H   HOH A 748      49.619  43.800  61.006                          
HETATM 2243  H   HOH A 748      48.294  44.755  61.043                          
HETATM 2244  O   HOH A 748      49.294  44.744  61.061                          
HETATM 2245  H   HOH A 749      22.931  31.937  56.603                          
HETATM 2246  H   HOH A 749      23.012  30.309  56.699                          
HETATM 2247  O   HOH A 749      23.543  31.155  56.723                          
HETATM 2248  H   HOH A 750      38.000  48.338  68.726                          
HETATM 2249  H   HOH A 750      37.356  49.673  68.040                          
HETATM 2250  O   HOH A 750      37.237  48.984  68.755                          
HETATM 2251  H   HOH A 751      12.395  47.147   3.305                          
HETATM 2252  H   HOH A 751      12.293  45.518   3.258                          
HETATM 2253  O   HOH A 751      12.920  46.296   3.283                          
HETATM 2254  H   HOH A 752      43.680   0.377  17.286                          
HETATM 2255  H   HOH A 752      42.660   0.100  18.531                          
HETATM 2256  O   HOH A 752      43.620   0.160  18.261                          
HETATM 2257  H   HOH A 753      42.357  31.247   9.049                          
HETATM 2258  H   HOH A 753      43.921  31.629   8.774                          
HETATM 2259  O   HOH A 753      43.004  31.999   8.918                          
HETATM 2260  H   HOH A 754      27.157  38.649  43.898                          
HETATM 2261  H   HOH A 754      28.417  37.971  44.685                          
HETATM 2262  O   HOH A 754      28.107  38.349  43.813                          
HETATM 2263  H   HOH A 755      18.585  12.559   7.463                          
HETATM 2264  H   HOH A 755      19.640  13.279   6.445                          
HETATM 2265  O   HOH A 755      19.088  13.401   7.269                          
HETATM 2266  H   HOH A 756      29.260   8.175  12.397                          
HETATM 2267  H   HOH A 756      28.124   9.348  12.402                          
HETATM 2268  O   HOH A 756      28.320   8.404  12.140                          
HETATM 2269  H   HOH A 757       7.453   0.098  57.606                          
HETATM 2270  H   HOH A 757       9.037   0.450  57.788                          
HETATM 2271  O   HOH A 757       8.118   0.622  58.139                          
HETATM 2272  H   HOH A 758      47.915  49.894  62.251                          
HETATM 2273  H   HOH A 758      49.183  48.865  62.220                          
HETATM 2274  O   HOH A 758      48.847  49.755  61.914                          
HETATM 2275  H   HOH A 759       1.410  17.331  40.733                          
HETATM 2276  H   HOH A 759       2.621  16.371  41.260                          
HETATM 2277  O   HOH A 759       1.629  16.465  41.183                          
HETATM 2278  H   HOH A 760      11.834   5.194  52.746                          
HETATM 2279  H   HOH A 760      13.369   5.043  52.208                          
HETATM 2280  O   HOH A 760      12.426   5.238  51.941                          
HETATM 2281  H   HOH A 761      19.554  24.557  30.195                          
HETATM 2282  H   HOH A 761      20.738  24.674  31.314                          
HETATM 2283  O   HOH A 761      19.766  24.490  31.170                          
HETATM 2284  H   HOH A 762      48.676  23.665  32.646                          
HETATM 2285  H   HOH A 762      47.138  23.442  32.144                          
HETATM 2286  O   HOH A 762      47.837  23.140  32.792                          
HETATM 2287  H   HOH A 763      23.144  40.377  55.658                          
HETATM 2288  H   HOH A 763      21.635  40.184  55.063                          
HETATM 2289  O   HOH A 763      22.608  40.191  54.834                          
HETATM 2290  H   HOH A 764      10.109  43.204  28.950                          
HETATM 2291  H   HOH A 764       9.691  44.606  29.675                          
HETATM 2292  O   HOH A 764       9.855  44.159  28.797                          
HETATM 2293  H   HOH A 765       2.372  20.282  20.285                          
HETATM 2294  H   HOH A 765       3.732  21.137  19.992                          
HETATM 2295  O   HOH A 765       3.308  20.234  19.936                          
HETATM 2296  H   HOH A 766      29.601   0.919  55.802                          
HETATM 2297  H   HOH A 766      30.792   2.036  55.803                          
HETATM 2298  O   HOH A 766      29.802   1.899  55.798                          
HETATM 2299  H   HOH A 767       6.000  39.339  54.038                          
HETATM 2300  H   HOH A 767       6.827  38.266  53.126                          
HETATM 2301  O   HOH A 767       6.513  38.481  54.050                          
HETATM 2302  H   HOH A 768      49.836  42.378  44.797                          
HETATM 2303  H   HOH A 768      49.285  43.904  44.617                          
HETATM 2304  O   HOH A 768      49.075  42.999  44.985                          
HETATM 2305  H   HOH A 769      40.298  44.958  42.831                          
HETATM 2306  H   HOH A 769      40.047  43.347  42.923                          
HETATM 2307  O   HOH A 769      39.667  44.215  42.606                          
HETATM 2308  H   HOH A 770      29.127  32.465  45.090                          
HETATM 2309  H   HOH A 770      29.191  34.082  45.311                          
HETATM 2310  O   HOH A 770      29.098  33.199  45.769                          
HETATM 2311  H   HOH A 771      32.434  49.900   8.294                          
HETATM 2312  H   HOH A 771      31.784  48.590   7.568                          
HETATM 2313  O   HOH A 771      31.846  49.587   7.548                          
HETATM 2314  H   HOH A 772      26.289  11.471  31.466                          
HETATM 2315  H   HOH A 772      26.030  13.074  31.293                          
HETATM 2316  O   HOH A 772      25.919  12.178  30.864                          
HETATM 2317  H   HOH A 773       8.844  14.504  60.505                          
HETATM 2318  H   HOH A 773       7.383  14.943  61.087                          
HETATM 2319  O   HOH A 773       7.891  14.692  60.264                          
HETATM 2320  H   HOH A 774       0.220  28.212  58.703                          
HETATM 2321  H   HOH A 774       1.411  29.239  58.265                          
HETATM 2322  O   HOH A 774       1.175  28.280  58.415                          
HETATM 2323  H   HOH A 775       7.233  18.367  26.737                          
HETATM 2324  H   HOH A 775       5.846  18.839  26.014                          
HETATM 2325  O   HOH A 775       6.770  19.121  26.270                          
HETATM 2326  H   HOH A 776      40.425   2.532  65.823                          
HETATM 2327  H   HOH A 776      40.174   4.139  65.961                          
HETATM 2328  O   HOH A 776      40.862   3.431  65.806                          
HETATM 2329  H   HOH A 777      26.452  13.105  73.631                          
HETATM 2330  H   HOH A 777      26.436  14.728  73.451                          
HETATM 2331  O   HOH A 777      25.894  13.931  73.717                          
HETATM 2332  H   HOH A 778      18.941  24.461  67.347                          
HETATM 2333  H   HOH A 778      20.243  23.758  66.655                          
HETATM 2334  O   HOH A 778      19.458  23.610  67.256                          
HETATM 2335  H   HOH A 779      26.589  23.290  23.294                          
HETATM 2336  H   HOH A 779      27.341  23.279  21.844                          
HETATM 2337  O   HOH A 779      26.876  23.852  22.517                          
HETATM 2338  H   HOH A 780      39.558  17.509   6.509                          
HETATM 2339  H   HOH A 780      38.967  18.835   7.259                          
HETATM 2340  O   HOH A 780      39.792  18.401   6.898                          
HETATM 2341  H   HOH A 781      27.352  40.371  14.596                          
HETATM 2342  H   HOH A 781      26.373  41.647  14.311                          
HETATM 2343  O   HOH A 781      26.401  40.668  14.508                          
HETATM 2344  H   HOH A 782      19.206  28.918  37.118                          
HETATM 2345  H   HOH A 782      20.605  29.757  37.041                          
HETATM 2346  O   HOH A 782      19.608  29.829  37.026                          
HETATM 2347  H   HOH A 783      26.267  29.919  52.276                          
HETATM 2348  H   HOH A 783      27.703  29.663  53.010                          
HETATM 2349  O   HOH A 783      27.202  30.258  52.383                          
HETATM 2350  H   HOH A 784      15.517   0.375  63.977                          
HETATM 2351  H   HOH A 784      16.874   1.260  63.777                          
HETATM 2352  O   HOH A 784      16.476   0.472  64.244                          
HETATM 2353  H   HOH A 785      49.749  49.251   6.196                          
HETATM 2354  H   HOH A 785      48.753  48.596   5.079                          
HETATM 2355  O   HOH A 785      49.516  49.225   5.223                          
HETATM 2356  H   HOH A 786       8.477  38.827  73.730                          
HETATM 2357  H   HOH A 786       7.350  40.000  73.588                          
HETATM 2358  O   HOH A 786       8.292  39.745  73.377                          
HETATM 2359  H   HOH A 787      30.934  10.807   2.785                          
HETATM 2360  H   HOH A 787      31.668  11.980   3.652                          
HETATM 2361  O   HOH A 787      31.694  11.013   3.401                          
HETATM 2362  H   HOH A 788      13.053  18.962  52.604                          
HETATM 2363  H   HOH A 788      13.369  20.419  53.271                          
HETATM 2364  O   HOH A 788      13.096  19.476  53.461                          
HETATM 2365  H   HOH A 789      11.631  48.940  14.947                          
HETATM 2366  H   HOH A 789      12.605  47.928  14.112                          
HETATM 2367  O   HOH A 789      11.740  48.005  14.607                          
HETATM 2368  H   HOH A 790       2.183   0.102  47.647                          
HETATM 2369  H   HOH A 790       3.090   1.117  48.550                          
HETATM 2370  O   HOH A 790       2.808   0.166  48.425                          
HETATM 2371  H   HOH A 791       8.169  30.070   7.963                          
HETATM 2372  H   HOH A 791       8.271  28.641   8.746                          
HETATM 2373  O   HOH A 791       8.072  29.615   8.849                          
HETATM 2374  H   HOH A 792       0.174  46.540  44.865                          
HETATM 2375  H   HOH A 792       1.730  46.048  44.929                          
HETATM 2376  O   HOH A 792       0.780  45.744  44.869                          
HETATM 2377  H   HOH A 793       3.316  33.013  10.779                          
HETATM 2378  H   HOH A 793       3.453  34.593  10.392                          
HETATM 2379  O   HOH A 793       2.979  33.934  10.975                          
HETATM 2380  H   HOH A 794      33.782  30.638  56.564                          
HETATM 2381  H   HOH A 794      32.501  31.358  57.275                          
HETATM 2382  O   HOH A 794      33.013  31.262  56.423                          
HETATM 2383  H   HOH A 795      47.787  33.888  35.319                          
HETATM 2384  H   HOH A 795      47.113  35.201  34.621                          
HETATM 2385  O   HOH A 795      46.947  34.264  34.927                          
HETATM 2386  H   HOH A 796      28.043  24.240  27.294                          
HETATM 2387  H   HOH A 796      29.555  23.648  27.122                          
HETATM 2388  O   HOH A 796      28.584  23.413  27.143                          
HETATM 2389  H   HOH A 797      37.155   1.332  14.022                          
HETATM 2390  H   HOH A 797      38.219   2.193  14.912                          
HETATM 2391  O   HOH A 797      37.336   1.726  14.923                          
HETATM 2392  H   HOH A 798      18.351  14.868  32.838                          
HETATM 2393  H   HOH A 798      18.935  16.390  32.933                          
HETATM 2394  O   HOH A 798      18.106  15.837  32.858                          
HETATM 2395  H   HOH A 799       7.195   2.912  58.992                          
HETATM 2396  H   HOH A 799       8.621   3.085  59.768                          
HETATM 2397  O   HOH A 799       7.972   2.425  59.391                          
HETATM 2398  H   HOH A 800      40.176  26.110  34.094                          
HETATM 2399  H   HOH A 800      38.956  25.032  33.966                          
HETATM 2400  O   HOH A 800      39.854  25.204  34.370                          
HETATM 2401  H   HOH A 801      49.555  26.374  71.170                          
HETATM 2402  H   HOH A 801      48.420  25.734  72.155                          
HETATM 2403  O   HOH A 801      49.273  25.552  71.666                          
HETATM 2404  H   HOH A 802      30.024  49.900  66.868                          
HETATM 2405  H   HOH A 802      28.828  48.788  66.857                          
HETATM 2406  O   HOH A 802      29.076  49.723  66.603                          
HETATM 2407  H   HOH A 803      14.176  11.704  29.442                          
HETATM 2408  H   HOH A 803      13.177  10.422  29.597                          
HETATM 2409  O   HOH A 803      13.291  11.322  29.177                          
HETATM 2410  H   HOH A 804      17.497  30.607  67.396                          
HETATM 2411  H   HOH A 804      16.962  32.010  68.039                          
HETATM 2412  O   HOH A 804      17.732  31.560  67.587                          
HETATM 2413  H   HOH A 805       2.771  41.341  11.444                          
HETATM 2414  H   HOH A 805       1.375  42.186  11.362                          
HETATM 2415  O   HOH A 805       1.858  41.451  11.838                          
HETATM 2416  H   HOH A 806      23.562  33.871  60.999                          
HETATM 2417  H   HOH A 806      24.960  33.172  60.523                          
HETATM 2418  O   HOH A 806      24.544  34.012  60.871                          
HETATM 2419  H   HOH A 807      35.508  31.015  33.728                          
HETATM 2420  H   HOH A 807      34.400  29.833  33.932                          
HETATM 2421  O   HOH A 807      35.296  30.054  33.549                          
HETATM 2422  H   HOH A 808      12.793  26.495  16.314                          
HETATM 2423  H   HOH A 808      12.822  24.865  16.416                          
HETATM 2424  O   HOH A 808      12.343  25.693  16.707                          
HETATM 2425  H   HOH A 809      18.713  10.414  54.882                          
HETATM 2426  H   HOH A 809      19.569  11.516  54.033                          
HETATM 2427  O   HOH A 809      19.026  10.679  53.970                          
HETATM 2428  H   HOH A 810      20.942  34.793  31.137                          
HETATM 2429  H   HOH A 810      19.893  33.759  31.842                          
HETATM 2430  O   HOH A 810      20.858  33.950  31.670                          
HETATM 2431  H   HOH A 811       4.620  39.117  47.272                          
HETATM 2432  H   HOH A 811       5.627  37.867  46.972                          
HETATM 2433  O   HOH A 811       4.690  38.122  47.210                          
HETATM 2434  H   HOH A 812      47.225  48.150  71.442                          
HETATM 2435  H   HOH A 812      48.519  47.180  71.660                          
HETATM 2436  O   HOH A 812      47.556  47.319  71.888                          
HETATM 2437  H   HOH A 813       6.602  17.821  10.869                          
HETATM 2438  H   HOH A 813       5.818  18.128  12.268                          
HETATM 2439  O   HOH A 813       6.024  17.428  11.584                          
HETATM 2440  H   HOH A 814      40.128  11.399  41.989                          
HETATM 2441  H   HOH A 814      40.300  10.075  42.929                          
HETATM 2442  O   HOH A 814      40.416  11.067  42.887                          
HETATM 2443  H   HOH A 815       8.509  49.900  43.839                          
HETATM 2444  H   HOH A 815       8.630  49.900  45.467                          
HETATM 2445  O   HOH A 815       9.087  49.647  44.615                          
HETATM 2446  H   HOH A 816      15.904  42.737  18.609                          
HETATM 2447  H   HOH A 816      16.425  44.284  18.555                          
HETATM 2448  O   HOH A 816      15.618  43.694  18.565                          
HETATM 2449  H   HOH A 817      38.789   5.362  17.828                          
HETATM 2450  H   HOH A 817      40.420   5.287  17.793                          
HETATM 2451  O   HOH A 817      39.625   5.859  17.594                          
HETATM 2452  H   HOH A 818      13.392   0.803  26.737                          
HETATM 2453  H   HOH A 818      11.937   1.147  26.081                          
HETATM 2454  O   HOH A 818      12.603   0.423  26.253                          
HETATM 2455  H   HOH A 819      49.080  13.620   2.630                          
HETATM 2456  H   HOH A 819      47.708  12.742   2.745                          
HETATM 2457  O   HOH A 819      48.188  13.439   2.214                          
HETATM 2458  H   HOH A 820      39.969  16.531  48.563                          
HETATM 2459  H   HOH A 820      40.391  14.955  48.488                          
HETATM 2460  O   HOH A 820      39.623  15.594  48.510                          
HETATM 2461  H   HOH A 821      25.363  37.259  52.525                          
HETATM 2462  H   HOH A 821      26.617  37.043  51.502                          
HETATM 2463  O   HOH A 821      25.700  37.428  51.599                          
HETATM 2464  H   HOH A 822       6.608  46.144  36.178                          
HETATM 2465  H   HOH A 822       6.326  46.404  37.765                          
HETATM 2466  O   HOH A 822       6.531  46.841  36.890                          
HETATM 2467  H   HOH A 823      41.880  25.372  21.191                          
HETATM 2468  H   HOH A 823      43.247  25.629  22.046                          
HETATM 2469  O   HOH A 823      42.871  25.495  21.130                          
HETATM 2470  H   HOH A 824       4.367   3.829  41.967                          
HETATM 2471  H   HOH A 824       5.364   3.099  43.035                          
HETATM 2472  O   HOH A 824       5.166   3.236  42.065                          
HETATM 2473  H   HOH A 825      28.653   8.213  68.006                          
HETATM 2474  H   HOH A 825      28.703   8.469  66.394                          
HETATM 2475  O   HOH A 825      28.127   8.175  67.155                          
HETATM 2476  H   HOH A 826      28.661  11.751   7.096                          
HETATM 2477  H   HOH A 826      30.267  11.991   6.926                          
HETATM 2478  O   HOH A 826      29.431  12.337   7.349                          
HETATM 2479  H   HOH A 827      32.392  23.772  76.777                          
HETATM 2480  H   HOH A 827      30.781  24.028  76.716                          
HETATM 2481  O   HOH A 827      31.679  24.461  76.646                          
HETATM 2482  H   HOH A 828      42.401  45.710  25.611                          
HETATM 2483  H   HOH A 828      43.339  46.396  24.463                          
HETATM 2484  O   HOH A 828      42.490  46.484  24.982                          
HETATM 2485  H   HOH A 829      37.254  40.527  52.336                          
HETATM 2486  H   HOH A 829      38.545  39.529  52.268                          
HETATM 2487  O   HOH A 829      38.234  40.446  52.518                          
HETATM 2488  H   HOH A 830      11.038  19.354  70.901                          
HETATM 2489  H   HOH A 830      12.314  19.781  71.827                          
HETATM 2490  O   HOH A 830      11.964  19.732  70.892                          
HETATM 2491  H   HOH A 831      16.426  32.691  65.672                          
HETATM 2492  H   HOH A 831      18.045  32.903  65.643                          
HETATM 2493  O   HOH A 831      17.307  32.238  65.531                          
HETATM 2494  H   HOH A 832       2.378  32.483  25.329                          
HETATM 2495  H   HOH A 832       0.942  33.259  25.398                          
HETATM 2496  O   HOH A 832       1.385  32.372  25.273                          
HETATM 2497  H   HOH A 833      11.996  41.069  44.818                          
HETATM 2498  H   HOH A 833      11.847  39.928  45.976                          
HETATM 2499  O   HOH A 833      11.434  40.746  45.579                          
HETATM 2500  H   HOH A 834      35.988  14.638  58.928                          
HETATM 2501  H   HOH A 834      35.098  13.361  59.423                          
HETATM 2502  O   HOH A 834      36.026  13.698  59.267                          
HETATM 2503  H   HOH A 835       0.100   8.500  52.886                          
HETATM 2504  H   HOH A 835       0.100  10.132  52.817                          
HETATM 2505  O   HOH A 835       0.657   9.323  53.002                          
HETATM 2506  H   HOH A 836      35.290  11.825  75.851                          
HETATM 2507  H   HOH A 836      35.271  13.199  76.732                          
HETATM 2508  O   HOH A 836      35.855  12.488  76.342                          
HETATM 2509  H   HOH A 837      18.488  41.957  70.014                          
HETATM 2510  H   HOH A 837      17.039  41.205  69.987                          
HETATM 2511  O   HOH A 837      17.716  41.691  69.436                          
HETATM 2512  H   HOH A 838      22.842   5.959  50.984                          
HETATM 2513  H   HOH A 838      21.644   5.160  50.213                          
HETATM 2514  O   HOH A 838      22.132   6.030  50.282                          
HETATM 2515  H   HOH A 839       1.474  13.682  53.252                          
HETATM 2516  H   HOH A 839       1.935  12.757  51.988                          
HETATM 2517  O   HOH A 839       1.729  13.688  52.285                          
HETATM 2518  H   HOH A 840      23.899  11.308  57.474                          
HETATM 2519  H   HOH A 840      23.604   9.705  57.576                          
HETATM 2520  O   HOH A 840      23.714  10.477  56.950                          
HETATM 2521  H   HOH A 841       0.945   9.696  72.814                          
HETATM 2522  H   HOH A 841       0.288   8.214  73.012                          
HETATM 2523  O   HOH A 841       0.100   9.196  73.004                          
HETATM 2524  H   HOH A 842      34.139  22.114  36.740                          
HETATM 2525  H   HOH A 842      34.200  22.170  35.109                          
HETATM 2526  O   HOH A 842      33.618  21.975  35.898                          
HETATM 2527  H   HOH A 843      16.534   5.989  40.234                          
HETATM 2528  H   HOH A 843      17.601   6.997  40.951                          
HETATM 2529  O   HOH A 843      17.401   6.043  40.730                          
HETATM 2530  H   HOH A 844      11.457  43.991  57.284                          
HETATM 2531  H   HOH A 844      11.958  44.790  55.951                          
HETATM 2532  O   HOH A 844      11.853  44.844  56.943                          
HETATM 2533  H   HOH A 845      11.404  30.503  57.954                          
HETATM 2534  H   HOH A 845      11.333  30.628  56.327                          
HETATM 2535  O   HOH A 845      11.241  31.126  57.188                          
HETATM 2536  H   HOH A 846      20.633  42.172  43.025                          
HETATM 2537  H   HOH A 846      19.075  42.644  42.892                          
HETATM 2538  O   HOH A 846      19.783  42.051  42.511                          
HETATM 2539  H   HOH A 847      14.683  47.515  42.245                          
HETATM 2540  H   HOH A 847      14.932  48.610  43.431                          
HETATM 2541  O   HOH A 847      14.303  47.918  43.078                          
HETATM 2542  H   HOH A 848      13.032  17.542  60.946                          
HETATM 2543  H   HOH A 848      11.479  18.040  61.032                          
HETATM 2544  O   HOH A 848      12.410  18.213  61.351                          
HETATM 2545  H   HOH A 849      19.038  17.279  17.898                          
HETATM 2546  H   HOH A 849      20.598  16.857  18.133                          
HETATM 2547  O   HOH A 849      19.976  17.405  17.575                          
HETATM 2548  H   HOH A 850      21.722  10.422  10.262                          
HETATM 2549  H   HOH A 850      22.147  11.259   8.926                          
HETATM 2550  O   HOH A 850      22.076  10.347   9.329                          
HETATM 2551  H   HOH A 851      10.091  18.094  44.916                          
HETATM 2552  H   HOH A 851      11.542  18.031  44.171                          
HETATM 2553  O   HOH A 851      10.914  18.613  44.687                          
HETATM 2554  H   HOH A 852      21.413  21.198  17.169                          
HETATM 2555  H   HOH A 852      20.521  21.018  15.813                          
HETATM 2556  O   HOH A 852      20.678  20.673  16.738                          
HETATM 2557  H   HOH A 853      37.214  20.913  20.457                          
HETATM 2558  H   HOH A 853      37.352  21.135  18.845                          
HETATM 2559  O   HOH A 853      37.831  21.189  19.721                          
HETATM 2560  H   HOH A 854      41.383  12.899  16.853                          
HETATM 2561  H   HOH A 854      41.686  11.596  17.789                          
HETATM 2562  O   HOH A 854      41.731  11.962  16.860                          
HETATM 2563  H   HOH A 855      20.090   2.054  56.093                          
HETATM 2564  H   HOH A 855      18.684   1.265  56.351                          
HETATM 2565  O   HOH A 855      19.675   1.163  56.279                          
HETATM 2566  H   HOH A 856      13.999  25.834   2.715                          
HETATM 2567  H   HOH A 856      15.476  26.529   2.765                          
HETATM 2568  O   HOH A 856      14.492  26.704   2.747                          
HETATM 2569  H   HOH A 857      49.314  34.239  59.061                          
HETATM 2570  H   HOH A 857      47.947  35.128  59.144                          
HETATM 2571  O   HOH A 857      48.943  35.154  59.222                          
HETATM 2572  H   HOH A 858       1.461  24.975   0.710                          
HETATM 2573  H   HOH A 858       2.845  24.117   0.828                          
HETATM 2574  O   HOH A 858       2.228  24.587   0.199                          
HETATM 2575  H   HOH A 859      16.624  36.748  28.858                          
HETATM 2576  H   HOH A 859      18.203  36.456  29.158                          
HETATM 2577  O   HOH A 859      17.530  37.164  28.946                          
HETATM 2578  H   HOH A 860      34.134  41.298  68.729                          
HETATM 2579  H   HOH A 860      33.705  41.867  67.260                          
HETATM 2580  O   HOH A 860      34.421  41.399  67.776                          
HETATM 2581  H   HOH A 861      19.979  23.565   0.591                          
HETATM 2582  H   HOH A 861      21.036  24.722   1.048                          
HETATM 2583  O   HOH A 861      20.741  23.780   1.201                          
HETATM 2584  H   HOH A 862      48.519  22.963  57.034                          
HETATM 2585  H   HOH A 862      49.481  21.755  56.504                          
HETATM 2586  O   HOH A 862      48.681  21.977  57.060                          
HETATM 2587  H   HOH A 863       6.871   1.421  42.037                          
HETATM 2588  H   HOH A 863       7.129   0.100  42.962                          
HETATM 2589  O   HOH A 863       6.832   0.422  42.063                          
HETATM 2590  H   HOH A 864      18.649  42.461  62.159                          
HETATM 2591  H   HOH A 864      19.939  43.460  62.084                          
HETATM 2592  O   HOH A 864      18.942  43.417  62.143                          
HETATM 2593  H   HOH A 865      28.993  22.100   7.215                          
HETATM 2594  H   HOH A 865      30.457  21.703   7.819                          
HETATM 2595  O   HOH A 865      29.914  22.437   7.411                          
HETATM 2596  H   HOH A 866      40.712  38.015   1.367                          
HETATM 2597  H   HOH A 866      42.290  38.423   1.258                          
HETATM 2598  O   HOH A 866      41.412  38.662   1.671                          
HETATM 2599  H   HOH A 867       3.488  43.173  23.365                          
HETATM 2600  H   HOH A 867       3.659  41.628  23.867                          
HETATM 2601  O   HOH A 867       3.280  42.524  24.097                          
HETATM 2602  H   HOH A 868      40.170  26.634  26.228                          
HETATM 2603  H   HOH A 868      41.006  25.464  27.002                          
HETATM 2604  O   HOH A 868      41.084  26.298  26.456                          
HETATM 2605  H   HOH A 869      10.217  25.918  49.317                          
HETATM 2606  H   HOH A 869      11.447  25.923  50.392                          
HETATM 2607  O   HOH A 869      10.482  25.698  50.256                          
HETATM 2608  H   HOH A 870      46.267   1.420   7.919                          
HETATM 2609  H   HOH A 870      47.599   0.479   7.820                          
HETATM 2610  O   HOH A 870      46.599   0.481   7.823                          
HETATM 2611  H   HOH A 871      45.630  19.717  64.012                          
HETATM 2612  H   HOH A 871      45.969  21.313  64.083                          
HETATM 2613  O   HOH A 871      46.233  20.407  64.414                          
HETATM 2614  H   HOH A 872      22.204  20.624  32.212                          
HETATM 2615  H   HOH A 872      21.512  22.039  31.782                          
HETATM 2616  O   HOH A 872      22.293  21.435  31.633                          
HETATM 2617  H   HOH A 873       6.955  10.244  55.747                          
HETATM 2618  H   HOH A 873       8.171   9.220  56.120                          
HETATM 2619  O   HOH A 873       7.814  10.145  56.249                          
HETATM 2620  H   HOH A 874      46.328  44.922  70.256                          
HETATM 2621  H   HOH A 874      45.197  46.096  70.177                          
HETATM 2622  O   HOH A 874      45.347  45.109  70.200                          
HETATM 2623  H   HOH A 875      13.235  34.433  33.155                          
HETATM 2624  H   HOH A 875      14.157  33.090  33.044                          
HETATM 2625  O   HOH A 875      13.986  33.921  33.572                          
HETATM 2626  H   HOH A 876       4.675  12.981  25.218                          
HETATM 2627  H   HOH A 876       5.570  14.325  25.460                          
HETATM 2628  O   HOH A 876       5.346  13.600  24.810                          
HETATM 2629  H   HOH A 877      35.515  42.825  66.455                          
HETATM 2630  H   HOH A 877      34.160  43.399  65.747                          
HETATM 2631  O   HOH A 877      35.110  43.606  65.980                          
HETATM 2632  H   HOH A 878      39.594  44.175  75.064                          
HETATM 2633  H   HOH A 878      38.615  43.744  76.298                          
HETATM 2634  O   HOH A 878      39.023  43.444  75.436                          
HETATM 2635  H   HOH A 879       0.351   6.776  37.152                          
HETATM 2636  H   HOH A 879       1.553   7.449  38.028                          
HETATM 2637  O   HOH A 879       1.280   6.646  37.500                          
HETATM 2638  H   HOH A 880      10.595  43.438  24.583                          
HETATM 2639  H   HOH A 880       9.240  44.317  24.341                          
HETATM 2640  O   HOH A 880       9.600  43.396  24.486                          
HETATM 2641  H   HOH A 881       1.947  21.450  57.143                          
HETATM 2642  H   HOH A 881       1.512  22.061  55.692                          
HETATM 2643  O   HOH A 881       1.729  21.224  56.193                          
HETATM 2644  H   HOH A 882       2.739  44.848  51.827                          
HETATM 2645  H   HOH A 882       2.175  46.325  51.418                          
HETATM 2646  O   HOH A 882       2.506  45.451  51.064                          
HETATM 2647  H   HOH A 883      28.090  40.500  36.490                          
HETATM 2648  H   HOH A 883      26.676  39.910  35.925                          
HETATM 2649  O   HOH A 883      27.106  40.435  36.658                          
HETATM 2650  H   HOH A 884      23.116   3.198  31.932                          
HETATM 2651  H   HOH A 884      22.948   4.814  32.095                          
HETATM 2652  O   HOH A 884      22.471   3.961  31.887                          
HETATM 2653  H   HOH A 885      40.122  21.949   1.255                          
HETATM 2654  H   HOH A 885      39.379  21.586   2.664                          
HETATM 2655  O   HOH A 885      40.115  21.328   2.039                          
HETATM 2656  H   HOH A 886      10.382  33.552  39.680                          
HETATM 2657  H   HOH A 886       8.914  33.715  38.985                          
HETATM 2658  O   HOH A 886       9.884  33.940  38.904                          
HETATM 2659  H   HOH A 887      11.880   3.017  51.378                          
HETATM 2660  H   HOH A 887      11.589   1.592  52.120                          
HETATM 2661  O   HOH A 887      12.302   2.215  51.802                          
HETATM 2662  H   HOH A 888      38.425  30.408  24.550                          
HETATM 2663  H   HOH A 888      39.646  30.588  23.481                          
HETATM 2664  O   HOH A 888      39.417  30.366  24.429                          
HETATM 2665  H   HOH A 889      21.775  35.890  58.666                          
HETATM 2666  H   HOH A 889      22.669  37.203  59.045                          
HETATM 2667  O   HOH A 889      22.674  36.207  58.969                          
HETATM 2668  H   HOH A 890      40.718  20.402  35.935                          
HETATM 2669  H   HOH A 890      41.674  21.418  36.782                          
HETATM 2670  O   HOH A 890      41.663  20.679  36.110                          
HETATM 2671  H   HOH A 891      13.080  49.193  50.010                          
HETATM 2672  H   HOH A 891      11.592  48.615  50.352                          
HETATM 2673  O   HOH A 891      12.566  48.396  50.327                          
HETATM 2674  H   HOH A 892      31.065   3.727  74.538                          
HETATM 2675  H   HOH A 892      31.495   5.287  74.322                          
HETATM 2676  O   HOH A 892      31.148   4.620  74.980                          
HETATM 2677  H   HOH A 893       6.378  29.441  65.654                          
HETATM 2678  H   HOH A 893       6.208  29.815  64.074                          
HETATM 2679  O   HOH A 893       6.702  29.244  64.729                          
HETATM 2680  H   HOH A 894      43.893  21.618   4.279                          
HETATM 2681  H   HOH A 894      42.283  21.350   4.296                          
HETATM 2682  O   HOH A 894      43.182  20.915   4.275                          
HETATM 2683  H   HOH A 895      46.218   8.674  58.119                          
HETATM 2684  H   HOH A 895      44.642   9.098  58.055                          
HETATM 2685  O   HOH A 895      45.281   8.329  58.056                          
HETATM 2686  H   HOH A 896      18.156  21.020  61.003                          
HETATM 2687  H   HOH A 896      18.010  19.398  61.128                          
HETATM 2688  O   HOH A 896      17.886  20.185  60.524                          
HETATM 2689  H   HOH A 897      35.133  30.487  75.822                          
HETATM 2690  H   HOH A 897      33.525  30.774  75.809                          
HETATM 2691  O   HOH A 897      34.430  31.198  75.837                          
HETATM 2692  H   HOH A 898      34.709  24.856  21.772                          
HETATM 2693  H   HOH A 898      34.006  26.285  22.132                          
HETATM 2694  O   HOH A 898      34.850  25.845  21.827                          
HETATM 2695  H   HOH A 899      20.346  11.388  68.619                          
HETATM 2696  H   HOH A 899      19.172  12.490  68.350                          
HETATM 2697  O   HOH A 899      20.153  12.312  68.289                          
HETATM 2698  H   HOH A 900      15.277  45.442  63.697                          
HETATM 2699  H   HOH A 900      15.493  43.823  63.669                          
HETATM 2700  O   HOH A 900      15.956  44.708  63.715                          
HETATM 2701  H   HOH A 901      11.734  20.724  63.472                          
HETATM 2702  H   HOH A 901      10.890  22.122  63.494                          
HETATM 2703  O   HOH A 901      10.818  21.125  63.487                          
HETATM 2704  H   HOH A 902      42.711  11.018   2.429                          
HETATM 2705  H   HOH A 902      42.470   9.415   2.629                          
HETATM 2706  O   HOH A 902      43.122  10.112   2.332                          
HETATM 2707  H   HOH A 903      14.089  23.486  38.621                          
HETATM 2708  H   HOH A 903      14.322  22.168  39.557                          
HETATM 2709  O   HOH A 903      14.631  23.099  39.367                          
HETATM 2710  H   HOH A 904      14.604  14.348  53.375                          
HETATM 2711  H   HOH A 904      15.438  15.047  54.592                          
HETATM 2712  O   HOH A 904      15.446  14.313  53.914                          
HETATM 2713  H   HOH A 905      36.149  26.897  58.342                          
HETATM 2714  H   HOH A 905      34.709  26.529  57.666                          
HETATM 2715  O   HOH A 905      35.445  26.192  58.251                          
HETATM 2716  H   HOH A 906      23.940  18.452  56.165                          
HETATM 2717  H   HOH A 906      23.775  17.576  54.797                          
HETATM 2718  O   HOH A 906      24.288  17.669  55.650                          
HETATM 2719  H   HOH A 907      40.127   5.572  29.431                          
HETATM 2720  H   HOH A 907      40.332   6.842  28.424                          
HETATM 2721  O   HOH A 907      40.138   5.863  28.474                          
HETATM 2722  H   HOH A 908      45.862  41.239  68.739                          
HETATM 2723  H   HOH A 908      47.214  41.916  69.354                          
HETATM 2724  O   HOH A 908      46.430  42.061  68.751                          
HETATM 2725  H   HOH A 909      45.102   0.507  24.058                          
HETATM 2726  H   HOH A 909      46.664   0.100  24.301                          
HETATM 2727  O   HOH A 909      46.039   0.853  24.097                          
HETATM 2728  H   HOH A 910      26.076  35.460  64.400                          
HETATM 2729  H   HOH A 910      26.013  37.070  64.663                          
HETATM 2730  O   HOH A 910      26.616  36.300  64.460                          
HETATM 2731  H   HOH A 911      11.587  26.750  23.965                          
HETATM 2732  H   HOH A 911      10.224  27.595  23.656                          
HETATM 2733  O   HOH A 911      11.204  27.666  23.839                          
HETATM 2734  H   HOH A 912      49.901  26.167  11.836                          
HETATM 2735  H   HOH A 912      49.530  25.672  13.347                          
HETATM 2736  O   HOH A 912      49.898  25.388  12.463                          
HETATM 2737  H   HOH A 913       9.904  29.162  17.731                          
HETATM 2738  H   HOH A 913       9.712  29.340  19.343                          
HETATM 2739  O   HOH A 913       9.645  28.699  18.579                          
HETATM 2740  H   HOH A 914      19.490   9.148  27.112                          
HETATM 2741  H   HOH A 914      20.050  10.397  28.003                          
HETATM 2742  O   HOH A 914      19.833   9.421  28.011                          
HETATM 2743  H   HOH A 915      37.464   7.076  62.003                          
HETATM 2744  H   HOH A 915      38.774   6.121  62.197                          
HETATM 2745  O   HOH A 915      37.801   6.135  61.970                          
HETATM 2746  H   HOH A 916      43.661   3.857  42.154                          
HETATM 2747  H   HOH A 916      45.274   3.625  42.259                          
HETATM 2748  O   HOH A 916      44.538   4.001  41.696                          
HETATM 2749  H   HOH A 917       2.243  19.123  45.364                          
HETATM 2750  H   HOH A 917       0.819  19.719  44.830                          
HETATM 2751  O   HOH A 917       1.501  18.999  44.705                          
HETATM 2752  H   HOH A 918       8.650  40.556  48.829                          
HETATM 2753  H   HOH A 918       7.542  40.603  50.027                          
HETATM 2754  O   HOH A 918       7.692  40.740  49.049                          
HETATM 2755  H   HOH A 919       5.431  15.779  54.891                          
HETATM 2756  H   HOH A 919       4.267  14.643  54.753                          
HETATM 2757  O   HOH A 919       4.678  15.319  55.363                          
HETATM 2758  H   HOH A 920      13.622   3.302  14.443                          
HETATM 2759  H   HOH A 920      12.508   2.917  13.312                          
HETATM 2760  O   HOH A 920      12.734   3.548  14.054                          
HETATM 2761  H   HOH A 921      12.548   9.120  40.720                          
HETATM 2762  H   HOH A 921      12.288  10.725  40.566                          
HETATM 2763  O   HOH A 921      12.278   9.848  40.088                          
HETATM 2764  H   HOH A 922      11.957  21.922  27.157                          
HETATM 2765  H   HOH A 922      12.704  23.350  26.898                          
HETATM 2766  O   HOH A 922      11.822  22.907  27.054                          
HETATM 2767  H   HOH A 923      22.194  22.870  29.863                          
HETATM 2768  H   HOH A 923      23.777  22.527  29.653                          
HETATM 2769  O   HOH A 923      23.113  23.260  29.799                          
HETATM 2770  H   HOH A 924      10.497  31.262  17.453                          
HETATM 2771  H   HOH A 924       8.922  31.127  17.863                          
HETATM 2772  O   HOH A 924       9.831  31.388  18.188                          
HETATM 2773  H   HOH A 925       2.502   8.005  47.334                          
HETATM 2774  H   HOH A 925       2.582   9.106  46.131                          
HETATM 2775  O   HOH A 925       2.150   8.881  47.004                          
HETATM 2776  H   HOH A 926      49.886  37.068  32.948                          
HETATM 2777  H   HOH A 926      48.962  38.412  33.029                          
HETATM 2778  O   HOH A 926      49.899  38.064  33.029                          
HETATM 2779  H   HOH A 927       4.155   0.384   3.430                          
HETATM 2780  H   HOH A 927       4.975   1.764   3.131                          
HETATM 2781  O   HOH A 927       4.135   1.257   2.941                          
HETATM 2782  H   HOH A 928      31.072   5.901  66.349                          
HETATM 2783  H   HOH A 928      31.502   7.444  66.664                          
HETATM 2784  O   HOH A 928      30.735   6.806  66.608                          
HETATM 2785  H   HOH A 929      11.372  15.421  56.448                          
HETATM 2786  H   HOH A 929      11.216  13.959  57.158                          
HETATM 2787  O   HOH A 929      10.765  14.833  56.983                          
HETATM 2788  H   HOH A 930      33.495  17.065   0.104                          
HETATM 2789  H   HOH A 930      33.577  18.696   0.100                          
HETATM 2790  O   HOH A 930      34.112  17.852   0.100                          
HETATM 2791  H   HOH A 931      38.519  35.768  38.341                          
HETATM 2792  H   HOH A 931      38.851  37.099  37.455                          
HETATM 2793  O   HOH A 931      38.928  36.680  38.359                          
HETATM 2794  H   HOH A 932      11.088  22.546   9.484                          
HETATM 2795  H   HOH A 932      10.939  21.793  10.925                          
HETATM 2796  O   HOH A 932      10.724  21.740   9.951                          
HETATM 2797  H   HOH A 933      21.474  11.961  55.304                          
HETATM 2798  H   HOH A 933      22.271  12.594  56.581                          
HETATM 2799  O   HOH A 933      22.076  12.701  55.607                          
HETATM 2800  H   HOH A 934      33.127  47.473  32.374                          
HETATM 2801  H   HOH A 934      32.007  46.564  33.141                          
HETATM 2802  O   HOH A 934      32.954  46.595  32.821                          
HETATM 2803  H   HOH A 935      48.176  14.607  11.391                          
HETATM 2804  H   HOH A 935      49.791  14.814  11.521                          
HETATM 2805  O   HOH A 935      49.056  14.138  11.464                          
HETATM 2806  H   HOH A 936      41.911   9.306  17.208                          
HETATM 2807  H   HOH A 936      43.291  10.175  17.293                          
HETATM 2808  O   HOH A 936      42.814   9.446  16.802                          
HETATM 2809  H   HOH A 937      13.313  43.114  42.629                          
HETATM 2810  H   HOH A 937      11.888  42.605  43.242                          
HETATM 2811  O   HOH A 937      12.851  42.371  43.114                          
HETATM 2812  H   HOH A 938       3.758  11.506  23.462                          
HETATM 2813  H   HOH A 938       2.467  11.904  22.545                          
HETATM 2814  O   HOH A 938       3.429  12.103  22.730                          
HETATM 2815  H   HOH A 939      20.848  38.155  16.897                          
HETATM 2816  H   HOH A 939      20.291  36.772  16.229                          
HETATM 2817  O   HOH A 939      20.241  37.371  17.028                          
HETATM 2818  H   HOH A 940      46.235   7.250  55.618                          
HETATM 2819  H   HOH A 940      47.451   6.342  55.013                          
HETATM 2820  O   HOH A 940      46.589   6.319  55.519                          
HETATM 2821  H   HOH A 941       6.223  38.785  33.539                          
HETATM 2822  H   HOH A 941       7.056  38.457  34.905                          
HETATM 2823  O   HOH A 941       6.707  39.186  34.317                          
HETATM 2824  H   HOH A 942      24.640  26.202  48.985                          
HETATM 2825  H   HOH A 942      25.161  24.738  48.481                          
HETATM 2826  O   HOH A 942      25.390  25.709  48.543                          
HETATM 2827  H   HOH A 943      27.297   3.806  63.112                          
HETATM 2828  H   HOH A 943      26.842   2.239  63.055                          
HETATM 2829  O   HOH A 943      26.516   3.182  63.107                          
HETATM 2830  H   HOH A 944       6.789   0.820  29.164                          
HETATM 2831  H   HOH A 944       5.432   1.718  29.302                          
HETATM 2832  O   HOH A 944       6.431   1.745  29.294                          
HETATM 2833  H   HOH A 945      27.581   0.432  43.135                          
HETATM 2834  H   HOH A 945      26.801   0.100  44.531                          
HETATM 2835  O   HOH A 945      27.068   0.826  43.898                          
HETATM 2836  H   HOH A 946       0.101  15.265  10.810                          
HETATM 2837  H   HOH A 946       1.141  16.418  11.318                          
HETATM 2838  O   HOH A 946       0.176  16.175  11.219                          
HETATM 2839  H   HOH A 947       7.562  13.923  70.468                          
HETATM 2840  H   HOH A 947       8.675  15.117  70.525                          
HETATM 2841  O   HOH A 947       7.697  14.912  70.535                          
HETATM 2842  H   HOH A 948      11.691  24.762   5.104                          
HETATM 2843  H   HOH A 948      12.202  23.211   5.092                          
HETATM 2844  O   HOH A 948      11.401  23.806   5.151                          
HETATM 2845  H   HOH A 949       8.760  44.150   4.049                          
HETATM 2846  H   HOH A 949       9.646  42.887   4.586                          
HETATM 2847  O   HOH A 949       8.863  43.478   4.782                          
HETATM 2848  H   HOH A 950      20.884  34.631  57.097                          
HETATM 2849  H   HOH A 950      20.083  35.968  56.611                          
HETATM 2850  O   HOH A 950      19.981  35.030  56.939                          
HETATM 2851  H   HOH A 951      35.552  22.963  21.034                          
HETATM 2852  H   HOH A 951      35.088  21.668  20.154                          
HETATM 2853  O   HOH A 951      35.685  22.469  20.174                          
HETATM 2854  H   HOH A 952      34.678  35.532  28.092                          
HETATM 2855  H   HOH A 952      35.925  35.580  29.145                          
HETATM 2856  O   HOH A 952      35.601  35.197  28.280                          
HETATM 2857  H   HOH A 953       8.104  17.225  19.608                          
HETATM 2858  H   HOH A 953       7.268  17.982  18.427                          
HETATM 2859  O   HOH A 953       8.086  17.445  18.632                          
HETATM 2860  H   HOH A 954      41.918  23.974   2.549                          
HETATM 2861  H   HOH A 954      41.440  25.308   3.361                          
HETATM 2862  O   HOH A 954      42.004  24.969   2.609                          
HETATM 2863  H   HOH A 955      25.400  20.482  68.776                          
HETATM 2864  H   HOH A 955      26.953  20.436  69.277                          
HETATM 2865  O   HOH A 955      26.332  20.784  68.576                          
HETATM 2866  H   HOH A 956      22.258  28.404  37.569                          
HETATM 2867  H   HOH A 956      22.878  29.281  38.799                          
HETATM 2868  O   HOH A 956      22.949  29.081  37.823                          
HETATM 2869  H   HOH A 957      40.412  31.659  26.064                          
HETATM 2870  H   HOH A 957      41.421  32.606  25.197                          
HETATM 2871  O   HOH A 957      40.566  32.088  25.174                          
HETATM 2872  H   HOH A 958      21.080  16.582   8.371                          
HETATM 2873  H   HOH A 958      20.189  15.847   7.216                          
HETATM 2874  O   HOH A 958      21.110  16.137   7.476                          
HETATM 2875  H   HOH A 959      31.873  18.283  11.673                          
HETATM 2876  H   HOH A 959      32.001  19.910  11.605                          
HETATM 2877  O   HOH A 959      31.551  19.145  12.065                          
HETATM 2878  H   HOH A 960       4.247  10.791  28.639                          
HETATM 2879  H   HOH A 960       3.704  11.366  27.211                          
HETATM 2880  O   HOH A 960       3.929  11.606  28.155                          
HETATM 2881  H   HOH A 961       3.383  43.491  45.962                          
HETATM 2882  H   HOH A 961       4.841  42.782  45.771                          
HETATM 2883  O   HOH A 961       4.076  43.215  45.296                          
HETATM 2884  H   HOH A 962      22.217  15.438  18.589                          
HETATM 2885  H   HOH A 962      20.793  14.759  19.011                          
HETATM 2886  O   HOH A 962      21.602  14.665  18.432                          
HETATM 2887  H   HOH A 963       1.500  20.420  74.570                          
HETATM 2888  H   HOH A 963       0.138  20.042  75.389                          
HETATM 2889  O   HOH A 963       1.008  19.690  75.045                          
HETATM 2890  H   HOH A 964       2.354  49.900  15.722                          
HETATM 2891  H   HOH A 964       3.918  49.436  15.658                          
HETATM 2892  O   HOH A 964       2.986  49.202  15.386                          
HETATM 2893  H   HOH A 965      30.973  22.439  31.407                          
HETATM 2894  H   HOH A 965      31.894  23.784  31.503                          
HETATM 2895  O   HOH A 965      30.965  23.424  31.578                          
HETATM 2896  H   HOH A 966      30.994  47.527  12.066                          
HETATM 2897  H   HOH A 966      31.972  47.199  10.800                          
HETATM 2898  O   HOH A 966      31.063  47.053  11.188                          
HETATM 2899  H   HOH A 967      20.052  45.449  17.463                          
HETATM 2900  H   HOH A 967      20.536  43.943  17.868                          
HETATM 2901  O   HOH A 967      19.797  44.611  17.947                          
HETATM 2902  H   HOH A 968      22.488  26.960  53.455                          
HETATM 2903  H   HOH A 968      22.395  26.396  54.985                          
HETATM 2904  O   HOH A 968      21.871  26.769  54.219                          
HETATM 2905  H   HOH A 969      34.214  48.611   8.184                          
HETATM 2906  H   HOH A 969      34.919  49.354   6.912                          
HETATM 2907  O   HOH A 969      34.087  48.905   7.236                          
HETATM 2908  H   HOH A 970      22.890   4.464  22.276                          
HETATM 2909  H   HOH A 970      21.759   3.566  21.514                          
HETATM 2910  O   HOH A 970      22.199   3.751  22.392                          
HETATM 2911  H   HOH A 971      10.741  48.352  10.393                          
HETATM 2912  H   HOH A 971       9.984  49.747  10.776                          
HETATM 2913  O   HOH A 971       9.853  48.809  10.457                          
HETATM 2914  H   HOH A 972      39.133  36.422  35.370                          
HETATM 2915  H   HOH A 972      39.114  38.045  35.187                          
HETATM 2916  O   HOH A 972      38.547  37.228  35.280                          
HETATM 2917  H   HOH A 973      26.184  49.501  11.527                          
HETATM 2918  H   HOH A 973      25.595  49.757  10.025                          
HETATM 2919  O   HOH A 973      26.385  49.439  10.549                          
HETATM 2920  H   HOH A 974      32.911  45.047  30.711                          
HETATM 2921  H   HOH A 974      34.068  44.120  31.396                          
HETATM 2922  O   HOH A 974      33.728  45.054  31.288                          
HETATM 2923  H   HOH A 975      17.503  29.495  63.049                          
HETATM 2924  H   HOH A 975      19.134  29.442  63.115                          
HETATM 2925  O   HOH A 975      18.319  29.021  62.719                          
HETATM 2926  H   HOH A 976      47.975  26.181   4.469                          
HETATM 2927  H   HOH A 976      47.099  25.875   5.813                          
HETATM 2928  O   HOH A 976      47.757  25.495   5.164                          
HETATM 2929  H   HOH A 977      25.025  19.868  15.531                          
HETATM 2930  H   HOH A 977      25.363  18.336  15.983                          
HETATM 2931  O   HOH A 977      25.330  19.288  16.286                          
HETATM 2932  H   HOH A 978      19.851  37.636  28.301                          
HETATM 2933  H   HOH A 978      19.783  37.670  26.670                          
HETATM 2934  O   HOH A 978      20.104  37.152  27.463                          
HETATM 2935  H   HOH A 979      47.675  33.606  12.186                          
HETATM 2936  H   HOH A 979      48.502  33.217  10.832                          
HETATM 2937  O   HOH A 979      48.577  33.383  11.815                          
HETATM 2938  H   HOH A 980       2.820  29.312  55.883                          
HETATM 2939  H   HOH A 980       2.286  27.892  56.487                          
HETATM 2940  O   HOH A 980       2.026  28.711  55.978                          
HETATM 2941  H   HOH A 981      18.724  46.661  23.755                          
HETATM 2942  H   HOH A 981      20.030  45.730  24.060                          
HETATM 2943  O   HOH A 981      19.602  46.616  24.232                          
HETATM 2944  H   HOH A 982      33.161  47.529  66.444                          
HETATM 2945  H   HOH A 982      34.195  46.349  65.990                          
HETATM 2946  O   HOH A 982      33.561  46.649  66.702                          
HETATM 2947  H   HOH A 983       6.396  31.789  54.309                          
HETATM 2948  H   HOH A 983       4.964  31.668  55.084                          
HETATM 2949  O   HOH A 983       5.782  32.229  54.964                          
HETATM 2950  H   HOH A 984      27.700  11.977  50.787                          
HETATM 2951  H   HOH A 984      27.348  10.857  51.921                          
HETATM 2952  O   HOH A 984      27.896  11.050  51.108                          
HETATM 2953  H   HOH A 985      34.725  12.876  48.715                          
HETATM 2954  H   HOH A 985      36.231  12.306  48.445                          
HETATM 2955  O   HOH A 985      35.512  12.907  48.098                          
HETATM 2956  H   HOH A 986      42.832  39.814   2.894                          
HETATM 2957  H   HOH A 986      41.947  40.781   1.919                          
HETATM 2958  O   HOH A 986      42.587  40.762   2.687                          
HETATM 2959  H   HOH A 987      20.491  15.756  36.626                          
HETATM 2960  H   HOH A 987      19.557  16.710  35.686                          
HETATM 2961  O   HOH A 987      20.001  15.817  35.757                          
HETATM 2962  H   HOH A 988      32.889  40.363  60.145                          
HETATM 2963  H   HOH A 988      34.121  41.431  60.231                          
HETATM 2964  O   HOH A 988      33.127  41.329  60.246                          
HETATM 2965  H   HOH A 989      25.200   6.233  74.007                          
HETATM 2966  H   HOH A 989      26.529   6.309  73.060                          
HETATM 2967  O   HOH A 989      25.702   6.792  73.345                          
HETATM 2968  H   HOH A 990      22.404  46.889  36.081                          
HETATM 2969  H   HOH A 990      22.751  45.951  37.373                          
HETATM 2970  O   HOH A 990      22.186  46.034  36.553                          
HETATM 2971  H   HOH A 991      33.255  21.533  65.253                          
HETATM 2972  H   HOH A 991      34.738  21.780  64.616                          
HETATM 2973  O   HOH A 991      33.794  22.107  64.636                          
HETATM 2974  H   HOH A 992       6.501   2.398   7.685                          
HETATM 2975  H   HOH A 992       5.273   1.408   8.108                          
HETATM 2976  O   HOH A 992       6.189   1.448   7.711                          
HETATM 2977  H   HOH A 993      30.953  13.484  25.073                          
HETATM 2978  H   HOH A 993      31.820  14.866  25.007                          
HETATM 2979  O   HOH A 993      31.186  14.275  24.508                          
HETATM 2980  H   HOH A 994      42.938  45.035  41.434                          
HETATM 2981  H   HOH A 994      41.500  45.636  40.945                          
HETATM 2982  O   HOH A 994      42.068  44.815  40.992                          
HETATM 2983  H   HOH A 995      37.456  26.048  56.788                          
HETATM 2984  H   HOH A 995      36.186  25.193  56.221                          
HETATM 2985  O   HOH A 995      36.916  25.214  56.903                          
HETATM 2986  H   HOH A 996      37.552   6.055  49.096                          
HETATM 2987  H   HOH A 996      37.615   5.155  47.735                          
HETATM 2988  O   HOH A 996      38.140   5.743  48.349                          
HETATM 2989  H   HOH A 997      47.943  30.623  63.513                          
HETATM 2990  H   HOH A 997      46.310  30.625  63.555                          
HETATM 2991  O   HOH A 997      47.122  30.059  63.417                          
HETATM 2992  H   HOH A 998      47.640  43.343  26.415                          
HETATM 2993  H   HOH A 998      48.851  43.749  27.433                          
HETATM 2994  O   HOH A 998      48.043  43.172  27.314                          
HETATM 2995  H   HOH A 999      39.785  17.353  72.914                          
HETATM 2996  H   HOH A 999      38.180  17.162  73.146                          
HETATM 2997  O   HOH A 999      38.953  17.784  73.262                          
HETATM 2998  H   HOH A1000      11.084   7.352  43.089                          
HETATM 2999  H   HOH A1000      10.044   8.460  43.689                          
HETATM 3000  O   HOH A1000      10.990   8.295  43.410                          
HETATM 3001  H   HOH A1001      16.476   6.205  12.849                          
HETATM 3002  H   HOH A1001      16.333   7.830  12.771                          
HETATM 3003  O   HOH A1001      15.876   6.983  13.040                          
HETATM 3004  H   HOH A1002      21.607  13.824  71.662                          
HETATM 3005  H   HOH A1002      22.603  13.990  70.379                          
HETATM 3006  O   HOH A1002      21.946  13.386  70.829                          
HETATM 3007  H   HOH A1003       9.105  39.107  12.146                          
HETATM 3008  H   HOH A1003       8.984  37.994  13.335                          
HETATM 3009  O   HOH A1003       9.493  38.264  12.519                          
HETATM 3010  H   HOH A1004      41.559  17.815  69.334                          
HETATM 3011  H   HOH A1004      41.281  16.353  68.662                          
HETATM 3012  O   HOH A1004      40.915  17.051  69.276                          
HETATM 3013  H   HOH A1005      29.004   9.079  46.682                          
HETATM 3014  H   HOH A1005      29.532   9.559  48.151                          
HETATM 3015  O   HOH A1005      29.012   9.831  47.342                          
HETATM 3016  H   HOH A1006      17.980  15.712  61.374                          
HETATM 3017  H   HOH A1006      16.390  15.712  61.005                          
HETATM 3018  O   HOH A1006      17.161  15.144  61.291                          
HETATM 3019  H   HOH A1007      27.332  13.134  20.035                          
HETATM 3020  H   HOH A1007      28.662  13.518  20.901                          
HETATM 3021  O   HOH A1007      27.888  13.887  20.387                          
HETATM 3022  H   HOH A1008      15.869  38.725   4.740                          
HETATM 3023  H   HOH A1008      14.425  38.401   4.049                          
HETATM 3024  O   HOH A1008      15.142  38.044   4.646                          
HETATM 3025  H   HOH A1009      29.388  16.487  30.661                          
HETATM 3026  H   HOH A1009      27.904  15.818  30.535                          
HETATM 3027  O   HOH A1009      28.711  16.114  30.026                          
HETATM 3028  H   HOH A1010      22.350  10.075  53.485                          
HETATM 3029  H   HOH A1010      20.868   9.405  53.334                          
HETATM 3030  O   HOH A1010      21.406  10.236  53.197                          
HETATM 3031  H   HOH A1011      35.492  42.744   6.257                          
HETATM 3032  H   HOH A1011      35.108  41.181   5.986                          
HETATM 3033  O   HOH A1011      35.599  41.807   6.590                          
HETATM 3034  H   HOH A1012      15.230  39.585  70.897                          
HETATM 3035  H   HOH A1012      15.260  40.129  72.437                          
HETATM 3036  O   HOH A1012      14.674  39.935  71.651                          
HETATM 3037  H   HOH A1013      33.276  12.740  74.677                          
HETATM 3038  H   HOH A1013      32.601  14.176  74.292                          
HETATM 3039  O   HOH A1013      33.356  13.551  74.098                          
HETATM 3040  H   HOH A1014      38.518   9.075  12.638                          
HETATM 3041  H   HOH A1014      39.072   9.482  14.119                          
HETATM 3042  O   HOH A1014      39.304   9.425  13.149                          
HETATM 3043  H   HOH A1015      33.478  35.937  55.347                          
HETATM 3044  H   HOH A1015      32.228  36.606  54.536                          
HETATM 3045  O   HOH A1015      32.524  35.816  55.073                          
HETATM 3046  H   HOH A1016      19.819  10.660   9.141                          
HETATM 3047  H   HOH A1016      19.218   9.407   8.283                          
HETATM 3048  O   HOH A1016      20.042   9.792   8.696                          
HETATM 3049  H   HOH A1017       4.802  29.505   4.985                          
HETATM 3050  H   HOH A1017       4.491  30.249   6.405                          
HETATM 3051  O   HOH A1017       4.271  29.461   5.832                          
HETATM 3052  H   HOH A1018      11.782  11.247  24.226                          
HETATM 3053  H   HOH A1018      11.949  10.415  22.831                          
HETATM 3054  O   HOH A1018      12.434  10.929  23.537                          
HETATM 3055  H   HOH A1019      19.494   1.607   5.041                          
HETATM 3056  H   HOH A1019      18.809   2.122   6.431                          
HETATM 3057  O   HOH A1019      19.322   1.380   6.000                          
HETATM 3058  H   HOH A1020       7.393  13.034  65.653                          
HETATM 3059  H   HOH A1020       8.224  12.120  66.721                          
HETATM 3060  O   HOH A1020       7.641  12.100  65.909                          
HETATM 3061  H   HOH A1021      11.735  16.013  62.427                          
HETATM 3062  H   HOH A1021      10.430  15.643  61.517                          
HETATM 3063  O   HOH A1021      11.324  15.323  61.831                          
HETATM 3064  H   HOH A1022      15.606   3.977  28.246                          
HETATM 3065  H   HOH A1022      17.215   3.695  28.259                          
HETATM 3066  O   HOH A1022      16.426   3.894  27.679                          
HETATM 3067  H   HOH A1023       5.653  34.725  32.782                          
HETATM 3068  H   HOH A1023       6.027  36.064  31.926                          
HETATM 3069  O   HOH A1023       5.319  35.614  32.469                          
HETATM 3070  H   HOH A1024      43.635  27.796  50.901                          
HETATM 3071  H   HOH A1024      43.595  29.382  51.289                          
HETATM 3072  O   HOH A1024      44.192  28.606  51.084                          
HETATM 3073  H   HOH A1025       4.283  19.202  15.836                          
HETATM 3074  H   HOH A1025       3.562  18.094  14.878                          
HETATM 3075  O   HOH A1025       3.459  18.989  15.311                          
HETATM 3076  H   HOH A1026      29.737   3.031  42.566                          
HETATM 3077  H   HOH A1026      28.515   3.054  41.483                          
HETATM 3078  O   HOH A1026      29.400   3.451  41.723                          
HETATM 3079  H   HOH A1027      26.639  23.741  59.866                          
HETATM 3080  H   HOH A1027      25.352  24.077  60.813                          
HETATM 3081  O   HOH A1027      25.728  23.437  60.144                          
HETATM 3082  H   HOH A1028      43.557  49.766  40.710                          
HETATM 3083  H   HOH A1028      42.817  48.313  40.782                          
HETATM 3084  O   HOH A1028      43.182  49.013  40.170                          
HETATM 3085  H   HOH A1029      13.862  27.027   0.665                          
HETATM 3086  H   HOH A1029      12.488  26.349   0.100                          
HETATM 3087  O   HOH A1029      13.302  26.199   0.660                          
HETATM 3088  H   HOH A1030      27.205  45.212  74.275                          
HETATM 3089  H   HOH A1030      27.202  46.493  73.262                          
HETATM 3090  O   HOH A1030      27.498  46.161  74.157                          
HETATM 3091  H   HOH A1031       2.908  12.933  48.021                          
HETATM 3092  H   HOH A1031       3.336  12.519  46.500                          
HETATM 3093  O   HOH A1031       3.295  12.209  47.449                          
HETATM 3094  H   HOH A1032      23.569   0.370  55.452                          
HETATM 3095  H   HOH A1032      22.519   1.217  56.371                          
HETATM 3096  O   HOH A1032      23.462   1.168  56.044                          
HETATM 3097  H   HOH A1033      33.031  33.623  55.121                          
HETATM 3098  H   HOH A1033      31.725  32.943  55.827                          
HETATM 3099  O   HOH A1033      32.031  33.599  55.138                          
HETATM 3100  H   HOH A1034      46.793  32.963  39.385                          
HETATM 3101  H   HOH A1034      45.673  31.800  39.632                          
HETATM 3102  O   HOH A1034      45.817  32.781  39.505                          
HETATM 3103  H   HOH A1035       6.670  29.255  29.725                          
HETATM 3104  H   HOH A1035       7.886  28.220  29.382                          
HETATM 3105  O   HOH A1035       7.264  28.902  29.001                          
HETATM 3106  H   HOH A1036      16.592  17.258  35.319                          
HETATM 3107  H   HOH A1036      15.394  18.332  35.041                          
HETATM 3108  O   HOH A1036      16.363  18.230  35.262                          
HETATM 3109  H   HOH A1037      35.436  17.683  29.625                          
HETATM 3110  H   HOH A1037      35.375  16.051  29.618                          
HETATM 3111  O   HOH A1037      35.982  16.845  29.632                          
HETATM 3112  H   HOH A1038      34.315  44.985  76.202                          
HETATM 3113  H   HOH A1038      35.121  45.980  75.189                          
HETATM 3114  O   HOH A1038      34.348  45.908  75.819                          
HETATM 3115  H   HOH A1039      21.557  36.009   2.804                          
HETATM 3116  H   HOH A1039      22.740  36.335   1.728                          
HETATM 3117  O   HOH A1039      21.830  36.600   2.045                          
HETATM 3118  H   HOH A1040       6.502   8.701  75.683                          
HETATM 3119  H   HOH A1040       6.406  10.227  75.109                          
HETATM 3120  O   HOH A1040       5.903   9.493  75.565                          
HETATM 3121  H   HOH A1041      41.610  26.094  53.518                          
HETATM 3122  H   HOH A1041      42.078  27.192  52.405                          
HETATM 3123  O   HOH A1041      42.316  26.759  53.273                          
HETATM 3124  H   HOH A1042      46.351  45.345  72.574                          
HETATM 3125  H   HOH A1042      46.293  43.713  72.563                          
HETATM 3126  O   HOH A1042      45.746  44.548  72.608                          
HETATM 3127  H   HOH A1043      29.137   4.095  58.153                          
HETATM 3128  H   HOH A1043      30.463   3.211  58.511                          
HETATM 3129  O   HOH A1043      29.466   3.196  58.441                          
HETATM 3130  H   HOH A1044      37.839  42.814   8.335                          
HETATM 3131  H   HOH A1044      38.161  43.640   9.706                          
HETATM 3132  O   HOH A1044      37.438  43.231   9.150                          
HETATM 3133  H   HOH A1045      30.411  48.316  57.941                          
HETATM 3134  H   HOH A1045      31.817  49.119  58.146                          
HETATM 3135  O   HOH A1045      31.186  48.738  57.471                          
HETATM 3136  H   HOH A1046      44.485  19.203  35.842                          
HETATM 3137  H   HOH A1046      43.861  20.667  36.206                          
HETATM 3138  O   HOH A1046      44.696  20.119  36.185                          
HETATM 3139  H   HOH A1047      29.799  42.921  54.698                          
HETATM 3140  H   HOH A1047      29.545  44.502  54.377                          
HETATM 3141  O   HOH A1047      29.103  43.616  54.515                          
HETATM 3142  H   HOH A1048       5.955  21.433   0.730                          
HETATM 3143  H   HOH A1048       5.380  19.906   0.800                          
HETATM 3144  O   HOH A1048       6.201  20.465   0.683                          
HETATM 3145  H   HOH A1049      36.325  21.184  67.629                          
HETATM 3146  H   HOH A1049      34.898  21.482  66.892                          
HETATM 3147  O   HOH A1049      35.594  20.788  67.072                          
HETATM 3148  H   HOH A1050      32.318   8.565  59.847                          
HETATM 3149  H   HOH A1050      32.457   7.652  61.194                          
HETATM 3150  O   HOH A1050      32.877   8.381  60.656                          
HETATM 3151  H   HOH A1051      29.684   8.322  76.799                          
HETATM 3152  H   HOH A1051      29.182   9.674  76.034                          
HETATM 3153  O   HOH A1051      28.894   8.791  76.403                          
HETATM 3154  H   HOH A1052      12.464  44.647  37.691                          
HETATM 3155  H   HOH A1052      11.826  46.138  37.878                          
HETATM 3156  O   HOH A1052      12.676  45.620  37.788                          
HETATM 3157  H   HOH A1053      31.219  29.995  34.186                          
HETATM 3158  H   HOH A1053      31.394  28.379  34.026                          
HETATM 3159  O   HOH A1053      31.876  29.241  34.180                          
HETATM 3160  H   HOH A1054      18.400  19.162  66.745                          
HETATM 3161  H   HOH A1054      19.281  20.454  66.277                          
HETATM 3162  O   HOH A1054      18.572  19.807  66.000                          
HETATM 3163  H   HOH A1055      34.111  40.430   8.104                          
HETATM 3164  H   HOH A1055      32.909  39.825   7.179                          
HETATM 3165  O   HOH A1055      33.478  40.628   7.356                          
HETATM 3166  H   HOH A1056      26.448   3.276  35.316                          
HETATM 3167  H   HOH A1056      26.114   4.560  34.364                          
HETATM 3168  O   HOH A1056      26.831   4.087  34.875                          
HETATM 3169  H   HOH A1057      16.268  45.493  71.242                          
HETATM 3170  H   HOH A1057      15.576  46.340  70.029                          
HETATM 3171  O   HOH A1057      16.433  45.956  70.371                          
HETATM 3172  H   HOH A1058      33.529  42.603  41.794                          
HETATM 3173  H   HOH A1058      34.991  41.889  41.935                          
HETATM 3174  O   HOH A1058      34.517  42.760  41.809                          
HETATM 3175  H   HOH A1059      24.889  46.963  50.468                          
HETATM 3176  H   HOH A1059      25.733  46.043  49.416                          
HETATM 3177  O   HOH A1059      24.886  46.113  49.942                          
HETATM 3178  H   HOH A1060      31.912  28.634  48.605                          
HETATM 3179  H   HOH A1060      32.592  29.760  47.638                          
HETATM 3180  O   HOH A1060      32.477  28.779  47.793                          
HETATM 3181  H   HOH A1061      21.071   7.812  58.521                          
HETATM 3182  H   HOH A1061      21.052   6.403  59.346                          
HETATM 3183  O   HOH A1061      21.616   7.182  59.075                          
HETATM 3184  H   HOH A1062      13.571  49.229  47.572                          
HETATM 3185  H   HOH A1062      12.334  48.187  47.797                          
HETATM 3186  O   HOH A1062      12.577  49.121  47.540                          
HETATM 3187  H   HOH A1063       4.596  21.126  72.246                          
HETATM 3188  H   HOH A1063       3.231  20.300  72.594                          
HETATM 3189  O   HOH A1063       3.669  21.198  72.614                          
HETATM 3190  H   HOH A1064       7.262  12.813  52.277                          
HETATM 3191  H   HOH A1064       8.576  13.634  51.761                          
HETATM 3192  O   HOH A1064       7.663  13.722  52.157                          
HETATM 3193  H   HOH A1065      21.671  30.588  25.811                          
HETATM 3194  H   HOH A1065      22.365  31.814  24.984                          
HETATM 3195  O   HOH A1065      21.568  31.214  25.037                          
HETATM 3196  H   HOH A1066      37.600  11.381  39.147                          
HETATM 3197  H   HOH A1066      36.259  12.309  39.061                          
HETATM 3198  O   HOH A1066      37.253  12.318  39.168                          
HETATM 3199  H   HOH A1067      28.164  22.813  41.622                          
HETATM 3200  H   HOH A1067      27.392  21.382  41.772                          
HETATM 3201  O   HOH A1067      28.278  21.820  41.623                          
HETATM 3202  H   HOH A1068      16.399  15.300  37.357                          
HETATM 3203  H   HOH A1068      18.024  15.138  37.337                          
HETATM 3204  O   HOH A1068      17.269  15.793  37.343                          
HETATM 3205  H   HOH A1069      44.034  28.003  13.716                          
HETATM 3206  H   HOH A1069      44.449  27.498  12.219                          
HETATM 3207  O   HOH A1069      44.654  28.154  12.945                          
HETATM 3208  H   HOH A1070      12.397  21.881   1.934                          
HETATM 3209  H   HOH A1070      13.130  20.636   1.174                          
HETATM 3210  O   HOH A1070      13.267  21.539   1.578                          
HETATM 3211  H   HOH A1071      49.382  38.355  50.348                          
HETATM 3212  H   HOH A1071      49.297  36.843  50.959                          
HETATM 3213  O   HOH A1071      49.903  37.528  50.555                          
HETATM 3214  H   HOH A1072      19.558  29.696  29.319                          
HETATM 3215  H   HOH A1072      19.265  30.896  30.387                          
HETATM 3216  O   HOH A1072      18.890  30.073  29.962                          
HETATM 3217  H   HOH A1073      16.624  24.118  64.843                          
HETATM 3218  H   HOH A1073      16.508  24.802  66.321                          
HETATM 3219  O   HOH A1073      16.778  23.979  65.821                          
HETATM 3220  H   HOH A1074      40.399  11.544  33.759                          
HETATM 3221  H   HOH A1074      39.116  12.126  34.584                          
HETATM 3222  O   HOH A1074      39.490  11.327  34.115                          
HETATM 3223  H   HOH A1075      13.857   1.892   5.065                          
HETATM 3224  H   HOH A1075      15.338   1.479   4.514                          
HETATM 3225  O   HOH A1075      14.570   1.191   5.086                          
HETATM 3226  H   HOH A1076       7.982  47.461  49.836                          
HETATM 3227  H   HOH A1076       9.251  48.478  49.987                          
HETATM 3228  O   HOH A1076       8.283  48.345  50.194                          
HETATM 3229  H   HOH A1077      29.607  38.152  65.254                          
HETATM 3230  H   HOH A1077      30.508  37.370  64.139                          
HETATM 3231  O   HOH A1077      29.580  37.641  64.394                          
HETATM 3232  H   HOH A1078      22.183  21.006  12.271                          
HETATM 3233  H   HOH A1078      23.756  20.609  12.085                          
HETATM 3234  O   HOH A1078      22.815  20.312  11.927                          
HETATM 3235  H   HOH A1079      45.246  27.545  68.039                          
HETATM 3236  H   HOH A1079      46.794  27.635  67.528                          
HETATM 3237  O   HOH A1079      46.140  27.958  68.211                          
HETATM 3238  H   HOH A1080       5.178  47.097  59.864                          
HETATM 3239  H   HOH A1080       5.548  48.683  59.995                          
HETATM 3240  O   HOH A1080       5.849  47.802  59.632                          
HETATM 3241  H   HOH A1081      10.083  17.282  41.316                          
HETATM 3242  H   HOH A1081       9.182  18.022  40.172                          
HETATM 3243  O   HOH A1081       9.339  17.162  40.657                          
HETATM 3244  H   HOH A1082       7.548   7.668  62.291                          
HETATM 3245  H   HOH A1082       7.634   9.209  61.758                          
HETATM 3246  O   HOH A1082       7.528   8.254  61.481                          
HETATM 3247  H   HOH A1083      31.279  34.839  36.384                          
HETATM 3248  H   HOH A1083      32.409  33.771  35.884                          
HETATM 3249  O   HOH A1083      32.258  34.694  36.236                          
HETATM 3250  H   HOH A1084      36.148  22.890  23.151                          
HETATM 3251  H   HOH A1084      37.512  22.238  23.766                          
HETATM 3252  O   HOH A1084      37.005  23.087  23.626                          
HETATM 3253  H   HOH A1085      40.940  39.911  46.604                          
HETATM 3254  H   HOH A1085      41.355  40.285  48.138                          
HETATM 3255  O   HOH A1085      41.414  40.574  47.183                          
HETATM 3256  H   HOH A1086       9.923  41.854  34.663                          
HETATM 3257  H   HOH A1086       9.630  43.222  35.506                          
HETATM 3258  O   HOH A1086      10.336  42.576  35.218                          
HETATM 3259  H   HOH A1087      12.105  25.608  43.450                          
HETATM 3260  H   HOH A1087      11.965  27.051  44.201                          
HETATM 3261  O   HOH A1087      12.593  26.437  43.725                          
HETATM 3262  H   HOH A1088       1.756   4.614  35.273                          
HETATM 3263  H   HOH A1088       2.746   5.260  34.146                          
HETATM 3264  O   HOH A1088       2.685   4.610  34.903                          
HETATM 3265  H   HOH A1089      43.483  23.130   6.974                          
HETATM 3266  H   HOH A1089      42.997  23.924   5.633                          
HETATM 3267  O   HOH A1089      43.197  23.025   6.022                          
HETATM 3268  H   HOH A1090       4.602  33.746  13.375                          
HETATM 3269  H   HOH A1090       3.174  33.048  13.002                          
HETATM 3270  O   HOH A1090       3.636  33.678  13.625                          
HETATM 3271  H   HOH A1091      31.316  10.086  69.398                          
HETATM 3272  H   HOH A1091      31.266  10.847  70.842                          
HETATM 3273  O   HOH A1091      31.753  10.779  69.972                          
HETATM 3274  H   HOH A1092      18.588  12.317  71.069                          
HETATM 3275  H   HOH A1092      17.984  13.682  71.731                          
HETATM 3276  O   HOH A1092      17.862  13.002  71.009                          
HETATM 3277  H   HOH A1093      30.511  37.739   2.190                          
HETATM 3278  H   HOH A1093      31.594  38.954   2.055                          
HETATM 3279  O   HOH A1093      30.625  38.732   2.154                          
HETATM 3280  H   HOH A1094      19.871  14.213  72.957                          
HETATM 3281  H   HOH A1094      20.028  12.959  73.991                          
HETATM 3282  O   HOH A1094      19.634  13.255  73.122                          
HETATM 3283  H   HOH A1095       1.156  11.789  17.706                          
HETATM 3284  H   HOH A1095       0.101  11.279  16.569                          
HETATM 3285  O   HOH A1095       0.920  11.039  17.088                          
HETATM 3286  H   HOH A1096      25.237   9.633  48.346                          
HETATM 3287  H   HOH A1096      26.620  10.156  47.653                          
HETATM 3288  O   HOH A1096      26.183   9.909  48.517                          
HETATM 3289  H   HOH A1097       9.550  20.732  37.114                          
HETATM 3290  H   HOH A1097      10.095  22.118  36.444                          
HETATM 3291  O   HOH A1097      10.047  21.582  37.287                          
HETATM 3292  H   HOH A1098      23.810   1.300  29.686                          
HETATM 3293  H   HOH A1098      25.014   2.204  30.317                          
HETATM 3294  O   HOH A1098      24.037   2.178  30.107                          
HETATM 3295  H   HOH A1099      16.202  42.180  21.557                          
HETATM 3296  H   HOH A1099      15.648  40.644  21.602                          
HETATM 3297  O   HOH A1099      15.445  41.577  21.305                          
HETATM 3298  H   HOH A1100      40.303  42.064  11.684                          
HETATM 3299  H   HOH A1100      41.140  42.848  10.522                          
HETATM 3300  O   HOH A1100      40.690  41.989  10.765                          
HETATM 3301  H   HOH A1101      32.010  15.878  39.918                          
HETATM 3302  H   HOH A1101      33.320  15.632  40.861                          
HETATM 3303  O   HOH A1101      32.491  15.214  40.490                          
HETATM 3304  H   HOH A1102      48.710  24.581  68.366                          
HETATM 3305  H   HOH A1102      48.998  26.136  67.961                          
HETATM 3306  O   HOH A1102      48.307  25.493  68.288                          
HETATM 3307  H   HOH A1103      46.977  41.507  39.921                          
HETATM 3308  H   HOH A1103      47.117  43.108  39.629                          
HETATM 3309  O   HOH A1103      47.052  42.204  39.207                          
HETATM 3310  H   HOH A1104      13.149  12.850  57.243                          
HETATM 3311  H   HOH A1104      13.846  12.945  55.769                          
HETATM 3312  O   HOH A1104      13.544  13.469  56.564                          
HETATM 3313  H   HOH A1105       8.077  38.714   1.597                          
HETATM 3314  H   HOH A1105       9.107  39.829   2.200                          
HETATM 3315  O   HOH A1105       8.963  38.853   2.040                          
HETATM 3316  H   HOH A1106       4.097   4.494  55.819                          
HETATM 3317  H   HOH A1106       5.482   5.357  55.769                          
HETATM 3318  O   HOH A1106       4.485   5.412  55.737                          
HETATM 3319  H   HOH A1107      21.315  47.386  21.987                          
HETATM 3320  H   HOH A1107      22.285  48.690  22.143                          
HETATM 3321  O   HOH A1107      22.260  47.692  22.111                          
HETATM 3322  H   HOH A1108       6.207  29.382  20.606                          
HETATM 3323  H   HOH A1108       7.166  28.060  20.602                          
HETATM 3324  O   HOH A1108       6.220  28.382  20.615                          
HETATM 3325  H   HOH A1109       8.999  45.323  65.910                          
HETATM 3326  H   HOH A1109       9.534  43.781  65.900                          
HETATM 3327  O   HOH A1109       9.251  44.550  65.328                          
HETATM 3328  H   HOH A1110      24.527  13.997  22.129                          
HETATM 3329  H   HOH A1110      25.230  15.075  23.134                          
HETATM 3330  O   HOH A1110      24.366  14.783  22.725                          
HETATM 3331  H   HOH A1111      13.443  19.566  12.689                          
HETATM 3332  H   HOH A1111      14.674  20.156  11.792                          
HETATM 3333  O   HOH A1111      14.408  19.452  12.449                          
HETATM 3334  H   HOH A1112      35.573  40.803  12.165                          
HETATM 3335  H   HOH A1112      36.315  39.540  12.887                          
HETATM 3336  O   HOH A1112      35.569  39.809  12.278                          
HETATM 3337  H   HOH A1113      36.100  42.254  37.311                          
HETATM 3338  H   HOH A1113      37.251  42.632  36.216                          
HETATM 3339  O   HOH A1113      36.309  42.322  36.335                          
HETATM 3340  H   HOH A1114      27.972   9.817  16.700                          
HETATM 3341  H   HOH A1114      27.336  10.443  18.067                          
HETATM 3342  O   HOH A1114      27.515  10.612  17.099                          
HETATM 3343  H   HOH A1115       8.736  30.073  13.700                          
HETATM 3344  H   HOH A1115       9.650  28.882  13.057                          
HETATM 3345  O   HOH A1115       9.135  29.170  13.864                          
HETATM 3346  H   HOH A1116       9.563  23.458  54.473                          
HETATM 3347  H   HOH A1116       8.227  24.391  54.576                          
HETATM 3348  O   HOH A1116       8.756  23.671  55.024                          
HETATM 3349  H   HOH A1117       5.090   8.213  18.939                          
HETATM 3350  H   HOH A1117       5.563   9.235  20.121                          
HETATM 3351  O   HOH A1117       5.486   8.275  19.856                          
HETATM 3352  H   HOH A1118      15.725   4.436  38.902                          
HETATM 3353  H   HOH A1118      15.279   2.971  39.467                          
HETATM 3354  O   HOH A1118      15.277   3.952  39.654                          
HETATM 3355  H   HOH A1119      27.593  40.871  11.830                          
HETATM 3356  H   HOH A1119      28.583  39.600  11.564                          
HETATM 3357  O   HOH A1119      28.540  40.593  11.669                          
HETATM 3358  H   HOH A1120       9.816  17.132  30.525                          
HETATM 3359  H   HOH A1120       8.833  18.435  30.562                          
HETATM 3360  O   HOH A1120       9.706  18.062  30.875                          
HETATM 3361  H   HOH A1121      24.785  10.176  33.406                          
HETATM 3362  H   HOH A1121      24.980  11.758  33.759                          
HETATM 3363  O   HOH A1121      24.311  11.043  33.560                          
HETATM 3364  H   HOH A1122      37.157   2.357  75.925                          
HETATM 3365  H   HOH A1122      37.747   1.313  74.816                          
HETATM 3366  O   HOH A1122      37.932   2.153  75.325                          
HETATM 3367  H   HOH A1123      35.634  32.746  38.529                          
HETATM 3368  H   HOH A1123      36.121  31.417  39.342                          
HETATM 3369  O   HOH A1123      35.360  31.841  38.852                          
HETATM 3370  H   HOH A1124      26.121   6.478  59.462                          
HETATM 3371  H   HOH A1124      26.001   7.743  60.489                          
HETATM 3372  O   HOH A1124      25.537   6.931  60.136                          
HETATM 3373  H   HOH A1125      30.051  22.764  42.772                          
HETATM 3374  H   HOH A1125      30.250  23.769  41.501                          
HETATM 3375  O   HOH A1125      30.355  22.828  41.821                          
HETATM 3376  H   HOH A1126      34.553   0.720  22.038                          
HETATM 3377  H   HOH A1126      33.742   2.125  22.224                          
HETATM 3378  O   HOH A1126      33.662   1.129  22.234                          
HETATM 3379  H   HOH A1127      20.838  45.130  46.174                          
HETATM 3380  H   HOH A1127      19.324  45.640  45.833                          
HETATM 3381  O   HOH A1127      20.232  45.925  46.139                          
HETATM 3382  H   HOH A1128       0.830  39.947   6.073                          
HETATM 3383  H   HOH A1128       1.332  41.488   5.873                          
HETATM 3384  O   HOH A1128       1.593  40.527   5.789                          
HETATM 3385  H   HOH A1129      16.168  31.322  59.221                          
HETATM 3386  H   HOH A1129      14.988  32.321  58.694                          
HETATM 3387  O   HOH A1129      15.206  31.380  58.952                          
HETATM 3388  H   HOH A1130      34.196  14.596  47.449                          
HETATM 3389  H   HOH A1130      33.630  15.856  46.578                          
HETATM 3390  O   HOH A1130      33.570  15.376  47.452                          
HETATM 3391  H   HOH A1131      17.596  17.637   2.624                          
HETATM 3392  H   HOH A1131      19.194  17.406   2.864                          
HETATM 3393  O   HOH A1131      18.451  17.340   2.199                          
HETATM 3394  H   HOH A1132      24.531  18.344  31.934                          
HETATM 3395  H   HOH A1132      23.647  17.073  31.414                          
HETATM 3396  O   HOH A1132      24.568  17.390  31.637                          
HETATM 3397  H   HOH A1133       0.941  34.583  11.490                          
HETATM 3398  H   HOH A1133       0.596  36.149  11.181                          
HETATM 3399  O   HOH A1133       0.206  35.255  11.401                          
HETATM 3400  H   HOH A1134      37.896  40.084   7.763                          
HETATM 3401  H   HOH A1134      36.758  39.867   6.612                          
HETATM 3402  O   HOH A1134      36.968  39.757   7.583                          
HETATM 3403  H   HOH A1135      18.855  13.492  30.932                          
HETATM 3404  H   HOH A1135      18.871  11.922  31.380                          
HETATM 3405  O   HOH A1135      18.555  12.837  31.626                          
HETATM 3406  H   HOH A1136      20.920  32.918  46.222                          
HETATM 3407  H   HOH A1136      22.544  33.089  46.230                          
HETATM 3408  O   HOH A1136      21.778  32.588  45.829                          
HETATM 3409  H   HOH A1137      45.711  21.324   1.244                          
HETATM 3410  H   HOH A1137      44.380  20.774   2.013                          
HETATM 3411  O   HOH A1137      45.310  20.546   1.727                          
HETATM 3412  H   HOH A1138      22.643  25.531  11.722                          
HETATM 3413  H   HOH A1138      22.601  25.224  13.326                          
HETATM 3414  O   HOH A1138      23.190  25.278  12.520                          
HETATM 3415  H   HOH A1139       5.281  13.683  31.789                          
HETATM 3416  H   HOH A1139       4.884  13.936  33.352                          
HETATM 3417  O   HOH A1139       4.651  14.156  32.405                          
HETATM 3418  H   HOH A1140      49.768   8.118  65.864                          
HETATM 3419  H   HOH A1140      49.023   8.641  67.220                          
HETATM 3420  O   HOH A1140      49.218   7.842  66.653                          
HETATM 3421  H   HOH A1141      22.256  10.108   5.756                          
HETATM 3422  H   HOH A1141      21.320  10.486   7.039                          
HETATM 3423  O   HOH A1141      21.818  10.855   6.256                          
HETATM 3424  H   HOH A1142      11.995  32.200  39.040                          
HETATM 3425  H   HOH A1142      12.704  30.817  38.539                          
HETATM 3426  O   HOH A1142      12.811  31.627  39.114                          
HETATM 3427  H   HOH A1143      23.883   7.968  70.151                          
HETATM 3428  H   HOH A1143      23.071   6.633  69.676                          
HETATM 3429  O   HOH A1143      23.968   6.998  69.922                          
HETATM 3430  H   HOH A1144      47.017  16.102   0.192                          
HETATM 3431  H   HOH A1144      46.883  17.608   0.811                          
HETATM 3432  O   HOH A1144      46.558  16.986   0.098                          
HETATM 3433  H   HOH A1145       1.300  14.296  14.536                          
HETATM 3434  H   HOH A1145       1.752  13.852  16.041                          
HETATM 3435  O   HOH A1145       1.213  14.505  15.510                          
HETATM 3436  H   HOH A1146      37.765  23.981  44.774                          
HETATM 3437  H   HOH A1146      38.187  23.690  43.223                          
HETATM 3438  O   HOH A1146      38.460  24.141  44.072                          
HETATM 3439  H   HOH A1147      29.640  17.731   5.279                          
HETATM 3440  H   HOH A1147      30.653  16.662   5.983                          
HETATM 3441  O   HOH A1147      30.580  17.391   5.304                          
HETATM 3442  H   HOH A1148      12.871  17.699   3.854                          
HETATM 3443  H   HOH A1148      11.683  16.648   4.240                          
HETATM 3444  O   HOH A1148      11.914  17.614   4.132                          
HETATM 3445  H   HOH A1149      10.486  14.438  51.023                          
HETATM 3446  H   HOH A1149      10.526  14.589  52.649                          
HETATM 3447  O   HOH A1149      10.749  15.034  51.782                          
HETATM 3448  H   HOH A1150      33.676  16.580  31.948                          
HETATM 3449  H   HOH A1150      32.224  15.846  31.810                          
HETATM 3450  O   HOH A1150      32.770  16.475  32.361                          
HETATM 3451  H   HOH A1151       7.920  16.061  10.984                          
HETATM 3452  H   HOH A1151       9.377  15.861  10.273                          
HETATM 3453  O   HOH A1151       8.418  16.096  10.117                          
HETATM 3454  H   HOH A1152      16.239   8.962  19.304                          
HETATM 3455  H   HOH A1152      15.589  10.145  18.386                          
HETATM 3456  O   HOH A1152      16.199   9.354  18.385                          
HETATM 3457  H   HOH A1153      27.743   1.422  26.543                          
HETATM 3458  H   HOH A1153      27.150   2.863  27.032                          
HETATM 3459  O   HOH A1153      27.845   2.414  26.470                          
HETATM 3460  H   HOH A1154      18.941   9.524  37.962                          
HETATM 3461  H   HOH A1154      20.268   8.572  37.929                          
HETATM 3462  O   HOH A1154      19.897   9.444  38.247                          
HETATM 3463  H   HOH A1155      31.209  13.252   5.388                          
HETATM 3464  H   HOH A1155      30.997  14.789   4.881                          
HETATM 3465  O   HOH A1155      30.531  13.957   5.178                          
HETATM 3466  H   HOH A1156       4.678  44.615  62.578                          
HETATM 3467  H   HOH A1156       4.403  45.781  63.688                          
HETATM 3468  O   HOH A1156       4.906  44.939  63.497                          
HETATM 3469  H   HOH A1157      38.899  39.895  25.810                          
HETATM 3470  H   HOH A1157      38.885  38.657  26.874                          
HETATM 3471  O   HOH A1157      38.360  39.134  26.170                          
HETATM 3472  H   HOH A1158       4.759  28.520  41.479                          
HETATM 3473  H   HOH A1158       5.492  27.090  41.767                          
HETATM 3474  O   HOH A1158       4.905  27.799  42.156                          
HETATM 3475  H   HOH A1159       9.663  25.231  60.934                          
HETATM 3476  H   HOH A1159       8.625  26.457  60.639                          
HETATM 3477  O   HOH A1159       9.268  26.074  61.301                          
HETATM 3478  H   HOH A1160       1.733  49.900  61.834                          
HETATM 3479  H   HOH A1160       0.100  49.900  61.845                          
HETATM 3480  O   HOH A1160       0.915  49.330  61.751                          
HETATM 3481  H   HOH A1161      22.855  32.700  31.327                          
HETATM 3482  H   HOH A1161      22.637  31.505  30.235                          
HETATM 3483  O   HOH A1161      22.176  32.190  30.798                          
HETATM 3484  H   HOH A1162      20.614  49.695  27.358                          
HETATM 3485  H   HOH A1162      21.219  48.282  27.911                          
HETATM 3486  O   HOH A1162      20.399  48.851  27.851                          
HETATM 3487  H   HOH A1163       1.677  42.459  13.785                          
HETATM 3488  H   HOH A1163       0.100  42.059  13.925                          
HETATM 3489  O   HOH A1163       0.752  42.659  13.462                          
HETATM 3490  H   HOH A1164      13.445   9.853  27.488                          
HETATM 3491  H   HOH A1164      14.949  10.330  27.908                          
HETATM 3492  O   HOH A1164      14.391   9.555  27.613                          
HETATM 3493  H   HOH A1165       9.353  42.019  43.672                          
HETATM 3494  H   HOH A1165       8.392  41.894  44.986                          
HETATM 3495  O   HOH A1165       8.988  41.392  44.360                          
HETATM 3496  H   HOH A1166      19.909  42.730  74.525                          
HETATM 3497  H   HOH A1166      19.706  43.507  73.104                          
HETATM 3498  O   HOH A1166      19.638  42.625  73.569                          
HETATM 3499  H   HOH A1167      32.507  38.560  66.759                          
HETATM 3500  H   HOH A1167      33.132  37.342  67.649                          
HETATM 3501  O   HOH A1167      32.288  37.749  67.302                          
HETATM 3502  H   HOH A1168      36.517  42.122  55.950                          
HETATM 3503  H   HOH A1168      37.146  41.236  54.731                          
HETATM 3504  O   HOH A1168      37.068  42.155  55.116                          
HETATM 3505  H   HOH A1169       2.648  33.996  65.357                          
HETATM 3506  H   HOH A1169       4.131  34.445  65.872                          
HETATM 3507  O   HOH A1169       3.611  33.731  65.405                          
HETATM 3508  H   HOH A1170      45.150  18.823  49.292                          
HETATM 3509  H   HOH A1170      44.256  17.622  48.638                          
HETATM 3510  O   HOH A1170      44.322  18.610  48.772                          
HETATM 3511  H   HOH A1171      45.503  29.632  37.551                          
HETATM 3512  H   HOH A1171      45.493  28.516  36.359                          
HETATM 3513  O   HOH A1171      45.068  29.357  36.693                          
HETATM 3514  H   HOH A1172      39.609  34.189  12.849                          
HETATM 3515  H   HOH A1172      38.668  34.443  11.539                          
HETATM 3516  O   HOH A1172      39.601  34.483  11.893                          
HETATM 3517  H   HOH A1173      21.700  25.456  16.367                          
HETATM 3518  H   HOH A1173      20.149  25.002  16.600                          
HETATM 3519  O   HOH A1173      20.763  25.783  16.493                          
HETATM 3520  H   HOH A1174      17.243  42.492  71.981                          
HETATM 3521  H   HOH A1174      17.902  43.972  71.773                          
HETATM 3522  O   HOH A1174      17.050  43.472  71.926                          
HETATM 3523  H   HOH A1175      13.631  31.205  75.369                          
HETATM 3524  H   HOH A1175      13.910  32.200  74.105                          
HETATM 3525  O   HOH A1175      13.438  31.371  74.402                          
HETATM 3526  H   HOH A1176      16.517  37.493  36.181                          
HETATM 3527  H   HOH A1176      15.062  36.988  36.724                          
HETATM 3528  O   HOH A1176      16.037  36.772  36.680                          
HETATM 3529  H   HOH A1177      23.345  29.230  61.668                          
HETATM 3530  H   HOH A1177      22.375  29.114  60.360                          
HETATM 3531  O   HOH A1177      22.407  29.072  61.358                          
HETATM 3532  H   HOH A1178      31.332   5.260   8.447                          
HETATM 3533  H   HOH A1178      30.746   5.591   9.935                          
HETATM 3534  O   HOH A1178      31.237   5.966   9.149                          
HETATM 3535  H   HOH A1179      30.690   1.291   9.303                          
HETATM 3536  H   HOH A1179      29.623   0.100   8.972                          
HETATM 3537  O   HOH A1179      29.810   0.888   9.556                          
HETATM 3538  H   HOH A1180      22.530  38.830  72.046                          
HETATM 3539  H   HOH A1180      21.211  37.876  72.166                          
HETATM 3540  O   HOH A1180      21.605  38.759  72.419                          
HETATM 3541  H   HOH A1181       4.374  18.694  66.226                          
HETATM 3542  H   HOH A1181       4.915  18.620  64.687                          
HETATM 3543  O   HOH A1181       4.988  18.215  65.598                          
HETATM 3544  H   HOH A1182      45.530  26.915   9.830                          
HETATM 3545  H   HOH A1182      45.408  25.347   9.392                          
HETATM 3546  O   HOH A1182      45.007  26.071   9.952                          
HETATM 3547  H   HOH A1183      12.161   8.073  31.186                          
HETATM 3548  H   HOH A1183      12.063   7.445  29.682                          
HETATM 3549  O   HOH A1183      12.089   8.292  30.213                          
HETATM 3550  H   HOH A1184      38.265   3.527  61.403                          
HETATM 3551  H   HOH A1184      38.290   2.011  60.796                          
HETATM 3552  O   HOH A1184      38.395   2.980  60.575                          
HETATM 3553  H   HOH A1185      10.030  45.827   2.999                          
HETATM 3554  H   HOH A1185       9.554  46.807   4.215                          
HETATM 3555  O   HOH A1185      10.268  46.635   3.538                          
HETATM 3556  H   HOH A1186      37.109   5.966  57.179                          
HETATM 3557  H   HOH A1186      35.850   5.711  58.188                          
HETATM 3558  O   HOH A1186      36.301   6.381  57.599                          
HETATM 3559  H   HOH A1187      11.906  40.314  10.746                          
HETATM 3560  H   HOH A1187      13.015  40.246  11.943                          
HETATM 3561  O   HOH A1187      12.408  40.848  11.427                          
HETATM 3562  H   HOH A1188      48.044  24.711  42.835                          
HETATM 3563  H   HOH A1188      48.489  23.216  43.321                          
HETATM 3564  O   HOH A1188      48.071  23.744  42.582                          
HETATM 3565  H   HOH A1189      15.202   5.365   4.987                          
HETATM 3566  H   HOH A1189      14.975   4.641   6.433                          
HETATM 3567  O   HOH A1189      15.651   4.877   5.735                          
HETATM 3568  H   HOH A1190      43.121  26.672  41.517                          
HETATM 3569  H   HOH A1190      44.326  25.666  41.967                          
HETATM 3570  O   HOH A1190      44.078  26.620  41.803                          
HETATM 3571  H   HOH A1191      20.017  37.671  44.464                          
HETATM 3572  H   HOH A1191      18.851  36.529  44.516                          
HETATM 3573  O   HOH A1191      19.156  37.401  44.896                          
HETATM 3574  H   HOH A1192      49.899  21.602  20.733                          
HETATM 3575  H   HOH A1192      49.151  22.706  21.675                          
HETATM 3576  O   HOH A1192      49.059  21.815  21.231                          
HETATM 3577  H   HOH A1193      25.363  47.482  14.996                          
HETATM 3578  H   HOH A1193      24.083  47.812  15.954                          
HETATM 3579  O   HOH A1193      24.364  47.506  15.046                          
HETATM 3580  H   HOH A1194       4.449  41.781  34.302                          
HETATM 3581  H   HOH A1194       4.383  43.380  33.978                          
HETATM 3582  O   HOH A1194       3.839  42.557  34.138                          
HETATM 3583  H   HOH A1195      33.316   3.848  31.288                          
HETATM 3584  H   HOH A1195      33.207   4.732  29.919                          
HETATM 3585  O   HOH A1195      32.734   4.077  30.507                          
HETATM 3586  H   HOH A1196      49.900  29.953  52.482                          
HETATM 3587  H   HOH A1196      49.298  28.553  51.897                          
HETATM 3588  O   HOH A1196      49.063  29.447  52.276                          
HETATM 3589  H   HOH A1197      36.241  47.865  65.413                          
HETATM 3590  H   HOH A1197      37.654  48.471  65.961                          
HETATM 3591  O   HOH A1197      36.720  48.698  65.687                          
HETATM 3592  H   HOH A1198      12.354  19.968  26.229                          
HETATM 3593  H   HOH A1198      13.622  18.987  25.917                          
HETATM 3594  O   HOH A1198      13.340  19.935  26.059                          
HETATM 3595  H   HOH A1199      15.270  32.120   3.161                          
HETATM 3596  H   HOH A1199      14.941  30.521   3.136                          
HETATM 3597  O   HOH A1199      15.627  31.216   2.925                          
HETATM 3598  H   HOH A1200      44.978  27.172   2.249                          
HETATM 3599  H   HOH A1200      46.505  27.467   2.747                          
HETATM 3600  O   HOH A1200      45.650  27.887   2.447                          
HETATM 3601  H   HOH A1201      17.603  20.655  44.798                          
HETATM 3602  H   HOH A1201      16.822  19.224  44.712                          
HETATM 3603  O   HOH A1201      17.519  19.744  45.203                          
HETATM 3604  H   HOH A1202      31.707  32.556  61.868                          
HETATM 3605  H   HOH A1202      33.026  33.344  62.422                          
HETATM 3606  O   HOH A1202      32.695  32.495  62.012                          
HETATM 3607  H   HOH A1203      15.045  39.921  35.673                          
HETATM 3608  H   HOH A1203      15.407  39.295  37.137                          
HETATM 3609  O   HOH A1203      14.835  39.955  36.650                          
HETATM 3610  H   HOH A1204      13.593  43.418  36.231                          
HETATM 3611  H   HOH A1204      14.222  44.916  36.389                          
HETATM 3612  O   HOH A1204      14.435  43.957  36.210                          
HETATM 3613  H   HOH A1205      24.646  40.703  18.943                          
HETATM 3614  H   HOH A1205      25.310  42.170  18.674                          
HETATM 3615  O   HOH A1205      24.524  41.583  18.484                          
HETATM 3616  H   HOH A1206      30.151  40.630  55.431                          
HETATM 3617  H   HOH A1206      29.840  39.238  56.226                          
HETATM 3618  O   HOH A1206      30.013  40.217  56.331                          
HETATM 3619  H   HOH A1207      32.472  42.518  33.747                          
HETATM 3620  H   HOH A1207      31.712  41.189  34.316                          
HETATM 3621  O   HOH A1207      31.586  42.067  33.854                          
HETATM 3622  H   HOH A1208       6.801   7.521  51.141                          
HETATM 3623  H   HOH A1208       7.775   8.652  51.802                          
HETATM 3624  O   HOH A1208       6.826   8.400  51.617                          
HETATM 3625  H   HOH A1209      26.028   4.053  73.471                          
HETATM 3626  H   HOH A1209      25.160   4.551  72.181                          
HETATM 3627  O   HOH A1209      25.323   3.793  72.811                          
HETATM 3628  H   HOH A1210       2.253  30.183  67.387                          
HETATM 3629  H   HOH A1210       2.922  29.199  66.269                          
HETATM 3630  O   HOH A1210       2.114  29.362  66.834                          
HETATM 3631  H   HOH A1211      22.521  24.161  26.728                          
HETATM 3632  H   HOH A1211      21.401  24.488  27.871                          
HETATM 3633  O   HOH A1211      21.685  24.671  26.930                          
HETATM 3634  H   HOH A1212      47.836  22.647  54.586                          
HETATM 3635  H   HOH A1212      49.461  22.747  54.459                          
HETATM 3636  O   HOH A1212      48.635  23.224  54.757                          
HETATM 3637  H   HOH A1213      20.710  12.801  41.459                          
HETATM 3638  H   HOH A1213      19.755  14.072  41.831                          
HETATM 3639  O   HOH A1213      20.697  13.737  41.810                          
HETATM 3640  H   HOH A1214       2.047  17.403  56.865                          
HETATM 3641  H   HOH A1214       2.093  17.864  55.299                          
HETATM 3642  O   HOH A1214       2.629  17.765  56.137                          
HETATM 3643  H   HOH A1215      25.218  10.871  44.228                          
HETATM 3644  H   HOH A1215      26.407   9.753  44.206                          
HETATM 3645  O   HOH A1215      26.208  10.732  44.208                          
HETATM 3646  H   HOH A1216      46.275  44.731  67.893                          
HETATM 3647  H   HOH A1216      44.706  45.138  68.089                          
HETATM 3648  O   HOH A1216      45.603  45.464  67.792                          
HETATM 3649  H   HOH A1217      12.825  29.897  30.959                          
HETATM 3650  H   HOH A1217      11.754  28.934  31.728                          
HETATM 3651  O   HOH A1217      12.594  28.951  31.187                          
HETATM 3652  H   HOH A1218      47.825  29.140  71.940                          
HETATM 3653  H   HOH A1218      48.575  30.581  71.782                          
HETATM 3654  O   HOH A1218      47.748  30.123  72.106                          
HETATM 3655  H   HOH A1219      48.992  13.308  66.692                          
HETATM 3656  H   HOH A1219      47.623  13.059  65.838                          
HETATM 3657  O   HOH A1219      48.521  12.686  66.066                          
HETATM 3658  H   HOH A1220      16.856  26.590  63.370                          
HETATM 3659  H   HOH A1220      15.300  27.077  63.286                          
HETATM 3660  O   HOH A1220      16.251  27.383  63.303                          
HETATM 3661  H   HOH A1221      49.190  42.728  38.998                          
HETATM 3662  H   HOH A1221      49.486  44.311  38.729                          
HETATM 3663  O   HOH A1221      49.902  43.406  38.813                          
HETATM 3664  H   HOH A1222      23.753  22.000  25.590                          
HETATM 3665  H   HOH A1222      23.823  20.785  24.500                          
HETATM 3666  O   HOH A1222      23.358  21.635  24.747                          
HETATM 3667  H   HOH A1223      23.675  41.659  41.017                          
HETATM 3668  H   HOH A1223      23.613  40.034  40.877                          
HETATM 3669  O   HOH A1223      23.068  40.871  40.918                          
HETATM 3670  H   HOH A1224      25.295  24.706  50.702                          
HETATM 3671  H   HOH A1224      26.634  24.042  50.046                          
HETATM 3672  O   HOH A1224      25.897  23.907  50.707                          
HETATM 3673  H   HOH A1225      15.131   1.215   7.253                          
HETATM 3674  H   HOH A1225      16.357   0.192   7.595                          
HETATM 3675  O   HOH A1225      15.428   0.464   7.843                          
HETATM 3676  H   HOH A1226      35.454  15.960  12.766                          
HETATM 3677  H   HOH A1226      36.126  15.437  14.160                          
HETATM 3678  O   HOH A1226      36.296  15.632  13.194                          
HETATM 3679  H   HOH A1227       7.511  10.483   6.800                          
HETATM 3680  H   HOH A1227       8.571   9.847   5.734                          
HETATM 3681  O   HOH A1227       7.875  10.550   5.871                          
HETATM 3682  H   HOH A1228      26.405   1.684  12.809                          
HETATM 3683  H   HOH A1228      26.835   1.571  11.238                          
HETATM 3684  O   HOH A1228      26.077   1.489  11.884                          
HETATM 3685  H   HOH A1229      45.395  30.106  41.027                          
HETATM 3686  H   HOH A1229      44.840  28.572  41.093                          
HETATM 3687  O   HOH A1229      45.659  29.141  41.033                          
HETATM 3688  H   HOH A1230       0.100  29.692  66.014                          
HETATM 3689  H   HOH A1230       0.931  31.077  65.775                          
HETATM 3690  O   HOH A1230       0.112  30.677  66.185                          
HETATM 3691  H   HOH A1231      19.344   6.043  67.007                          
HETATM 3692  H   HOH A1231      19.473   6.760  68.468                          
HETATM 3693  O   HOH A1231      19.858   6.063  67.864                          
HETATM 3694  H   HOH A1232      41.545  33.762  14.580                          
HETATM 3695  H   HOH A1232      40.002  34.081  15.011                          
HETATM 3696  O   HOH A1232      40.925  33.907  15.352                          
HETATM 3697  H   HOH A1233      32.383  36.107  29.541                          
HETATM 3698  H   HOH A1233      33.876  36.734  29.751                          
HETATM 3699  O   HOH A1233      33.012  36.516  30.203                          
HETATM 3700  H   HOH A1234      49.699  43.410  48.108                          
HETATM 3701  H   HOH A1234      49.313  42.240  47.036                          
HETATM 3702  O   HOH A1234      49.900  43.031  47.205                          
HETATM 3703  H   HOH A1235      42.989  21.420  41.539                          
HETATM 3704  H   HOH A1235      41.470  21.043  42.003                          
HETATM 3705  O   HOH A1235      42.041  21.738  41.568                          
HETATM 3706  H   HOH A1236      42.612  24.556  57.117                          
HETATM 3707  H   HOH A1236      43.839  25.605  56.870                          
HETATM 3708  O   HOH A1236      42.845  25.500  56.882                          
HETATM 3709  H   HOH A1237      35.033   9.771  53.558                          
HETATM 3710  H   HOH A1237      36.610   9.860  53.144                          
HETATM 3711  O   HOH A1237      35.895   9.265  53.509                          
HETATM 3712  H   HOH A1238      11.472  41.333  24.677                          
HETATM 3713  H   HOH A1238      12.001  39.792  24.785                          
HETATM 3714  O   HOH A1238      12.270  40.753  24.842                          
HETATM 3715  H   HOH A1239      21.831   9.337  59.912                          
HETATM 3716  H   HOH A1239      23.314  10.017  59.874                          
HETATM 3717  O   HOH A1239      22.542   9.776  60.461                          
HETATM 3718  H   HOH A1240      39.493  47.215  29.999                          
HETATM 3719  H   HOH A1240      39.528  48.603  29.139                          
HETATM 3720  O   HOH A1240      39.614  48.207  30.053                          
HETATM 3721  H   HOH A1241      25.128   5.315  62.795                          
HETATM 3722  H   HOH A1241      25.496   6.906  62.789                          
HETATM 3723  O   HOH A1241      24.983   6.190  63.259                          
HETATM 3724  H   HOH A1242      14.023   1.277  42.994                          
HETATM 3725  H   HOH A1242      12.395   1.183  43.085                          
HETATM 3726  O   HOH A1242      13.243   0.654  43.061                          
HETATM 3727  H   HOH A1243      23.060  17.288  60.243                          
HETATM 3728  H   HOH A1243      23.812  15.867  60.530                          
HETATM 3729  O   HOH A1243      23.204  16.357  59.907                          
HETATM 3730  H   HOH A1244      32.135  25.689  34.689                          
HETATM 3731  H   HOH A1244      31.464  26.026  36.140                          
HETATM 3732  O   HOH A1244      31.304  25.617  35.242                          
HETATM 3733  H   HOH A1245       4.136  39.685  72.743                          
HETATM 3734  H   HOH A1245       5.286  40.825  72.957                          
HETATM 3735  O   HOH A1245       4.630  40.439  72.309                          
HETATM 3736  H   HOH A1246      46.184  21.662  35.193                          
HETATM 3737  H   HOH A1246      45.527  21.876  33.713                          
HETATM 3738  O   HOH A1246      45.534  21.295  34.527                          
HETATM 3739  H   HOH A1247       2.434   8.293  76.800                          
HETATM 3740  H   HOH A1247       3.997   8.305  76.326                          
HETATM 3741  O   HOH A1247       3.240   8.868  76.656                          
HETATM 3742  H   HOH A1248      36.801  24.637  33.340                          
HETATM 3743  H   HOH A1248      35.611  23.673  33.906                          
HETATM 3744  O   HOH A1248      36.226  23.845  33.137                          
HETATM 3745  H   HOH A1249       7.752  42.085  35.655                          
HETATM 3746  H   HOH A1249       6.267  41.473  35.952                          
HETATM 3747  O   HOH A1249       6.782  42.307  35.756                          
HETATM 3748  H   HOH A1250      31.804  12.710  56.057                          
HETATM 3749  H   HOH A1250      33.110  13.000  56.993                          
HETATM 3750  O   HOH A1250      32.323  12.400  56.854                          
HETATM 3751  H   HOH A1251      14.503  12.778  44.133                          
HETATM 3752  H   HOH A1251      15.822  13.042  43.208                          
HETATM 3753  O   HOH A1251      14.988  13.452  43.576                          
HETATM 3754  H   HOH A1252      38.431  17.089  54.066                          
HETATM 3755  H   HOH A1252      39.452  17.095  52.792                          
HETATM 3756  O   HOH A1252      38.856  17.658  53.362                          
HETATM 3757  H   HOH A1253      32.120   2.342  36.068                          
HETATM 3758  H   HOH A1253      33.402   1.349  36.263                          
HETATM 3759  O   HOH A1253      32.450   1.404  35.964                          
HETATM 3760  H   HOH A1254       1.420  42.770  62.316                          
HETATM 3761  H   HOH A1254       0.100  41.835  62.090                          
HETATM 3762  O   HOH A1254       1.067  41.835  62.342                          
HETATM 3763  H   HOH A1255      23.693  14.256  58.760                          
HETATM 3764  H   HOH A1255      24.648  12.943  58.931                          
HETATM 3765  O   HOH A1255      23.718  13.293  59.030                          
HETATM 3766  H   HOH A1256      41.462  47.912  64.239                          
HETATM 3767  H   HOH A1256      39.909  47.850  63.738                          
HETATM 3768  O   HOH A1256      40.508  47.870  64.537                          
HETATM 3769  H   HOH A1257       2.528   6.590  23.369                          
HETATM 3770  H   HOH A1257       2.178   5.487  24.521                          
HETATM 3771  O   HOH A1257       2.853   6.154  24.209                          
HETATM 3772  H   HOH A1258       6.868  35.088   8.247                          
HETATM 3773  H   HOH A1258       7.228  35.487   6.705                          
HETATM 3774  O   HOH A1258       7.009  34.732   7.322                          
HETATM 3775  H   HOH A1259      18.674  25.091  28.250                          
HETATM 3776  H   HOH A1259      19.375  24.280  27.018                          
HETATM 3777  O   HOH A1259      18.601  24.855  27.281                          
HETATM 3778  H   HOH A1260      49.449  37.541  65.331                          
HETATM 3779  H   HOH A1260      49.400  36.002  64.786                          
HETATM 3780  O   HOH A1260      49.407  36.964  64.515                          
HETATM 3781  H   HOH A1261      43.563  27.816  35.567                          
HETATM 3782  H   HOH A1261      43.405  28.598  34.142                          
HETATM 3783  O   HOH A1261      43.643  28.701  35.108                          
HETATM 3784  H   HOH A1262      35.683  38.050  71.225                          
HETATM 3785  H   HOH A1262      34.098  38.197  71.590                          
HETATM 3786  O   HOH A1262      34.819  37.556  71.331                          
HETATM 3787  H   HOH A1263       7.443   3.412  72.735                          
HETATM 3788  H   HOH A1263       6.355   2.598  71.830                          
HETATM 3789  O   HOH A1263       6.844   2.612  72.701                          
HETATM 3790  H   HOH A1264       9.979   8.732  24.764                          
HETATM 3791  H   HOH A1264       8.769   8.214  23.798                          
HETATM 3792  O   HOH A1264       9.759   8.319  23.880                          
HETATM 3793  H   HOH A1265      30.377  25.255  32.649                          
HETATM 3794  H   HOH A1265      29.298  24.049  32.871                          
HETATM 3795  O   HOH A1265      29.484  25.018  33.031                          
HETATM 3796  H   HOH A1266      48.477  13.960  17.959                          
HETATM 3797  H   HOH A1266      49.900  14.743  17.792                          
HETATM 3798  O   HOH A1266      49.470  13.850  17.923                          
HETATM 3799  H   HOH A1267      22.372   9.657  40.350                          
HETATM 3800  H   HOH A1267      22.438   8.044  40.592                          
HETATM 3801  O   HOH A1267      21.857   8.855  40.652                          
HETATM 3802  H   HOH A1268      27.241  28.074  46.342                          
HETATM 3803  H   HOH A1268      26.841  26.848  47.344                          
HETATM 3804  O   HOH A1268      27.528  27.186  46.701                          
HETATM 3805  H   HOH A1269      43.439  22.749  63.954                          
HETATM 3806  H   HOH A1269      44.522  23.891  63.522                          
HETATM 3807  O   HOH A1269      44.390  22.916  63.694                          
HETATM 3808  H   HOH A1270      43.363  16.166   5.023                          
HETATM 3809  H   HOH A1270      43.878  15.761   3.527                          
HETATM 3810  O   HOH A1270      43.649  16.522   4.133                          
HETATM 3811  H   HOH A1271       5.729  11.182  46.667                          
HETATM 3812  H   HOH A1271       4.801   9.909  46.237                          
HETATM 3813  O   HOH A1271       4.792  10.870  46.511                          
HETATM 3814  H   HOH A1272      25.248  21.397  17.536                          
HETATM 3815  H   HOH A1272      26.485  20.386  17.869                          
HETATM 3816  O   HOH A1272      26.153  21.090  17.243                          
HETATM 3817  H   HOH A1273      30.472  26.372  70.154                          
HETATM 3818  H   HOH A1273      31.308  26.910  68.858                          
HETATM 3819  O   HOH A1273      31.039  27.116  69.798                          
HETATM 3820  H   HOH A1274      21.167  24.947  40.106                          
HETATM 3821  H   HOH A1274      19.896  24.796  41.120                          
HETATM 3822  O   HOH A1274      20.219  25.217  40.273                          
HETATM 3823  H   HOH A1275      13.512  26.911  41.082                          
HETATM 3824  H   HOH A1275      12.683  28.244  41.535                          
HETATM 3825  O   HOH A1275      12.785  27.259  41.674                          
HETATM 3826  H   HOH A1276      24.655  37.384  40.023                          
HETATM 3827  H   HOH A1276      24.729  35.817  39.569                          
HETATM 3828  O   HOH A1276      25.228  36.564  40.007                          
HETATM 3829  H   HOH A1277       4.390  13.230  50.784                          
HETATM 3830  H   HOH A1277       4.824  11.869  49.993                          
HETATM 3831  O   HOH A1277       4.308  12.722  49.926                          
HETATM 3832  H   HOH A1278      22.937  30.731  71.103                          
HETATM 3833  H   HOH A1278      24.529  30.948  71.395                          
HETATM 3834  O   HOH A1278      23.851  30.349  70.970                          
HETATM 3835  H   HOH A1279       4.492  45.752  45.054                          
HETATM 3836  H   HOH A1279       5.260  47.155  45.386                          
HETATM 3837  O   HOH A1279       4.521  46.543  45.666                          
HETATM 3838  H   HOH A1280      46.848  37.835  74.627                          
HETATM 3839  H   HOH A1280      45.665  38.682  73.885                          
HETATM 3840  O   HOH A1280      46.641  38.658  74.097                          
HETATM 3841  H   HOH A1281      18.809  49.460   1.628                          
HETATM 3842  H   HOH A1281      20.375  49.897   1.478                          
HETATM 3843  O   HOH A1281      19.713  49.419   2.054                          
HETATM 3844  H   HOH A1282      33.562  46.652  72.715                          
HETATM 3845  H   HOH A1282      34.978  45.881  72.458                          
HETATM 3846  O   HOH A1282      34.418  46.353  73.138                          
HETATM 3847  H   HOH A1283      40.888  14.526   4.162                          
HETATM 3848  H   HOH A1283      39.835  13.379   3.669                          
HETATM 3849  O   HOH A1283      39.967  14.360   3.809                          
HETATM 3850  H   HOH A1284      26.130  43.709  73.082                          
HETATM 3851  H   HOH A1284      24.693  42.936  73.009                          
HETATM 3852  O   HOH A1284      25.139  43.831  73.012                          
HETATM 3853  H   HOH A1285       4.633  15.835  40.395                          
HETATM 3854  H   HOH A1285       6.209  15.766  39.975                          
HETATM 3855  O   HOH A1285       5.430  16.374  40.123                          
HETATM 3856  H   HOH A1286      36.898   5.721  13.831                          
HETATM 3857  H   HOH A1286      37.379   7.280  13.781                          
HETATM 3858  O   HOH A1286      36.828   6.581  13.326                          
HETATM 3859  H   HOH A1287      20.325  28.591  14.356                          
HETATM 3860  H   HOH A1287      19.790  27.276  15.163                          
HETATM 3861  O   HOH A1287      20.504  27.974  15.123                          
HETATM 3862  H   HOH A1288      45.828  25.804   4.018                          
HETATM 3863  H   HOH A1288      45.615  24.398   4.820                          
HETATM 3864  O   HOH A1288      45.152  25.136   4.331                          
HETATM 3865  H   HOH A1289      18.143  24.266  25.195                          
HETATM 3866  H   HOH A1289      18.597  25.828  25.053                          
HETATM 3867  O   HOH A1289      18.347  25.002  24.550                          
HETATM 3868  H   HOH A1290      22.141  12.056  74.024                          
HETATM 3869  H   HOH A1290      21.476  12.204  75.508                          
HETATM 3870  O   HOH A1290      21.593  11.596  74.723                          
HETATM 3871  H   HOH A1291      37.381   7.661  71.541                          
HETATM 3872  H   HOH A1291      36.954   8.534  72.853                          
HETATM 3873  O   HOH A1291      37.651   8.409  72.148                          
HETATM 3874  H   HOH A1292      46.021  24.458  65.029                          
HETATM 3875  H   HOH A1292      46.434  25.224  63.648                          
HETATM 3876  O   HOH A1292      46.162  25.351  64.601                          
HETATM 3877  H   HOH A1293      17.783  33.205  14.529                          
HETATM 3878  H   HOH A1293      17.365  33.415  12.965                          
HETATM 3879  O   HOH A1293      18.024  33.663  13.673                          
HETATM 3880  H   HOH A1294      18.122  18.033   6.468                          
HETATM 3881  H   HOH A1294      19.070  16.969   5.670                          
HETATM 3882  O   HOH A1294      18.134  17.178   5.950                          
HETATM 3883  H   HOH A1295      20.276  11.596  57.745                          
HETATM 3884  H   HOH A1295      21.666  10.740  57.710                          
HETATM 3885  O   HOH A1295      20.799  10.868  58.190                          
HETATM 3886  H   HOH A1296      47.049  43.585  64.761                          
HETATM 3887  H   HOH A1296      45.927  43.476  65.943                          
HETATM 3888  O   HOH A1296      46.905  43.447  65.742                          
HETATM 3889  H   HOH A1297      16.171  49.848  71.911                          
HETATM 3890  H   HOH A1297      17.451  48.977  71.393                          
HETATM 3891  O   HOH A1297      17.101  49.900  71.546                          
HETATM 3892  H   HOH A1298      14.787  26.125  73.578                          
HETATM 3893  H   HOH A1298      16.328  26.370  73.096                          
HETATM 3894  O   HOH A1298      15.744  26.121  73.868                          
HETATM 3895  H   HOH A1299       2.285  39.451  67.311                          
HETATM 3896  H   HOH A1299       1.744  40.578  68.361                          
HETATM 3897  O   HOH A1299       1.932  40.383  67.399                          
HETATM 3898  H   HOH A1300      31.829  23.058   4.338                          
HETATM 3899  H   HOH A1300      32.319  24.293   3.388                          
HETATM 3900  O   HOH A1300      31.700  23.511   3.455                          
HETATM 3901  H   HOH A1301      11.040   6.637  19.696                          
HETATM 3902  H   HOH A1301      10.622   5.060  19.765                          
HETATM 3903  O   HOH A1301      10.710   5.905  20.292                          
HETATM 3904  H   HOH A1302      33.666  13.825  36.187                          
HETATM 3905  H   HOH A1302      33.699  12.378  35.429                          
HETATM 3906  O   HOH A1302      33.504  12.843  36.292                          
HETATM 3907  H   HOH A1303      14.379  35.850  59.149                          
HETATM 3908  H   HOH A1303      14.222  35.159  60.620                          
HETATM 3909  O   HOH A1303      14.141  36.012  60.107                          
HETATM 3910  H   HOH A1304      39.911  42.755  51.239                          
HETATM 3911  H   HOH A1304      40.471  41.437  52.024                          
HETATM 3912  O   HOH A1304      39.653  41.961  51.790                          
HETATM 3913  H   HOH A1305      44.481  18.912  72.161                          
HETATM 3914  H   HOH A1305      44.129  17.322  72.282                          
HETATM 3915  O   HOH A1305      43.808  18.246  72.484                          
HETATM 3916  H   HOH A1306      46.116  46.267  74.871                          
HETATM 3917  H   HOH A1306      47.221  45.071  74.748                          
HETATM 3918  O   HOH A1306      46.246  45.277  74.826                          
HETATM 3919  H   HOH A1307      48.130  21.449  18.687                          
HETATM 3920  H   HOH A1307      48.352  19.831  18.683                          
HETATM 3921  O   HOH A1307      48.813  20.718  18.682                          
HETATM 3922  H   HOH A1308      16.334  18.910  54.624                          
HETATM 3923  H   HOH A1308      16.941  17.438  54.986                          
HETATM 3924  O   HOH A1308      17.040  18.239  54.396                          
HETATM 3925  H   HOH A1309      27.126  43.548  50.412                          
HETATM 3926  H   HOH A1309      27.684  43.206  48.916                          
HETATM 3927  O   HOH A1309      27.805  43.030  49.893                          
HETATM 3928  H   HOH A1310      29.389  20.468   3.856                          
HETATM 3929  H   HOH A1310      28.420  19.155   3.793                          
HETATM 3930  O   HOH A1310      29.363  19.479   3.714                          
HETATM 3931  H   HOH A1311      48.248  33.642  41.988                          
HETATM 3932  H   HOH A1311      46.683  33.743  41.533                          
HETATM 3933  O   HOH A1311      47.524  33.209  41.451                          
HETATM 3934  H   HOH A1312      14.413  10.693  31.538                          
HETATM 3935  H   HOH A1312      12.924  10.058  31.751                          
HETATM 3936  O   HOH A1312      13.893   9.844  31.633                          
HETATM 3937  H   HOH A1313      31.687  23.740  39.245                          
HETATM 3938  H   HOH A1313      32.678  22.788  38.363                          
HETATM 3939  O   HOH A1313      32.641  23.525  39.037                          
HETATM 3940  H   HOH A1314       4.996  32.431   4.071                          
HETATM 3941  H   HOH A1314       6.214  31.387   3.763                          
HETATM 3942  O   HOH A1314       5.304  31.484   4.166                          
HETATM 3943  H   HOH A1315       0.794  25.956  56.038                          
HETATM 3944  H   HOH A1315       0.529  24.365  55.783                          
HETATM 3945  O   HOH A1315       0.986  25.182  55.433                          
HETATM 3946  H   HOH A1316      40.283  25.376  64.337                          
HETATM 3947  H   HOH A1316      39.880  26.959  64.346                          
HETATM 3948  O   HOH A1316      40.640  26.310  64.339                          
HETATM 3949  H   HOH A1317      25.424  48.512  65.187                          
HETATM 3950  H   HOH A1317      25.196  47.318  66.277                          
HETATM 3951  O   HOH A1317      25.068  48.292  66.095                          
HETATM 3952  H   HOH A1318      27.847  45.929  17.720                          
HETATM 3953  H   HOH A1318      28.788  47.263  17.729                          
HETATM 3954  O   HOH A1318      28.789  46.264  17.723                          
HETATM 3955  H   HOH A1319      41.513  12.127   7.939                          
HETATM 3956  H   HOH A1319      40.625  12.069   9.308                          
HETATM 3957  O   HOH A1319      41.549  12.156   8.938                          
HETATM 3958  H   HOH A1320      26.673   6.792  33.174                          
HETATM 3959  H   HOH A1320      25.975   7.612  34.402                          
HETATM 3960  O   HOH A1320      25.978   6.752  33.893                          
HETATM 3961  H   HOH A1321       3.679  26.134  47.969                          
HETATM 3962  H   HOH A1321       2.063  25.950  47.819                          
HETATM 3963  O   HOH A1321       2.919  25.487  48.045                          
HETATM 3964  H   HOH A1322       5.497   3.191  52.177                          
HETATM 3965  H   HOH A1322       4.258   2.232  52.637                          
HETATM 3966  O   HOH A1322       5.110   2.663  52.933                          
HETATM 3967  H   HOH A1323      46.893  31.452  18.908                          
HETATM 3968  H   HOH A1323      47.436  31.593  20.441                          
HETATM 3969  O   HOH A1323      47.573  31.130  19.566                          
HETATM 3970  H   HOH A1324      22.262   8.413   7.175                          
HETATM 3971  H   HOH A1324      22.590   6.969   6.487                          
HETATM 3972  O   HOH A1324      22.950   7.881   6.683                          
HETATM 3973  H   HOH A1325      48.181  42.201  19.065                          
HETATM 3974  H   HOH A1325      49.607  41.406  19.077                          
HETATM 3975  O   HOH A1325      49.172  42.302  19.153                          
HETATM 3976  H   HOH A1326      17.258  38.770  22.706                          
HETATM 3977  H   HOH A1326      18.881  38.587  22.685                          
HETATM 3978  O   HOH A1326      18.134  39.250  22.640                          
HETATM 3979  H   HOH A1327      14.462  48.777  40.407                          
HETATM 3980  H   HOH A1327      15.466  49.623  41.378                          
HETATM 3981  O   HOH A1327      15.411  49.051  40.560                          
HETATM 3982  H   HOH A1328       7.751  40.061  65.605                          
HETATM 3983  H   HOH A1328       6.362  39.819  66.430                          
HETATM 3984  O   HOH A1328       7.025  40.505  66.132                          
HETATM 3985  H   HOH A1329       7.639  31.940  46.381                          
HETATM 3986  H   HOH A1329       9.261  31.762  46.332                          
HETATM 3987  O   HOH A1329       8.497  32.137  46.855                          
HETATM 3988  H   HOH A1330      24.368  25.918   5.613                          
HETATM 3989  H   HOH A1330      25.773  25.425   6.284                          
HETATM 3990  O   HOH A1330      24.888  25.852   6.465                          
HETATM 3991  H   HOH A1331       6.838  36.266  33.961                          
HETATM 3992  H   HOH A1331       6.910  34.853  34.776                          
HETATM 3993  O   HOH A1331       6.951  35.848  34.863                          
HETATM 3994  H   HOH A1332      10.496  25.195  56.367                          
HETATM 3995  H   HOH A1332       9.128  26.077  56.498                          
HETATM 3996  O   HOH A1332       9.502  25.151  56.472                          
HETATM 3997  H   HOH A1333       7.321  26.258  37.735                          
HETATM 3998  H   HOH A1333       6.496  27.451  38.485                          
HETATM 3999  O   HOH A1333       6.975  27.192  37.647                          
HETATM 4000  H   HOH A1334      34.576  29.879   3.757                          
HETATM 4001  H   HOH A1334      34.844  28.314   4.139                          
HETATM 4002  O   HOH A1334      34.142  29.014   4.011                          
HETATM 4003  H   HOH A1335      15.298  35.758  47.941                          
HETATM 4004  H   HOH A1335      16.728  35.861  48.724                          
HETATM 4005  O   HOH A1335      15.905  35.309  48.598                          
HETATM 4006  H   HOH A1336      16.787  23.013   7.003                          
HETATM 4007  H   HOH A1336      15.182  23.121   6.721                          
HETATM 4008  O   HOH A1336      15.955  22.494   6.805                          
HETATM 4009  H   HOH A1337       9.623  37.111  55.247                          
HETATM 4010  H   HOH A1337      10.148  36.377  56.608                          
HETATM 4011  O   HOH A1337      10.032  37.257  56.148                          
HETATM 4012  H   HOH A1338      45.088  21.570  13.124                          
HETATM 4013  H   HOH A1338      44.300  22.616  12.148                          
HETATM 4014  O   HOH A1338      44.857  21.787  12.175                          
HETATM 4015  H   HOH A1339      44.047  10.952  19.396                          
HETATM 4016  H   HOH A1339      42.745   9.972  19.495                          
HETATM 4017  O   HOH A1339      43.050  10.923  19.476                          
HETATM 4018  H   HOH A1340      27.762  16.922   9.665                          
HETATM 4019  H   HOH A1340      28.785  15.657   9.520                          
HETATM 4020  O   HOH A1340      27.854  15.931   9.761                          
HETATM 4021  H   HOH A1341      10.621  10.558  20.055                          
HETATM 4022  H   HOH A1341      10.000   9.068  20.300                          
HETATM 4023  O   HOH A1341      10.829   9.580  20.081                          
HETATM 4024  H   HOH A1342      15.618  39.611  75.337                          
HETATM 4025  H   HOH A1342      16.286  39.894  76.800                          
HETATM 4026  O   HOH A1342      15.515  40.106  76.201                          
HETATM 4027  H   HOH A1343      33.014  23.946  11.686                          
HETATM 4028  H   HOH A1343      32.701  22.619  12.586                          
HETATM 4029  O   HOH A1343      32.978  23.579  12.616                          
HETATM 4030  H   HOH A1344      15.683  42.909  15.196                          
HETATM 4031  H   HOH A1344      17.200  42.755  14.612                          
HETATM 4032  O   HOH A1344      16.577  43.351  15.117                          
HETATM 4033  H   HOH A1345      15.580  25.046  51.200                          
HETATM 4034  H   HOH A1345      14.578  23.757  51.218                          
HETATM 4035  O   HOH A1345      14.645  24.736  51.027                          
HETATM 4036  H   HOH A1346      40.855  30.776  45.110                          
HETATM 4037  H   HOH A1346      41.178  32.262  44.515                          
HETATM 4038  O   HOH A1346      41.574  31.451  44.944                          
HETATM 4039  H   HOH A1347      45.906   4.680  57.594                          
HETATM 4040  H   HOH A1347      45.318   6.176  57.309                          
HETATM 4041  O   HOH A1347      45.343   5.233  56.980                          
HETATM 4042  H   HOH A1348      48.628  47.567  24.375                          
HETATM 4043  H   HOH A1348      47.098  48.101  24.575                          
HETATM 4044  O   HOH A1348      48.037  48.374  24.366                          
HETATM 4045  H   HOH A1349      36.107  16.430   4.968                          
HETATM 4046  H   HOH A1349      36.864  15.638   6.179                          
HETATM 4047  O   HOH A1349      36.041  15.668   5.613                          
HETATM 4048  H   HOH A1350      40.282   6.548  25.365                          
HETATM 4049  H   HOH A1350      41.591   7.409  24.905                          
HETATM 4050  O   HOH A1350      41.261   6.503  25.165                          
HETATM 4051  H   HOH A1351      26.758  13.707   4.937                          
HETATM 4052  H   HOH A1351      28.373  13.873   4.761                          
HETATM 4053  O   HOH A1351      27.640  13.241   5.009                          
HETATM 4054  H   HOH A1352      18.342  20.800  21.420                          
HETATM 4055  H   HOH A1352      18.371  19.168  21.444                          
HETATM 4056  O   HOH A1352      18.933  19.994  21.447                          
HETATM 4057  H   HOH A1353      22.723  40.573  36.803                          
HETATM 4058  H   HOH A1353      22.231  41.131  35.349                          
HETATM 4059  O   HOH A1353      22.769  41.342  36.164                          
HETATM 4060  H   HOH A1354       8.823   5.741  30.474                          
HETATM 4061  H   HOH A1354      10.211   6.600  30.517                          
HETATM 4062  O   HOH A1354       9.821   5.680  30.484                          
HETATM 4063  H   HOH A1355      48.320  40.788  22.200                          
HETATM 4064  H   HOH A1355      46.729  40.824  22.570                          
HETATM 4065  O   HOH A1355      47.477  41.322  22.130                          
HETATM 4066  H   HOH A1356      48.147   6.022  16.813                          
HETATM 4067  H   HOH A1356      47.539   7.527  16.997                          
HETATM 4068  O   HOH A1356      47.381   6.626  16.592                          
HETATM 4069  H   HOH A1357       9.905   3.992  69.054                          
HETATM 4070  H   HOH A1357      10.588   2.519  68.873                          
HETATM 4071  O   HOH A1357       9.730   3.008  69.032                          
HETATM 4072  H   HOH A1358      21.121  18.042  54.495                          
HETATM 4073  H   HOH A1358      21.026  16.629  53.682                          
HETATM 4074  O   HOH A1358      21.609  17.414  53.888                          
HETATM 4075  H   HOH A1359       0.415   0.927   4.473                          
HETATM 4076  H   HOH A1359       1.083   0.106   3.230                          
HETATM 4077  O   HOH A1359       1.027   0.994   3.685                          
HETATM 4078  H   HOH A1360       5.274  13.859  28.320                          
HETATM 4079  H   HOH A1360       5.370  12.993  29.701                          
HETATM 4080  O   HOH A1360       5.549  12.984  28.718                          
HETATM 4081  H   HOH A1361      47.876  32.154  44.000                          
HETATM 4082  H   HOH A1361      47.840  33.685  44.568                          
HETATM 4083  O   HOH A1361      48.419  32.978  44.164                          
HETATM 4084  H   HOH A1362      38.315  32.317  39.426                          
HETATM 4085  H   HOH A1362      38.052  33.929  39.455                          
HETATM 4086  O   HOH A1362      37.614  33.031  39.444                          
HETATM 4087  H   HOH A1363      18.078  13.794  51.557                          
HETATM 4088  H   HOH A1363      18.167  13.137  53.050                          
HETATM 4089  O   HOH A1363      17.924  13.957  52.532                          
HETATM 4090  H   HOH A1364      20.965  37.516  66.523                          
HETATM 4091  H   HOH A1364      21.772  36.101  66.410                          
HETATM 4092  O   HOH A1364      20.905  36.528  66.665                          
HETATM 4093  H   HOH A1365      31.615  10.172  11.413                          
HETATM 4094  H   HOH A1365      30.146  10.170  12.126                          
HETATM 4095  O   HOH A1365      30.667   9.863  11.331                          
HETATM 4096  H   HOH A1366      21.989  43.623  34.553                          
HETATM 4097  H   HOH A1366      23.491  44.262  34.592                          
HETATM 4098  O   HOH A1366      22.516  44.464  34.675                          
HETATM 4099  H   HOH A1367       3.880  21.113  31.505                          
HETATM 4100  H   HOH A1367       5.511  21.195  31.511                          
HETATM 4101  O   HOH A1367       4.722  20.655  31.219                          
HETATM 4102  H   HOH A1368       7.100  34.817  25.263                          
HETATM 4103  H   HOH A1368       8.287  35.876  25.630                          
HETATM 4104  O   HOH A1368       8.034  35.103  25.050                          
HETATM 4105  H   HOH A1369      13.180  22.782  11.056                          
HETATM 4106  H   HOH A1369      14.810  22.697  11.111                          
HETATM 4107  O   HOH A1369      13.965  22.164  11.115                          
HETATM 4108  H   HOH A1370      34.098   9.217  50.720                          
HETATM 4109  H   HOH A1370      33.937  10.711  51.359                          
HETATM 4110  O   HOH A1370      34.094   9.746  51.569                          
HETATM 4111  H   HOH A1371      25.435   8.500  25.278                          
HETATM 4112  H   HOH A1371      24.757   8.064  23.858                          
HETATM 4113  O   HOH A1371      25.162   8.820  24.371                          
HETATM 4114  H   HOH A1372      15.639  46.625  38.272                          
HETATM 4115  H   HOH A1372      17.179  46.321  37.821                          
HETATM 4116  O   HOH A1372      16.589  46.588  38.582                          
HETATM 4117  H   HOH A1373      26.598   5.044  22.741                          
HETATM 4118  H   HOH A1373      27.656   5.130  23.982                          
HETATM 4119  O   HOH A1373      27.565   5.012  22.994                          
HETATM 4120  H   HOH A1374      34.354  19.421   8.078                          
HETATM 4121  H   HOH A1374      33.379  20.676   7.702                          
HETATM 4122  O   HOH A1374      34.325  20.356   7.725                          
HETATM 4123  H   HOH A1375      12.421  46.825  63.769                          
HETATM 4124  H   HOH A1375      10.955  47.198  64.385                          
HETATM 4125  O   HOH A1375      11.440  46.635  63.716                          
HETATM 4126  H   HOH A1376      47.193  25.334  45.265                          
HETATM 4127  H   HOH A1376      48.638  24.582  45.152                          
HETATM 4128  O   HOH A1376      47.652  24.446  45.250                          
HETATM 4129  H   HOH A1377      42.414  46.076   7.618                          
HETATM 4130  H   HOH A1377      42.116  46.404   9.190                          
HETATM 4131  O   HOH A1377      42.458  46.779   8.329                          
HETATM 4132  H   HOH A1378      24.189  17.596  29.347                          
HETATM 4133  H   HOH A1378      23.498  18.690  28.350                          
HETATM 4134  O   HOH A1378      23.361  17.828  28.836                          
HETATM 4135  H   HOH A1379      37.802  34.042  73.865                          
HETATM 4136  H   HOH A1379      38.507  32.569  73.856                          
HETATM 4137  O   HOH A1379      37.635  33.056  73.830                          
HETATM 4138  H   HOH A1380       9.886  19.627  58.412                          
HETATM 4139  H   HOH A1380       8.885  18.435  58.905                          
HETATM 4140  O   HOH A1380       9.008  19.425  58.847                          
HETATM 4141  H   HOH A1381      26.163  32.922  63.249                          
HETATM 4142  H   HOH A1381      24.547  33.156  63.308                          
HETATM 4143  O   HOH A1381      25.436  33.610  63.264                          
HETATM 4144  H   HOH A1382      31.797   2.282  76.796                          
HETATM 4145  H   HOH A1382      32.992   2.432  75.694                          
HETATM 4146  O   HOH A1382      32.184   1.905  75.954                          
HETATM 4147  H   HOH A1383       2.190  44.787  43.007                          
HETATM 4148  H   HOH A1383       2.493  46.312  42.508                          
HETATM 4149  O   HOH A1383       2.883  45.400  42.625                          
HETATM 4150  H   HOH A1384       3.722  47.983  70.862                          
HETATM 4151  H   HOH A1384       2.174  48.484  71.004                          
HETATM 4152  O   HOH A1384       3.079  48.502  71.426                          
HETATM 4153  H   HOH A1385      12.612   4.454  17.486                          
HETATM 4154  H   HOH A1385      13.859   3.884  16.599                          
HETATM 4155  O   HOH A1385      13.016   3.637  17.075                          
HETATM 4156  H   HOH A1386      33.103  40.440  76.292                          
HETATM 4157  H   HOH A1386      32.941  38.833  76.053                          
HETATM 4158  O   HOH A1386      32.501  39.652  76.419                          
HETATM 4159  H   HOH A1387      47.121   4.774   3.557                          
HETATM 4160  H   HOH A1387      47.177   5.557   2.125                          
HETATM 4161  O   HOH A1387      46.673   5.460   2.983                          
HETATM 4162  H   HOH A1388      25.033  40.272  31.341                          
HETATM 4163  H   HOH A1388      25.043  41.905  31.360                          
HETATM 4164  O   HOH A1388      24.635  41.086  31.763                          
HETATM 4165  H   HOH A1389      49.731   5.741  22.537                          
HETATM 4166  H   HOH A1389      49.826   4.145  22.871                          
HETATM 4167  O   HOH A1389      49.204   4.918  22.754                          
HETATM 4168  H   HOH A1390      12.263  22.037  30.061                          
HETATM 4169  H   HOH A1390      11.311  23.302  29.662                          
HETATM 4170  O   HOH A1390      11.405  22.308  29.624                          
HETATM 4171  H   HOH A1391      29.537  11.454  44.882                          
HETATM 4172  H   HOH A1391      30.198   9.972  45.064                          
HETATM 4173  O   HOH A1391      29.340  10.483  45.022                          
HETATM 4174  H   HOH A1392       4.444  31.127  15.075                          
HETATM 4175  H   HOH A1392       2.991  31.617  15.636                          
HETATM 4176  O   HOH A1392       3.953  31.868  15.534                          
HETATM 4177  H   HOH A1393      12.388   8.774   0.169                          
HETATM 4178  H   HOH A1393      11.462   8.586   1.500                          
HETATM 4179  O   HOH A1393      11.484   8.936   0.564                          
HETATM 4180  H   HOH A1394      33.149  27.998   5.804                          
HETATM 4181  H   HOH A1394      32.226  29.143   5.095                          
HETATM 4182  O   HOH A1394      32.288  28.504   5.861                          
HETATM 4183  H   HOH A1395       9.955  37.565  40.855                          
HETATM 4184  H   HOH A1395      10.397  39.050  40.339                          
HETATM 4185  O   HOH A1395      10.475  38.388  41.084                          
HETATM 4186  H   HOH A1396      47.734   3.137  29.943                          
HETATM 4187  H   HOH A1396      49.122   2.288  30.077                          
HETATM 4188  O   HOH A1396      48.127   2.220  30.014                          
HETATM 4189  H   HOH A1397       8.633  10.287   9.297                          
HETATM 4190  H   HOH A1397       7.727  10.082  10.640                          
HETATM 4191  O   HOH A1397       8.270  10.736  10.114                          
HETATM 4192  H   HOH A1398      48.039  22.357  23.583                          
HETATM 4193  H   HOH A1398      48.878  23.750  23.736                          
HETATM 4194  O   HOH A1398      48.368  23.046  24.230                          
HETATM 4195  H   HOH A1399      40.315  18.153  26.299                          
HETATM 4196  H   HOH A1399      41.792  17.857  25.668                          
HETATM 4197  O   HOH A1399      41.229  18.529  26.148                          
HETATM 4198  H   HOH A1400      44.646   5.638  12.162                          
HETATM 4199  H   HOH A1400      46.212   5.222  11.956                          
HETATM 4200  O   HOH A1400      45.340   5.373  11.492                          
HETATM 4201  H   HOH A1401      42.596  23.122  72.482                          
HETATM 4202  H   HOH A1401      43.985  22.275  72.625                          
HETATM 4203  O   HOH A1401      43.550  23.061  72.187                          
HETATM 4204  H   HOH A1402       1.863   8.925  29.890                          
HETATM 4205  H   HOH A1402       2.477   8.829  31.400                          
HETATM 4206  O   HOH A1402       1.874   9.349  30.796                          
HETATM 4207  H   HOH A1403      14.906  17.964  53.245                          
HETATM 4208  H   HOH A1403      15.211  16.403  52.874                          
HETATM 4209  O   HOH A1403      15.619  17.308  52.996                          
HETATM 4210  H   HOH A1404      49.900  31.687  34.651                          
HETATM 4211  H   HOH A1404      48.844  32.032  35.848                          
HETATM 4212  O   HOH A1404      49.776  32.174  35.516                          
HETATM 4213  H   HOH A1405      24.904  38.632  56.109                          
HETATM 4214  H   HOH A1405      24.573  37.034  56.167                          
HETATM 4215  O   HOH A1405      24.174  37.950  56.158                          
HETATM 4216  H   HOH A1406      34.120  35.484  57.569                          
HETATM 4217  H   HOH A1406      34.354  34.901  59.076                          
HETATM 4218  O   HOH A1406      33.930  34.723  58.189                          
HETATM 4219  H   HOH A1407      10.441  25.891  63.153                          
HETATM 4220  H   HOH A1407      12.048  25.857  62.865                          
HETATM 4221  O   HOH A1407      11.313  26.349  63.330                          
HETATM 4222  H   HOH A1408       4.070  40.714  36.188                          
HETATM 4223  H   HOH A1408       3.229  39.776  37.227                          
HETATM 4224  O   HOH A1408       3.155  40.421  36.468                          
HETATM 4225  H   HOH A1409      18.356  49.128  56.505                          
HETATM 4226  H   HOH A1409      16.813  49.637  56.676                          
HETATM 4227  O   HOH A1409      17.395  48.885  56.368                          
HETATM 4228  H   HOH A1410      39.811  48.214  32.441                          
HETATM 4229  H   HOH A1410      38.335  47.539  32.261                          
HETATM 4230  O   HOH A1410      38.835  48.402  32.327                          
HETATM 4231  H   HOH A1411       0.420  33.505  58.502                          
HETATM 4232  H   HOH A1411       1.943  33.283  59.047                          
HETATM 4233  O   HOH A1411       1.134  32.827  58.677                          
HETATM 4234  H   HOH A1412       9.378  13.938  41.639                          
HETATM 4235  H   HOH A1412       8.494  15.161  41.017                          
HETATM 4236  O   HOH A1412       8.458  14.322  41.558                          
HETATM 4237  H   HOH A1413       5.324   0.996  75.739                          
HETATM 4238  H   HOH A1413       5.561   2.215  76.800                          
HETATM 4239  O   HOH A1413       4.913   1.524  76.482                          
HETATM 4240  H   HOH A1414      46.702  45.647  52.152                          
HETATM 4241  H   HOH A1414      47.005  47.250  52.238                          
HETATM 4242  O   HOH A1414      47.420  46.341  52.212                          
HETATM 4243  H   HOH A1415      27.511  27.270  14.833                          
HETATM 4244  H   HOH A1415      28.593  27.352  16.053                          
HETATM 4245  O   HOH A1415      28.104  27.880  15.360                          
HETATM 4246  H   HOH A1416      25.506  45.189  65.393                          
HETATM 4247  H   HOH A1416      25.548  46.302  64.199                          
HETATM 4248  O   HOH A1416      25.738  45.349  64.434                          
HETATM 4249  H   HOH A1417      26.980  43.362  26.546                          
HETATM 4250  H   HOH A1417      28.611  43.332  26.479                          
HETATM 4251  O   HOH A1417      27.815  43.886  26.718                          
HETATM 4252  H   HOH A1418      37.330  30.831  18.150                          
HETATM 4253  H   HOH A1418      36.443  29.904  17.140                          
HETATM 4254  O   HOH A1418      37.183  29.901  17.810                          
HETATM 4255  H   HOH A1419      45.116  25.529  35.790                          
HETATM 4256  H   HOH A1419      45.721  26.499  34.624                          
HETATM 4257  O   HOH A1419      45.399  26.463  35.569                          
HETATM 4258  H   HOH A1420      13.247   0.100  66.002                          
HETATM 4259  H   HOH A1420      14.879   0.100  66.065                          
HETATM 4260  O   HOH A1420      14.074   0.611  65.766                          
HETATM 4261  H   HOH A1421      16.550  17.814  60.157                          
HETATM 4262  H   HOH A1421      17.451  18.004  58.809                          
HETATM 4263  O   HOH A1421      16.947  17.347  59.367                          
HETATM 4264  H   HOH A1422      26.404  14.914  66.680                          
HETATM 4265  H   HOH A1422      28.011  14.694  66.485                          
HETATM 4266  O   HOH A1422      27.303  15.040  67.100                          
HETATM 4267  H   HOH A1423       7.084  43.811  55.082                          
HETATM 4268  H   HOH A1423       8.577  43.220  55.378                          
HETATM 4269  O   HOH A1423       7.678  43.011  54.995                          
HETATM 4270  H   HOH A1424      48.112  29.080  69.744                          
HETATM 4271  H   HOH A1424      48.474  27.492  69.615                          
HETATM 4272  O   HOH A1424      47.733  28.155  69.716                          
HETATM 4273  H   HOH A1425      18.041  34.063  62.945                          
HETATM 4274  H   HOH A1425      18.136  35.691  63.028                          
HETATM 4275  O   HOH A1425      17.520  34.915  62.892                          
HETATM 4276  H   HOH A1426      17.459  12.159  28.983                          
HETATM 4277  H   HOH A1426      18.647  13.163  28.484                          
HETATM 4278  O   HOH A1426      18.389  12.207  28.618                          
HETATM 4279  H   HOH A1427       2.181   3.892  32.097                          
HETATM 4280  H   HOH A1427       3.160   5.195  31.986                          
HETATM 4281  O   HOH A1427       2.405   4.702  31.555                          
HETATM 4282  H   HOH A1428      21.878  49.353  30.156                          
HETATM 4283  H   HOH A1428      20.399  49.901  30.578                          
HETATM 4284  O   HOH A1428      21.001  49.689  29.810                          
HETATM 4285  H   HOH A1429       2.758   0.339  11.981                          
HETATM 4286  H   HOH A1429       2.528   1.479  13.127                          
HETATM 4287  O   HOH A1429       3.180   0.824  12.747                          
HETATM 4288  H   HOH A1430      41.126  26.723   9.887                          
HETATM 4289  H   HOH A1430      41.317  25.581  11.038                          
HETATM 4290  O   HOH A1430      40.690  26.262  10.661                          
HETATM 4291  H   HOH A1431      34.018  43.658  39.681                          
HETATM 4292  H   HOH A1431      34.659  42.158  39.592                          
HETATM 4293  O   HOH A1431      33.831  42.702  39.455                          
HETATM 4294  H   HOH A1432       0.100  21.677  61.005                          
HETATM 4295  H   HOH A1432       1.350  21.577  59.959                          
HETATM 4296  O   HOH A1432       0.920  22.138  60.666                          
HETATM 4297  H   HOH A1433      15.841   4.674  42.058                          
HETATM 4298  H   HOH A1433      15.393   6.243  42.098                          
HETATM 4299  O   HOH A1433      15.945   5.541  42.545                          
HETATM 4300  H   HOH A1434      41.682  18.883  38.105                          
HETATM 4301  H   HOH A1434      40.113  19.294  37.912                          
HETATM 4302  O   HOH A1434      41.046  19.645  37.974                          
HETATM 4303  H   HOH A1435      44.190  33.951  13.156                          
HETATM 4304  H   HOH A1435      43.837  34.806  14.502                          
HETATM 4305  O   HOH A1435      43.622  34.683  13.534                          
HETATM 4306  H   HOH A1436      37.514  48.815  60.674                          
HETATM 4307  H   HOH A1436      39.005  48.446  61.229                          
HETATM 4308  O   HOH A1436      38.139  48.068  60.902                          
HETATM 4309  H   HOH A1437      45.925  19.157  32.123                          
HETATM 4310  H   HOH A1437      44.756  20.249  32.449                          
HETATM 4311  O   HOH A1437      45.519  19.732  32.834                          
HETATM 4312  H   HOH A1438      26.273  49.425  13.724                          
HETATM 4313  H   HOH A1438      24.929  49.900  14.520                          
HETATM 4314  O   HOH A1438      25.281  49.318  13.787                          
HETATM 4315  H   HOH A1439      14.719  22.034  64.996                          
HETATM 4316  H   HOH A1439      14.002  22.365  63.567                          
HETATM 4317  O   HOH A1439      13.952  22.501  64.556                          
HETATM 4318  H   HOH A1440      20.064  48.426   8.727                          
HETATM 4319  H   HOH A1440      19.814  47.712   7.280                          
HETATM 4320  O   HOH A1440      20.508  48.062   7.908                          
HETATM 4321  H   HOH A1441      49.379  45.924  21.837                          
HETATM 4322  H   HOH A1441      49.275  47.549  21.720                          
HETATM 4323  O   HOH A1441      49.899  46.769  21.712                          
HETATM 4324  H   HOH A1442      22.139  32.320  61.638                          
HETATM 4325  H   HOH A1442      22.164  31.639  63.123                          
HETATM 4326  O   HOH A1442      22.093  32.501  62.621                          
HETATM 4327  H   HOH A1443      25.689  40.655  10.642                          
HETATM 4328  H   HOH A1443      24.086  40.944  10.768                          
HETATM 4329  O   HOH A1443      24.780  40.362  10.345                          
HETATM 4330  H   HOH A1444       4.565  46.438  56.295                          
HETATM 4331  H   HOH A1444       4.327  45.043  57.109                          
HETATM 4332  O   HOH A1444       3.943  45.667  56.429                          
HETATM 4333  H   HOH A1445      14.231  14.835  58.146                          
HETATM 4334  H   HOH A1445      13.731  16.360  58.449                          
HETATM 4335  O   HOH A1445      13.718  15.417  58.779                          
HETATM 4336  H   HOH A1446       0.118  21.734  33.654                          
HETATM 4337  H   HOH A1446       0.660  21.368  35.150                          
HETATM 4338  O   HOH A1446       0.100  22.002  34.618                          
HETATM 4339  H   HOH A1447       7.490  33.472  51.518                          
HETATM 4340  H   HOH A1447       6.893  34.785  52.285                          
HETATM 4341  O   HOH A1447       6.657  33.920  51.844                          
HETATM 4342  H   HOH A1448       1.461  17.679  71.902                          
HETATM 4343  H   HOH A1448       2.172  17.624  73.370                          
HETATM 4344  O   HOH A1448       2.030  18.181  72.553                          
HETATM 4345  H   HOH A1449      29.838  13.376  70.242                          
HETATM 4346  H   HOH A1449      31.240  12.885  69.564                          
HETATM 4347  O   HOH A1449      30.835  13.426  70.300                          
HETATM 4348  H   HOH A1450      39.532  26.788  50.463                          
HETATM 4349  H   HOH A1450      38.552  25.484  50.391                          
HETATM 4350  O   HOH A1450      38.929  26.251  49.873                          
HETATM 4351  H   HOH A1451      25.666  16.777  47.167                          
HETATM 4352  H   HOH A1451      24.243  17.548  46.946                          
HETATM 4353  O   HOH A1451      24.679  16.655  47.057                          
HETATM 4354  H   HOH A1452       9.189   5.016  71.191                          
HETATM 4355  H   HOH A1452       9.182   6.611  70.844                          
HETATM 4356  O   HOH A1452       9.745   5.787  70.882                          
HETATM 4357  H   HOH A1453       7.201   7.976  21.961                          
HETATM 4358  H   HOH A1453       7.071   9.461  22.628                          
HETATM 4359  O   HOH A1453       6.663   8.819  21.980                          
HETATM 4360  H   HOH A1454      36.668  20.091  23.717                          
HETATM 4361  H   HOH A1454      35.771  20.807  22.555                          
HETATM 4362  O   HOH A1454      35.922  20.734  23.540                          
HETATM 4363  H   HOH A1455      32.685  34.491  11.889                          
HETATM 4364  H   HOH A1455      33.430  35.807  12.505                          
HETATM 4365  O   HOH A1455      33.561  34.866  12.193                          
HETATM 4366  H   HOH A1456      43.078  10.559   7.948                          
HETATM 4367  H   HOH A1456      43.994   9.207   7.934                          
HETATM 4368  O   HOH A1456      44.013  10.205   7.989                          
HETATM 4369  H   HOH A1457      35.021   8.699  47.390                          
HETATM 4370  H   HOH A1457      35.776  10.095  47.772                          
HETATM 4371  O   HOH A1457      35.162   9.652  47.120                          
HETATM 4372  H   HOH A1458      42.140  13.011  60.495                          
HETATM 4373  H   HOH A1458      41.188  11.702  60.718                          
HETATM 4374  O   HOH A1458      42.104  12.011  60.464                          
HETATM 4375  H   HOH A1459      10.414   9.346   4.641                          
HETATM 4376  H   HOH A1459      10.247   7.907   3.889                          
HETATM 4377  O   HOH A1459       9.756   8.676   4.297                          
HETATM 4378  H   HOH A1460      37.591   8.673  68.424                          
HETATM 4379  H   HOH A1460      38.003  10.096  69.112                          
HETATM 4380  O   HOH A1460      38.076   9.102  69.187                          
HETATM 4381  H   HOH A1461       2.887  26.629  68.365                          
HETATM 4382  H   HOH A1461       1.741  27.266  67.391                          
HETATM 4383  O   HOH A1461       2.721  27.238  67.589                          
HETATM 4384  H   HOH A1462      30.871  24.158  52.656                          
HETATM 4385  H   HOH A1462      30.008  23.359  51.523                          
HETATM 4386  O   HOH A1462      30.287  24.261  51.851                          
HETATM 4387  H   HOH A1463      43.732  11.233  41.732                          
HETATM 4388  H   HOH A1463      43.791   9.764  42.441                          
HETATM 4389  O   HOH A1463      44.329  10.561  42.169                          
HETATM 4390  H   HOH A1464       7.492  21.623  61.528                          
HETATM 4391  H   HOH A1464       7.839  20.727  60.207                          
HETATM 4392  O   HOH A1464       7.218  21.411  60.590                          
HETATM 4393  H   HOH A1465      41.821  14.938  35.633                          
HETATM 4394  H   HOH A1465      43.048  14.004  35.094                          
HETATM 4395  O   HOH A1465      42.197  14.462  34.838                          
HETATM 4396  H   HOH A1466       8.670  47.741  13.452                          
HETATM 4397  H   HOH A1466       7.140  48.310  13.432                          
HETATM 4398  O   HOH A1466       8.106  48.565  13.411                          
HETATM 4399  H   HOH A1467       1.169  30.431  69.887                          
HETATM 4400  H   HOH A1467       2.400  31.452  69.555                          
HETATM 4401  O   HOH A1467       1.405  31.358  69.596                          
HETATM 4402  H   HOH A1468       8.567   7.466  54.147                          
HETATM 4403  H   HOH A1468       7.016   7.919  53.913                          
HETATM 4404  O   HOH A1468       7.930   8.236  54.164                          
HETATM 4405  H   HOH A1469      17.047  16.541  50.521                          
HETATM 4406  H   HOH A1469      15.551  15.929  50.753                          
HETATM 4407  O   HOH A1469      16.519  15.702  50.650                          
HETATM 4408  H   HOH A1470       7.465  36.607  47.550                          
HETATM 4409  H   HOH A1470       7.805  35.699  46.236                          
HETATM 4410  O   HOH A1470       8.185  36.113  47.063                          
HETATM 4411  H   HOH A1471       8.040  35.844  14.916                          
HETATM 4412  H   HOH A1471       8.740  36.844  16.000                          
HETATM 4413  O   HOH A1471       7.906  36.657  15.484                          
HETATM 4414  H   HOH A1472      30.219  38.973  43.744                          
HETATM 4415  H   HOH A1472      30.472  39.995  42.496                          
HETATM 4416  O   HOH A1472      29.809  39.690  43.179                          
HETATM 4417  H   HOH A1473      34.275  25.186  27.638                          
HETATM 4418  H   HOH A1473      33.167  23.987  27.599                          
HETATM 4419  O   HOH A1473      34.144  24.194  27.611                          
HETATM 4420  H   HOH A1474      43.677  29.287  68.565                          
HETATM 4421  H   HOH A1474      45.140  29.942  68.876                          
HETATM 4422  O   HOH A1474      44.171  30.140  68.733                          
HETATM 4423  H   HOH A1475      25.646  11.925  13.155                          
HETATM 4424  H   HOH A1475      25.129  10.495  12.558                          
HETATM 4425  O   HOH A1475      25.576  11.360  12.333                          
HETATM 4426  H   HOH A1476      18.325  47.513  32.030                          
HETATM 4427  H   HOH A1476      19.127  46.107  32.244                          
HETATM 4428  O   HOH A1476      18.225  46.537  32.223                          
HETATM 4429  H   HOH A1477      43.337  39.318  22.015                          
HETATM 4430  H   HOH A1477      44.508  40.074  21.164                          
HETATM 4431  O   HOH A1477      44.076  39.193  21.353                          
HETATM 4432  H   HOH A1478       0.706  40.297  10.210                          
HETATM 4433  H   HOH A1478       0.100  40.250   8.695                          
HETATM 4434  O   HOH A1478       0.125  40.770   9.548                          
HETATM 4435  H   HOH A1479      43.284  14.920  47.365                          
HETATM 4436  H   HOH A1479      42.611  16.360  47.737                          
HETATM 4437  O   HOH A1479      42.520  15.369  47.829                          
HETATM 4438  H   HOH A1480      17.935  45.286  66.978                          
HETATM 4439  H   HOH A1480      17.481  46.387  65.861                          
HETATM 4440  O   HOH A1480      17.261  45.990  66.751                          
HETATM 4441  H   HOH A1481      19.934  29.474  10.401                          
HETATM 4442  H   HOH A1481      18.303  29.521  10.337                          
HETATM 4443  O   HOH A1481      19.101  28.921  10.379                          
HETATM 4444  H   HOH A1482       2.999  17.422   9.937                          
HETATM 4445  H   HOH A1482       4.345  16.627  10.410                          
HETATM 4446  O   HOH A1482       3.874  17.508  10.415                          
HETATM 4447  H   HOH A1483      36.926  11.013  19.133                          
HETATM 4448  H   HOH A1483      35.959  10.524  17.911                          
HETATM 4449  O   HOH A1483      36.728  10.268  18.495                          
HETATM 4450  H   HOH A1484      32.027  45.823  54.758                          
HETATM 4451  H   HOH A1484      31.329  45.308  53.375                          
HETATM 4452  O   HOH A1484      31.430  46.082  53.998                          
HETATM 4453  H   HOH A1485      37.409  22.791  14.665                          
HETATM 4454  H   HOH A1485      36.912  24.311  14.996                          
HETATM 4455  O   HOH A1485      37.709  23.716  14.898                          
HETATM 4456  H   HOH A1486      17.814  25.677   2.520                          
HETATM 4457  H   HOH A1486      18.901  26.302   3.566                          
HETATM 4458  O   HOH A1486      18.455  26.428   2.681                          
HETATM 4459  H   HOH A1487      22.005   3.373  43.889                          
HETATM 4460  H   HOH A1487      22.690   1.891  43.876                          
HETATM 4461  O   HOH A1487      21.881   2.413  44.142                          
HETATM 4462  H   HOH A1488       7.169   0.581  38.139                          
HETATM 4463  H   HOH A1488       8.286   1.656  38.649                          
HETATM 4464  O   HOH A1488       8.107   0.690  38.469                          
HETATM 4465  H   HOH A1489       3.470  38.497  32.989                          
HETATM 4466  H   HOH A1489       2.848  38.012  31.559                          
HETATM 4467  O   HOH A1489       3.087  38.806  32.118                          
HETATM 4468  H   HOH A1490      45.679  28.718  72.326                          
HETATM 4469  H   HOH A1490      44.107  28.998  72.670                          
HETATM 4470  O   HOH A1490      44.918  29.356  72.207                          
HETATM 4471  H   HOH A1491      42.004   6.821  47.508                          
HETATM 4472  H   HOH A1491      41.436   5.303  47.702                          
HETATM 4473  O   HOH A1491      42.190   5.924  47.910                          
HETATM 4474  H   HOH A1492      42.615  17.203   6.813                          
HETATM 4475  H   HOH A1492      41.736  18.067   7.884                          
HETATM 4476  O   HOH A1492      42.643  17.945   7.483                          
HETATM 4477  H   HOH A1493       7.736  28.921  43.964                          
HETATM 4478  H   HOH A1493       7.000  30.341  43.633                          
HETATM 4479  O   HOH A1493       7.297  29.726  44.363                          
HETATM 4480  H   HOH A1494      15.574  13.735  50.931                          
HETATM 4481  H   HOH A1494      16.238  12.660  51.965                          
HETATM 4482  O   HOH A1494      15.457  12.843  51.369                          
HETATM 4483  H   HOH A1495      19.957  28.866  54.308                          
HETATM 4484  H   HOH A1495      20.808  29.514  53.074                          
HETATM 4485  O   HOH A1495      20.012  29.632  53.668                          
HETATM 4486  H   HOH A1496      26.857  23.126  73.146                          
HETATM 4487  H   HOH A1496      27.651  22.441  74.398                          
HETATM 4488  O   HOH A1496      27.757  22.952  73.546                          
HETATM 4489  H   HOH A1497      26.962  16.124  63.989                          
HETATM 4490  H   HOH A1497      25.491  15.995  63.291                          
HETATM 4491  O   HOH A1497      26.073  16.566  63.869                          
HETATM 4492  H   HOH A1498      46.776  46.408   5.096                          
HETATM 4493  H   HOH A1498      45.283  47.061   5.188                          
HETATM 4494  O   HOH A1498      45.873  46.445   4.668                          
HETATM 4495  H   HOH A1499      26.932  44.276  20.906                          
HETATM 4496  H   HOH A1499      25.459  43.573  20.842                          
HETATM 4497  O   HOH A1499      26.444  43.411  20.789                          
HETATM 4498  H   HOH A1500       8.468  41.258  20.853                          
HETATM 4499  H   HOH A1500       9.024  42.571  20.056                          
HETATM 4500  O   HOH A1500       9.286  41.781  20.609                          
HETATM 4501  H   HOH A1501      21.409  20.979  25.997                          
HETATM 4502  H   HOH A1501      20.819  22.473  26.288                          
HETATM 4503  O   HOH A1501      21.647  21.915  26.257                          
HETATM 4504  H   HOH A1502      31.700  41.028  66.449                          
HETATM 4505  H   HOH A1502      31.427  40.164  67.807                          
HETATM 4506  O   HOH A1502      31.665  41.066  67.447                          
HETATM 4507  H   HOH A1503      10.876  47.711  43.548                          
HETATM 4508  H   HOH A1503      11.361  46.152  43.547                          
HETATM 4509  O   HOH A1503      11.659  47.099  43.661                          
HETATM 4510  H   HOH A1504      10.929  26.087  27.906                          
HETATM 4511  H   HOH A1504      10.458  27.241  28.962                          
HETATM 4512  O   HOH A1504      10.894  26.346  28.872                          
HETATM 4513  H   HOH A1505      22.134   8.091  32.190                          
HETATM 4514  H   HOH A1505      20.632   7.840  31.598                          
HETATM 4515  O   HOH A1505      21.190   8.422  32.190                          
HETATM 4516  H   HOH A1506      40.278  29.344  18.655                          
HETATM 4517  H   HOH A1506      40.948  27.944  19.163                          
HETATM 4518  O   HOH A1506      41.125  28.815  18.706                          
HETATM 4519  H   HOH A1507      14.500  47.818  45.824                          
HETATM 4520  H   HOH A1507      15.985  47.931  46.493                          
HETATM 4521  O   HOH A1507      15.039  47.649  46.650                          
HETATM 4522  H   HOH A1508      25.942   9.010  30.244                          
HETATM 4523  H   HOH A1508      25.905   7.864  31.407                          
HETATM 4524  O   HOH A1508      25.575   8.770  31.143                          
HETATM 4525  H   HOH A1509      29.592  49.900  55.874                          
HETATM 4526  H   HOH A1509      31.047  49.900  55.134                          
HETATM 4527  O   HOH A1509      30.333  49.324  55.530                          
HETATM 4528  H   HOH A1510      27.534  48.656  16.510                          
HETATM 4529  H   HOH A1510      26.083  49.311  16.876                          
HETATM 4530  O   HOH A1510      26.568  48.459  16.680                          
HETATM 4531  H   HOH A1511      48.493  39.500  18.406                          
HETATM 4532  H   HOH A1511      46.960  38.939  18.434                          
HETATM 4533  O   HOH A1511      47.763  39.147  18.991                          
HETATM 4534  H   HOH A1512      35.067  13.243  33.852                          
HETATM 4535  H   HOH A1512      35.070  14.419  32.719                          
HETATM 4536  O   HOH A1512      34.821  14.194  33.660                          
HETATM 4537  H   HOH A1513      26.261  47.101  20.028                          
HETATM 4538  H   HOH A1513      25.694  48.372  19.174                          
HETATM 4539  O   HOH A1513      26.399  47.665  19.213                          
HETATM 4540  H   HOH A1514      47.665  43.832  37.591                          
HETATM 4541  H   HOH A1514      48.367  45.208  37.061                          
HETATM 4542  O   HOH A1514      47.503  44.784  37.330                          
HETATM 4543  H   HOH A1515      17.385  47.015  68.694                          
HETATM 4544  H   HOH A1515      17.282  48.091  67.469                          
HETATM 4545  O   HOH A1515      17.747  47.872  68.327                          
HETATM 4546  H   HOH A1516      48.800  19.520  69.322                          
HETATM 4547  H   HOH A1516      49.060  21.132  69.300                          
HETATM 4548  O   HOH A1516      48.361  20.418  69.325                          
HETATM 4549  H   HOH A1517      23.045   6.458  18.274                          
HETATM 4550  H   HOH A1517      24.537   6.490  17.612                          
HETATM 4551  O   HOH A1517      24.002   6.701  18.429                          
HETATM 4552  H   HOH A1518      31.162  31.003  49.068                          
HETATM 4553  H   HOH A1518      30.706  32.546  49.347                          
HETATM 4554  O   HOH A1518      30.408  31.658  48.999                          
HETATM 4555  H   HOH A1519       3.483   2.117  67.906                          
HETATM 4556  H   HOH A1519       4.232   3.567  67.864                          
HETATM 4557  O   HOH A1519       4.370   2.578  67.894                          
HETATM 4558  H   HOH A1520      17.686  31.589  48.420                          
HETATM 4559  H   HOH A1520      16.267  30.947  48.908                          
HETATM 4560  O   HOH A1520      16.898  31.041  48.140                          
HETATM 4561  H   HOH A1521      28.537   8.554  57.782                          
HETATM 4562  H   HOH A1521      28.468   7.158  58.627                          
HETATM 4563  O   HOH A1521      28.748   8.118  58.656                          
HETATM 4564  H   HOH A1522       6.287   2.394  39.479                          
HETATM 4565  H   HOH A1522       6.979   3.796  39.950                          
HETATM 4566  O   HOH A1522       6.644   2.907  40.260                          
HETATM 4567  H   HOH A1523      37.690  40.533  27.967                          
HETATM 4568  H   HOH A1523      36.079  40.743  28.133                          
HETATM 4569  O   HOH A1523      36.803  40.071  27.982                          
HETATM 4570  H   HOH A1524      14.190  44.872  29.809                          
HETATM 4571  H   HOH A1524      15.641  44.156  29.587                          
HETATM 4572  O   HOH A1524      14.653  44.009  29.604                          
HETATM 4573  H   HOH A1525      19.603   5.731  36.760                          
HETATM 4574  H   HOH A1525      19.975   7.188  36.122                          
HETATM 4575  O   HOH A1525      19.333   6.692  36.706                          
HETATM 4576  H   HOH A1526      45.034  45.862   8.434                          
HETATM 4577  H   HOH A1526      45.804  47.285   8.215                          
HETATM 4578  O   HOH A1526      45.923  46.295   8.280                          
HETATM 4579  H   HOH A1527      18.539  39.653  20.121                          
HETATM 4580  H   HOH A1527      17.429  40.833  20.323                          
HETATM 4581  O   HOH A1527      17.566  39.846  20.247                          
HETATM 4582  H   HOH A1528      42.680  25.929  62.521                          
HETATM 4583  H   HOH A1528      41.721  24.646  62.841                          
HETATM 4584  O   HOH A1528      42.614  24.932  62.495                          
HETATM 4585  H   HOH A1529      24.827   5.746  56.999                          
HETATM 4586  H   HOH A1529      24.832   7.184  57.773                          
HETATM 4587  O   HOH A1529      24.327   6.333  57.636                          
HETATM 4588  H   HOH A1530      34.350  40.696  21.896                          
HETATM 4589  H   HOH A1530      34.168  39.482  20.819                          
HETATM 4590  O   HOH A1530      34.067  40.465  20.964                          
HETATM 4591  H   HOH A1531      11.257  13.988  72.123                          
HETATM 4592  H   HOH A1531       9.626  13.925  72.110                          
HETATM 4593  O   HOH A1531      10.443  14.032  71.545                          
HETATM 4594  H   HOH A1532       8.248   5.588  40.088                          
HETATM 4595  H   HOH A1532       9.190   5.774  41.408                          
HETATM 4596  O   HOH A1532       8.764   6.246  40.637                          
HETATM 4597  H   HOH A1533      42.716  23.800  15.432                          
HETATM 4598  H   HOH A1533      42.885  25.399  15.715                          
HETATM 4599  O   HOH A1533      42.495  24.546  16.060                          
HETATM 4600  H   HOH A1534      28.471  48.994  12.006                          
HETATM 4601  H   HOH A1534      29.108  48.013  10.866                          
HETATM 4602  O   HOH A1534      28.380  48.669  11.064                          
HETATM 4603  H   HOH A1535      41.312   5.886  13.474                          
HETATM 4604  H   HOH A1535      41.475   4.307  13.859                          
HETATM 4605  O   HOH A1535      41.965   5.165  13.706                          
HETATM 4606  H   HOH A1536      36.009   4.623  55.828                          
HETATM 4607  H   HOH A1536      36.458   3.124  56.295                          
HETATM 4608  O   HOH A1536      35.686   3.750  56.194                          
HETATM 4609  H   HOH A1537       6.939   5.330  33.227                          
HETATM 4610  H   HOH A1537       8.529   4.975  33.337                          
HETATM 4611  O   HOH A1537       7.865   5.696  33.139                          
HETATM 4612  H   HOH A1538       6.470   2.373  60.998                          
HETATM 4613  H   HOH A1538       5.903   2.294  62.527                          
HETATM 4614  O   HOH A1538       6.565   1.915  61.881                          
HETATM 4615  H   HOH A1539      41.677  32.676  10.587                          
HETATM 4616  H   HOH A1539      40.305  32.352   9.764                          
HETATM 4617  O   HOH A1539      41.129  32.917   9.786                          
HETATM 4618  H   HOH A1540       0.296  40.920  51.161                          
HETATM 4619  H   HOH A1540       1.212  42.114  51.795                          
HETATM 4620  O   HOH A1540       1.086  41.124  51.740                          
HETATM 4621  H   HOH A1541      23.597  37.980  10.752                          
HETATM 4622  H   HOH A1541      22.942  38.054  12.246                          
HETATM 4623  O   HOH A1541      22.819  37.705  11.318                          
HETATM 4624  H   HOH A1542      46.566  10.709  23.260                          
HETATM 4625  H   HOH A1542      47.913  11.632  23.246                          
HETATM 4626  O   HOH A1542      46.914  11.646  23.222                          
HETATM 4627  H   HOH A1543      33.287  33.012  74.205                          
HETATM 4628  H   HOH A1543      31.904  32.214  74.546                          
HETATM 4629  O   HOH A1543      32.779  32.161  74.067                          
HETATM 4630  H   HOH A1544      19.897  32.467  62.489                          
HETATM 4631  H   HOH A1544      18.966  32.150  63.792                          
HETATM 4632  O   HOH A1544      19.724  31.819  63.231                          
HETATM 4633  H   HOH A1545       0.100  30.513  63.045                          
HETATM 4634  H   HOH A1545       1.450  30.884  62.204                          
HETATM 4635  O   HOH A1545       1.007  30.191  62.772                          
HETATM 4636  H   HOH A1546       6.239  43.188  18.618                          
HETATM 4637  H   HOH A1546       5.608  41.802  18.028                          
HETATM 4638  O   HOH A1546       5.398  42.734  18.324                          
HETATM 4639  H   HOH A1547      34.205   3.108  50.226                          
HETATM 4640  H   HOH A1547      32.700   3.563  50.667                          
HETATM 4641  O   HOH A1547      33.676   3.701  50.833                          
HETATM 4642  H   HOH A1548      23.137  33.422  40.553                          
HETATM 4643  H   HOH A1548      22.697  32.072  41.361                          
HETATM 4644  O   HOH A1548      22.373  32.937  40.978                          
HETATM 4645  H   HOH A1549      36.558  36.659  34.338                          
HETATM 4646  H   HOH A1549      36.236  36.776  35.935                          
HETATM 4647  O   HOH A1549      36.356  37.291  35.087                          
HETATM 4648  H   HOH A1550      14.918  32.242  14.755                          
HETATM 4649  H   HOH A1550      15.613  33.320  15.765                          
HETATM 4650  O   HOH A1550      14.788  33.105  15.243                          
HETATM 4651  H   HOH A1551      44.928  20.592   5.926                          
HETATM 4652  H   HOH A1551      46.356  20.257   6.646                          
HETATM 4653  O   HOH A1551      45.922  20.612   5.818                          
HETATM 4654  H   HOH A1552      23.123  14.693  68.036                          
HETATM 4655  H   HOH A1552      21.514  14.770  67.765                          
HETATM 4656  O   HOH A1552      22.415  15.008  67.404                          
HETATM 4657  H   HOH A1553       1.356  27.762  50.791                          
HETATM 4658  H   HOH A1553       1.472  28.748  52.087                          
HETATM 4659  O   HOH A1553       1.514  27.799  51.778                          
HETATM 4660  H   HOH A1554      11.592  18.739  34.908                          
HETATM 4661  H   HOH A1554      10.953  17.251  35.116                          
HETATM 4662  O   HOH A1554      11.529  17.957  35.527                          
HETATM 4663  H   HOH A1555      31.989   7.364  74.906                          
HETATM 4664  H   HOH A1555      30.981   8.641  75.045                          
HETATM 4665  O   HOH A1555      31.398   7.996  74.405                          
HETATM 4666  H   HOH A1556      34.185  20.132  52.961                          
HETATM 4667  H   HOH A1556      35.374  19.420  53.826                          
HETATM 4668  O   HOH A1556      34.420  19.719  53.842                          
HETATM 4669  H   HOH A1557      29.103  37.621  62.214                          
HETATM 4670  H   HOH A1557      27.635  37.415  61.529                          
HETATM 4671  O   HOH A1557      28.196  38.022  62.091                          
HETATM 4672  H   HOH A1558       1.294  29.632  29.258                          
HETATM 4673  H   HOH A1558       0.233  28.910  30.269                          
HETATM 4674  O   HOH A1558       0.945  28.753  29.584                          
HETATM 4675  H   HOH A1559       7.460  11.056  63.578                          
HETATM 4676  H   HOH A1559       8.951  10.524  63.978                          
HETATM 4677  O   HOH A1559       8.047  10.250  63.652                          
HETATM 4678  H   HOH A1560      14.629  47.767   3.836                          
HETATM 4679  H   HOH A1560      13.444  48.495   4.692                          
HETATM 4680  O   HOH A1560      14.379  48.146   4.727                          
HETATM 4681  H   HOH A1561      34.280  34.258  52.786                          
HETATM 4682  H   HOH A1561      32.757  34.671  53.206                          
HETATM 4683  O   HOH A1561      33.320  34.229  52.508                          
HETATM 4684  H   HOH A1562      12.520  19.578  48.538                          
HETATM 4685  H   HOH A1562      13.439  18.229  48.511                          
HETATM 4686  O   HOH A1562      13.455  19.228  48.490                          
HETATM 4687  H   HOH A1563      23.480  21.779  43.690                          
HETATM 4688  H   HOH A1563      24.011  20.775  44.863                          
HETATM 4689  O   HOH A1563      23.256  20.973  44.238                          
HETATM 4690  H   HOH A1564      39.305  38.015  47.441                          
HETATM 4691  H   HOH A1564      39.287  39.546  48.010                          
HETATM 4692  O   HOH A1564      39.039  38.959  47.241                          
HETATM 4693  H   HOH A1565      26.905  30.960  14.924                          
HETATM 4694  H   HOH A1565      27.871  31.636  13.793                          
HETATM 4695  O   HOH A1565      26.937  31.588  14.146                          
HETATM 4696  H   HOH A1566      15.851  18.556  65.496                          
HETATM 4697  H   HOH A1566      15.524  19.996  64.799                          
HETATM 4698  O   HOH A1566      15.131  19.218  65.288                          
HETATM 4699  H   HOH A1567      46.603  31.371  61.412                          
HETATM 4700  H   HOH A1567      45.468  32.014  60.430                          
HETATM 4701  O   HOH A1567      45.726  31.207  60.960                          
HETATM 4702  H   HOH A1568      30.271   0.999  22.781                          
HETATM 4703  H   HOH A1568      29.056   0.106  23.408                          
HETATM 4704  O   HOH A1568      30.018   0.100  23.139                          
HETATM 4705  H   HOH A1569      34.120  29.345  61.108                          
HETATM 4706  H   HOH A1569      35.685  28.995  61.416                          
HETATM 4707  O   HOH A1569      34.791  29.167  61.828                          
HETATM 4708  H   HOH A1570      46.701  22.313  28.058                          
HETATM 4709  H   HOH A1570      45.968  23.569  28.801                          
HETATM 4710  O   HOH A1570      45.925  22.586  28.627                          
HETATM 4711  H   HOH A1571       8.846   6.151  66.139                          
HETATM 4712  H   HOH A1571       8.158   7.630  66.056                          
HETATM 4713  O   HOH A1571       8.899   7.054  65.712                          
HETATM 4714  H   HOH A1572      20.257  44.159  57.743                          
HETATM 4715  H   HOH A1572      19.303  43.413  58.839                          
HETATM 4716  O   HOH A1572      20.154  43.347  58.319                          
HETATM 4717  H   HOH A1573      45.723  41.658  57.788                          
HETATM 4718  H   HOH A1573      46.808  40.522  58.236                          
HETATM 4719  O   HOH A1573      46.309  41.335  58.532                          
HETATM 4720  H   HOH A1574      30.629  43.202  23.511                          
HETATM 4721  H   HOH A1574      29.978  44.120  22.328                          
HETATM 4722  O   HOH A1574      30.807  43.935  22.855                          
HETATM 4723  H   HOH A1575      13.218  18.520  28.471                          
HETATM 4724  H   HOH A1575      12.224  19.816  28.507                          
HETATM 4725  O   HOH A1575      13.176  19.519  28.435                          
HETATM 4726  H   HOH A1576      24.952  44.924  59.235                          
HETATM 4727  H   HOH A1576      24.926  46.182  58.195                          
HETATM 4728  O   HOH A1576      25.167  45.218  58.304                          
HETATM 4729  H   HOH A1577       2.652  10.271  18.957                          
HETATM 4730  H   HOH A1577       3.730  11.334  19.568                          
HETATM 4731  O   HOH A1577       3.611  10.411  19.202                          
HETATM 4732  H   HOH A1578      41.205  17.696  43.634                          
HETATM 4733  H   HOH A1578      39.655  18.116  43.930                          
HETATM 4734  O   HOH A1578      40.261  17.366  43.670                          
HETATM 4735  H   HOH A1579      16.078  18.514  73.990                          
HETATM 4736  H   HOH A1579      17.304  19.496  74.437                          
HETATM 4737  O   HOH A1579      17.072  18.604  74.050                          
HETATM 4738  H   HOH A1580      44.162  39.618  35.000                          
HETATM 4739  H   HOH A1580      44.858  38.351  34.240                          
HETATM 4740  O   HOH A1580      44.433  38.659  35.090                          
HETATM 4741  H   HOH A1581      13.275  49.117  35.328                          
HETATM 4742  H   HOH A1581      14.664  49.874  35.733                          
HETATM 4743  O   HOH A1581      14.264  49.009  35.432                          
HETATM 4744  H   HOH A1582      16.084   8.901  29.909                          
HETATM 4745  H   HOH A1582      16.305  10.519  29.919                          
HETATM 4746  O   HOH A1582      15.623   9.789  29.938                          
HETATM 4747  H   HOH A1583       6.731  24.746  36.247                          
HETATM 4748  H   HOH A1583       5.316  24.357  35.531                          
HETATM 4749  O   HOH A1583       6.276  24.585  35.371                          
HETATM 4750  H   HOH A1584      26.944  21.967  26.508                          
HETATM 4751  H   HOH A1584      26.351  22.454  27.949                          
HETATM 4752  O   HOH A1584      27.040  21.886  27.500                          
HETATM 4753  H   HOH A1585      26.571  33.659  68.229                          
HETATM 4754  H   HOH A1585      25.165  33.147  67.575                          
HETATM 4755  O   HOH A1585      25.772  33.932  67.693                          
HETATM 4756  H   HOH A1586      32.145  23.249  15.100                          
HETATM 4757  H   HOH A1586      33.632  22.928  15.693                          
HETATM 4758  O   HOH A1586      32.728  23.295  15.911                          
HETATM 4759  H   HOH A1587      27.909  35.672   3.262                          
HETATM 4760  H   HOH A1587      27.767  35.891   4.874                          
HETATM 4761  O   HOH A1587      27.490  36.233   3.977                          
HETATM 4762  H   HOH A1588      14.696  28.871  40.041                          
HETATM 4763  H   HOH A1588      13.504  29.932  40.388                          
HETATM 4764  O   HOH A1588      14.162  29.642  39.694                          
HETATM 4765  H   HOH A1589      47.387  32.458  65.800                          
HETATM 4766  H   HOH A1589      46.728  30.968  65.688                          
HETATM 4767  O   HOH A1589      46.727  31.891  65.306                          
HETATM 4768  H   HOH A1590      18.113  26.856  29.932                          
HETATM 4769  H   HOH A1590      16.628  26.820  29.254                          
HETATM 4770  O   HOH A1590      17.384  26.261  29.594                          
HETATM 4771  H   HOH A1591      28.613  16.679  25.636                          
HETATM 4772  H   HOH A1591      29.729  15.486  25.629                          
HETATM 4773  O   HOH A1591      28.903  15.833  25.186                          
HETATM 4774  H   HOH A1592      43.487  38.855  71.777                          
HETATM 4775  H   HOH A1592      45.089  38.618  71.565                          
HETATM 4776  O   HOH A1592      44.343  39.278  71.479                          
HETATM 4777  H   HOH A1593      28.204  40.397  54.434                          
HETATM 4778  H   HOH A1593      27.374  41.802  54.400                          
HETATM 4779  O   HOH A1593      27.477  40.906  53.972                          
HETATM 4780  H   HOH A1594      38.654   8.913   0.855                          
HETATM 4781  H   HOH A1594      37.731   7.663   0.353                          
HETATM 4782  O   HOH A1594      38.473   8.283   0.100                          
HETATM 4783  H   HOH A1595      28.662  43.713  19.432                          
HETATM 4784  H   HOH A1595      29.426  42.394  20.018                          
HETATM 4785  O   HOH A1595      29.547  43.335  19.704                          
HETATM 4786  H   HOH A1596      43.563  38.883  15.999                          
HETATM 4787  H   HOH A1596      42.547  37.844  16.744                          
HETATM 4788  O   HOH A1596      42.704  38.802  16.504                          
HETATM 4789  H   HOH A1597      25.787  35.616  70.035                          
HETATM 4790  H   HOH A1597      24.787  36.027  68.811                          
HETATM 4791  O   HOH A1597      25.165  35.265  69.335                          
HETATM 4792  H   HOH A1598      10.141  21.495  72.372                          
HETATM 4793  H   HOH A1598       9.604  22.965  72.841                          
HETATM 4794  O   HOH A1598       9.816  22.037  73.147                          
HETATM 4795  H   HOH A1599      33.433  20.857  61.135                          
HETATM 4796  H   HOH A1599      33.112  21.810  62.421                          
HETATM 4797  O   HOH A1599      32.910  20.935  61.983                          
HETATM 4798  H   HOH A1600      23.454   2.136  20.407                          
HETATM 4799  H   HOH A1600      24.201   2.745  21.725                          
HETATM 4800  O   HOH A1600      24.184   1.987  21.074                          
HETATM 4801  H   HOH A1601      37.039  27.407  49.473                          
HETATM 4802  H   HOH A1601      38.147  28.450  50.066                          
HETATM 4803  O   HOH A1601      37.228  28.367  49.681                          
HETATM 4804  H   HOH A1602      20.887  15.838  59.070                          
HETATM 4805  H   HOH A1602      20.876  17.027  60.190                          
HETATM 4806  O   HOH A1602      20.328  16.319  59.746                          
HETATM 4807  H   HOH A1603      44.845   5.490  75.824                          
HETATM 4808  H   HOH A1603      43.380   5.439  75.103                          
HETATM 4809  O   HOH A1603      43.972   5.003  75.780                          
HETATM 4810  H   HOH A1604       6.909  32.162  65.392                          
HETATM 4811  H   HOH A1604       7.802  31.415  64.246                          
HETATM 4812  O   HOH A1604       7.402  31.324  65.157                          
HETATM 4813  H   HOH A1605      47.691   9.763  56.678                          
HETATM 4814  H   HOH A1605      46.180  10.182  56.220                          
HETATM 4815  O   HOH A1605      46.878   9.468  56.175                          
HETATM 4816  H   HOH A1606      19.882  34.184  26.933                          
HETATM 4817  H   HOH A1606      20.191  32.617  27.275                          
HETATM 4818  O   HOH A1606      19.551  33.246  26.834                          
HETATM 4819  H   HOH A1607      11.630  14.736  11.782                          
HETATM 4820  H   HOH A1607      11.494  15.264  10.242                          
HETATM 4821  O   HOH A1607      11.759  14.492  10.820                          
HETATM 4822  H   HOH A1608      47.015  46.660  18.904                          
HETATM 4823  H   HOH A1608      47.487  45.860  17.561                          
HETATM 4824  O   HOH A1608      47.554  45.892  18.558                          
HETATM 4825  H   HOH A1609      31.173  33.670  17.347                          
HETATM 4826  H   HOH A1609      32.456  34.355  18.089                          
HETATM 4827  O   HOH A1609      31.481  34.451  17.891                          
HETATM 4828  H   HOH A1610      38.929   3.331  29.561                          
HETATM 4829  H   HOH A1610      38.419   2.012  28.747                          
HETATM 4830  O   HOH A1610      38.163   2.704  29.421                          
HETATM 4831  H   HOH A1611      28.217  37.057  30.236                          
HETATM 4832  H   HOH A1611      29.272  36.333  31.250                          
HETATM 4833  O   HOH A1611      29.181  36.845  30.397                          
HETATM 4834  H   HOH A1612      27.730  24.145  25.094                          
HETATM 4835  H   HOH A1612      26.884  25.501  24.759                          
HETATM 4836  O   HOH A1612      27.683  25.135  25.235                          
HETATM 4837  H   HOH A1613       0.373   0.508  49.628                          
HETATM 4838  H   HOH A1613       1.159   0.101  51.000                          
HETATM 4839  O   HOH A1613       1.260   0.259  50.019                          
HETATM 4840  H   HOH A1614      39.587  27.961   5.911                          
HETATM 4841  H   HOH A1614      39.587  29.290   6.860                          
HETATM 4842  O   HOH A1614      39.850  28.327   6.804                          
HETATM 4843  H   HOH A1615      35.640  25.312  19.324                          
HETATM 4844  H   HOH A1615      35.115  24.229  18.220                          
HETATM 4845  O   HOH A1615      35.803  24.411  18.922                          
HETATM 4846  H   HOH A1616      22.420  23.158  69.222                          
HETATM 4847  H   HOH A1616      23.860  22.829  69.917                          
HETATM 4848  O   HOH A1616      22.944  22.475  69.731                          
HETATM 4849  H   HOH A1617       1.387  44.494  37.840                          
HETATM 4850  H   HOH A1617       0.100  44.078  36.926                          
HETATM 4851  O   HOH A1617       0.680  44.836  37.220                          
HETATM 4852  H   HOH A1618       0.197  43.860  23.485                          
HETATM 4853  H   HOH A1618       0.507  42.318  23.045                          
HETATM 4854  O   HOH A1618       0.822  43.088  23.599                          
HETATM 4855  H   HOH A1619      28.198  28.035   7.234                          
HETATM 4856  H   HOH A1619      27.389  26.916   6.362                          
HETATM 4857  O   HOH A1619      27.334  27.823   6.777                          
HETATM 4858  H   HOH A1620      30.555  30.840   4.911                          
HETATM 4859  H   HOH A1620      31.722  30.903   3.770                          
HETATM 4860  O   HOH A1620      30.935  31.381   4.160                          
HETATM 4861  H   HOH A1621      23.644  33.588  73.125                          
HETATM 4862  H   HOH A1621      24.935  32.709  72.648                          
HETATM 4863  O   HOH A1621      23.994  32.662  72.980                          
HETATM 4864  H   HOH A1622       8.055  44.811  21.248                          
HETATM 4865  H   HOH A1622       9.560  44.291  21.610                          
HETATM 4866  O   HOH A1622       8.587  44.065  21.649                          
HETATM 4867  H   HOH A1623      21.280  42.625  65.591                          
HETATM 4868  H   HOH A1623      20.569  41.332  64.891                          
HETATM 4869  O   HOH A1623      21.409  41.673  65.311                          
HETATM 4870  H   HOH A1624      41.248  11.225  65.139                          
HETATM 4871  H   HOH A1624      42.395  12.153  65.839                          
HETATM 4872  O   HOH A1624      41.422  11.925  65.832                          
HETATM 4873  H   HOH A1625       2.410  36.746   4.468                          
HETATM 4874  H   HOH A1625       2.687  36.946   6.065                          
HETATM 4875  O   HOH A1625       2.682  37.400   5.174                          
HETATM 4876  H   HOH A1626      34.478   1.472  48.781                          
HETATM 4877  H   HOH A1626      35.979   2.115  48.775                          
HETATM 4878  O   HOH A1626      35.418   1.355  49.101                          
HETATM 4879  H   HOH A1627       4.451  15.402  67.792                          
HETATM 4880  H   HOH A1627       2.952  15.828  67.303                          
HETATM 4881  O   HOH A1627       3.566  15.059  67.477                          
HETATM 4882  H   HOH A1628       9.218   0.811   6.711                          
HETATM 4883  H   HOH A1628       9.906   0.363   8.122                          
HETATM 4884  O   HOH A1628      10.037   0.884   7.280                          
HETATM 4885  H   HOH A1629      20.479   4.371  33.162                          
HETATM 4886  H   HOH A1629      18.906   4.734  33.410                          
HETATM 4887  O   HOH A1629      19.551   4.000  33.198                          
HETATM 4888  H   HOH A1630      27.959  46.162  31.824                          
HETATM 4889  H   HOH A1630      28.084  44.559  32.108                          
HETATM 4890  O   HOH A1630      28.299  45.293  31.464                          
HETATM 4891  H   HOH A1631       2.437  13.545  12.801                          
HETATM 4892  H   HOH A1631       3.983  13.020  12.778                          
HETATM 4893  O   HOH A1631       3.358  13.701  13.158                          
HETATM 4894  H   HOH A1632       9.218  12.681  62.812                          
HETATM 4895  H   HOH A1632       9.499  14.050  63.658                          
HETATM 4896  O   HOH A1632       8.792  13.478  63.242                          
HETATM 4897  H   HOH A1633       9.650  48.454  60.333                          
HETATM 4898  H   HOH A1633      10.923  47.433  60.392                          
HETATM 4899  O   HOH A1633       9.939  47.520  60.543                          
HETATM 4900  H   HOH A1634       9.429  38.677  26.078                          
HETATM 4901  H   HOH A1634       9.832  39.936  25.119                          
HETATM 4902  O   HOH A1634       9.165  39.595  25.781                          
HETATM 4903  H   HOH A1635       2.599  46.418  58.003                          
HETATM 4904  H   HOH A1635       0.989  46.506  57.747                          
HETATM 4905  O   HOH A1635       1.766  45.887  57.846                          
HETATM 4906  H   HOH A1636      39.926  41.486  71.502                          
HETATM 4907  H   HOH A1636      40.879  40.857  72.669                          
HETATM 4908  O   HOH A1636      40.771  41.611  72.021                          
HETATM 4909  H   HOH A1637      11.951   5.973  40.195                          
HETATM 4910  H   HOH A1637      12.924   4.956  39.367                          
HETATM 4911  O   HOH A1637      11.976   5.172  39.596                          
HETATM 4912  H   HOH A1638      46.967  47.273  36.424                          
HETATM 4913  H   HOH A1638      45.829  46.571  35.485                          
HETATM 4914  O   HOH A1638      46.205  46.625  36.409                          
HETATM 4915  H   HOH A1639      29.211   2.225  72.504                          
HETATM 4916  H   HOH A1639      27.794   2.218  71.693                          
HETATM 4917  O   HOH A1639      28.642   1.716  71.858                          
HETATM 4918  H   HOH A1640      39.021  36.833  28.542                          
HETATM 4919  H   HOH A1640      39.396  35.414  29.258                          
HETATM 4920  O   HOH A1640      39.281  35.880  28.382                          
HETATM 4921  H   HOH A1641      30.108  36.457  42.760                          
HETATM 4922  H   HOH A1641      30.242  35.696  44.199                          
HETATM 4923  O   HOH A1641      30.705  35.899  43.337                          
HETATM 4924  H   HOH A1642       4.968  35.131  74.065                          
HETATM 4925  H   HOH A1642       6.287  36.007  74.463                          
HETATM 4926  O   HOH A1642       5.404  36.029  73.996                          
HETATM 4927  H   HOH A1643      48.127  18.343  40.634                          
HETATM 4928  H   HOH A1643      47.631  18.908  39.185                          
HETATM 4929  O   HOH A1643      48.300  18.329  39.649                          
HETATM 4930  H   HOH A1644      10.219  34.905  26.824                          
HETATM 4931  H   HOH A1644       9.987  36.521  26.868                          
HETATM 4932  O   HOH A1644      10.576  35.790  26.525                          
HETATM 4933  H   HOH A1645      46.611   8.199  75.913                          
HETATM 4934  H   HOH A1645      46.987   9.116  74.615                          
HETATM 4935  O   HOH A1645      46.595   8.247  74.914
[truncated: 1,835,870 more chars]
