# Supplementary material for: Polyamide-based membranes with structural homogeneity for ultrafast molecular sieving
Source: Nat Commun. 2022 Jan 25;13:500. doi: 10.1038/s41467-022-28183-1 (PMC8789816; doi:10.1038/s41467-022-28183-1)
Supplement: Supplementary file 3 — Source Data [file 41467_2022_28183_MOESM3_ESM.zip › Code and Data/Code for Molecular Dynamic Simulation and Analysis/Packmol/control/hexane.pdb]

REMARK LIGPARGEN GENERATED PDB FILE
ATOM      1  C_a UNK     1       1.000   1.000   0.000
ATOM      2  C_b UNK     1      -0.520   1.000   0.000
ATOM      3  C_c UNK     1      -1.079   1.000   1.423
ATOM      4  C_d UNK     1      -2.608   0.998   1.420
ATOM      5  C_e UNK     1      -3.166   1.000   2.842
ATOM      6  C_f UNK     1      -4.687   0.996   2.842
ATOM      7  H00 UNK     1       1.378   1.001  -1.027
ATOM      8  H00 UNK     1       1.391   0.111   0.505
ATOM      9  H00 UNK     1       1.391   1.888   0.507
ATOM     10  H11 UNK     1      -0.879   0.117  -0.541
ATOM     11  H11 UNK     1      -0.879   1.883  -0.541
ATOM     12  H22 UNK     1      -0.713   1.884   1.960
ATOM     13  H22 UNK     1      -0.711   0.118   1.961
ATOM     14  H33 UNK     1      -2.973   0.113   0.884
ATOM     15  H33 UNK     1      -2.975   1.880   0.880
ATOM     16  H11 UNK     1      -2.809   1.885   3.381
ATOM     17  H11 UNK     1      -2.805   0.119   3.385
ATOM     18  H00 UNK     1      -5.080   1.882   2.333
ATOM     19  H00 UNK     1      -5.065   0.999   3.870
ATOM     20  H00 UNK     1      -5.076   0.107   2.337
TER 
CONECT    1    2 
CONECT    2    3 
CONECT    3    4 
CONECT    4    5 
CONECT    5    6 
CONECT    1    7 
CONECT    1    8 
CONECT    1    9 
CONECT    2   10 
CONECT    2   11 
CONECT    3   12 
CONECT    3   13 
CONECT    4   14 
CONECT    4   15 
CONECT    5   16 
CONECT    5   17 
CONECT    6   18 
CONECT    6   19 
CONECT    6   20 
END
