# Supplementary material for: Polyamide-based membranes with structural homogeneity for ultrafast molecular sieving
Source: Nat Commun. 2022 Jan 25;13:500. doi: 10.1038/s41467-022-28183-1 (PMC8789816; doi:10.1038/s41467-022-28183-1)
Supplement: Supplementary file 3 — Source Data [file 41467_2022_28183_MOESM3_ESM.zip › Code and Data/Code for Molecular Dynamic Simulation and Analysis/Packmol/exp/exp.pdb]

HEADER 
TITLE     Built with Packmol                                             
REMARK   Packmol generated pdb file 
REMARK   Home-Page: http://www.ime.unicamp.br/~martinez/packmol
REMARK
HETATM    1  H   HOH A   1      38.341  49.612  29.256                          
HETATM    2  H   HOH A   1      37.264  49.114  30.377                          
HETATM    3  O   HOH A   1      38.172  48.956  29.992                          
HETATM    4  H   HOH A   2      25.470   6.316  62.802                          
HETATM    5  H   HOH A   2      24.511   5.008  62.988                          
HETATM    6  O   HOH A   2      24.562   6.002  63.078                          
HETATM    7  H   HOH A   3      12.604   1.573  43.129                          
HETATM    8  H   HOH A   3      14.056   0.828  43.066                          
HETATM    9  O   HOH A   3      13.067   0.687  43.085                          
HETATM   10  H   HOH A   4      24.782  16.859  58.763                          
HETATM   11  H   HOH A   4      24.576  17.441  60.275                          
HETATM   12  O   HOH A   4      25.201  16.954  59.666                          
HETATM   13  H   HOH A   5      31.728  25.573  34.318                          
HETATM   14  H   HOH A   5      32.083  25.209  35.870                          
HETATM   15  O   HOH A   5      31.515  24.967  35.084                          
HETATM   16  H   HOH A   6       4.685  39.877  71.781                          
HETATM   17  H   HOH A   6       4.902  40.179  73.371                          
HETATM   18  O   HOH A   6       4.550  40.547  72.511                          
HETATM   19  H   HOH A   7      44.396  21.293  35.496                          
HETATM   20  H   HOH A   7      46.005  21.414  35.248                          
HETATM   21  O   HOH A   7      45.212  20.810  35.179                          
HETATM   22  H   HOH A   8      35.791  24.059  34.023                          
HETATM   23  H   HOH A   8      36.849  22.846  33.746                          
HETATM   24  O   HOH A   8      35.885  23.110  33.720                          
HETATM   25  H   HOH A   9       8.860  41.450  37.643                          
HETATM   26  H   HOH A   9      10.073  42.008  36.703                          
HETATM   27  O   HOH A   9       9.247  41.447  36.720                          
HETATM   28  H   HOH A  10      32.149  13.650  56.206                          
HETATM   29  H   HOH A  10      32.366  12.618  57.452                          
HETATM   30  O   HOH A  10      32.116  12.691  56.488                          
HETATM   31  H   HOH A  11      14.088  13.109  43.972                          
HETATM   32  H   HOH A  11      13.567  12.611  45.437                          
HETATM   33  O   HOH A  11      14.357  12.937  44.920                          
HETATM   34  H   HOH A  12      39.704  17.630  54.201                          
HETATM   35  H   HOH A  12      38.706  18.011  52.966                          
HETATM   36  O   HOH A  12      39.171  18.363  53.778                          
HETATM   37  H   HOH A  13      31.713   2.701  35.460                          
HETATM   38  H   HOH A  13      33.101   2.394  36.265                          
HETATM   39  O   HOH A  13      32.128   2.602  36.364                          
HETATM   40  H   HOH A  14       1.408  42.157  63.371                          
HETATM   41  H   HOH A  14       0.599  42.051  61.956                          
HETATM   42  O   HOH A  14       0.672  42.550  62.819                          
HETATM   43  H   HOH A  15      23.285  13.498  58.609                          
HETATM   44  H   HOH A  15      24.280  14.037  57.431                          
HETATM   45  O   HOH A  15      24.236  13.550  58.302                          
HETATM   46  H   HOH A  16      40.284  49.763  64.131                          
HETATM   47  H   HOH A  16      40.343  49.148  65.643                          
HETATM   48  O   HOH A  16      40.620  49.006  64.693                          
HETATM   49  H   HOH A  17       3.040   7.558  24.250                          
HETATM   50  H   HOH A  17       1.746   6.563  24.194                          
HETATM   51  O   HOH A  17       2.043   7.517  24.177                          
HETATM   52  H   HOH A  18       7.836  35.579   7.708                          
HETATM   53  H   HOH A  18       6.900  34.317   7.265                          
HETATM   54  O   HOH A  18       7.052  35.299   7.154                          
HETATM   55  H   HOH A  19      19.197  24.653  27.181                          
HETATM   56  H   HOH A  19      17.698  25.295  27.264                          
HETATM   57  O   HOH A  19      18.224  24.445  27.278                          
HETATM   58  H   HOH A  20      49.286  37.225  64.481                          
HETATM   59  H   HOH A  20      48.083  36.425  65.242                          
HETATM   60  O   HOH A  20      49.011  36.349  64.878                          
HETATM   61  H   HOH A  21      43.531  28.671  34.636                          
HETATM   62  H   HOH A  21      45.064  28.729  35.195                          
HETATM   63  O   HOH A  21      44.306  28.124  34.954                          
HETATM   64  H   HOH A  22      35.524  37.632  71.527                          
HETATM   65  H   HOH A  22      33.918  37.345  71.468                          
HETATM   66  O   HOH A  22      34.822  36.920  71.488                          
HETATM   67  H   HOH A  23       5.798   2.876  72.695                          
HETATM   68  H   HOH A  23       7.288   2.925  72.030                          
HETATM   69  O   HOH A  23       6.499   3.473  72.305                          
HETATM   70  H   HOH A  24       9.794   6.322  24.158                          
HETATM   71  H   HOH A  24       9.777   7.822  24.803                          
HETATM   72  O   HOH A  24      10.349   7.126  24.370                          
HETATM   73  H   HOH A  25      30.466  25.785  32.338                          
HETATM   74  H   HOH A  25      31.231  24.342  32.364                          
HETATM   75  O   HOH A  25      30.343  24.794  32.282                          
HETATM   76  H   HOH A  26       0.100  45.379  56.608                          
HETATM   77  H   HOH A  26       0.203  44.906  55.049                          
HETATM   78  O   HOH A  26       0.695  45.334  55.806                          
HETATM   79  H   HOH A  27      49.746  13.560  17.305                          
HETATM   80  H   HOH A  27      48.380  14.427  17.522                          
HETATM   81  O   HOH A  27      49.036  13.815  17.962                          
HETATM   82  H   HOH A  28      23.305   8.867  40.237                          
HETATM   83  H   HOH A  28      21.946   8.425  41.027                          
HETATM   84  O   HOH A  28      22.911   8.211  40.881                          
HETATM   85  H   HOH A  29      26.648  27.701  47.905                          
HETATM   86  H   HOH A  29      27.981  28.493  48.420                          
HETATM   87  O   HOH A  29      26.987  28.541  48.330                          
HETATM   88  H   HOH A  30      44.660  23.991  61.960                          
HETATM   89  H   HOH A  30      43.546  23.600  63.087                          
HETATM   90  O   HOH A  30      43.921  23.359  62.193                          
HETATM   91  H   HOH A  31      44.427  16.253   3.373                          
HETATM   92  H   HOH A  31      43.781  17.479   4.238                          
HETATM   93  O   HOH A  31      44.229  17.233   3.378                          
HETATM   94  H   HOH A  32       5.347  11.245  47.629                          
HETATM   95  H   HOH A  32       3.736  10.987  47.687                          
HETATM   96  O   HOH A  32       4.629  10.550  47.587                          
HETATM   97  H   HOH A  33      26.508  22.752  18.187                          
HETATM   98  H   HOH A  33      25.533  21.481  18.505                          
HETATM   99  O   HOH A  33      26.481  21.770  18.374                          
HETATM  100  H   HOH A  34      29.954  26.804  68.859                          
HETATM  101  H   HOH A  34      30.572  27.711  70.068                          
HETATM  102  O   HOH A  34      30.623  26.829  69.602                          
HETATM  103  H   HOH A  35      20.718  24.649  40.341                          
HETATM  104  H   HOH A  35      19.149  24.936  40.692                          
HETATM  105  O   HOH A  35      20.044  25.357  40.551                          
HETATM  106  H   HOH A  36      13.480  26.262  43.238                          
HETATM  107  H   HOH A  36      14.011  27.550  42.385                          
HETATM  108  O   HOH A  36      13.431  26.736  42.358                          
HETATM  109  H   HOH A  37      25.705  37.315  39.496                          
HETATM  110  H   HOH A  37      24.977  36.529  40.729                          
HETATM  111  O   HOH A  37      25.841  36.910  40.401                          
HETATM  112  H   HOH A  38       5.367  11.854  50.653                          
HETATM  113  H   HOH A  38       4.044  12.810  50.615                          
HETATM  114  O   HOH A  38       5.041  12.793  50.540                          
HETATM  115  H   HOH A  39      24.369  30.991  71.969                          
HETATM  116  H   HOH A  39      25.517  30.038  71.306                          
HETATM  117  O   HOH A  39      24.712  30.054  71.897                          
HETATM  118  H   HOH A  40       4.924  46.506  45.151                          
HETATM  119  H   HOH A  40       4.095  47.037  43.848                          
HETATM  120  O   HOH A  40       4.875  46.490  44.152                          
HETATM  121  H   HOH A  41      46.492  37.743  74.094                          
HETATM  122  H   HOH A  41      47.836  38.522  74.599                          
HETATM  123  O   HOH A  41      46.965  38.127  74.887                          
HETATM  124  H   HOH A  42      19.615  49.863   2.328                          
HETATM  125  H   HOH A  42      20.286  49.710   0.847                          
HETATM  126  O   HOH A  42      19.434  49.869   1.345                          
HETATM  127  H   HOH A  43      34.760  46.884  72.326                          
HETATM  128  H   HOH A  43      33.376  46.763  73.184                          
HETATM  129  O   HOH A  43      34.060  46.254  72.662                          
HETATM  130  H   HOH A  44      40.134  13.177   4.957                          
HETATM  131  H   HOH A  44      39.910  14.492   4.016                          
HETATM  132  O   HOH A  44      39.470  13.687   4.411                          
HETATM  133  H   HOH A  45      25.731  43.326  73.474                          
HETATM  134  H   HOH A  45      25.989  43.184  71.868                          
HETATM  135  O   HOH A  45      26.387  43.044  72.774                          
HETATM  136  H   HOH A  46       5.764  15.015  39.791                          
HETATM  137  H   HOH A  46       4.594  15.711  40.692                          
HETATM  138  O   HOH A  46       5.518  15.332  40.707                          
HETATM  139  H   HOH A  47      35.056   4.639  12.791                          
HETATM  140  H   HOH A  47      36.490   4.217  12.133                          
HETATM  141  O   HOH A  47      35.865   4.977  12.310                          
HETATM  142  H   HOH A  48      21.177  27.312  14.233                          
HETATM  143  H   HOH A  48      19.761  28.037  13.864                          
HETATM  144  O   HOH A  48      20.233  27.460  14.530                          
HETATM  145  H   HOH A  49      45.596  25.648   4.087                          
HETATM  146  H   HOH A  49      45.813  24.141   4.677                          
HETATM  147  O   HOH A  49      45.138  24.853   4.485                          
HETATM  148  H   HOH A  50      19.234  24.954  25.002                          
HETATM  149  H   HOH A  50      17.698  24.400  25.043                          
HETATM  150  O   HOH A  50      18.270  25.212  24.933                          
HETATM  151  H   HOH A  51      21.662  10.897  74.005                          
HETATM  152  H   HOH A  51      20.483  11.766  74.727                          
HETATM  153  O   HOH A  51      21.433  11.779  74.418                          
HETATM  154  H   HOH A  52      37.538   8.785  72.615                          
HETATM  155  H   HOH A  52      37.319   7.898  71.262                          
HETATM  156  O   HOH A  52      36.889   8.541  71.895                          
HETATM  157  H   HOH A  53      46.779  25.279  63.843                          
HETATM  158  H   HOH A  53      45.581  26.278  63.359                          
HETATM  159  O   HOH A  53      45.971  25.363  63.260                          
HETATM  160  H   HOH A  54      16.898  32.852  14.508                          
HETATM  161  H   HOH A  54      16.491  32.253  13.045                          
HETATM  162  O   HOH A  54      17.240  32.388  13.691                          
HETATM  163  H   HOH A  55      18.259  17.035   5.242                          
HETATM  164  H   HOH A  55      19.592  16.096   5.151                          
HETATM  165  O   HOH A  55      18.597  16.093   5.240                          
HETATM  166  H   HOH A  56      22.139  11.326  59.712                          
HETATM  167  H   HOH A  56      22.353   9.861  59.024                          
HETATM  168  O   HOH A  56      21.674  10.530  59.325                          
HETATM  169  H   HOH A  57      44.939  44.441  66.872                          
HETATM  170  H   HOH A  57      44.252  42.960  66.864                          
HETATM  171  O   HOH A  57      45.119  43.457  66.876                          
HETATM  172  H   HOH A  58      16.285  48.473  71.239                          
HETATM  173  H   HOH A  58      17.078  49.900  71.281                          
HETATM  174  O   HOH A  58      16.177  49.467  71.268                          
HETATM  175  H   HOH A  59      14.863  27.554  72.879                          
HETATM  176  H   HOH A  59      16.252  26.981  72.241                          
HETATM  177  O   HOH A  59      15.831  27.749  72.722                          
HETATM  178  H   HOH A  60       2.127  40.719  68.517                          
HETATM  179  H   HOH A  60       2.585  42.254  68.195                          
HETATM  180  O   HOH A  60       2.909  41.333  68.408                          
HETATM  181  H   HOH A  61      30.708  24.021   5.084                          
HETATM  182  H   HOH A  61      30.927  24.671   3.602                          
HETATM  183  O   HOH A  61      31.378  24.418   4.457                          
HETATM  184  H   HOH A  62      11.314   5.665  20.834                          
HETATM  185  H   HOH A  62       9.854   6.381  20.683                          
HETATM  186  O   HOH A  62      10.832   6.541  20.814                          
HETATM  187  H   HOH A  63      32.264  14.094  35.907                          
HETATM  188  H   HOH A  63      33.268  12.828  35.668                          
HETATM  189  O   HOH A  63      32.316  13.132  35.640                          
HETATM  190  H   HOH A  64      14.348  34.925  60.338                          
HETATM  191  H   HOH A  64      14.614  36.099  59.235                          
HETATM  192  O   HOH A  64      14.195  35.889  60.118                          
HETATM  193  H   HOH A  65      40.356  40.507  51.446                          
HETATM  194  H   HOH A  65      39.454  41.049  50.197                          
HETATM  195  O   HOH A  65      39.509  40.976  51.193                          
HETATM  196  H   HOH A  66      42.724  18.370  72.814                          
HETATM  197  H   HOH A  66      43.292  18.549  71.293                          
HETATM  198  O   HOH A  66      42.601  18.100  71.859                          
HETATM  199  H   HOH A  67      45.971  45.715  73.033                          
HETATM  200  H   HOH A  67      47.181  45.944  74.105                          
HETATM  201  O   HOH A  67      46.415  45.353  73.852                          
HETATM  202  H   HOH A  68      47.254  20.129  18.334                          
HETATM  203  H   HOH A  68      48.843  19.977  17.991                          
HETATM  204  O   HOH A  68      48.143  19.841  18.691                          
HETATM  205  H   HOH A  69      16.581  20.108  55.884                          
HETATM  206  H   HOH A  69      17.835  20.126  56.929                          
HETATM  207  O   HOH A  69      17.158  19.547  56.477                          
HETATM  208  H   HOH A  70      27.134  44.340  50.490                          
HETATM  209  H   HOH A  70      27.589  45.114  49.126                          
HETATM  210  O   HOH A  70      27.163  44.287  49.492                          
HETATM  211  H   HOH A  71      28.617  21.617   4.964                          
HETATM  212  H   HOH A  71      27.445  20.632   5.531                          
HETATM  213  O   HOH A  71      28.246  20.689   4.935                          
HETATM  214  H   HOH A  72      48.361  33.263  41.237                          
HETATM  215  H   HOH A  72      46.737  33.320  41.072                          
HETATM  216  O   HOH A  72      47.507  32.762  41.380                          
HETATM  217  H   HOH A  73      15.582   9.542  32.500                          
HETATM  218  H   HOH A  73      14.190   9.812  33.310                          
HETATM  219  O   HOH A  73      14.636   9.857  32.417                          
HETATM  220  H   HOH A  74      32.591  23.197  39.028                          
HETATM  221  H   HOH A  74      33.916  22.243  39.030                          
HETATM  222  O   HOH A  74      32.916  22.252  39.030                          
HETATM  223  H   HOH A  75       4.735  32.326   4.042                          
HETATM  224  H   HOH A  75       6.008  31.304   4.084                          
HETATM  225  O   HOH A  75       5.605  32.123   4.491                          
HETATM  226  H   HOH A  76       0.480  26.068  55.561                          
HETATM  227  H   HOH A  76       1.189  25.681  56.980                          
HETATM  228  O   HOH A  76       0.601  25.347  56.245                          
HETATM  229  H   HOH A  77      41.432  27.675  64.049                          
HETATM  230  H   HOH A  77      40.076  28.577  63.934                          
HETATM  231  O   HOH A  77      40.433  27.648  64.023                          
HETATM  232  H   HOH A  78      25.581  48.263  65.528                          
HETATM  233  H   HOH A  78      24.405  48.294  64.396                          
HETATM  234  O   HOH A  78      25.223  48.757  64.735                          
HETATM  235  H   HOH A  79      27.611  45.986  16.157                          
HETATM  236  H   HOH A  79      27.706  47.543  15.672                          
HETATM  237  O   HOH A  79      27.169  46.883  16.196                          
HETATM  238  H   HOH A  80      41.330  11.276   7.809                          
HETATM  239  H   HOH A  80      41.145  12.722   7.074                          
HETATM  240  O   HOH A  80      41.115  11.732   6.945                          
HETATM  241  H   HOH A  81      26.477   6.187  33.216                          
HETATM  242  H   HOH A  81      26.063   6.362  34.785                          
HETATM  243  O   HOH A  81      26.714   5.941  34.155                          
HETATM  244  H   HOH A  82       2.193  25.628  46.933                          
HETATM  245  H   HOH A  82       2.327  25.236  48.513                          
HETATM  246  O   HOH A  82       2.467  25.958  47.837                          
HETATM  247  H   HOH A  83       4.617   4.053  52.551                          
HETATM  248  H   HOH A  83       5.695   2.876  52.207                          
HETATM  249  O   HOH A  83       4.741   3.067  52.432                          
HETATM  250  H   HOH A  84      47.206  30.509  20.309                          
HETATM  251  H   HOH A  84      48.130  31.851  20.204                          
HETATM  252  O   HOH A  84      47.219  31.502  20.423                          
HETATM  253  H   HOH A  85      22.851   7.849   6.822                          
HETATM  254  H   HOH A  85      24.233   8.719   6.817                          
HETATM  255  O   HOH A  85      23.849   7.796   6.821                          
HETATM  256  H   HOH A  86      49.867  43.098  18.110                          
HETATM  257  H   HOH A  86      48.987  41.889  17.454                          
HETATM  258  O   HOH A  86      49.900  42.165  17.752                          
HETATM  259  H   HOH A  87      18.082  39.734  22.368                          
HETATM  260  H   HOH A  87      18.889  38.349  22.678                          
HETATM  261  O   HOH A  87      18.961  39.345  22.643                          
HETATM  262  H   HOH A  88      15.484  48.751  41.808                          
HETATM  263  H   HOH A  88      14.405  48.256  40.687                          
HETATM  264  O   HOH A  88      14.797  49.052  41.146                          
HETATM  265  H   HOH A  89       7.547  40.440  66.671                          
HETATM  266  H   HOH A  89       5.985  40.441  66.194                          
HETATM  267  O   HOH A  89       6.791  41.011  66.352                          
HETATM  268  H   HOH A  90       9.137  31.069  46.587                          
HETATM  269  H   HOH A  90       9.078  32.459  45.733                          
HETATM  270  O   HOH A  90       9.500  31.997  46.512                          
HETATM  271  H   HOH A  91      26.597  24.250   6.533                          
HETATM  272  H   HOH A  91      25.129  24.428   7.227                          
HETATM  273  O   HOH A  91      25.814  23.766   6.925                          
HETATM  274  H   HOH A  92       7.621  34.333  33.346                          
HETATM  275  H   HOH A  92       7.950  35.874  32.917                          
HETATM  276  O   HOH A  92       7.788  35.259  33.688                          
HETATM  277  H   HOH A  93       7.798  26.020  56.930                          
HETATM  278  H   HOH A  93       7.828  24.690  55.983                          
HETATM  279  O   HOH A  93       8.355  25.249  56.622                          
HETATM  280  H   HOH A  94       5.871  27.832  39.599                          
HETATM  281  H   HOH A  94       6.003  26.361  38.902                          
HETATM  282  O   HOH A  94       6.501  27.090  39.370                          
HETATM  283  H   HOH A  95      33.747  30.436   4.906                          
HETATM  284  H   HOH A  95      34.863  30.733   3.752                          
HETATM  285  O   HOH A  95      34.119  31.129   4.289                          
HETATM  286  H   HOH A  96      15.991  35.168  50.334                          
HETATM  287  H   HOH A  96      14.510  35.566  49.773                          
HETATM  288  O   HOH A  96      15.046  34.858  50.231                          
HETATM  289  H   HOH A  97      14.525  24.176   6.773                          
HETATM  290  H   HOH A  97      15.893  23.639   7.485                          
HETATM  291  O   HOH A  97      15.112  23.379   6.919                          
HETATM  292  H   HOH A  98      10.518  37.100  54.896                          
HETATM  293  H   HOH A  98       9.272  37.828  55.662                          
HETATM  294  O   HOH A  98       9.905  37.055  55.685                          
HETATM  295  H   HOH A  99      43.802  21.419  12.630                          
HETATM  296  H   HOH A  99      42.858  22.074  13.790                          
HETATM  297  O   HOH A  99      43.738  21.638  13.603                          
HETATM  298  H   HOH A 100      43.487  11.235  18.436                          
HETATM  299  H   HOH A 100      43.198  10.433  19.829                          
HETATM  300  O   HOH A 100      43.525  11.291  19.434                          
HETATM  301  H   HOH A 101      28.591  16.353   9.774                          
HETATM  302  H   HOH A 101      27.678  17.152   8.680                          
HETATM  303  O   HOH A 101      27.790  16.292   9.178                          
HETATM  304  H   HOH A 102      11.372  10.910  20.363                          
HETATM  305  H   HOH A 102      10.671   9.446  20.535                          
HETATM  306  O   HOH A 102      11.342   9.973  20.015                          
HETATM  307  H   HOH A 103      16.243  40.518  76.517                          
HETATM  308  H   HOH A 103      16.274  38.895  76.336                          
HETATM  309  O   HOH A 103      16.256  39.770  75.853                          
HETATM  310  H   HOH A 104      30.999  23.068  11.712                          
HETATM  311  H   HOH A 104      30.617  24.136  10.537                          
HETATM  312  O   HOH A 104      30.269  23.634  11.329                          
HETATM  313  H   HOH A 105      17.127  42.410  15.013                          
HETATM  314  H   HOH A 105      16.570  43.936  14.849                          
HETATM  315  O   HOH A 105      16.376  43.034  15.232                          
HETATM  316  H   HOH A 106      15.671  25.044  51.081                          
HETATM  317  H   HOH A 106      15.917  23.439  50.910                          
HETATM  318  O   HOH A 106      16.361  24.319  51.075                          
HETATM  319  H   HOH A 107      41.803  30.852  45.554                          
HETATM  320  H   HOH A 107      40.207  30.664  45.263                          
HETATM  321  O   HOH A 107      41.116  30.278  45.108                          
HETATM  322  H   HOH A 108      45.617   7.328  60.100                          
HETATM  323  H   HOH A 108      46.318   5.879  60.370                          
HETATM  324  O   HOH A 108      46.016   6.521  59.666                          
HETATM  325  H   HOH A 109      48.252  48.742  24.802                          
HETATM  326  H   HOH A 109      46.761  48.076  24.770                          
HETATM  327  O   HOH A 109      47.361  48.711  25.255                          
HETATM  328  H   HOH A 110      38.537  14.926   6.457                          
HETATM  329  H   HOH A 110      38.295  16.437   5.885                          
HETATM  330  O   HOH A 110      38.342  15.874   6.710                          
HETATM  331  H   HOH A 111      41.207   6.675  23.602                          
HETATM  332  H   HOH A 111      40.537   5.187  23.642                          
HETATM  333  O   HOH A 111      40.346   6.168  23.616                          
HETATM  334  H   HOH A 112      26.905  15.046   6.182                          
HETATM  335  H   HOH A 112      27.221  14.104   7.478                          
HETATM  336  O   HOH A 112      26.666  14.862   7.136                          
HETATM  337  H   HOH A 113      18.069  20.145  20.697                          
HETATM  338  H   HOH A 113      19.523  19.651  21.254                          
HETATM  339  O   HOH A 113      18.837  19.523  20.538                          
HETATM  340  H   HOH A 114      23.151  39.481  36.837                          
HETATM  341  H   HOH A 114      23.867  40.908  37.179                          
HETATM  342  O   HOH A 114      24.027  39.940  36.990                          
HETATM  343  H   HOH A 115       9.513   7.356  29.026                          
HETATM  344  H   HOH A 115      10.437   6.026  28.815                          
HETATM  345  O   HOH A 115       9.522   6.411  28.699                          
HETATM  346  H   HOH A 116      46.619  40.987  20.605                          
HETATM  347  H   HOH A 116      46.297  40.556  22.147                          
HETATM  348  O   HOH A 116      47.020  40.679  21.468                          
HETATM  349  H   HOH A 117      45.946   6.412  16.670                          
HETATM  350  H   HOH A 117      47.416   7.123  16.649                          
HETATM  351  O   HOH A 117      46.432   7.286  16.710                          
HETATM  352  H   HOH A 118      10.421   3.212  69.244                          
HETATM  353  H   HOH A 118      10.763   1.943  68.275                          
HETATM  354  O   HOH A 118      10.078   2.634  68.503                          
HETATM  355  H   HOH A 119      21.737  19.484  53.586                          
HETATM  356  H   HOH A 119      23.154  18.675  53.518                          
HETATM  357  O   HOH A 119      22.159  18.579  53.531                          
HETATM  358  H   HOH A 120       0.216   0.728   4.453                          
HETATM  359  H   HOH A 120       1.673   0.552   3.737                          
HETATM  360  O   HOH A 120       0.739   0.198   3.786                          
HETATM  361  H   HOH A 121       3.855  12.787  28.212                          
HETATM  362  H   HOH A 121       5.261  13.589  27.996                          
HETATM  363  O   HOH A 121       4.831  12.688  28.015                          
HETATM  364  H   HOH A 122      48.297  32.622  44.700                          
HETATM  365  H   HOH A 122      48.226  33.856  43.633                          
HETATM  366  O   HOH A 122      47.697  33.297  44.271                          
HETATM  367  H   HOH A 123      38.351  33.384  40.247                          
HETATM  368  H   HOH A 123      39.144  32.695  38.996                          
HETATM  369  O   HOH A 123      39.241  33.063  39.920                          
HETATM  370  H   HOH A 124      17.673  11.863  51.939                          
HETATM  371  H   HOH A 124      17.333  13.460  51.998                          
HETATM  372  O   HOH A 124      17.668  12.677  52.521                          
HETATM  373  H   HOH A 125      21.708  37.516  67.814                          
HETATM  374  H   HOH A 125      20.418  37.945  66.910                          
HETATM  375  O   HOH A 125      21.387  37.701  66.885                          
HETATM  376  H   HOH A 126      31.622  11.887  11.811                          
HETATM  377  H   HOH A 126      30.243  12.393  12.525                          
HETATM  378  O   HOH A 126      30.691  11.626  12.066                          
HETATM  379  H   HOH A 127      24.198  44.118  34.606                          
HETATM  380  H   HOH A 127      22.931  45.147  34.664                          
HETATM  381  O   HOH A 127      23.221  44.201  34.804                          
HETATM  382  H   HOH A 128       3.749  22.440  32.454                          
HETATM  383  H   HOH A 128       3.882  20.824  32.260                          
HETATM  384  O   HOH A 128       3.242  21.581  32.390                          
HETATM  385  H   HOH A 129       8.492  35.123  24.712                          
HETATM  386  H   HOH A 129       6.866  34.995  24.800                          
HETATM  387  O   HOH A 129       7.642  35.616  24.902                          
HETATM  388  H   HOH A 130      12.800  21.996  10.630                          
HETATM  389  H   HOH A 130      14.085  22.989  10.804                          
HETATM  390  O   HOH A 130      13.099  22.898  10.941                          
HETATM  391  H   HOH A 131      33.826  10.007  51.345                          
HETATM  392  H   HOH A 131      33.691  11.222  52.427                          
HETATM  393  O   HOH A 131      33.196  10.658  51.768                          
HETATM  394  H   HOH A 132      24.442   8.860  25.884                          
HETATM  395  H   HOH A 132      24.637   8.837  24.262                          
HETATM  396  O   HOH A 132      25.067   9.075  25.133                          
HETATM  397  H   HOH A 133      16.612  47.952  38.642                          
HETATM  398  H   HOH A 133      15.688  46.605  38.636                          
HETATM  399  O   HOH A 133      16.623  46.954  38.579                          
HETATM  400  H   HOH A 134      25.792   3.772  22.218                          
HETATM  401  H   HOH A 134      27.373   3.365  22.249                          
HETATM  402  O   HOH A 134      26.614   3.731  22.787                          
HETATM  403  H   HOH A 135      35.514  18.595   7.634                          
HETATM  404  H   HOH A 135      34.803  19.991   8.097                          
HETATM  405  O   HOH A 135      35.645  19.580   7.748                          
HETATM  406  H   HOH A 136      12.890  47.168  63.634                          
HETATM  407  H   HOH A 136      11.990  48.259  64.449                          
HETATM  408  O   HOH A 136      12.269  47.946  63.542                          
HETATM  409  H   HOH A 137      46.562  25.912  45.121                          
HETATM  410  H   HOH A 137      47.811  24.968  44.657                          
HETATM  411  O   HOH A 137      46.977  25.426  44.352                          
HETATM  412  H   HOH A 138      42.974  47.516   8.399                          
HETATM  413  H   HOH A 138      42.750  45.899   8.347                          
HETATM  414  O   HOH A 138      43.431  46.627   8.427                          
HETATM  415  H   HOH A 139      23.940  17.642  29.716                          
HETATM  416  H   HOH A 139      23.313  18.170  28.304                          
HETATM  417  O   HOH A 139      23.999  18.347  29.009                          
HETATM  418  H   HOH A 140      37.979  33.327  74.052                          
HETATM  419  H   HOH A 140      39.465  32.652  74.006                          
HETATM  420  O   HOH A 140      38.961  33.510  74.091                          
HETATM  421  H   HOH A 141       6.439  20.143  59.492                          
HETATM  422  H   HOH A 141       6.484  19.184  60.813                          
HETATM  423  O   HOH A 141       6.975  19.884  60.296                          
HETATM  424  H   HOH A 142      27.668  32.518  63.448                          
HETATM  425  H   HOH A 142      26.917  33.657  62.551                          
HETATM  426  O   HOH A 142      26.910  32.695  62.820                          
HETATM  427  H   HOH A 143      33.299   2.118  75.865                          
HETATM  428  H   HOH A 143      32.011   1.754  76.800                          
HETATM  429  O   HOH A 143      32.621   2.487  76.502                          
HETATM  430  H   HOH A 144       1.290  46.313  43.054                          
HETATM  431  H   HOH A 144       2.265  45.003  43.103                          
HETATM  432  O   HOH A 144       2.241  46.001  43.056                          
HETATM  433  H   HOH A 145       3.151  48.095  69.879                          
HETATM  434  H   HOH A 145       1.823  48.213  70.822                          
HETATM  435  O   HOH A 145       2.571  48.722  70.399                          
HETATM  436  H   HOH A 146      13.793   3.785  17.270                          
HETATM  437  H   HOH A 146      12.364   3.731  16.482                          
HETATM  438  O   HOH A 146      12.865   3.413  17.286                          
HETATM  439  H   HOH A 147      34.641  40.446  76.800                          
HETATM  440  H   HOH A 147      34.817  38.824  76.727                          
HETATM  441  O   HOH A 147      34.156  39.571  76.784                          
HETATM  442  H   HOH A 148      45.015   7.173   3.730                          
HETATM  443  H   HOH A 148      45.555   5.639   3.582                          
HETATM  444  O   HOH A 148      45.830   6.594   3.687                          
HETATM  445  H   HOH A 149      24.059  43.111  31.748                          
HETATM  446  H   HOH A 149      23.286  44.451  32.271                          
HETATM  447  O   HOH A 149      23.661  43.566  32.545                          
HETATM  448  H   HOH A 150      49.657   4.122  22.354                          
HETATM  449  H   HOH A 150      49.130   4.975  23.643                          
HETATM  450  O   HOH A 150      48.847   4.444  22.844                          
HETATM  451  H   HOH A 151      11.639  24.361  29.666                          
HETATM  452  H   HOH A 151      11.958  22.799  30.019                          
HETATM  453  O   HOH A 151      11.489  23.413  29.385                          
HETATM  454  H   HOH A 152      28.482  11.522  45.402                          
HETATM  455  H   HOH A 152      30.089  11.257  45.294                          
HETATM  456  O   HOH A 152      29.380  11.959  45.353                          
HETATM  457  H   HOH A 153       4.420  31.900  15.268                          
HETATM  458  H   HOH A 153       3.008  31.079  15.243                          
HETATM  459  O   HOH A 153       3.995  31.010  15.100                          
HETATM  460  H   HOH A 154      10.938   7.517   0.100                          
HETATM  461  H   HOH A 154      10.978   9.083   0.563                          
HETATM  462  O   HOH A 154      10.785   8.148   0.861                          
HETATM  463  H   HOH A 155      32.636  28.724   6.267                          
HETATM  464  H   HOH A 155      31.060  28.304   6.199                          
HETATM  465  O   HOH A 155      31.984  27.975   6.389                          
HETATM  466  H   HOH A 156       8.637  36.680  40.260                          
HETATM  467  H   HOH A 156       9.746  37.746  39.711                          
HETATM  468  O   HOH A 156       9.589  36.978  40.332                          
HETATM  469  H   HOH A 157      48.912   3.569  29.557                          
HETATM  470  H   HOH A 157      48.963   3.018  28.021                          
HETATM  471  O   HOH A 157      48.375   3.168  28.815                          
HETATM  472  H   HOH A 158       7.975   9.613   8.578                          
HETATM  473  H   HOH A 158       7.879  10.683   9.808                          
HETATM  474  O   HOH A 158       8.456   9.997   9.367                          
HETATM  475  H   HOH A 159      48.747  22.304  25.152                          
HETATM  476  H   HOH A 159      48.983  23.763  24.457                          
HETATM  477  O   HOH A 159      48.439  23.255  25.124                          
HETATM  478  H   HOH A 160      39.931  17.526  27.222                          
HETATM  479  H   HOH A 160      40.600  18.177  25.882                          
HETATM  480  O   HOH A 160      40.771  17.607  26.685                          
HETATM  481  H   HOH A 161      45.121   5.789  12.705                          
HETATM  482  H   HOH A 161      45.615   4.233  12.768                          
HETATM  483  O   HOH A 161      45.850   5.152  12.453                          
HETATM  484  H   HOH A 162      43.157  21.711  73.196                          
HETATM  485  H   HOH A 162      43.824  23.149  72.804                          
HETATM  486  O   HOH A 162      43.172  22.689  73.406                          
HETATM  487  H   HOH A 163       1.366   8.766  30.494                          
HETATM  488  H   HOH A 163       1.340  10.387  30.696                          
HETATM  489  O   HOH A 163       1.930   9.586  30.600                          
HETATM  490  H   HOH A 164      14.949  16.897  52.860                          
HETATM  491  H   HOH A 164      15.817  17.941  51.952                          
HETATM  492  O   HOH A 164      14.937  17.786  52.401                          
HETATM  493  H   HOH A 165      48.304  32.416  34.773                          
HETATM  494  H   HOH A 165      48.104  30.800  34.660                          
HETATM  495  O   HOH A 165      48.667  31.574  34.374                          
HETATM  496  H   HOH A 166      24.750  37.640  57.337                          
HETATM  497  H   HOH A 166      26.017  38.670  57.313                          
HETATM  498  O   HOH A 166      25.160  38.440  57.774                          
HETATM  499  H   HOH A 167      32.462  33.844  59.867                          
HETATM  500  H   HOH A 167      34.087  33.786  59.714                          
HETATM  501  O   HOH A 167      33.218  33.518  59.299                          
HETATM  502  H   HOH A 168      12.207  25.444  62.321                          
HETATM  503  H   HOH A 168      10.753  26.141  62.576                          
HETATM  504  O   HOH A 168      11.735  26.308  62.498                          
HETATM  505  H   HOH A 169       0.692  39.890  34.189                          
HETATM  506  H   HOH A 169       1.538  39.594  32.823                          
HETATM  507  O   HOH A 169       0.841  39.238  33.445                          
HETATM  508  H   HOH A 170      16.765  48.969  55.918                          
HETATM  509  H   HOH A 170      18.359  49.304  56.030                          
HETATM  510  O   HOH A 170      17.505  49.220  56.542                          
HETATM  511  H   HOH A 171      39.823  48.398  31.934                          
HETATM  512  H   HOH A 171      38.213  48.297  32.186                          
HETATM  513  O   HOH A 171      39.019  48.879  32.284                          
HETATM  514  H   HOH A 172       1.698  32.092  57.247                          
HETATM  515  H   HOH A 172       2.850  33.156  57.702                          
HETATM  516  O   HOH A 172       1.930  33.062  57.324                          
HETATM  517  H   HOH A 173       9.114  15.063  41.935                          
HETATM  518  H   HOH A 173       9.620  13.742  41.118                          
HETATM  519  O   HOH A 173       9.793  14.712  41.290                          
HETATM  520  H   HOH A 174       5.124   0.916  75.991                          
HETATM  521  H   HOH A 174       4.923   2.536  76.002                          
HETATM  522  O   HOH A 174       4.451   1.655  76.012                          
HETATM  523  H   HOH A 175      46.501  46.432  52.362                          
HETATM  524  H   HOH A 175      45.857  45.652  51.080                          
HETATM  525  O   HOH A 175      45.913  45.675  52.078                          
HETATM  526  H   HOH A 176      26.576  28.476  16.110                          
HETATM  527  H   HOH A 176      27.581  27.873  14.972                          
HETATM  528  O   HOH A 176      26.721  27.728  15.461                          
HETATM  529  H   HOH A 177      24.351  46.162  64.979                          
HETATM  530  H   HOH A 177      24.626  45.682  63.443                          
HETATM  531  O   HOH A 177      25.004  46.181  64.222                          
HETATM  532  H   HOH A 178      27.914  42.326  28.340                          
HETATM  533  H   HOH A 178      26.911  43.614  28.390                          
HETATM  534  O   HOH A 178      26.957  42.617  28.337                          
HETATM  535  H   HOH A 179      36.333  30.088  16.843                          
HETATM  536  H   HOH A 179      37.224  28.720  16.859                          
HETATM  537  O   HOH A 179      37.251  29.710  16.723                          
HETATM  538  H   HOH A 180      45.627  26.285  36.795                          
HETATM  539  H   HOH A 180      45.492  25.359  35.457                          
HETATM  540  O   HOH A 180      45.663  26.283  35.796                          
HETATM  541  H   HOH A 181      13.372   1.473  65.499                          
HETATM  542  H   HOH A 181      14.597   0.407  65.670                          
HETATM  543  O   HOH A 181      13.640   0.591  65.889                          
HETATM  544  H   HOH A 182      17.799  18.319  59.828                          
HETATM  545  H   HOH A 182      16.542  19.302  59.482                          
HETATM  546  O   HOH A 182      17.538  19.218  59.476                          
HETATM  547  H   HOH A 183      28.606  15.508  66.647                          
HETATM  548  H   HOH A 183      27.273  14.797  67.265                          
HETATM  549  O   HOH A 183      27.680  15.191  66.442                          
HETATM  550  H   HOH A 184       7.478  42.634  55.394                          
HETATM  551  H   HOH A 184       8.870  42.313  56.184                          
HETATM  552  O   HOH A 184       8.366  43.004  55.667                          
HETATM  553  H   HOH A 185      47.705  28.886  70.228                          
HETATM  554  H   HOH A 185      47.985  27.374  69.678                          
HETATM  555  O   HOH A 185      48.407  28.191  70.070                          
HETATM  556  H   HOH A 186      17.484  34.039  61.970                          
HETATM  557  H   HOH A 186      18.244  35.432  62.356                          
HETATM  558  O   HOH A 186      18.350  34.537  61.924                          
HETATM  559  H   HOH A 187      17.360  13.466  28.026                          
HETATM  560  H   HOH A 187      17.396  12.321  29.189                          
HETATM  561  O   HOH A 187      17.954  12.881  28.578                          
HETATM  562  H   HOH A 188       3.221   5.826  31.780                          
HETATM  563  H   HOH A 188       2.178   4.602  32.067                          
HETATM  564  O   HOH A 188       3.130   4.834  31.869                          
HETATM  565  H   HOH A 189      20.109  49.900  30.084                          
HETATM  566  H   HOH A 189      21.508  49.900  29.241                          
HETATM  567  O   HOH A 189      20.773  49.327  29.602                          
HETATM  568  H   HOH A 190       3.636   1.941  13.186                          
HETATM  569  H   HOH A 190       3.174   0.982  11.948                          
HETATM  570  O   HOH A 190       3.254   1.927  12.262                          
HETATM  571  H   HOH A 191      41.069  26.219   8.958                          
HETATM  572  H   HOH A 191      42.010  27.541   8.772                          
HETATM  573  O   HOH A 191      41.205  27.057   8.429                          
HETATM  574  H   HOH A 192      34.972  41.367  39.877                          
HETATM  575  H   HOH A 192      34.532  42.932  39.726                          
HETATM  576  O   HOH A 192      34.218  41.986  39.655                          
HETATM  577  H   HOH A 193       0.756  22.462  60.548                          
HETATM  578  H   HOH A 193       2.325  22.544  60.994                          
HETATM  579  O   HOH A 193       1.617  21.956  60.605                          
HETATM  580  H   HOH A 194      16.460   5.502  42.408                          
HETATM  581  H   HOH A 194      15.295   5.641  41.272                          
HETATM  582  O   HOH A 194      16.141   5.170  41.520                          
HETATM  583  H   HOH A 195      40.603  18.670  38.460                          
HETATM  584  H   HOH A 195      40.958  19.720  37.261                          
HETATM  585  O   HOH A 195      41.001  19.563  38.247                          
HETATM  586  H   HOH A 196      43.639  34.603  13.118                          
HETATM  587  H   HOH A 196      42.486  35.689  13.513                          
HETATM  588  O   HOH A 196      42.713  34.716  13.478                          
HETATM  589  H   HOH A 197      37.096  49.497  60.948                          
HETATM  590  H   HOH A 197      38.696  49.173  60.938                          
HETATM  591  O   HOH A 197      38.011  49.901  60.941                          
HETATM  592  H   HOH A 198      44.922  19.581  30.918                          
HETATM  593  H   HOH A 198      43.865  20.257  31.963                          
HETATM  594  O   HOH A 198      44.453  20.426  31.173                          
HETATM  595  H   HOH A 199      25.486  49.572  14.753                          
HETATM  596  H   HOH A 199      25.325  48.630  13.428                          
HETATM  597  O   HOH A 199      25.087  48.728  14.394                          
HETATM  598  H   HOH A 200      13.736  23.359  63.853                          
HETATM  599  H   HOH A 200      14.800  22.203  64.298                          
HETATM  600  O   HOH A 200      14.697  23.083  63.836                          
HETATM  601  H   HOH A 201      19.670  48.130   6.788                          
HETATM  602  H   HOH A 201      21.200  47.693   7.154                          
HETATM  603  O   HOH A 201      20.614  48.451   6.871                          
HETATM  604  H   HOH A 202      48.980  47.370  20.534                          
HETATM  605  H   HOH A 202      49.841  47.597  21.903                          
HETATM  606  O   HOH A 202      49.900  47.466  20.914                          
HETATM  607  H   HOH A 203      22.787  30.740  61.223                          
HETATM  608  H   HOH A 203      23.466  31.074  62.670                          
HETATM  609  O   HOH A 203      22.730  31.316  62.039                          
HETATM  610  H   HOH A 204      24.441  41.099  11.721                          
HETATM  611  H   HOH A 204      25.661  40.424  10.872                          
HETATM  612  O   HOH A 204      25.279  41.285  11.208                          
HETATM  613  H   HOH A 205       4.860  44.990  55.320                          
HETATM  614  H   HOH A 205       4.404  45.711  56.712                          
HETATM  615  O   HOH A 205       5.098  45.137  56.280                          
HETATM  616  H   HOH A 206      12.093  16.264  57.596                          
HETATM  617  H   HOH A 206      13.661  16.658  57.823                          
HETATM  618  O   HOH A 206      12.761  17.006  57.562                          
HETATM  619  H   HOH A 207       0.693  21.142  34.633                          
HETATM  620  H   HOH A 207       0.243  22.614  34.090                          
HETATM  621  O   HOH A 207       0.100  21.929  34.803                          
HETATM  622  H   HOH A 208       4.000  33.838  50.430                          
HETATM  623  H   HOH A 208       5.622  33.943  50.588                          
HETATM  624  O   HOH A 208       4.766  34.458  50.602                          
HETATM  625  H   HOH A 209       2.358  17.434  73.240                          
HETATM  626  H   HOH A 209       0.759  17.110  73.185                          
HETATM  627  O   HOH A 209       1.447  17.833  73.134                          
HETATM  628  H   HOH A 210      30.660  12.552  69.643                          
HETATM  629  H   HOH A 210      31.248  14.067  69.485                          
HETATM  630  O   HOH A 210      30.421  13.523  69.624                          
HETATM  631  H   HOH A 211      38.329  25.698  49.578                          
HETATM  632  H   HOH A 211      39.244  26.799  48.793                          
HETATM  633  O   HOH A 211      39.191  26.204  49.594                          
HETATM  634  H   HOH A 212      25.924  16.832  47.121                          
HETATM  635  H   HOH A 212      24.597  17.758  46.900                          
HETATM  636  O   HOH A 212      25.594  17.764  46.966                          
HETATM  637  H   HOH A 213       9.134   6.934  70.419                          
HETATM  638  H   HOH A 213      10.421   7.881  70.754                          
HETATM  639  O   HOH A 213       9.814   7.556  70.030                          
HETATM  640  H   HOH A 214       8.497   7.686  23.019                          
HETATM  641  H   HOH A 214       7.811   9.166  23.098                          
HETATM  642  O   HOH A 214       7.631   8.186  23.028                          
HETATM  643  H   HOH A 215      34.684  20.654  23.133                          
HETATM  644  H   HOH A 215      36.205  20.707  23.723                          
HETATM  645  O   HOH A 215      35.462  20.104  23.436                          
HETATM  646  H   HOH A 216      33.858  36.115  12.137                          
HETATM  647  H   HOH A 216      34.650  35.907  10.724                          
HETATM  648  O   HOH A 216      33.975  35.513  11.347                          
HETATM  649  H   HOH A 217      43.490  10.855   7.821                          
HETATM  650  H   HOH A 217      43.359   9.360   8.464                          
HETATM  651  O   HOH A 217      43.928  10.180   8.415                          
HETATM  652  H   HOH A 218      35.866   9.356  46.467                          
HETATM  653  H   HOH A 218      34.876   9.882  47.655                          
HETATM  654  O   HOH A 218      35.182   9.080  47.143                          
HETATM  655  H   HOH A 219      42.352  12.305  60.049                          
HETATM  656  H   HOH A 219      41.581  11.842  61.413                          
HETATM  657  O   HOH A 219      41.558  12.469  60.635                          
HETATM  658  H   HOH A 220       9.937   9.157   5.417                          
HETATM  659  H   HOH A 220      10.793   8.775   4.080                          
HETATM  660  O   HOH A 220      10.658   9.461   4.794                          
HETATM  661  H   HOH A 221      38.578   9.193  69.802                          
HETATM  662  H   HOH A 221      37.010   9.230  69.349                          
HETATM  663  O   HOH A 221      37.951   9.153  69.023                          
HETATM  664  H   HOH A 222       3.663  27.046  67.886                          
HETATM  665  H   HOH A 222       2.059  27.264  68.101                          
HETATM  666  O   HOH A 222       2.948  27.245  68.557                          
HETATM  667  H   HOH A 223      28.425  24.621  52.801                          
HETATM  668  H   HOH A 223      30.036  24.876  52.718                          
HETATM  669  O   HOH A 223      29.209  25.046  53.253                          
HETATM  670  H   HOH A 224      44.399  10.989  42.238                          
HETATM  671  H   HOH A 224      43.094  10.043  42.497                          
HETATM  672  O   HOH A 224      44.078  10.134  42.644                          
HETATM  673  H   HOH A 225       8.568  22.212  59.766                          
HETATM  674  H   HOH A 225       8.569  21.200  61.047                          
HETATM  675  O   HOH A 225       8.045  21.896  60.558                          
HETATM  676  H   HOH A 226      42.084  15.779  35.284                          
HETATM  677  H   HOH A 226      41.100  14.476  35.259                          
HETATM  678  O   HOH A 226      42.051  14.780  35.293                          
HETATM  679  H   HOH A 227       6.498  48.398  13.752                          
HETATM  680  H   HOH A 227       8.023  47.816  13.733                          
HETATM  681  O   HOH A 227       7.459  48.620  13.916                          
HETATM  682  H   HOH A 228       0.615  31.066  69.095                          
HETATM  683  H   HOH A 228       1.922  30.090  69.183                          
HETATM  684  O   HOH A 228       1.615  31.039  69.114                          
HETATM  685  H   HOH A 229       7.992   7.079  54.410                          
HETATM  686  H   HOH A 229       7.867   8.707  54.406                          
HETATM  687  O   HOH A 229       8.505   7.938  54.429                          
HETATM  688  H   HOH A 230      14.921  16.631  50.427                          
HETATM  689  H   HOH A 230      16.517  16.341  50.614                          
HETATM  690  O   HOH A 230      15.605  15.934  50.643                          
HETATM  691  H   HOH A 231       7.722  35.627  47.021                          
HETATM  692  H   HOH A 231       9.231  36.236  46.878                          
HETATM  693  O   HOH A 231       8.432  36.166  47.475                          
HETATM  694  H   HOH A 232       8.515  35.690  16.219                          
HETATM  695  H   HOH A 232       7.295  35.825  15.143                          
HETATM  696  O   HOH A 232       8.020  36.320  15.621                          
HETATM  697  H   HOH A 233      27.453  39.180  43.130                          
HETATM  698  H   HOH A 233      29.005  38.931  43.573                          
HETATM  699  O   HOH A 233      28.246  39.580  43.591                          
HETATM  700  H   HOH A 234      33.130  24.791  28.574                          
HETATM  701  H   HOH A 234      33.566  25.761  27.334                          
HETATM  702  O   HOH A 234      33.759  24.900  27.804                          
HETATM  703  H   HOH A 235      44.303  30.546  68.024                          
HETATM  704  H   HOH A 235      43.275  29.278  68.020                          
HETATM  705  O   HOH A 235      44.237  29.548  68.021                          
HETATM  706  H   HOH A 236      27.296  10.153  10.255                          
HETATM  707  H   HOH A 236      25.822  10.728   9.850                          
HETATM  708  O   HOH A 236      26.312   9.978  10.293                          
HETATM  709  H   HOH A 237      18.917  47.071  32.005                          
HETATM  710  H   HOH A 237      19.497  45.551  32.147                          
HETATM  711  O   HOH A 237      19.478  46.366  31.569                          
HETATM  712  H   HOH A 238      44.265  40.234  20.616                          
HETATM  713  H   HOH A 238      43.543  39.025  21.443                          
HETATM  714  O   HOH A 238      44.226  39.753  21.492                          
HETATM  715  H   HOH A 239       0.926  39.532   8.281                          
HETATM  716  H   HOH A 239       1.583  41.024   8.380                          
HETATM  717  O   HOH A 239       1.210  40.337   7.758                          
HETATM  718  H   HOH A 240      41.413  15.113  47.470                          
HETATM  719  H   HOH A 240      42.654  16.116  47.122                          
HETATM  720  O   HOH A 240      41.681  15.942  46.977                          
HETATM  721  H   HOH A 241      17.106  47.854  65.098                          
HETATM  722  H   HOH A 241      17.658  46.694  66.106                          
HETATM  723  O   HOH A 241      17.916  47.352  65.399                          
HETATM  724  H   HOH A 242      10.877  49.900  60.352                          
HETATM  725  H   HOH A 242      11.880  49.900  59.063                          
HETATM  726  O   HOH A 242      11.326  49.327  59.667                          
HETATM  727  H   HOH A 243      18.131  29.062   8.746                          
HETATM  728  H   HOH A 243      19.720  28.716   8.894                          
HETATM  729  O   HOH A 243      18.960  29.241   9.276                          
HETATM  730  H   HOH A 244       2.980  15.821   8.934                          
HETATM  731  H   HOH A 244       3.052  17.241   9.738                          
HETATM  732  O   HOH A 244       2.751  16.289   9.788                          
HETATM  733  H   HOH A 245      35.575  11.571  18.079                          
HETATM  734  H   HOH A 245      36.066  12.061  16.601                          
HETATM  735  O   HOH A 245      36.337  11.954  17.557                          
HETATM  736  H   HOH A 246      31.256  46.108  54.733                          
HETATM  737  H   HOH A 246      31.097  44.482  54.732                          
HETATM  738  O   HOH A 246      31.751  45.239  54.730                          
HETATM  739  H   HOH A 247      37.537  23.148  15.203                          
HETATM  740  H   HOH A 247      36.674  23.068  13.819                          
HETATM  741  O   HOH A 247      36.864  23.619  14.631                          
HETATM  742  H   HOH A 248      16.020  28.803   3.171                          
HETATM  743  H   HOH A 248      16.250  27.203   3.403                          
HETATM  744  O   HOH A 248      16.703  28.091   3.336                          
HETATM  745  H   HOH A 249      22.137   2.273  44.887                          
HETATM  746  H   HOH A 249      22.820   1.011  44.107                          
HETATM  747  O   HOH A 249      22.732   2.007  44.128                          
HETATM  748  H   HOH A 250       7.543   1.441  37.853                          
HETATM  749  H   HOH A 250       8.598   0.363  38.479                          
HETATM  750  O   HOH A 250       7.633   0.554  38.306                          
HETATM  751  H   HOH A 251       0.100  37.541  32.258                          
HETATM  752  H   HOH A 251       0.100  35.908  32.283                          
HETATM  753  O   HOH A 251       0.677  36.724  32.291                          
HETATM  754  H   HOH A 252      44.733  27.752  72.765                          
HETATM  755  H   HOH A 252      45.481  29.176  73.049                          
HETATM  756  O   HOH A 252      44.640  28.747  72.719                          
HETATM  757  H   HOH A 253      41.761   4.796  48.562                          
HETATM  758  H   HOH A 253      40.855   6.044  48.024                          
HETATM  759  O   HOH A 253      40.854   5.068  48.240                          
HETATM  760  H   HOH A 254      42.383  18.448   7.607                          
HETATM  761  H   HOH A 254      43.827  18.036   8.248                          
HETATM  762  O   HOH A 254      43.178  18.783   8.113                          
HETATM  763  H   HOH A 255       9.313  29.506  44.333                          
HETATM  764  H   HOH A 255       7.692  29.309  44.307                          
HETATM  765  O   HOH A 255       8.507  29.439  43.744                          
HETATM  766  H   HOH A 256      14.246  12.353  51.426                          
HETATM  767  H   HOH A 256      15.526  13.007  50.649                          
HETATM  768  O   HOH A 256      15.205  12.624  51.515                          
HETATM  769  H   HOH A 257      20.260  30.402  52.896                          
HETATM  770  H   HOH A 257      20.515  30.573  54.499                          
HETATM  771  O   HOH A 257      20.720  30.016  53.695                          
HETATM  772  H   HOH A 258      27.967  22.038  73.070                          
HETATM  773  H   HOH A 258      27.800  23.662  73.105                          
HETATM  774  O   HOH A 258      27.394  22.794  73.388                          
HETATM  775  H   HOH A 259      24.545  17.085  62.848                          
HETATM  776  H   HOH A 259      24.756  18.697  63.003                          
HETATM  777  O   HOH A 259      25.214  17.828  62.818                          
HETATM  778  H   HOH A 260      48.672  45.354   6.020                          
HETATM  779  H   HOH A 260      48.282  46.588   5.024                          
HETATM  780  O   HOH A 260      48.268  46.268   5.970                          
HETATM  781  H   HOH A 261      25.876  44.304  20.806                          
HETATM  782  H   HOH A 261      26.578  43.402  21.971                          
HETATM  783  O   HOH A 261      25.712  43.767  21.633                          
HETATM  784  H   HOH A 262       8.362  42.735  19.617                          
HETATM  785  H   HOH A 262       9.627  41.715  19.460                          
HETATM  786  O   HOH A 262       9.140  42.481  19.042                          
HETATM  787  H   HOH A 263      22.004  21.651  26.810                          
HETATM  788  H   HOH A 263      21.786  20.937  25.358                          
HETATM  789  O   HOH A 263      21.351  21.167  26.228                          
HETATM  790  H   HOH A 264      31.501  39.492  67.796                          
HETATM  791  H   HOH A 264      32.690  40.347  67.073                          
HETATM  792  O   HOH A 264      32.490  39.567  67.665                          
HETATM  793  H   HOH A 265      10.555  47.978  44.540                          
HETATM  794  H   HOH A 265      11.327  46.858  45.443                          
HETATM  795  O   HOH A 265      10.448  47.298  45.266                          
HETATM  796  H   HOH A 266       9.950  27.003  28.525                          
HETATM  797  H   HOH A 266      11.222  26.011  28.272                          
HETATM  798  O   HOH A 266      10.670  26.746  27.880                          
HETATM  799  H   HOH A 267      21.429   9.336  31.869                          
HETATM  800  H   HOH A 267      20.659   8.506  30.692                          
HETATM  801  O   HOH A 267      20.970   8.477  31.642                          
HETATM  802  H   HOH A 268      39.788  28.623  20.064                          
HETATM  803  H   HOH A 268      41.276  28.331  19.459                          
HETATM  804  O   HOH A 268      40.449  28.882  19.359                          
HETATM  805  H   HOH A 269      15.033  47.935  47.506                          
HETATM  806  H   HOH A 269      16.579  47.808  48.015                          
HETATM  807  O   HOH A 269      15.983  48.167  47.298                          
HETATM  808  H   HOH A 270      25.449   8.058  31.326                          
HETATM  809  H   HOH A 270      24.825   8.629  29.929                          
HETATM  810  O   HOH A 270      24.762   8.665  30.925                          
HETATM  811  H   HOH A 271      30.919  49.900  56.701                          
HETATM  812  H   HOH A 271      30.140  48.465  56.695                          
HETATM  813  O   HOH A 271      30.022  49.457  56.700                          
HETATM  814  H   HOH A 272      26.291  48.677  17.120                          
HETATM  815  H   HOH A 272      27.044  49.900  16.344                          
HETATM  816  O   HOH A 272      27.129  49.220  17.071                          
HETATM  817  H   HOH A 273      47.355  38.670  18.060                          
HETATM  818  H   HOH A 273      48.927  39.069  18.249                          
HETATM  819  O   HOH A 273      48.247  38.348  18.378                          
HETATM  820  H   HOH A 274      37.765  14.670  33.792                          
HETATM  821  H   HOH A 274      38.118  13.652  32.565                          
HETATM  822  O   HOH A 274      38.051  14.611  32.835                          
HETATM  823  H   HOH A 275      25.779  47.303  20.362                          
HETATM  824  H   HOH A 275      25.174  48.059  19.047                          
HETATM  825  O   HOH A 275      25.029  47.316  19.700                          
HETATM  826  H   HOH A 276      48.232  43.963  38.361                          
HETATM  827  H   HOH A 276      48.267  45.345  39.230                          
HETATM  828  O   HOH A 276      47.674  44.643  38.837                          
HETATM  829  H   HOH A 277      17.035  46.005  70.722                          
HETATM  830  H   HOH A 277      17.312  46.439  69.172                          
HETATM  831  O   HOH A 277      16.952  46.744  70.053                          
HETATM  832  H   HOH A 278      49.275  19.297  69.525                          
HETATM  833  H   HOH A 278      49.005  19.844  71.040                          
HETATM  834  O   HOH A 278      48.763  19.956  70.077                          
HETATM  835  H   HOH A 279      23.402   5.902  17.954                          
HETATM  836  H   HOH A 279      24.860   6.591  17.698                          
HETATM  837  O   HOH A 279      24.277   6.142  18.375                          
HETATM  838  H   HOH A 280      30.167  32.024  50.990                          
HETATM  839  H   HOH A 280      31.212  31.262  51.987                          
HETATM  840  O   HOH A 280      30.564  32.018  51.909                          
HETATM  841  H   HOH A 281       4.345   2.920  67.441                          
HETATM  842  H   HOH A 281       2.922   3.692  67.657                          
HETATM  843  O   HOH A 281       3.897   3.702  67.875                          
HETATM  844  H   HOH A 282      18.000  29.976  50.213                          
HETATM  845  H   HOH A 282      16.797  30.626  51.105                          
HETATM  846  O   HOH A 282      17.157  30.512  50.180                          
HETATM  847  H   HOH A 283      29.064   7.271  57.963                          
HETATM  848  H   HOH A 283      28.642   8.397  59.068                          
HETATM  849  O   HOH A 283      29.263   8.186  58.314                          
HETATM  850  H   HOH A 284       5.872   3.919  38.526                          
HETATM  851  H   HOH A 284       6.666   3.042  39.652                          
HETATM  852  O   HOH A 284       6.120   2.994  38.816                          
HETATM  853  H   HOH A 285      37.582  39.823  27.904                          
HETATM  854  H   HOH A 285      36.389  40.250  26.874                          
HETATM  855  O   HOH A 285      36.976  40.566  27.619                          
HETATM  856  H   HOH A 286      14.695  43.714  29.046                          
HETATM  857  H   HOH A 286      14.793  42.952  30.487                          
HETATM  858  O   HOH A 286      15.319  43.317  29.720                          
HETATM  859  H   HOH A 287      20.061   7.275  37.892                          
HETATM  860  H   HOH A 287      19.948   5.780  37.245                          
HETATM  861  O   HOH A 287      19.433   6.534  37.652                          
HETATM  862  H   HOH A 288      46.113  45.330   7.277                          
HETATM  863  H   HOH A 288      45.173  46.651   7.085                          
HETATM  864  O   HOH A 288      45.313  45.821   7.623                          
HETATM  865  H   HOH A 289      18.701  40.770  20.525                          
HETATM  866  H   HOH A 289      17.094  40.479  20.548                          
HETATM  867  O   HOH A 289      17.795  41.192  20.544                          
HETATM  868  H   HOH A 290      41.158  24.497  61.667                          
HETATM  869  H   HOH A 290      42.628  25.097  61.283                          
HETATM  870  O   HOH A 290      42.087  24.262  61.379                          
HETATM  871  H   HOH A 291      23.952   7.231  56.561                          
HETATM  872  H   HOH A 291      24.738   6.735  57.903                          
HETATM  873  O   HOH A 291      24.789   7.326  57.100                          
HETATM  874  H   HOH A 292      34.253  41.016  22.380                          
HETATM  875  H   HOH A 292      34.451  39.495  21.819                          
HETATM  876  O   HOH A 292      34.865  40.403  21.881                          
HETATM  877  H   HOH A 293      10.931  11.941  71.377                          
HETATM  878  H   HOH A 293      10.824  13.274  72.314                          
HETATM  879  O   HOH A 293      10.523  12.327  72.204                          
HETATM  880  H   HOH A 294       9.021   6.021  40.494                          
HETATM  881  H   HOH A 294       7.750   5.001  40.395                          
HETATM  882  O   HOH A 294       8.730   5.068  40.578                          
HETATM  883  H   HOH A 295      42.903  23.130  15.719                          
HETATM  884  H   HOH A 295      42.520  24.716  15.666                          
HETATM  885  O   HOH A 295      42.154  23.791  15.759                          
HETATM  886  H   HOH A 296      27.707  48.848  11.074                          
HETATM  887  H   HOH A 296      28.930  48.391  12.055                          
HETATM  888  O   HOH A 296      28.343  48.109  11.296                          
HETATM  889  H   HOH A 297      42.021   4.636  13.728                          
HETATM  890  H   HOH A 297      42.400   6.219  13.604                          
HETATM  891  O   HOH A 297      41.653   5.566  13.717                          
HETATM  892  H   HOH A 298      36.202   3.314  56.627                          
HETATM  893  H   HOH A 298      36.460   4.101  55.220                          
HETATM  894  O   HOH A 298      36.081   4.180  56.141                          
HETATM  895  H   HOH A 299       6.246   5.747  32.517                          
HETATM  896  H   HOH A 299       7.244   4.454  32.548                          
HETATM  897  O   HOH A 299       6.288   4.748  32.532                          
HETATM  898  H   HOH A 300       7.025   0.791  62.338                          
HETATM  899  H   HOH A 300       5.585   1.508  62.057                          
HETATM  900  O   HOH A 300       6.570   1.658  62.135                          
HETATM  901  H   HOH A 301      43.106  32.793  10.126                          
HETATM  902  H   HOH A 301      41.533  32.356  10.097                          
HETATM  903  O   HOH A 301      42.244  32.874   9.624                          
HETATM  904  H   HOH A 302       0.630  40.437  51.795                          
HETATM  905  H   HOH A 302       2.201  40.526  51.358                          
HETATM  906  O   HOH A 302       1.544  40.722  52.085                          
HETATM  907  H   HOH A 303      23.784  37.902  11.708                          
HETATM  908  H   HOH A 303      22.335  38.605  11.977                          
HETATM  909  O   HOH A 303      23.152  38.613  11.401                          
HETATM  910  H   HOH A 304      47.594  10.437  22.373                          
HETATM  911  H   HOH A 304      46.285  11.027  21.597                          
HETATM  912  O   HOH A 304      47.074  10.420  21.519                          
HETATM  913  H   HOH A 305      31.711  32.205  74.489                          
HETATM  914  H   HOH A 305      33.118  32.482  75.270                          
HETATM  915  O   HOH A 305      32.701  32.062  74.465                          
HETATM  916  H   HOH A 306      19.838  31.224  63.307                          
HETATM  917  H   HOH A 306      20.541  31.411  61.845                          
HETATM  918  O   HOH A 306      20.667  31.060  62.772                          
HETATM  919  H   HOH A 307       0.383  29.899  63.546                          
HETATM  920  H   HOH A 307       1.102  30.769  62.365                          
HETATM  921  O   HOH A 307       0.724  30.804  63.290                          
HETATM  922  H   HOH A 308       6.849  42.503  18.036                          
HETATM  923  H   HOH A 308       5.726  43.664  17.798                          
HETATM  924  O   HOH A 308       6.696  43.489  17.962                          
HETATM  925  H   HOH A 309      34.024   3.369  50.773                          
HETATM  926  H   HOH A 309      33.624   4.326  49.512                          
HETATM  927  O   HOH A 309      33.421   3.467  49.981                          
HETATM  928  H   HOH A 310      22.700  32.851  40.978                          
HETATM  929  H   HOH A 310      24.171  32.335  41.462                          
HETATM  930  O   HOH A 310      23.267  32.046  41.150                          
HETATM  931  H   HOH A 311      37.385  35.925  35.706                          
HETATM  932  H   HOH A 311      36.327  36.286  34.516                          
HETATM  933  O   HOH A 311      36.470  35.746  35.344                          
HETATM  934  H   HOH A 312      14.883  33.650  14.126                          
HETATM  935  H   HOH A 312      14.515  32.947  15.553                          
HETATM  936  O   HOH A 312      14.427  32.873  14.561                          
HETATM  937  H   HOH A 313      46.112  20.589   5.821                          
HETATM  938  H   HOH A 313      47.737  20.450   5.911                          
HETATM  939  O   HOH A 313      46.874  19.945   5.889                          
HETATM  940  H   HOH A 314      23.442  14.563  66.877                          
HETATM  941  H   HOH A 314      21.904  14.901  67.308                          
HETATM  942  O   HOH A 314      22.501  14.226  66.876                          
HETATM  943  H   HOH A 315       0.104  27.801  53.274                          
HETATM  944  H   HOH A 315       0.596  27.989  51.729                          
HETATM  945  O   HOH A 315       0.764  27.501  52.585                          
HETATM  946  H   HOH A 316      11.562  16.912  34.952                          
HETATM  947  H   HOH A 316      11.529  18.481  35.401                          
HETATM  948  O   HOH A 316      12.106  17.671  35.310                          
HETATM  949  H   HOH A 317      31.220   7.760  75.966                          
HETATM  950  H   HOH A 317      31.124   9.027  74.941                          
HETATM  951  O   HOH A 317      31.703   8.278  75.260                          
HETATM  952  H   HOH A 318      34.797  18.110  53.851                          
HETATM  953  H   HOH A 318      34.251  19.066  52.645                          
HETATM  954  O   HOH A 318      34.553  19.047  53.597                          
HETATM  955  H   HOH A 319      27.971  38.337  60.782                          
HETATM  956  H   HOH A 319      29.350  37.850  61.507                          
HETATM  957  O   HOH A 319      28.495  37.543  61.091                          
HETATM  958  H   HOH A 320       2.599  27.863  29.947                          
HETATM  959  H   HOH A 320       1.999  28.762  28.723                          
HETATM  960  O   HOH A 320       1.762  28.189  29.506                          
HETATM  961  H   HOH A 321       8.704   9.303  63.794                          
HETATM  962  H   HOH A 321       8.004  10.775  63.699                          
HETATM  963  O   HOH A 321       7.832   9.792  63.762                          
HETATM  964  H   HOH A 322      14.214  48.587   3.628                          
HETATM  965  H   HOH A 322      13.235  48.330   4.909                          
HETATM  966  O   HOH A 322      14.184  48.333   4.595                          
HETATM  967  H   HOH A 323      34.056  34.613  51.104                          
HETATM  968  H   HOH A 323      33.076  34.433  52.398                          
HETATM  969  O   HOH A 323      33.329  35.038  51.644                          
HETATM  970  H   HOH A 324      13.503  19.360  48.480                          
HETATM  971  H   HOH A 324      13.685  20.149  47.062                          
HETATM  972  O   HOH A 324      14.137  19.888  47.915                          
HETATM  973  H   HOH A 325      23.067  22.419  45.330                          
HETATM  974  H   HOH A 325      23.033  20.831  45.708                          
HETATM  975  O   HOH A 325      22.737  21.743  45.989                          
HETATM  976  H   HOH A 326      38.210  41.118  48.384                          
HETATM  977  H   HOH A 326      37.933  39.563  48.798                          
HETATM  978  O   HOH A 326      38.190  40.175  48.051                          
HETATM  979  H   HOH A 327      25.345  31.598  13.607                          
HETATM  980  H   HOH A 327      26.578  32.206  14.489                          
HETATM  981  O   HOH A 327      26.076  31.374  14.252                          
HETATM  982  H   HOH A 328      16.340  19.444  65.134                          
HETATM  983  H   HOH A 328      14.762  19.435  64.712                          
HETATM  984  O   HOH A 328      15.700  19.433  64.366                          
HETATM  985  H   HOH A 329      46.037  32.787  59.793                          
HETATM  986  H   HOH A 329      46.257  31.347  60.531                          
HETATM  987  O   HOH A 329      45.898  31.800  59.716                          
HETATM  988  H   HOH A 330      30.958   0.788  24.500                          
HETATM  989  H   HOH A 330      29.968   0.113  23.391                          
HETATM  990  O   HOH A 330      30.248   0.100  24.350                          
HETATM  991  H   HOH A 331      33.414  28.130  61.689                          
HETATM  992  H   HOH A 331      34.763  29.045  61.596                          
HETATM  993  O   HOH A 331      33.765  29.065  61.646                          
HETATM  994  H   HOH A 332      46.427  21.814  28.690                          
HETATM  995  H   HOH A 332      45.862  23.306  29.040                          
HETATM  996  O   HOH A 332      46.547  22.793  28.523                          
HETATM  997  H   HOH A 333       9.249   5.586  66.389                          
HETATM  998  H   HOH A 333       8.481   4.177  66.087                          
HETATM  999  O   HOH A 333       8.395   5.173  66.074                          
HETATM 1000  H   HOH A 334      21.009  43.179  57.053                          
HETATM 1001  H   HOH A 334      20.110  42.491  58.230                          
HETATM 1002  O   HOH A 334      20.545  43.338  57.925                          
HETATM 1003  H   HOH A 335      46.094  40.285  58.178                          
HETATM 1004  H   HOH A 335      45.267  40.562  56.798                          
HETATM 1005  O   HOH A 335      45.328  39.984  57.610                          
HETATM 1006  H   HOH A 336      29.706  43.891  23.408                          
HETATM 1007  H   HOH A 336      28.090  44.129  23.394                          
HETATM 1008  O   HOH A 336      28.982  44.577  23.331                          
HETATM 1009  H   HOH A 337      12.363  21.895  28.054                          
HETATM 1010  H   HOH A 337      13.260  20.531  28.083                          
HETATM 1011  O   HOH A 337      12.520  21.031  28.532                          
HETATM 1012  H   HOH A 338      25.488  46.512  58.704                          
HETATM 1013  H   HOH A 338      25.655  46.399  60.324                          
HETATM 1014  O   HOH A 338      25.356  45.921  59.499                          
HETATM 1015  H   HOH A 339       2.901  11.606  19.738                          
HETATM 1016  H   HOH A 339       2.512  10.128  19.163                          
HETATM 1017  O   HOH A 339       2.787  11.055  18.911                          
HETATM 1018  H   HOH A 340      40.293  17.483  42.654                          
HETATM 1019  H   HOH A 340      40.311  18.824  43.586                          
HETATM 1020  O   HOH A 340      39.832  17.967  43.398                          
HETATM 1021  H   HOH A 341      17.138  18.888  74.311                          
HETATM 1022  H   HOH A 341      15.523  19.125  74.261                          
HETATM 1023  O   HOH A 341      16.246  18.435  74.279                          
HETATM 1024  H   HOH A 342      44.445  39.716  35.759                          
HETATM 1025  H   HOH A 342      44.104  39.008  34.327                          
HETATM 1026  O   HOH A 342      43.720  39.315  35.197                          
HETATM 1027  H   HOH A 343      14.521  47.696  34.124                          
HETATM 1028  H   HOH A 343      13.588  47.419  35.435                          
HETATM 1029  O   HOH A 343      13.808  48.076  34.715                          
HETATM 1030  H   HOH A 344      16.209  10.636  29.960                          
HETATM 1031  H   HOH A 344      15.272   9.302  30.043                          
HETATM 1032  O   HOH A 344      16.205   9.637  29.915                          
HETATM 1033  H   HOH A 345       7.495  23.723  36.003                          
HETATM 1034  H   HOH A 345       6.230  24.504  35.328                          
HETATM 1035  O   HOH A 345       7.162  24.607  35.675                          
HETATM 1036  H   HOH A 346      27.278  21.650  27.220                          
HETATM 1037  H   HOH A 346      26.250  22.918  27.210                          
HETATM 1038  O   HOH A 346      26.378  21.974  27.513                          
HETATM 1039  H   HOH A 347      25.995  33.126  68.083                          
HETATM 1040  H   HOH A 347      26.327  34.011  66.751                          
HETATM 1041  O   HOH A 347      25.620  33.495  67.233                          
HETATM 1042  H   HOH A 348      32.727  21.819  15.225                          
HETATM 1043  H   HOH A 348      33.789  22.853  15.911                          
HETATM 1044  O   HOH A 348      32.820  22.639  15.790                          
HETATM 1045  H   HOH A 349      27.837  37.299   3.467                          
HETATM 1046  H   HOH A 349      27.505  35.706   3.329                          
HETATM 1047  O   HOH A 349      28.226  36.378   3.493                          
HETATM 1048  H   HOH A 350      13.136  30.225  38.521                          
HETATM 1049  H   HOH A 350      13.383  30.801  40.029                          
HETATM 1050  O   HOH A 350      13.103  31.040  39.100                          
HETATM 1051  H   HOH A 351      47.763  31.097  65.016                          
HETATM 1052  H   HOH A 351      46.567  30.468  65.932                          
HETATM 1053  O   HOH A 351      46.999  31.314  65.624                          
HETATM 1054  H   HOH A 352      18.642  26.810  29.587                          
HETATM 1055  H   HOH A 352      17.090  26.827  30.094                          
HETATM 1056  O   HOH A 352      17.846  27.390  29.762                          
HETATM 1057  H   HOH A 353      30.212  14.113  26.116                          
HETATM 1058  H   HOH A 353      30.938  15.566  25.951                          
HETATM 1059  O   HOH A 353      30.358  14.888  25.501                          
HETATM 1060  H   HOH A 354      42.172  38.404  69.970                          
HETATM 1061  H   HOH A 354      43.483  37.842  70.765                          
HETATM 1062  O   HOH A 354      43.010  38.664  70.450                          
HETATM 1063  H   HOH A 355      26.554  40.417  56.088                          
HETATM 1064  H   HOH A 355      27.826  41.383  55.750                          
HETATM 1065  O   HOH A 355      26.837  41.355  55.888                          
HETATM 1066  H   HOH A 356      37.271   9.050   1.121                          
HETATM 1067  H   HOH A 356      38.531   8.831   0.106                          
HETATM 1068  O   HOH A 356      38.063   8.476   0.915                          
HETATM 1069  H   HOH A 357      29.809  42.897  19.530                          
HETATM 1070  H   HOH A 357      28.560  43.888  19.882                          
HETATM 1071  O   HOH A 357      28.844  43.091  19.351                          
HETATM 1072  H   HOH A 358      41.985  38.575  16.157                          
HETATM 1073  H   HOH A 358      42.083  37.556  14.885                          
HETATM 1074  O   HOH A 358      42.528  38.316  15.358                          
HETATM 1075  H   HOH A 359      26.648  35.740  68.363                          
HETATM 1076  H   HOH A 359      25.420  35.484  69.408                          
HETATM 1077  O   HOH A 359      26.403  35.645  69.328                          
HETATM 1078  H   HOH A 360       9.710  21.551  72.474                          
HETATM 1079  H   HOH A 360       9.601  23.094  72.999                          
HETATM 1080  O   HOH A 360       9.254  22.431  72.336                          
HETATM 1081  H   HOH A 361      32.130  20.310  62.182                          
HETATM 1082  H   HOH A 361      32.669  21.478  61.175                          
HETATM 1083  O   HOH A 361      32.434  21.262  62.122                          
HETATM 1084  H   HOH A 362      22.839   3.131  21.318                          
HETATM 1085  H   HOH A 362      23.959   2.074  20.773                          
HETATM 1086  O   HOH A 362      23.812   2.999  21.124                          
HETATM 1087  H   HOH A 363      35.985  29.937  50.089                          
HETATM 1088  H   HOH A 363      35.835  29.005  48.757                          
HETATM 1089  O   HOH A 363      36.317  29.783  49.158                          
HETATM 1090  H   HOH A 364      18.483  17.290  61.899                          
HETATM 1091  H   HOH A 364      19.733  17.276  60.848                          
HETATM 1092  O   HOH A 364      18.982  16.739  61.230                          
HETATM 1093  H   HOH A 365      43.574   6.002  75.921                          
HETATM 1094  H   HOH A 365      44.885   5.029  75.880                          
HETATM 1095  O   HOH A 365      43.886   5.052  75.906                          
HETATM 1096  H   HOH A 366       7.485  30.508  66.202                          
HETATM 1097  H   HOH A 366       7.290  31.736  65.143                          
HETATM 1098  O   HOH A 366       7.504  30.764  65.235                          
HETATM 1099  H   HOH A 367      46.395  10.041  56.951                          
HETATM 1100  H   HOH A 367      45.217   9.209  57.717                          
HETATM 1101  O   HOH A 367      45.719   9.310  56.859                          
HETATM 1102  H   HOH A 368      19.032  32.058  27.480                          
HETATM 1103  H   HOH A 368      20.433  31.991  26.644                          
HETATM 1104  O   HOH A 368      19.741  32.601  27.029                          
HETATM 1105  H   HOH A 369      12.081  15.356  11.259                          
HETATM 1106  H   HOH A 369      10.554  15.004  11.721                          
HETATM 1107  O   HOH A 369      11.311  15.648  11.828                          
HETATM 1108  H   HOH A 370      47.226  45.379  18.107                          
HETATM 1109  H   HOH A 370      47.736  46.823  18.673                          
HETATM 1110  O   HOH A 370      47.922  46.091  18.018                          
HETATM 1111  H   HOH A 371      30.615  33.108  17.922                          
HETATM 1112  H   HOH A 371      30.361  34.718  18.012                          
HETATM 1113  O   HOH A 371      31.036  33.991  18.131                          
HETATM 1114  H   HOH A 372      37.163   3.132  28.806                          
HETATM 1115  H   HOH A 372      38.688   2.852  29.316                          
HETATM 1116  O   HOH A 372      37.830   2.423  29.036                          
HETATM 1117  H   HOH A 373      28.713  37.110  31.054                          
HETATM 1118  H   HOH A 373      29.669  35.795  30.902                          
HETATM 1119  O   HOH A 373      29.650  36.794  30.906                          
HETATM 1120  H   HOH A 374      26.476  25.398  25.159                          
HETATM 1121  H   HOH A 374      27.824  25.733  24.302                          
HETATM 1122  O   HOH A 374      27.164  25.022  24.538                          
HETATM 1123  H   HOH A 375      40.733  29.612   6.962                          
HETATM 1124  H   HOH A 375      41.149  28.506   5.834                          
HETATM 1125  O   HOH A 375      41.487  29.245   6.416                          
HETATM 1126  H   HOH A 376      34.734  23.333  18.332                          
HETATM 1127  H   HOH A 376      35.113  23.205  19.915                          
HETATM 1128  O   HOH A 376      34.552  23.693  19.247                          
HETATM 1129  H   HOH A 377      22.371  21.504  68.767                          
HETATM 1130  H   HOH A 377      21.818  23.006  68.439                          
HETATM 1131  O   HOH A 377      22.626  22.467  68.677                          
HETATM 1132  H   HOH A 378       0.134  43.681  37.549                          
HETATM 1133  H   HOH A 378       1.537  44.225  36.915                          
HETATM 1134  O   HOH A 378       0.927  44.269  37.706                          
HETATM 1135  H   HOH A 379       0.429  43.397  23.390                          
HETATM 1136  H   HOH A 379       1.927  42.798  23.137                          
HETATM 1137  O   HOH A 379       0.974  42.766  22.838                          
HETATM 1138  H   HOH A 380      27.034  26.934   7.173                          
HETATM 1139  H   HOH A 380      28.534  26.300   7.286                          
HETATM 1140  O   HOH A 380      27.558  26.087   7.268                          
HETATM 1141  H   HOH A 381      31.596  30.852   4.705                          
HETATM 1142  H   HOH A 381      30.262  30.382   5.521                          
HETATM 1143  O   HOH A 381      31.214  30.674   5.612                          
HETATM 1144  H   HOH A 382      24.173  32.506  73.741                          
HETATM 1145  H   HOH A 382      24.197  33.968  73.013                          
HETATM 1146  O   HOH A 382      24.626  33.066  73.046                          
HETATM 1147  H   HOH A 383       6.430  43.851  22.360                          
HETATM 1148  H   HOH A 383       7.739  43.888  21.384                          
HETATM 1149  O   HOH A 383       7.276  43.380  22.110                          
HETATM 1150  H   HOH A 384      20.354  40.825  64.872                          
HETATM 1151  H   HOH A 384      21.724  41.666  65.160                          
HETATM 1152  O   HOH A 384      20.781  41.729  64.834                          
HETATM 1153  H   HOH A 385      42.554  10.650  65.897                          
HETATM 1154  H   HOH A 385      41.214  11.160  65.117                          
HETATM 1155  O   HOH A 385      41.815  11.323  65.899                          
HETATM 1156  H   HOH A 386       3.329  37.123   6.167                          
HETATM 1157  H   HOH A 386       2.287  35.871   6.047                          
HETATM 1158  O   HOH A 386       2.770  36.583   5.537                          
HETATM 1159  H   HOH A 387      35.570   0.379  49.944                          
HETATM 1160  H   HOH A 387      34.087   1.051  49.819                          
HETATM 1161  O   HOH A 387      34.613   0.208  49.708                          
HETATM 1162  H   HOH A 388       4.211  16.104  67.742                          
HETATM 1163  H   HOH A 388       2.598  16.174  67.501                          
HETATM 1164  O   HOH A 388       3.381  15.563  67.608                          
HETATM 1165  H   HOH A 389      10.448   0.124   6.641                          
HETATM 1166  H   HOH A 389       9.674   0.098   8.079                          
HETATM 1167  O   HOH A 389       9.575   0.286   7.102                          
HETATM 1168  H   HOH A 390      21.085   4.530  31.600                          
HETATM 1169  H   HOH A 390      20.271   4.684  33.007                          
HETATM 1170  O   HOH A 390      20.184   4.664  32.012                          
HETATM 1171  H   HOH A 391      28.922  47.213  31.669                          
HETATM 1172  H   HOH A 391      30.318  46.374  31.780                          
HETATM 1173  O   HOH A 391      29.919  47.280  31.646                          
HETATM 1174  H   HOH A 392       4.215  13.294  12.757                          
HETATM 1175  H   HOH A 392       2.819  13.464  13.587                          
HETATM 1176  O   HOH A 392       3.712  13.872  13.401                          
HETATM 1177  H   HOH A 393       9.253  12.523  63.225                          
HETATM 1178  H   HOH A 393       8.166  13.714  63.478                          
HETATM 1179  O   HOH A 393       9.028  13.478  63.033                          
HETATM 1180  H   HOH A 394      10.500  47.309  61.216                          
HETATM 1181  H   HOH A 394       9.937  46.653  59.830                          
HETATM 1182  O   HOH A 394      10.267  47.493  60.261                          
HETATM 1183  H   HOH A 395       8.391  39.536  26.245                          
HETATM 1184  H   HOH A 395       9.131  40.920  25.794                          
HETATM 1185  O   HOH A 395       9.194  39.922  25.790                          
HETATM 1186  H   HOH A 396       1.008  46.939  57.866                          
HETATM 1187  H   HOH A 396       2.579  47.241  57.540                          
HETATM 1188  O   HOH A 396       1.916  46.530  57.773                          
HETATM 1189  H   HOH A 397      39.777  42.213  71.511                          
HETATM 1190  H   HOH A 397      40.075  40.613  71.647                          
HETATM 1191  O   HOH A 397      40.493  41.517  71.562                          
HETATM 1192  H   HOH A 398      12.915   5.953  40.017                          
HETATM 1193  H   HOH A 398      11.551   5.064  40.150                          
HETATM 1194  O   HOH A 398      12.512   5.049  39.873                          
HETATM 1195  H   HOH A 399      47.954  46.071  35.420                          
HETATM 1196  H   HOH A 399      46.388  46.471  35.190                          
HETATM 1197  O   HOH A 399      47.010  45.745  35.479                          
HETATM 1198  H   HOH A 400      27.397   3.105  74.227                          
HETATM 1199  H   HOH A 400      27.387   1.582  74.817                          
HETATM 1200  O   HOH A 400      27.565   2.541  75.036                          
HETATM 1201  H   HOH A 401      38.050  37.690  28.166                          
HETATM 1202  H   HOH A 401      39.492  37.061  27.727                          
HETATM 1203  O   HOH A 401      38.520  36.863  27.855                          
HETATM 1204  H   HOH A 402      29.689  36.841  43.536                          
HETATM 1205  H   HOH A 402      31.211  36.278  43.724                          
HETATM 1206  O   HOH A 402      30.596  36.780  43.117                          
HETATM 1207  H   HOH A 403       7.314  36.176  74.397                          
HETATM 1208  H   HOH A 403       6.326  36.034  75.690                          
HETATM 1209  O   HOH A 403       6.366  36.234  74.711                          
HETATM 1210  H   HOH A 404      49.171  18.213  39.297                          
HETATM 1211  H   HOH A 404      47.622  18.731  39.273                          
HETATM 1212  O   HOH A 404      48.217  17.933  39.186                          
HETATM 1213  H   HOH A 405      10.165  36.402  26.896                          
HETATM 1214  H   HOH A 405       8.741  35.604  26.846                          
HETATM 1215  O   HOH A 405       9.170  36.505  26.900                          
HETATM 1216  H   HOH A 406      44.922   8.301  74.439                          
HETATM 1217  H   HOH A 406      45.769   6.905  74.437                          
HETATM 1218  O   HOH A 406      44.854   7.304  74.399                          
HETATM 1219  H   HOH A 407      14.588  38.240  30.622                          
HETATM 1220  H   HOH A 407      14.324  37.167  29.420                          
HETATM 1221  O   HOH A 407      14.708  38.062  29.646                          
HETATM 1222  H   HOH A 408      45.324  32.333  43.935                          
HETATM 1223  H   HOH A 408      45.806  31.354  42.720                          
HETATM 1224  O   HOH A 408      45.028  31.842  43.116                          
HETATM 1225  H   HOH A 409       1.848  33.383  54.024                          
HETATM 1226  H   HOH A 409       0.739  34.453  54.566                          
HETATM 1227  O   HOH A 409       1.261  33.632  54.795                          
HETATM 1228  H   HOH A 410      32.430  35.991  59.349                          
HETATM 1229  H   HOH A 410      33.432  37.121  58.728                          
HETATM 1230  O   HOH A 410      33.247  36.141  58.791                          
HETATM 1231  H   HOH A 411      13.247  44.773  64.162                          
HETATM 1232  H   HOH A 411      14.575  44.261  63.362                          
HETATM 1233  O   HOH A 411      13.952  44.064  64.117                          
HETATM 1234  H   HOH A 412      23.135  21.384  56.219                          
HETATM 1235  H   HOH A 412      23.002  22.495  57.408                          
HETATM 1236  O   HOH A 412      22.540  21.744  56.938                          
HETATM 1237  H   HOH A 413      17.689  14.372  53.968                          
HETATM 1238  H   HOH A 413      18.792  15.253  53.146                          
HETATM 1239  O   HOH A 413      18.153  15.257  53.915                          
HETATM 1240  H   HOH A 414       5.716   0.100  30.935                          
HETATM 1241  H   HOH A 414       7.321   0.383  31.047                          
HETATM 1242  O   HOH A 414       6.443   0.764  30.759                          
HETATM 1243  H   HOH A 415      26.610  33.148  50.977                          
HETATM 1244  H   HOH A 415      26.688  32.045  52.179                          
HETATM 1245  O   HOH A 415      26.373  32.214  51.245                          
HETATM 1246  H   HOH A 416      40.504  13.047  33.172                          
HETATM 1247  H   HOH A 416      40.642  14.622  32.765                          
HETATM 1248  O   HOH A 416      40.152  13.968  33.340                          
HETATM 1249  H   HOH A 417      21.089  21.181  29.104                          
HETATM 1250  H   HOH A 417      20.732  22.770  29.226                          
HETATM 1251  O   HOH A 417      21.249  22.016  29.631                          
HETATM 1252  H   HOH A 418      46.977   7.682  26.030                          
HETATM 1253  H   HOH A 418      46.104   6.512  25.298                          
HETATM 1254  O   HOH A 418      46.813   7.204  25.167                          
HETATM 1255  H   HOH A 419      33.298   7.594  25.890                          
HETATM 1256  H   HOH A 419      33.813   6.134  26.409                          
HETATM 1257  O   HOH A 419      33.745   7.104  26.638                          
HETATM 1258  H   HOH A 420       9.320  33.058  76.340                          
HETATM 1259  H   HOH A 420      10.635  34.022  76.254                          
HETATM 1260  O   HOH A 420       9.646  34.002  76.393                          
HETATM 1261  H   HOH A 421      22.256  31.888  59.305                          
HETATM 1262  H   HOH A 421      23.855  31.701  59.030                          
HETATM 1263  O   HOH A 421      22.976  31.228  59.087                          
HETATM 1264  H   HOH A 422      25.847  16.722  27.651                          
HETATM 1265  H   HOH A 422      26.475  15.216  27.588                          
HETATM 1266  O   HOH A 422      25.629  15.747  27.613                          
HETATM 1267  H   HOH A 423       8.145  41.166  13.342                          
HETATM 1268  H   HOH A 423       7.173  40.260  14.291                          
HETATM 1269  O   HOH A 423       7.334  41.177  13.928                          
HETATM 1270  H   HOH A 424      13.144  16.388  45.099                          
HETATM 1271  H   HOH A 424      14.774  16.319  45.032                          
HETATM 1272  O   HOH A 424      13.934  15.777  45.043                          
HETATM 1273  H   HOH A 425      37.217  19.295  30.980                          
HETATM 1274  H   HOH A 425      36.987  20.911  30.945                          
HETATM 1275  O   HOH A 425      36.655  20.048  31.324                          
HETATM 1276  H   HOH A 426       4.802  19.382  35.592                          
HETATM 1277  H   HOH A 426       6.365  19.590  36.017                          
HETATM 1278  O   HOH A 426       5.750  19.183  35.343                          
HETATM 1279  H   HOH A 427      35.721  22.014  58.324                          
HETATM 1280  H   HOH A 427      35.187  23.318  57.500                          
HETATM 1281  O   HOH A 427      35.628  23.010  58.341                          
HETATM 1282  H   HOH A 428      16.373  47.479  32.935                          
HETATM 1283  H   HOH A 428      17.082  48.080  34.278                          
HETATM 1284  O   HOH A 428      16.772  47.246  33.822                          
HETATM 1285  H   HOH A 429      22.850  11.742  67.885                          
HETATM 1286  H   HOH A 429      21.573  11.792  66.869                          
HETATM 1287  O   HOH A 429      21.986  12.204  67.680                          
HETATM 1288  H   HOH A 430      40.837   9.218   2.252                          
HETATM 1289  H   HOH A 430      39.812  10.200   3.060                          
HETATM 1290  O   HOH A 430      40.759  10.073   2.766                          
HETATM 1291  H   HOH A 431      12.355  34.340  31.191                          
HETATM 1292  H   HOH A 431      13.978  34.334  31.368                          
HETATM 1293  O   HOH A 431      13.135  34.822  31.591                          
HETATM 1294  H   HOH A 432      48.540   6.417  70.796                          
HETATM 1295  H   HOH A 432      49.719   7.546  70.853                          
HETATM 1296  O   HOH A 432      49.349   6.777  70.332                          
HETATM 1297  H   HOH A 433       3.585  36.317  58.223                          
HETATM 1298  H   HOH A 433       2.540  37.571  58.182                          
HETATM 1299  O   HOH A 433       3.490  37.306  58.342                          
HETATM 1300  H   HOH A 434       5.264  17.680  46.125                          
HETATM 1301  H   HOH A 434       5.933  19.130  45.784                          
HETATM 1302  O   HOH A 434       6.076  18.141  45.766                          
HETATM 1303  H   HOH A 435      31.175  31.226  60.330                          
HETATM 1304  H   HOH A 435      29.574  31.173  60.009                          
HETATM 1305  O   HOH A 435      30.311  30.771  60.550                          
HETATM 1306  H   HOH A 436      37.661  23.851  58.309                          
HETATM 1307  H   HOH A 436      37.743  25.479  58.214                          
HETATM 1308  O   HOH A 436      37.131  24.689  58.180                          
HETATM 1309  H   HOH A 437      32.888  26.791  63.353                          
HETATM 1310  H   HOH A 437      33.040  27.594  64.766                          
HETATM 1311  O   HOH A 437      33.478  27.392  63.892                          
HETATM 1312  H   HOH A 438      42.241  28.735  40.853                          
HETATM 1313  H   HOH A 438      41.027  28.820  39.764                          
HETATM 1314  O   HOH A 438      41.883  29.238  40.066                          
HETATM 1315  H   HOH A 439      15.892  22.621  18.464                          
HETATM 1316  H   HOH A 439      17.407  22.612  17.855                          
HETATM 1317  O   HOH A 439      16.808  23.015  18.546                          
HETATM 1318  H   HOH A 440      46.446  22.723   6.236                          
HETATM 1319  H   HOH A 440      46.942  21.804   7.491                          
HETATM 1320  O   HOH A 440      46.903  22.733   7.125                          
HETATM 1321  H   HOH A 441      11.953  37.206  75.500                          
HETATM 1322  H   HOH A 441      10.419  37.591  75.905                          
HETATM 1323  O   HOH A 441      11.035  36.843  75.662                          
HETATM 1324  H   HOH A 442      39.048  11.962   1.700                          
HETATM 1325  H   HOH A 442      39.039  11.492   0.137                          
HETATM 1326  O   HOH A 442      39.332  12.205   0.773                          
HETATM 1327  H   HOH A 443      47.792   4.628  31.854                          
HETATM 1328  H   HOH A 443      49.361   4.698  32.299                          
HETATM 1329  O   HOH A 443      48.728   4.406  31.583                          
HETATM 1330  H   HOH A 444       2.998  24.931  76.746                          
HETATM 1331  H   HOH A 444       4.385  25.791  76.800                          
HETATM 1332  O   HOH A 444       3.388  25.851  76.770                          
HETATM 1333  H   HOH A 445      40.643  49.238   8.874                          
HETATM 1334  H   HOH A 445      40.171  49.694   7.379                          
HETATM 1335  O   HOH A 445      40.782  49.904   8.142                          
HETATM 1336  H   HOH A 446       8.374  42.854  62.538                          
HETATM 1337  H   HOH A 446       9.975  42.535  62.535                          
HETATM 1338  O   HOH A 446       9.288  43.261  62.538                          
HETATM 1339  H   HOH A 447      10.594  16.507  73.441                          
HETATM 1340  H   HOH A 447       8.979  16.574  73.214                          
HETATM 1341  O   HOH A 447       9.791  17.103  73.458                          
HETATM 1342  H   HOH A 448       4.340  36.131  41.082                          
HETATM 1343  H   HOH A 448       5.359  36.012  39.811                          
HETATM 1344  O   HOH A 448       5.204  35.742  40.761                          
HETATM 1345  H   HOH A 449      15.324  20.497  76.800                          
HETATM 1346  H   HOH A 449      16.450  21.677  76.718                          
HETATM 1347  O   HOH A 449      16.301  20.689  76.705                          
HETATM 1348  H   HOH A 450      24.920  18.951  41.776                          
HETATM 1349  H   HOH A 450      25.812  20.232  41.297                          
HETATM 1350  O   HOH A 450      25.148  19.905  41.968                          
HETATM 1351  H   HOH A 451      30.359  27.095  65.826                          
HETATM 1352  H   HOH A 451      30.820  26.633  64.329                          
HETATM 1353  O   HOH A 451      30.865  27.366  65.006                          
HETATM 1354  H   HOH A 452      15.710   2.019  56.496                          
HETATM 1355  H   HOH A 452      15.893   3.642  56.481                          
HETATM 1356  O   HOH A 452      16.374   2.766  56.485                          
HETATM 1357  H   HOH A 453      25.965  46.296  34.338                          
HETATM 1358  H   HOH A 453      24.408  46.767  34.478                          
HETATM 1359  O   HOH A 453      25.118  46.174  34.856                          
HETATM 1360  H   HOH A 454      37.273  40.709  76.800                          
HETATM 1361  H   HOH A 454      38.710  41.250  76.246                          
HETATM 1362  O   HOH A 454      38.121  40.448  76.338                          
HETATM 1363  H   HOH A 455       9.126  28.025  51.145                          
HETATM 1364  H   HOH A 455       9.640  28.508  49.672                          
HETATM 1365  O   HOH A 455       9.236  28.810  50.535                          
HETATM 1366  H   HOH A 456      49.481  47.998  26.468                          
HETATM 1367  H   HOH A 456      48.113  47.113  26.568                          
HETATM 1368  O   HOH A 456      49.107  47.093  26.669                          
HETATM 1369  H   HOH A 457      30.954  41.624  27.487                          
HETATM 1370  H   HOH A 457      32.198  41.054  26.596                          
HETATM 1371  O   HOH A 457      31.224  41.276  26.588                          
HETATM 1372  H   HOH A 458      34.431  43.963  60.829                          
HETATM 1373  H   HOH A 458      32.877  44.463  60.789                          
HETATM 1374  O   HOH A 458      33.830  44.762  60.806                          
HETATM 1375  H   HOH A 459       8.321  13.339  13.756                          
HETATM 1376  H   HOH A 459       8.667  14.931  13.865                          
HETATM 1377  O   HOH A 459       8.017  14.260  13.512                          
HETATM 1378  H   HOH A 460      47.080   4.293  21.451                          
HETATM 1379  H   HOH A 460      46.400   5.666  20.883                          
HETATM 1380  O   HOH A 460      47.233   5.113  20.899                          
HETATM 1381  H   HOH A 461      35.823   1.698  31.876                          
HETATM 1382  H   HOH A 461      35.904   0.443  30.834                          
HETATM 1383  O   HOH A 461      35.903   0.704  31.799                          
HETATM 1384  H   HOH A 462       2.573   9.708  24.246                          
HETATM 1385  H   HOH A 462       3.794  10.784  24.372                          
HETATM 1386  O   HOH A 462       3.562   9.835  24.164                          
HETATM 1387  H   HOH A 463      35.121   0.100   3.708                          
HETATM 1388  H   HOH A 463      33.492   0.100   3.823                          
HETATM 1389  O   HOH A 463      34.295   0.654   3.604                          
HETATM 1390  H   HOH A 464      21.923   8.467  17.435                          
HETATM 1391  H   HOH A 464      20.349   8.299  17.036                          
HETATM 1392  O   HOH A 464      21.210   7.813  17.184                          
HETATM 1393  H   HOH A 465      16.157  42.380  63.111                          
HETATM 1394  H   HOH A 465      14.595  42.063  63.468                          
HETATM 1395  O   HOH A 465      15.408  41.728  62.992                          
HETATM 1396  H   HOH A 466      26.644  24.007  42.048                          
HETATM 1397  H   HOH A 466      26.737  25.634  42.160                          
HETATM 1398  O   HOH A 466      26.181  24.868  41.837                          
HETATM 1399  H   HOH A 467      17.838   1.048  37.819                          
HETATM 1400  H   HOH A 467      19.136   1.696  37.070                          
HETATM 1401  O   HOH A 467      18.550   0.889  37.135                          
HETATM 1402  H   HOH A 468       8.499  36.135  51.633                          
HETATM 1403  H   HOH A 468       7.558  35.792  50.343                          
HETATM 1404  O   HOH A 468       8.495  35.795  50.692                          
HETATM 1405  H   HOH A 469      32.522  37.460  73.164                          
HETATM 1406  H   HOH A 469      31.314  38.457  73.624                          
HETATM 1407  O   HOH A 469      31.746  38.005  72.845                          
HETATM 1408  H   HOH A 470      21.323   7.825  20.003                          
HETATM 1409  H   HOH A 470      19.728   8.087  19.773                          
HETATM 1410  O   HOH A 470      20.460   8.056  20.452                          
HETATM 1411  H   HOH A 471      43.045  20.147  69.801                          
HETATM 1412  H   HOH A 471      43.194  21.330  70.916                          
HETATM 1413  O   HOH A 471      43.334  21.092  69.956                          
HETATM 1414  H   HOH A 472      33.558  10.759  34.982                          
HETATM 1415  H   HOH A 472      33.722  10.888  36.601                          
HETATM 1416  O   HOH A 472      33.960  10.344  35.798                          
HETATM 1417  H   HOH A 473      40.292   6.727  53.762                          
HETATM 1418  H   HOH A 473      39.230   7.083  52.574                          
HETATM 1419  O   HOH A 473      39.749   6.349  53.012                          
HETATM 1420  H   HOH A 474      44.854  29.266  11.470                          
HETATM 1421  H   HOH A 474      45.288  30.813  11.178                          
HETATM 1422  O   HOH A 474      45.625  29.879  11.296                          
HETATM 1423  H   HOH A 475      34.895  31.809   0.180                          
HETATM 1424  H   HOH A 475      34.998  30.211   0.499                          
HETATM 1425  O   HOH A 475      34.428  30.928   0.100                          
HETATM 1426  H   HOH A 476      15.110  30.999  21.803                          
HETATM 1427  H   HOH A 476      13.495  30.762  21.834                          
HETATM 1428  O   HOH A 476      14.218  31.451  21.805                          
HETATM 1429  H   HOH A 477      26.306  22.049  71.626                          
HETATM 1430  H   HOH A 477      26.386  20.975  70.399                          
HETATM 1431  O   HOH A 477      26.193  21.088  71.374                          
HETATM 1432  H   HOH A 478      33.605  26.463  39.875                          
HETATM 1433  H   HOH A 478      33.903  26.792  41.447                          
HETATM 1434  O   HOH A 478      33.443  26.168  40.817                          
HETATM 1435  H   HOH A 479      45.830  41.406  35.506                          
HETATM 1436  H   HOH A 479      44.451  41.622  34.660                          
HETATM 1437  O   HOH A 479      45.265  42.074  35.022                          
HETATM 1438  H   HOH A 480      18.277  39.789  60.936                          
HETATM 1439  H   HOH A 480      18.011  41.400  60.927                          
HETATM 1440  O   HOH A 480      17.721  40.528  61.318                          
HETATM 1441  H   HOH A 481      30.728   1.268   1.643                          
HETATM 1442  H   HOH A 481      30.904   2.816   2.132                          
HETATM 1443  O   HOH A 481      30.528   2.222   1.421                          
HETATM 1444  H   HOH A 482      36.440  47.263  55.854                          
HETATM 1445  H   HOH A 482      35.268  46.152  56.094                          
HETATM 1446  O   HOH A 482      35.966  46.710  56.540                          
HETATM 1447  H   HOH A 483      21.892  29.704  74.669                          
HETATM 1448  H   HOH A 483      20.444  29.280  75.294                          
HETATM 1449  O   HOH A 483      21.404  29.017  75.209                          
HETATM 1450  H   HOH A 484      21.355  43.740  22.525                          
HETATM 1451  H   HOH A 484      21.465  44.589  23.916                          
HETATM 1452  O   HOH A 484      21.970  44.258  23.119                          
HETATM 1453  H   HOH A 485      19.084   3.848   7.703                          
HETATM 1454  H   HOH A 485      20.336   4.842   7.369                          
HETATM 1455  O   HOH A 485      19.860   4.344   8.093                          
HETATM 1456  H   HOH A 486      16.852  16.665  72.541                          
HETATM 1457  H   HOH A 486      17.957  17.868  72.542                          
HETATM 1458  O   HOH A 486      17.703  16.993  72.952                          
HETATM 1459  H   HOH A 487      12.551  16.778  41.422                          
HETATM 1460  H   HOH A 487      12.040  18.227  41.974                          
HETATM 1461  O   HOH A 487      12.599  17.426  42.182                          
HETATM 1462  H   HOH A 488      48.796  11.133  50.743                          
HETATM 1463  H   HOH A 488      48.055  12.577  50.561                          
HETATM 1464  O   HOH A 488      48.927  12.125  50.746                          
HETATM 1465  H   HOH A 489      33.382  10.374  73.131                          
HETATM 1466  H   HOH A 489      34.707   9.842  73.923                          
HETATM 1467  O   HOH A 489      33.709   9.805  73.886                          
HETATM 1468  H   HOH A 490      12.164  42.280  30.208                          
HETATM 1469  H   HOH A 490      10.992  43.385  29.939                          
HETATM 1470  O   HOH A 490      11.210  42.409  29.940                          
HETATM 1471  H   HOH A 491      48.543  40.706  43.790                          
HETATM 1472  H   HOH A 491      49.459  42.053  43.890                          
HETATM 1473  O   HOH A 491      49.467  41.074  43.692                          
HETATM 1474  H   HOH A 492       0.100  17.623  22.438                          
HETATM 1475  H   HOH A 492       1.727  17.489  22.401                          
HETATM 1476  O   HOH A 492       0.865  17.024  22.201                          
HETATM 1477  H   HOH A 493      38.363  23.538  65.830                          
HETATM 1478  H   HOH A 493      36.874  24.011  65.353                          
HETATM 1479  O   HOH A 493      37.636  23.394  65.158                          
HETATM 1480  H   HOH A 494      35.404  33.917   7.145                          
HETATM 1481  H   HOH A 494      35.952  35.076   6.133                          
HETATM 1482  O   HOH A 494      36.206  34.446   6.866                          
HETATM 1483  H   HOH A 495      37.762  12.050  11.557                          
HETATM 1484  H   HOH A 495      36.207  11.659  11.865                          
HETATM 1485  O   HOH A 495      36.822  12.392  11.578                          
HETATM 1486  H   HOH A 496      42.168  38.660  66.309                          
HETATM 1487  H   HOH A 496      42.310  37.983  67.789                          
HETATM 1488  O   HOH A 496      41.668  38.360  67.122                          
HETATM 1489  H   HOH A 497      39.281  38.850  14.879                          
HETATM 1490  H   HOH A 497      39.905  37.671  13.937                          
HETATM 1491  O   HOH A 497      39.095  37.970  14.440                          
HETATM 1492  H   HOH A 498      41.485   5.053   2.686                          
HETATM 1493  H   HOH A 498      41.099   3.482   2.461                          
HETATM 1494  O   HOH A 498      41.128   4.228   3.125                          
HETATM 1495  H   HOH A 499      24.425   4.205   0.301                          
HETATM 1496  H   HOH A 499      24.235   3.277   1.631                          
HETATM 1497  O   HOH A 499      24.027   3.360   0.657                          
HETATM 1498  H   HOH A 500       2.480  20.420  42.248                          
HETATM 1499  H   HOH A 500       3.371  21.710  41.792                          
HETATM 1500  O   HOH A 500       3.388  20.725  41.959                          
HETATM 1501  H   HOH A 501       3.604   7.835  47.669                          
HETATM 1502  H   HOH A 501       5.001   8.252  48.405                          
HETATM 1503  O   HOH A 501       4.536   7.540  47.880                          
HETATM 1504  H   HOH A 502      31.636  18.845  31.597                          
HETATM 1505  H   HOH A 502      30.060  19.268  31.540                          
HETATM 1506  O   HOH A 502      30.730  18.577  31.271                          
HETATM 1507  H   HOH A 503      26.904   7.024  57.624                          
HETATM 1508  H   HOH A 503      26.784   7.702  56.143                          
HETATM 1509  O   HOH A 503      26.946   6.850  56.639                          
HETATM 1510  H   HOH A 504       6.235  15.082  59.917                          
HETATM 1511  H   HOH A 504       7.434  15.185  61.021                          
HETATM 1512  O   HOH A 504       7.224  15.033  60.055                          
HETATM 1513  H   HOH A 505      11.453  44.070   1.666                          
HETATM 1514  H   HOH A 505      13.043  43.743   1.488                          
HETATM 1515  O   HOH A 505      12.368  44.239   2.033                          
HETATM 1516  H   HOH A 506       6.582  47.132  16.626                          
HETATM 1517  H   HOH A 506       5.115  47.792  16.908                          
HETATM 1518  O   HOH A 506       5.596  46.966  16.615                          
HETATM 1519  H   HOH A 507      42.383  42.065   4.271                          
HETATM 1520  H   HOH A 507      42.523  40.468   4.583                          
HETATM 1521  O   HOH A 507      42.869  41.225   4.029                          
HETATM 1522  H   HOH A 508      13.868  40.229  64.440                          
HETATM 1523  H   HOH A 508      14.522  39.572  63.096                          
HETATM 1524  O   HOH A 508      14.349  39.434  64.070                          
HETATM 1525  H   HOH A 509      38.893  10.520  38.188                          
HETATM 1526  H   HOH A 509      40.316   9.719  38.207                          
HETATM 1527  O   HOH A 509      39.327   9.624  38.098                          
HETATM 1528  H   HOH A 510       5.644  37.232  54.400                          
HETATM 1529  H   HOH A 510       4.582  36.496  55.398                          
HETATM 1530  O   HOH A 510       5.154  37.305  55.269                          
HETATM 1531  H   HOH A 511      10.518  26.553  54.622                          
HETATM 1532  H   HOH A 511      11.165  28.007  54.257                          
HETATM 1533  O   HOH A 511      10.804  27.436  54.994                          
HETATM 1534  H   HOH A 512      30.252  13.961  10.981                          
HETATM 1535  H   HOH A 512      29.870  12.553  10.247                          
HETATM 1536  O   HOH A 512      29.500  13.366  10.694                          
HETATM 1537  H   HOH A 513      13.021  44.906  31.355                          
HETATM 1538  H   HOH A 513      13.064  45.134  29.738                          
HETATM 1539  O   HOH A 513      13.201  44.471  30.472                          
HETATM 1540  H   HOH A 514       4.959   7.139  33.723                          
HETATM 1541  H   HOH A 514       5.160   8.735  33.441                          
HETATM 1542  O   HOH A 514       5.394   7.978  34.050                          
HETATM 1543  H   HOH A 515      26.292  13.519  10.884                          
HETATM 1544  H   HOH A 515      26.138  14.164   9.392                          
HETATM 1545  O   HOH A 515      26.666  14.186  10.240                          
HETATM 1546  H   HOH A 516      46.944  48.895  74.026                          
HETATM 1547  H   HOH A 516      47.388  47.892  72.817                          
HETATM 1548  O   HOH A 516      47.599  48.749  73.284                          
HETATM 1549  H   HOH A 517      30.262  24.638  74.687                          
HETATM 1550  H   HOH A 517      30.318  23.457  73.561                          
HETATM 1551  O   HOH A 517      29.764  24.198  73.939                          
HETATM 1552  H   HOH A 518      32.514  12.361  63.254                          
HETATM 1553  H   HOH A 518      32.402  12.196  64.874                          
HETATM 1554  O   HOH A 518      32.075  12.710  64.082                          
HETATM 1555  H   HOH A 519      46.468  31.603  55.123                          
HETATM 1556  H   HOH A 519      46.026  32.605  56.335                          
HETATM 1557  O   HOH A 519      46.691  31.917  56.046                          
HETATM 1558  H   HOH A 520      10.542  36.422   1.683                          
HETATM 1559  H   HOH A 520       9.943  36.882   0.235                          
HETATM 1560  O   HOH A 520      10.045  37.140   1.196                          
HETATM 1561  H   HOH A 521      47.131  21.210  69.295                          
HETATM 1562  H   HOH A 521      45.576  21.466  69.721                          
HETATM 1563  O   HOH A 521      46.515  21.790  69.828                          
HETATM 1564  H   HOH A 522      18.985  49.837  23.158                          
HETATM 1565  H   HOH A 522      20.020  48.573  23.169                          
HETATM 1566  O   HOH A 522      19.949  49.570  23.136                          
HETATM 1567  H   HOH A 523       9.479  39.286  34.232                          
HETATM 1568  H   HOH A 523       9.519  40.712  33.436                          
HETATM 1569  O   HOH A 523      10.059  39.921  33.721                          
HETATM 1570  H   HOH A 524      25.297  34.587  32.315                          
HETATM 1571  H   HOH A 524      25.976  35.957  31.741                          
HETATM 1572  O   HOH A 524      25.130  35.544  32.075                          
HETATM 1573  H   HOH A 525       3.818   8.170  36.387                          
HETATM 1574  H   HOH A 525       2.756   7.653  35.259                          
HETATM 1575  O   HOH A 525       3.664   8.045  35.407                          
HETATM 1576  H   HOH A 526      41.707  26.323  18.258                          
HETATM 1577  H   HOH A 526      40.887  26.182  16.853                          
HETATM 1578  O   HOH A 526      41.311  25.678  17.604                          
HETATM 1579  H   HOH A 527      47.233  40.873  55.862                          
HETATM 1580  H   HOH A 527      47.633  40.635  54.296                          
HETATM 1581  O   HOH A 527      47.980  40.892  55.197                          
HETATM 1582  H   HOH A 528      11.880  34.486  11.032                          
HETATM 1583  H   HOH A 528      11.126  33.041  11.143                          
HETATM 1584  O   HOH A 528      11.112  33.994  11.443                          
HETATM 1585  H   HOH A 529      42.430  39.271  52.098                          
HETATM 1586  H   HOH A 529      42.114  37.669  52.090                          
HETATM 1587  O   HOH A 529      41.706  38.581  52.094                          
HETATM 1588  H   HOH A 530      26.613  11.633  33.328                          
HETATM 1589  H   HOH A 530      27.583  12.383  32.250                          
HETATM 1590  O   HOH A 530      27.131  12.467  33.137                          
HETATM 1591  H   HOH A 531       7.807  13.411  42.570                          
HETATM 1592  H   HOH A 531       8.625  12.020  42.821                          
HETATM 1593  O   HOH A 531       7.736  12.414  42.590                          
HETATM 1594  H   HOH A 532      20.219  44.143   6.991                          
HETATM 1595  H   HOH A 532      18.830  44.539   6.229                          
HETATM 1596  O   HOH A 532      19.808  44.372   6.108                          
HETATM 1597  H   HOH A 533      14.551  19.963  68.614                          
HETATM 1598  H   HOH A 533      15.505  19.209  67.525                          
HETATM 1599  O   HOH A 533      14.598  19.222  67.944                          
HETATM 1600  H   HOH A 534      13.096   2.145  54.052                          
HETATM 1601  H   HOH A 534      12.008   3.279  54.494                          
HETATM 1602  O   HOH A 534      12.159   2.470  53.927                          
HETATM 1603  H   HOH A 535      10.777  40.152  16.998                          
HETATM 1604  H   HOH A 535       9.506  39.178  16.679                          
HETATM 1605  O   HOH A 535      10.341  39.280  17.219                          
HETATM 1606  H   HOH A 536      41.800  13.919  55.375                          
HETATM 1607  H   HOH A 536      43.349  14.098  54.891                          
HETATM 1608  O   HOH A 536      42.395  14.282  54.658                          
HETATM 1609  H   HOH A 537      47.712  20.440  30.931                          
HETATM 1610  H   HOH A 537      46.520  20.861  31.965                          
HETATM 1611  O   HOH A 537      47.061  21.158  31.178                          
HETATM 1612  H   HOH A 538      39.494  45.051  70.924                          
HETATM 1613  H   HOH A 538      38.882  45.704  69.559                          
HETATM 1614  O   HOH A 538      38.653  45.274  70.431                          
HETATM 1615  H   HOH A 539       8.575  35.326  56.043                          
HETATM 1616  H   HOH A 539       7.059  35.735  55.594                          
HETATM 1617  O   HOH A 539       7.795  35.918  56.245                          
HETATM 1618  H   HOH A 540      19.554  24.092  57.092                          
HETATM 1619  H   HOH A 540      20.972  23.281  57.088                          
HETATM 1620  O   HOH A 540      20.004  23.232  57.332                          
HETATM 1621  H   HOH A 541      13.101  25.923  46.701                          
HETATM 1622  H   HOH A 541      14.190  24.737  46.428                          
HETATM 1623  O   HOH A 541      13.263  25.055  46.232                          
HETATM 1624  H   HOH A 542      15.137  46.742  64.132                          
HETATM 1625  H   HOH A 542      14.917  45.915  65.523                          
HETATM 1626  O   HOH A 542      14.610  46.696  64.980                          
HETATM 1627  H   HOH A 543       3.390  24.576  73.330                          
HETATM 1628  H   HOH A 543       4.807  24.148  72.639                          
HETATM 1629  O   HOH A 543       3.895  24.521  72.469                          
HETATM 1630  H   HOH A 544      33.240  39.600  59.011                          
HETATM 1631  H   HOH A 544      31.724  39.572  58.405                          
HETATM 1632  O   HOH A 544      32.471  40.163  58.706                          
HETATM 1633  H   HOH A 545      22.894   7.943  21.538                          
HETATM 1634  H   HOH A 545      23.577   9.410  21.318                          
HETATM 1635  O   HOH A 545      22.823   8.918  21.750                          
HETATM 1636  H   HOH A 546      37.065  28.883  66.588                          
HETATM 1637  H   HOH A 546      38.384  28.473  67.460                          
HETATM 1638  O   HOH A 546      37.403  28.322  67.344                          
HETATM 1639  H   HOH A 547      48.088   7.675  63.004                          
HETATM 1640  H   HOH A 547      47.755   6.166  62.477                          
HETATM 1641  O   HOH A 547      47.965   6.722  63.281                          
HETATM 1642  H   HOH A 548      18.088  33.964  71.009                          
HETATM 1643  H   HOH A 548      19.636  33.776  71.493                          
HETATM 1644  O   HOH A 548      18.973  34.418  71.109                          
HETATM 1645  H   HOH A 549      47.076  22.297  16.450                          
HETATM 1646  H   HOH A 549      45.966  22.035  15.281                          
HETATM 1647  O   HOH A 549      46.831  21.721  15.670                          
HETATM 1648  H   HOH A 550      18.730  37.677   5.834                          
HETATM 1649  H   HOH A 550      17.419  38.611   6.112                          
HETATM 1650  O   HOH A 550      17.858  37.738   6.320                          
HETATM 1651  H   HOH A 551      11.089  42.206  49.213                          
HETATM 1652  H   HOH A 551      11.550  43.229  50.400                          
HETATM 1653  O   HOH A 551      11.279  42.289  50.191                          
HETATM 1654  H   HOH A 552      16.843  42.848  36.598                          
HETATM 1655  H   HOH A 552      17.490  44.081  37.452                          
HETATM 1656  O   HOH A 552      17.563  43.107  37.243                          
HETATM 1657  H   HOH A 553       3.227  36.263  75.880                          
HETATM 1658  H   HOH A 553       1.733  36.550  76.473                          
HETATM 1659  O   HOH A 553       2.268  35.981  75.849                          
HETATM 1660  H   HOH A 554      32.184  40.496  37.617                          
HETATM 1661  H   HOH A 554      30.926  39.928  38.490                          
HETATM 1662  O   HOH A 554      31.188  40.411  37.655                          
HETATM 1663  H   HOH A 555      42.384  31.650  74.210                          
HETATM 1664  H   HOH A 555      42.600  33.265  74.096                          
HETATM 1665  O   HOH A 555      41.921  32.535  74.173                          
HETATM 1666  H   HOH A 556       2.752  18.648  68.630                          
HETATM 1667  H   HOH A 556       2.150  18.348  70.119                          
HETATM 1668  O   HOH A 556       2.203  19.019  69.380                          
HETATM 1669  H   HOH A 557       5.324  22.431   5.570                          
HETATM 1670  H   HOH A 557       6.628  22.007   6.457                          
HETATM 1671  O   HOH A 557       6.091  22.776   6.111                          
HETATM 1672  H   HOH A 558      23.627  37.614  60.827                          
HETATM 1673  H   HOH A 558      22.509  38.101  59.741                          
HETATM 1674  O   HOH A 558      22.718  37.431  60.452                          
HETATM 1675  H   HOH A 559      35.467  30.190  59.727                          
HETATM 1676  H   HOH A 559      36.625  31.238  59.250                          
HETATM 1677  O   HOH A 559      35.646  31.041  59.232                          
HETATM 1678  H   HOH A 560      13.618  22.148  54.202                          
HETATM 1679  H   HOH A 560      13.825  23.274  55.368                          
HETATM 1680  O   HOH A 560      13.917  22.304  55.144                          
HETATM 1681  H   HOH A 561      19.160  34.921   9.417                          
HETATM 1682  H   HOH A 561      20.398  33.859   9.326                          
HETATM 1683  O   HOH A 561      20.073  34.760   9.041                          
HETATM 1684  H   HOH A 562      41.633  10.968  32.572                          
HETATM 1685  H   HOH A 562      42.952  11.836  32.157                          
HETATM 1686  O   HOH A 562      42.108  11.422  31.818                          
HETATM 1687  H   HOH A 563      26.508  38.852  54.457                          
HETATM 1688  H   HOH A 563      27.362  37.991  55.550                          
HETATM 1689  O   HOH A 563      26.446  38.192  55.206                          
HETATM 1690  H   HOH A 564      31.822  11.984  74.964                          
HETATM 1691  H   HOH A 564      30.601  12.976  75.403                          
HETATM 1692  O   HOH A 564      31.139  12.177  75.669                          
HETATM 1693  H   HOH A 565      24.950  32.582  24.639                          
HETATM 1694  H   HOH A 565      23.740  32.490  25.732                          
HETATM 1695  O   HOH A 565      24.672  32.199  25.521                          
HETATM 1696  H   HOH A 566      19.489  32.868  16.522                          
HETATM 1697  H   HOH A 566      19.030  34.334  15.968                          
HETATM 1698  O   HOH A 566      19.751  33.642  15.946                          
HETATM 1699  H   HOH A 567       4.564  35.485  12.379                          
HETATM 1700  H   HOH A 567       3.896  36.575  11.364                          
HETATM 1701  O   HOH A 567       3.718  35.771  11.929                          
HETATM 1702  H   HOH A 568      44.262  12.193  58.910                          
HETATM 1703  H   HOH A 568      45.637  11.323  59.046                          
HETATM 1704  O   HOH A 568      44.639  11.281  59.074                          
HETATM 1705  H   HOH A 569      34.758  47.871  49.198                          
HETATM 1706  H   HOH A 569      34.023  46.458  48.837                          
HETATM 1707  O   HOH A 569      34.504  47.248  48.458                          
HETATM 1708  H   HOH A 570      19.169   0.407  69.660                          
HETATM 1709  H   HOH A 570      19.746   0.397  68.133                          
HETATM 1710  O   HOH A 570      18.919   0.362  68.693                          
HETATM 1711  H   HOH A 571      16.678  41.517  12.884                          
HETATM 1712  H   HOH A 571      15.372  42.353  13.396                          
HETATM 1713  O   HOH A 571      15.954  42.151  12.610                          
HETATM 1714  H   HOH A 572      12.562  37.874  49.031                          
HETATM 1715  H   HOH A 572      13.024  36.609  48.108                          
HETATM 1716  O   HOH A 572      13.241  37.148  48.920                          
HETATM 1717  H   HOH A 573      12.471   4.728  75.739                          
HETATM 1718  H   HOH A 573      13.331   3.827  76.794                          
HETATM 1719  O   HOH A 573      13.340   4.650  76.228                          
HETATM 1720  H   HOH A 574      22.322  12.189   9.564                          
HETATM 1721  H   HOH A 574      21.555  13.467  10.230                          
HETATM 1722  O   HOH A 574      21.445  12.529   9.904                          
HETATM 1723  H   HOH A 575      45.666  40.249  24.280                          
HETATM 1724  H   HOH A 575      47.180  40.859  24.278                          
HETATM 1725  O   HOH A 575      46.208  41.090  24.279                          
HETATM 1726  H   HOH A 576       2.972  28.883   5.370                          
HETATM 1727  H   HOH A 576       2.427  27.343   5.369                          
HETATM 1728  O   HOH A 576       2.155  28.305   5.368                          
HETATM 1729  H   HOH A 577      36.677  15.068  51.823                          
HETATM 1730  H   HOH A 577      37.585  16.422  51.915                          
HETATM 1731  O   HOH A 577      36.671  16.063  51.727                          
HETATM 1732  H   HOH A 578      20.529   6.220  52.688                          
HETATM 1733  H   HOH A 578      21.138   7.545  53.422                          
HETATM 1734  O   HOH A 578      20.761   7.185  52.569                          
HETATM 1735  H   HOH A 579       5.637  11.062  34.716                          
HETATM 1736  H   HOH A 579       6.048  10.137  35.998                          
HETATM 1737  O   HOH A 579       5.726  10.124  35.052                          
HETATM 1738  H   HOH A 580      15.276   6.425  30.493                          
HETATM 1739  H   HOH A 580      16.864   6.322  30.128                          
HETATM 1740  O   HOH A 580      16.194   6.726  30.750                          
HETATM 1741  H   HOH A 581      16.299  27.729  38.320                          
HETATM 1742  H   HOH A 581      16.338  28.599  36.938                          
HETATM 1743  O   HOH A 581      16.146  27.700  37.332                          
HETATM 1744  H   HOH A 582      31.600  28.092  27.351                          
HETATM 1745  H   HOH A 582      32.526  28.098  26.006                          
HETATM 1746  O   HOH A 582      31.615  27.904  26.369                          
HETATM 1747  H   HOH A 583      23.794  24.167  10.804                          
HETATM 1748  H   HOH A 583      23.977  23.092   9.588                          
HETATM 1749  O   HOH A 583      23.344  23.446  10.276                          
HETATM 1750  H   HOH A 584      44.880   4.094  73.206                          
HETATM 1751  H   HOH A 584      44.163   3.096  74.281                          
HETATM 1752  O   HOH A 584      44.682   3.139  73.428                          
HETATM 1753  H   HOH A 585       3.845   6.411  60.285                          
HETATM 1754  H   HOH A 585       3.379   7.411  59.081                          
HETATM 1755  O   HOH A 585       3.248   7.176  60.044                          
HETATM 1756  H   HOH A 586      46.105  49.898  28.942                          
HETATM 1757  H   HOH A 586      47.692  49.900  29.326                          
HETATM 1758  O   HOH A 586      47.028  49.711  28.604                          
HETATM 1759  H   HOH A 587       0.906  37.820  27.141                          
HETATM 1760  H   HOH A 587       2.207  38.600  26.535                          
HETATM 1761  O   HOH A 587       1.254  38.351  26.368                          
HETATM 1762  H   HOH A 588      40.871  27.474  28.031                          
HETATM 1763  H   HOH A 588      39.734  28.244  28.915                          
HETATM 1764  O   HOH A 588      40.559  28.364  28.364                          
HETATM 1765  H   HOH A 589      12.635   3.872   5.830                          
HETATM 1766  H   HOH A 589      11.099   4.338   5.529                          
HETATM 1767  O   HOH A 589      11.671   3.624   5.931                          
HETATM 1768  H   HOH A 590      33.175  34.799  48.165                          
HETATM 1769  H   HOH A 590      32.544  35.254  49.600                          
HETATM 1770  O   HOH A 590      32.373  35.187  48.618                          
HETATM 1771  H   HOH A 591      28.979  23.599  68.251                          
HETATM 1772  H   HOH A 591      29.240  25.100  67.665                          
HETATM 1773  O   HOH A 591      29.149  24.553  68.496                          
HETATM 1774  H   HOH A 592      31.540  30.941  46.059                          
HETATM 1775  H   HOH A 592      30.205  30.097  46.474                          
HETATM 1776  O   HOH A 592      30.697  30.958  46.598                          
HETATM 1777  H   HOH A 593       1.945  40.635  74.164                          
HETATM 1778  H   HOH A 593       1.799  42.219  74.534                          
HETATM 1779  O   HOH A 593       1.301  41.394  74.269                          
HETATM 1780  H   HOH A 594      40.782   7.015  75.840                          
HETATM 1781  H   HOH A 594      41.036   5.403  75.779                          
HETATM 1782  O   HOH A 594      40.623   6.145  76.307                          
HETATM 1783  H   HOH A 595      26.633  25.990  19.046                          
HETATM 1784  H   HOH A 595      27.498  24.756  18.416                          
HETATM 1785  O   HOH A 595      27.523  25.721  18.677                          
HETATM 1786  H   HOH A 596      22.031  20.998   4.771                          
HETATM 1787  H   HOH A 596      22.785  22.307   5.392                          
HETATM 1788  O   HOH A 596      22.883  21.522   4.782                          
HETATM 1789  H   HOH A 597      12.845  48.734  72.577                          
HETATM 1790  H   HOH A 597      14.092  49.588  71.958                          
HETATM 1791  O   HOH A 597      13.842  48.795  72.513                          
HETATM 1792  H   HOH A 598      48.103  28.798  17.395                          
HETATM 1793  H   HOH A 598      49.728  28.949  17.348                          
HETATM 1794  O   HOH A 598      48.972  28.352  17.610                          
HETATM 1795  H   HOH A 599       7.191  41.248  40.428                          
HETATM 1796  H   HOH A 599       6.237  40.854  41.693                          
HETATM 1797  O   HOH A 599       7.182  40.928  41.376                          
HETATM 1798  H   HOH A 600      25.779  21.675  45.032                          
HETATM 1799  H   HOH A 600      27.164  20.826  44.864                          
HETATM 1800  O   HOH A 600      26.774  21.705  45.136                          
HETATM 1801  H   HOH A 601       0.303  15.786  69.430                          
HETATM 1802  H   HOH A 601       1.092  14.489  70.032                          
HETATM 1803  O   HOH A 601       0.272  15.055  70.112                          
HETATM 1804  H   HOH A 602      36.861  18.324  28.278                          
HETATM 1805  H   HOH A 602      37.123  19.840  27.729                          
HETATM 1806  O   HOH A 602      37.358  18.876  27.609                          
HETATM 1807  H   HOH A 603      19.068  25.938   7.924                          
HETATM 1808  H   HOH A 603      20.414  26.501   7.190                          
HETATM 1809  O   HOH A 603      19.599  25.934   7.077                          
HETATM 1810  H   HOH A 604      37.730  29.785  26.603                          
HETATM 1811  H   HOH A 604      39.026  28.794  26.544                          
HETATM 1812  O   HOH A 604      38.031  28.832  26.624                          
HETATM 1813  H   HOH A 605       9.677   4.009  14.151                          
HETATM 1814  H   HOH A 605       8.362   3.187  13.639                          
HETATM 1815  O   HOH A 605       9.156   3.161  14.246                          
HETATM 1816  H   HOH A 606      33.467  23.881  43.331                          
HETATM 1817  H   HOH A 606      33.564  25.506  43.198                          
HETATM 1818  O   HOH A 606      33.183  24.675  42.793                          
HETATM 1819  H   HOH A 607      42.866  42.679  25.095                          
HETATM 1820  H   HOH A 607      44.146  41.671  24.995                          
HETATM 1821  O   HOH A 607      43.257  41.821  25.427                          
HETATM 1822  H   HOH A 608      27.558  43.787  16.147                          
HETATM 1823  H   HOH A 608      26.931  42.396  15.565                          
HETATM 1824  O   HOH A 608      27.026  43.378  15.405                          
HETATM 1825  H   HOH A 609      31.107   3.249  50.362                          
HETATM 1826  H   HOH A 609      29.801   3.801  51.171                          
HETATM 1827  O   HOH A 609      30.722   3.425  51.268                          
HETATM 1828  H   HOH A 610      13.048  34.664  19.676                          
HETATM 1829  H   HOH A 610      12.159  34.618  18.306                          
HETATM 1830  O   HOH A 610      12.429  34.106  19.122                          
HETATM 1831  H   HOH A 611      14.235  34.950  71.861                          
HETATM 1832  H   HOH A 611      14.158  33.391  71.381                          
HETATM 1833  O   HOH A 611      13.692  34.111  71.895                          
HETATM 1834  H   HOH A 612      36.997  43.158  72.892                          
HETATM 1835  H   HOH A 612      37.838  44.421  72.288                          
HETATM 1836  O   HOH A 612      37.686  43.435  72.222                          
HETATM 1837  H   HOH A 613      10.627  10.597  22.409                          
HETATM 1838  H   HOH A 613      10.004   9.312  23.201                          
HETATM 1839  O   HOH A 613      10.826   9.861  23.057                          
HETATM 1840  H   HOH A 614       0.814  36.302  65.242                          
HETATM 1841  H   HOH A 614       0.092  37.544  66.019                          
HETATM 1842  O   HOH A 614       0.143  36.549  65.942                          
HETATM 1843  H   HOH A 615      35.830  30.915  70.492                          
HETATM 1844  H   HOH A 615      37.337  31.470  70.200                          
HETATM 1845  O   HOH A 615      36.408  31.405  69.839                          
HETATM 1846  H   HOH A 616      38.080  21.883  43.967                          
HETATM 1847  H   HOH A 616      39.002  20.732  44.668                          
HETATM 1848  O   HOH A 616      38.066  21.020  44.472                          
HETATM 1849  H   HOH A 617      15.034  22.121  72.660                          
HETATM 1850  H   HOH A 617      16.355  21.282  72.192                          
HETATM 1851  O   HOH A 617      15.557  21.279  72.794                          
HETATM 1852  H   HOH A 618      45.593  47.130   2.504                          
HETATM 1853  H   HOH A 618      45.580  48.421   3.504                          
HETATM 1854  O   HOH A 618      45.582  48.129   2.548                          
HETATM 1855  H   HOH A 619      13.749  19.660  12.142                          
HETATM 1856  H   HOH A 619      12.123  19.766  12.250                          
HETATM 1857  O   HOH A 619      12.891  19.149  12.083                          
HETATM 1858  H   HOH A 620       4.568  22.586  65.016                          
HETATM 1859  H   HOH A 620       5.355  23.759  64.197                          
HETATM 1860  O   HOH A 620       4.981  23.495  65.084                          
HETATM 1861  H   HOH A 621      30.162  25.728  12.000                          
HETATM 1862  H   HOH A 621      29.347  26.993  11.365                          
HETATM 1863  O   HOH A 621      29.650  26.054  11.205                          
HETATM 1864  H   HOH A 622      40.416   6.936  61.721                          
HETATM 1865  H   HOH A 622      41.229   5.696  61.038                          
HETATM 1866  O   HOH A 622      41.229   6.358  61.786                          
HETATM 1867  H   HOH A 623      32.320   0.421  14.530                          
HETATM 1868  H   HOH A 623      31.211   1.611  14.388                          
HETATM 1869  O   HOH A 623      31.578   0.783  13.965                          
HETATM 1870  H   HOH A 624      45.968  45.068  43.558                          
HETATM 1871  H   HOH A 624      46.629  43.735  44.232                          
HETATM 1872  O   HOH A 624      45.986  44.488  44.373                          
HETATM 1873  H   HOH A 625      24.425  30.380  43.705                          
HETATM 1874  H   HOH A 625      26.034  30.286  43.444                          
HETATM 1875  O   HOH A 625      25.314  30.222  44.135                          
HETATM 1876  H   HOH A 626      10.384  24.725  10.657                          
HETATM 1877  H   HOH A 626       8.872  25.296  10.422                          
HETATM 1878  O   HOH A 626       9.837  25.547  10.497                          
HETATM 1879  H   HOH A 627      10.522  33.318  58.807                          
HETATM 1880  H   HOH A 627       9.694  34.713  58.614                          
HETATM 1881  O   HOH A 627      10.504  34.295  59.024                          
HETATM 1882  H   HOH A 628      34.489  26.126  31.669                          
HETATM 1883  H   HOH A 628      33.232  25.099  31.852                          
HETATM 1884  O   HOH A 628      34.222  25.202  31.946                          
HETATM 1885  H   HOH A 629      31.000   8.094  46.603                          
HETATM 1886  H   HOH A 629      30.683   8.191  48.202                          
HETATM 1887  O   HOH A 629      30.349   7.852  47.323                          
HETATM 1888  H   HOH A 630      17.466  38.991  16.909                          
HETATM 1889  H   HOH A 630      18.500  38.516  18.081                          
HETATM 1890  O   HOH A 630      17.835  38.203  17.403                          
HETATM 1891  H   HOH A 631      36.596   7.621  27.263                          
HETATM 1892  H   HOH A 631      36.636   6.030  26.897                          
HETATM 1893  O   HOH A 631      37.141   6.891  26.849                          
HETATM 1894  H   HOH A 632      19.659  47.103  58.334                          
HETATM 1895  H   HOH A 632      19.024  48.568  57.994                          
HETATM 1896  O   HOH A 632      19.854  48.082  58.266                          
HETATM 1897  H   HOH A 633      44.825  45.133  48.341                          
HETATM 1898  H   HOH A 633      43.437  45.979  48.501                          
HETATM 1899  O   HOH A 633      44.278  45.883  47.969                          
HETATM 1900  H   HOH A 634      42.712  18.658  43.903                          
HETATM 1901  H   HOH A 634      41.841  19.438  45.043                          
HETATM 1902  O   HOH A 634      42.566  19.535  44.363                          
HETATM 1903  H   HOH A 635      11.628   1.192   9.144                          
HETATM 1904  H   HOH A 635      11.968   2.672   9.745                          
HETATM 1905  O   HOH A 635      11.306   1.924   9.746                          
HETATM 1906  H   HOH A 636      38.730   6.431   0.449                          
HETATM 1907  H   HOH A 636      40.046   5.529   0.100                          
HETATM 1908  O   HOH A 636      39.727   6.436   0.374                          
HETATM 1909  H   HOH A 637       0.678  41.512  55.263                          
HETATM 1910  H   HOH A 637       0.565  39.997  54.665                          
HETATM 1911  O   HOH A 637       0.863  40.931  54.471                          
HETATM 1912  H   HOH A 638      36.828  30.180  18.985                          
HETATM 1913  H   HOH A 638      37.039  31.169  20.267                          
HETATM 1914  O   HOH A 638      36.511  30.400  19.908                          
HETATM 1915  H   HOH A 639      14.266  43.531  34.838                          
HETATM 1916  H   HOH A 639      15.893  43.625  34.734                          
HETATM 1917  O   HOH A 639      15.109  43.006  34.714                          
HETATM 1918  H   HOH A 640      36.158   3.394  39.163                          
HETATM 1919  H   HOH A 640      36.941   4.557  40.000                          
HETATM 1920  O   HOH A 640      36.962   3.988  39.179                          
HETATM 1921  H   HOH A 641      31.790  44.307  27.898                          
HETATM 1922  H   HOH A 641      32.701  43.001  27.536                          
HETATM 1923  O   HOH A 641      32.724  43.968  27.789                          
HETATM 1924  H   HOH A 642      26.839  27.514  25.781                          
HETATM 1925  H   HOH A 642      28.247  28.339  25.725                          
HETATM 1926  O   HOH A 642      27.833  27.430  25.703                          
HETATM 1927  H   HOH A 643      44.538  14.010  33.693                          
HETATM 1928  H   HOH A 643      43.967  15.455  34.194                          
HETATM 1929  O   HOH A 643      44.791  14.938  33.967                          
HETATM 1930  H   HOH A 644      43.519  28.820  46.250                          
HETATM 1931  H   HOH A 644      44.097  30.181  46.944                          
HETATM 1932  O   HOH A 644      43.273  29.649  46.753                          
HETATM 1933  H   HOH A 645       0.260   7.064  25.915                          
HETATM 1934  H   HOH A 645       1.814   7.216  26.391                          
HETATM 1935  O   HOH A 645       1.053   6.578  26.282                          
HETATM 1936  H   HOH A 646       1.108  15.096  56.860                          
HETATM 1937  H   HOH A 646       1.958  15.481  55.519                          
HETATM 1938  O   HOH A 646       1.240  14.892  55.890                          
HETATM 1939  H   HOH A 647      32.299  40.272  49.641                          
HETATM 1940  H   HOH A 647      31.069  39.797  50.604                          
HETATM 1941  O   HOH A 647      31.324  40.383  49.835                          
HETATM 1942  H   HOH A 648      10.112   9.388  16.136                          
HETATM 1943  H   HOH A 648       9.333   9.547  17.562                          
HETATM 1944  O   HOH A 648      10.196   9.701  17.082                          
HETATM 1945  H   HOH A 649      27.572  19.574  53.307                          
HETATM 1946  H   HOH A 649      27.563  18.331  52.248                          
HETATM 1947  O   HOH A 649      28.138  18.894  52.842                          
HETATM 1948  H   HOH A 650       7.822  18.271  14.628                          
HETATM 1949  H   HOH A 650       9.342  17.788  14.981                          
HETATM 1950  O   HOH A 650       8.531  17.594  14.430                          
HETATM 1951  H   HOH A 651      39.991  20.634  40.674                          
HETATM 1952  H   HOH A 651      41.620  20.746  40.659                          
HETATM 1953  O   HOH A 651      40.845  20.114  40.678                          
HETATM 1954  H   HOH A 652      47.661   0.997  11.183                          
HETATM 1955  H   HOH A 652      48.478   0.319  12.424                          
HETATM 1956  O   HOH A 652      48.418   0.392  11.429                          
HETATM 1957  H   HOH A 653      30.205  31.006  21.853                          
HETATM 1958  H   HOH A 653      30.118  32.374  22.741                          
HETATM 1959  O   HOH A 653      29.970  31.385  22.748                          
HETATM 1960  H   HOH A 654      40.784  10.416  21.387                          
HETATM 1961  H   HOH A 654      41.310  11.742  20.592                          
HETATM 1962  O   HOH A 654      41.115  10.766  20.510                          
HETATM 1963  H   HOH A 655      20.098   9.817  42.536                          
HETATM 1964  H   HOH A 655      18.631   9.134  42.313                          
HETATM 1965  O   HOH A 655      19.150   9.987  42.265                          
HETATM 1966  H   HOH A 656      47.034  26.535  51.275                          
HETATM 1967  H   HOH A 656      48.267  27.087  50.357                          
HETATM 1968  O   HOH A 656      47.762  26.273  50.641                          
HETATM 1969  H   HOH A 657      44.189  16.732  15.590                          
HETATM 1970  H   HOH A 657      42.673  16.189  15.863                          
HETATM 1971  O   HOH A 657      43.637  15.929  15.817                          
HETATM 1972  H   HOH A 658      12.973  19.214   7.384                          
HETATM 1973  H   HOH A 658      13.684  19.762   8.748                          
HETATM 1974  O   HOH A 658      13.523  19.950   7.780                          
HETATM 1975  H   HOH A 659      19.672  26.028   4.880                          
HETATM 1976  H   HOH A 659      20.431  24.614   5.183                          
HETATM 1977  O   HOH A 659      20.374  25.392   4.558                          
HETATM 1978  H   HOH A 660       3.637  39.686  25.264                          
HETATM 1979  H   HOH A 660       4.279  40.766  26.307                          
HETATM 1980  O   HOH A 660       4.377  39.852  25.917                          
HETATM 1981  H   HOH A 661       7.966   2.982  69.883                          
HETATM 1982  H   HOH A 661       7.111   1.596  70.012                          
HETATM 1983  O   HOH A 661       7.089   2.542  69.689                          
HETATM 1984  H   HOH A 662      35.934  29.441  29.980                          
HETATM 1985  H   HOH A 662      34.303  29.356  29.937                          
HETATM 1986  O   HOH A 662      35.108  29.306  30.528                          
HETATM 1987  H   HOH A 663      46.183  25.403  52.958                          
HETATM 1988  H   HOH A 663      45.376  24.778  51.683                          
HETATM 1989  O   HOH A 663      45.295  25.077  52.634                          
HETATM 1990  H   HOH A 664      30.073   6.195  26.880                          
HETATM 1991  H   HOH A 664      28.881   5.080  26.940                          
HETATM 1992  O   HOH A 664      29.778   5.295  26.556                          
HETATM 1993  H   HOH A 665      40.215  39.307  61.226                          
HETATM 1994  H   HOH A 665      39.729  37.928  61.952                          
HETATM 1995  O   HOH A 665      40.505  38.537  61.794                          
HETATM 1996  H   HOH A 666      21.565  48.968   3.420                          
HETATM 1997  H   HOH A 666      21.902  49.889   4.726                          
HETATM 1998  O   HOH A 666      21.736  49.900   3.740                          
HETATM 1999  H   HOH A 667      28.366   2.482  24.519                          
HETATM 2000  H   HOH A 667      29.314   2.665  23.202                          
HETATM 2001  O   HOH A 667      29.022   2.029  23.916                          
HETATM 2002  H   HOH A 668       8.483  26.225  24.771                          
HETATM 2003  H   HOH A 668       8.110  25.008  23.747                          
HETATM 2004  O   HOH A 668       8.084  25.310  24.700                          
HETATM 2005  H   HOH A 669       1.971  34.346  24.273                          
HETATM 2006  H   HOH A 669       3.589  34.328  24.057                          
HETATM 2007  O   HOH A 669       2.853  34.188  24.718                          
HETATM 2008  H   HOH A 670      44.104  48.692  75.764                          
HETATM 2009  H   HOH A 670      43.997  47.315  76.635                          
HETATM 2010  O   HOH A 670      44.213  48.290  76.673                          
HETATM 2011  H   HOH A 671      20.440   8.255  74.604                          
HETATM 2012  H   HOH A 671      19.245   9.101  75.328                          
HETATM 2013  O   HOH A 671      20.066   8.552  75.483                          
HETATM 2014  H   HOH A 672      28.392  10.587  71.330                          
HETATM 2015  H   HOH A 672      28.997   9.183  71.904                          
HETATM 2016  O   HOH A 672      28.348   9.590  71.262                          
HETATM 2017  H   HOH A 673      48.679  28.031  31.020                          
HETATM 2018  H   HOH A 673      49.170  27.623  32.524                          
HETATM 2019  O   HOH A 673      48.765  27.281  31.676                          
HETATM 2020  H   HOH A 674      29.980  39.137  45.706                          
HETATM 2021  H   HOH A 674      30.820  37.813  45.251                          
HETATM 2022  O   HOH A 674      30.885  38.713  45.680                          
HETATM 2023  H   HOH A 675      40.924  20.094   7.555                          
HETATM 2024  H   HOH A 675      40.195  18.729   8.076                          
HETATM 2025  O   HOH A 675      40.043  19.644   7.702                          
HETATM 2026  H   HOH A 676      13.945  17.144   6.677                          
HETATM 2027  H   HOH A 676      12.785  17.608   5.625                          
HETATM 2028  O   HOH A 676      13.677  17.167   5.713                          
HETATM 2029  H   HOH A 677      20.986  19.202  42.064                          
HETATM 2030  H   HOH A 677      21.538  20.736  42.153                          
HETATM 2031  O   HOH A 677      21.805  19.775  42.100                          
HETATM 2032  H   HOH A 678       6.794  27.432  17.537                          
HETATM 2033  H   HOH A 678       5.697  28.055  16.501                          
HETATM 2034  O   HOH A 678       6.591  27.615  16.575                          
HETATM 2035  H   HOH A 679      37.544  10.227  43.442                          
HETATM 2036  H   HOH A 679      38.612  11.394  43.848                          
HETATM 2037  O   HOH A 679      38.493  10.532  43.356                          
HETATM 2038  H   HOH A 680      32.595  47.020  29.450                          
HETATM 2039  H   HOH A 680      31.060  47.473  29.774                          
HETATM 2040  O   HOH A 680      31.831  46.920  30.088                          
HETATM 2041  H   HOH A 681      17.608  20.896  39.713                          
HETATM 2042  H   HOH A 681      18.165  21.758  40.983                          
HETATM 2043  O   HOH A 681      17.436  21.685  40.303                          
HETATM 2044  H   HOH A 682      11.503  25.599  17.755                          
HETATM 2045  H   HOH A 682      11.643  26.103  19.302                          
HETATM 2046  O   HOH A 682      11.009  25.760  18.609                          
HETATM 2047  H   HOH A 683      30.595  42.926  76.801                          
HETATM 2048  H   HOH A 683      29.007  43.285  76.674                          
HETATM 2049  O   HOH A 683      29.671  42.544  76.760                          
HETATM 2050  H   HOH A 684      43.567  43.434  14.204                          
HETATM 2051  H   HOH A 684      44.870  44.089  14.937                          
HETATM 2052  O   HOH A 684      43.874  44.122  14.861                          
HETATM 2053  H   HOH A 685      13.340  26.551  30.104                          
HETATM 2054  H   HOH A 685      13.732  24.973  29.952                          
HETATM 2055  O   HOH A 685      13.246  25.643  30.512                          
HETATM 2056  H   HOH A 686      26.800   7.110  65.242                          
HETATM 2057  H   HOH A 686      27.391   7.539  66.703                          
HETATM 2058  O   HOH A 686      26.630   7.098  66.228                          
HETATM 2059  H   HOH A 687       8.981   3.089  22.350                          
HETATM 2060  H   HOH A 687       9.029   1.517  22.789                          
HETATM 2061  O   HOH A 687       9.156   2.457  23.105                          
HETATM 2062  H   HOH A 688       5.815  38.646  41.033                          
HETATM 2063  H   HOH A 688       7.055  37.720  41.554                          
HETATM 2064  O   HOH A 688       6.134  37.708  41.166                          
HETATM 2065  H   HOH A 689       7.716   0.104  48.013                          
HETATM 2066  H   HOH A 689       8.371   0.356  46.538                          
HETATM 2067  O   HOH A 689       7.573   0.523  47.116                          
HETATM 2068  H   HOH A 690      29.761  20.393   3.368                          
HETATM 2069  H   HOH A 690      30.653  19.028   3.455                          
HETATM 2070  O   HOH A 690      29.756  19.430   3.636                          
HETATM 2071  H   HOH A 691       7.611  14.240  36.627                          
HETATM 2072  H   HOH A 691       7.000  12.725  36.636                          
HETATM 2073  O   HOH A 691       7.840  13.266  36.642                          
HETATM 2074  H   HOH A 692       5.638   6.342  73.956                          
HETATM 2075  H   HOH A 692       5.556   6.946  72.441                          
HETATM 2076  O   HOH A 692       5.229   6.224  73.051                          
HETATM 2077  H   HOH A 693      45.051  12.059  17.127                          
HETATM 2078  H   HOH A 693      45.868  12.348  18.511                          
HETATM 2079  O   HOH A 693      45.919  11.926  17.606                          
HETATM 2080  H   HOH A 694      39.869  48.259  50.738                          
HETATM 2081  H   HOH A 694      41.466  47.981  50.542                          
HETATM 2082  O   HOH A 694      40.755  48.683  50.549                          
HETATM 2083  H   HOH A 695      33.754  26.431  34.312                          
HETATM 2084  H   HOH A 695      34.245  27.986  34.234                          
HETATM 2085  O   HOH A 695      33.493  27.357  34.040                          
HETATM 2086  H   HOH A 696      27.872  27.917  59.746                          
HETATM 2087  H   HOH A 696      28.279  29.413  60.260                          
HETATM 2088  O   HOH A 696      27.540  28.849  59.892                          
HETATM 2089  H   HOH A 697      35.070  22.335  42.237                          
HETATM 2090  H   HOH A 697      34.024  21.081  42.212                          
HETATM 2091  O   HOH A 697      34.104  22.077  42.246                          
HETATM 2092  H   HOH A 698       4.146  31.568  24.502                          
HETATM 2093  H   HOH A 698       2.848  30.889  23.780                          
HETATM 2094  O   HOH A 698       3.844  30.968  23.762                          
HETATM 2095  H   HOH A 699      10.534  36.888  29.883                          
HETATM 2096  H   HOH A 699      10.737  38.448  30.322                          
HETATM 2097  O   HOH A 699      10.078  37.771  29.997                          
HETATM 2098  H   HOH A 700      22.069  29.567   8.624                          
HETATM 2099  H   HOH A 700      23.259  28.985   9.579                          
HETATM 2100  O   HOH A 700      22.818  28.907   8.685                          
HETATM 2101  H   HOH A 701      38.021  22.385  69.577                          
HETATM 2102  H   HOH A 701      39.633  22.173  69.429                          
HETATM 2103  O   HOH A 701      38.909  22.845  69.581                          
HETATM 2104  H   HOH A 702      31.939  24.371  17.275                          
HETATM 2105  H   HOH A 702      30.383  23.881  17.356                          
HETATM 2106  O   HOH A 702      31.280  23.688  16.958                          
HETATM 2107  H   HOH A 703       0.100  19.882  24.263                          
HETATM 2108  H   HOH A 703       1.035  21.102  24.812                          
HETATM 2109  O   HOH A 703       0.222  20.551  24.996                          
HETATM 2110  H   HOH A 704      47.740   5.778  27.265                          
HETATM 2111  H   HOH A 704      48.809   5.551  26.052                          
HETATM 2112  O   HOH A 704      48.459   6.208  26.719                          
HETATM 2113  H   HOH A 705       5.865  49.390  49.188                          
HETATM 2114  H   HOH A 705       4.259  49.325  48.903                          
HETATM 2115  O   HOH A 705       5.075  49.900  48.849                          
HETATM 2116  H   HOH A 706      37.114  44.855  28.833                          
HETATM 2117  H   HOH A 706      38.429  45.508  28.119                          
HETATM 2118  O   HOH A 706      37.489  45.204  27.974                          
HETATM 2119  H   HOH A 707      35.095  22.624  12.352                          
HETATM 2120  H   HOH A 707      35.615  24.167  12.235                          
HETATM 2121  O   HOH A 707      34.956  23.500  11.890                          
HETATM 2122  H   HOH A 708      36.883   0.719   2.460                          
HETATM 2123  H   HOH A 708      37.905   1.894   2.950                          
HETATM 2124  O   HOH A 708      37.713   1.227   2.231                          
HETATM 2125  H   HOH A 709       0.098   9.717  27.048                          
HETATM 2126  H   HOH A 709       1.684   9.342  26.937                          
HETATM 2127  O   HOH A 709       0.778   9.179  26.549                          
HETATM 2128  H   HOH A 710      39.865  46.030  31.057                          
HETATM 2129  H   HOH A 710      38.406  46.592  30.586                          
HETATM 2130  O   HOH A 710      38.994  46.409  31.372                          
HETATM 2131  H   HOH A 711      41.346  26.321  32.439                          
HETATM 2132  H   HOH A 711      41.470  24.725  32.120                          
HETATM 2133  O   HOH A 711      41.844  25.629  31.916                          
HETATM 2134  H   HOH A 712      19.039   9.492  50.340                          
HETATM 2135  H   HOH A 712      18.256  10.831  49.828                          
HETATM 2136  O   HOH A 712      18.802  10.437  50.567                          
HETATM 2137  H   HOH A 713      38.569   9.284  66.524                          
HETATM 2138  H   HOH A 713      37.352   8.793  65.553                          
HETATM 2139  O   HOH A 713      37.728   9.566  66.063                          
HETATM 2140  H   HOH A 714      17.100  29.384  64.950                          
HETATM 2141  H   HOH A 714      15.556  28.948  64.642                          
HETATM 2142  O   HOH A 714      16.500  28.624  64.697                          
HETATM 2143  H   HOH A 715       0.101  37.963  59.448                          
HETATM 2144  H   HOH A 715       0.724  39.216  58.605                          
HETATM 2145  O   HOH A 715       0.100  38.436  58.566                          
HETATM 2146  H   HOH A 716      22.923  38.938  62.537                          
HETATM 2147  H   HOH A 716      21.579  38.062  62.230                          
HETATM 2148  O   HOH A 716      21.923  38.937  62.569                          
HETATM 2149  H   HOH A 717      47.926  42.954  33.942                          
HETATM 2150  H   HOH A 717      47.268  41.574  33.369                          
HETATM 2151  O   HOH A 717      47.075  42.441  33.826                          
HETATM 2152  H   HOH A 718      43.120  30.524  10.938                          
HETATM 2153  H   HOH A 718      41.792  30.928  11.799                          
HETATM 2154  O   HOH A 718      42.733  31.185  11.581                          
HETATM 2155  H   HOH A 719      13.272  28.043  64.173                          
HETATM 2156  H   HOH A 719      11.737  27.713  64.624                          
HETATM 2157  O   HOH A 719      12.307  28.230  63.986                          
HETATM 2158  H   HOH A 720      11.135  20.581  10.370                          
HETATM 2159  H   HOH A 720      11.419  20.762   8.773                          
HETATM 2160  O   HOH A 720      11.746  20.338   9.617                          
HETATM 2161  H   HOH A 721       3.125  40.456  53.858                          
HETATM 2162  H   HOH A 721       4.107  39.742  54.949                          
HETATM 2163  O   HOH A 721       3.580  40.565  54.743                          
HETATM 2164  H   HOH A 722      16.504  44.519  60.017                          
HETATM 2165  H   HOH A 722      15.293  44.003  59.051                          
HETATM 2166  O   HOH A 722      15.544  44.652  59.768                          
HETATM 2167  H   HOH A 723       6.305  13.002  60.988                          
HETATM 2168  H   HOH A 723       7.153  12.216  62.142                          
HETATM 2169  O   HOH A 723       6.858  13.113  61.814                          
HETATM 2170  H   HOH A 724      24.595  25.834  65.080                          
HETATM 2171  H   HOH A 724      24.371  25.282  66.600                          
HETATM 2172  O   HOH A 724      25.043  25.422  65.874                          
HETATM 2173  H   HOH A 725      21.335  34.024  50.422                          
HETATM 2174  H   HOH A 725      20.923  32.816  51.441                          
HETATM 2175  O   HOH A 725      21.599  33.527  51.249                          
HETATM 2176  H   HOH A 726      29.372   5.568  10.012                          
HETATM 2177  H   HOH A 726      29.120   7.113   9.545                          
HETATM 2178  O   HOH A 726      28.835   6.164   9.414                          
HETATM 2179  H   HOH A 727      26.122  41.987  52.370                          
HETATM 2180  H   HOH A 727      25.753  41.398  53.848                          
HETATM 2181  O   HOH A 727      25.390  41.862  53.040                          
HETATM 2182  H   HOH A 728      31.092  12.676  32.613                          
HETATM 2183  H   HOH A 728      29.808  13.633  32.931                          
HETATM 2184  O   HOH A 728      30.723  13.602  32.530                          
HETATM 2185  H   HOH A 729      21.031  46.638  27.601                          
HETATM 2186  H   HOH A 729      20.552  45.787  26.292                          
HETATM 2187  O   HOH A 729      21.339  46.180  26.766                          
HETATM 2188  H   HOH A 730      41.937  19.660  67.525                          
HETATM 2189  H   HOH A 730      43.533  19.367  67.704                          
HETATM 2190  O   HOH A 730      42.841  20.080  67.602                          
HETATM 2191  H   HOH A 731       3.705   4.508  39.255                          
HETATM 2192  H   HOH A 731       4.172   3.320  40.273                          
HETATM 2193  O   HOH A 731       3.786   4.240  40.215                          
HETATM 2194  H   HOH A 732      28.946   1.978  62.265                          
HETATM 2195  H   HOH A 732      27.919   0.713  62.159                          
HETATM 2196  O   HOH A 732      27.998   1.707  62.100                          
HETATM 2197  H   HOH A 733      28.279  29.936  13.360                          
HETATM 2198  H   HOH A 733      28.312  30.162  14.977                          
HETATM 2199  O   HOH A 733      27.732  29.927  14.198                          
HETATM 2200  H   HOH A 734      36.291   5.471  62.467                          
HETATM 2201  H   HOH A 734      36.633   4.225  63.466                          
HETATM 2202  O   HOH A 734      37.005   4.840  62.772                          
HETATM 2203  H   HOH A 735      42.201  28.421  37.750                          
HETATM 2204  H   HOH A 735      43.541  27.618  37.275                          
HETATM 2205  O   HOH A 735      42.639  27.524  37.695                          
HETATM 2206  H   HOH A 736      10.471  15.318  65.329                          
HETATM 2207  H   HOH A 736      11.000  14.477  66.625                          
HETATM 2208  O   HOH A 736      11.103  15.324  66.104                          
HETATM 2209  H   HOH A 737      18.334  31.584   0.176                          
HETATM 2210  H   HOH A 737      19.415  30.363   0.097                          
HETATM 2211  O   HOH A 737      18.515  30.635   0.436                          
HETATM 2212  H   HOH A 738      10.705  19.373  23.152                          
HETATM 2213  H   HOH A 738      12.088  18.596  22.764                          
HETATM 2214  O   HOH A 738      11.699  19.372  23.259                          
HETATM 2215  H   HOH A 739      15.563  23.338  34.970                          
HETATM 2216  H   HOH A 739      16.012  22.960  36.494                          
HETATM 2217  O   HOH A 739      15.790  23.709  35.871                          
HETATM 2218  H   HOH A 740      33.139  13.166  13.769                          
HETATM 2219  H   HOH A 740      31.750  13.985  13.510                          
HETATM 2220  O   HOH A 740      32.160  13.077  13.582                          
HETATM 2221  H   HOH A 741      32.338  37.997  29.594                          
HETATM 2222  H   HOH A 741      31.905  36.745  30.549                          
HETATM 2223  O   HOH A 741      31.610  37.620  30.168                          
HETATM 2224  H   HOH A 742      34.421  46.977  58.789                          
HETATM 2225  H   HOH A 742      34.695  45.369  58.876                          
HETATM 2226  O   HOH A 742      34.739  46.173  58.285                          
HETATM 2227  H   HOH A 743      15.256  33.638  67.110                          
HETATM 2228  H   HOH A 743      16.870  33.638  67.362                          
HETATM 2229  O   HOH A 743      16.055  34.212  67.292                          
HETATM 2230  H   HOH A 744      46.553  43.563  51.107                          
HETATM 2231  H   HOH A 744      46.354  42.349  52.181                          
HETATM 2232  O   HOH A 744      46.017  42.748  51.329                          
HETATM 2233  H   HOH A 745      39.063   6.371  68.946                          
HETATM 2234  H   HOH A 745      37.451   6.586  69.092                          
HETATM 2235  O   HOH A 745      38.187   6.339  68.464                          
HETATM 2236  H   HOH A 746      44.307  47.786  19.211                          
HETATM 2237  H   HOH A 746      43.222  46.587  19.440                          
HETATM 2238  O   HOH A 746      44.195  46.818  19.434                          
HETATM 2239  H   HOH A 747       4.786   7.145  56.670                          
HETATM 2240  H   HOH A 747       5.251   5.668  57.188                          
HETATM 2241  O   HOH A 747       5.152   6.628  57.445                          
HETATM 2242  H   HOH A 748      33.767   2.161  11.239                          
HETATM 2243  H   HOH A 748      34.494   2.411   9.799                          
HETATM 2244  O   HOH A 748      33.672   2.063  10.248                          
HETATM 2245  H   HOH A 749      48.195  39.653  32.148                          
HETATM 2246  H   HOH A 749      48.626  40.014  30.615                          
HETATM 2247  O   HOH A 749      48.683  40.307  31.569                          
HETATM 2248  H   HOH A 750      24.690  28.460  46.873                          
HETATM 2249  H   HOH A 750      25.219  29.972  46.557                          
HETATM 2250  O   HOH A 750      25.474  29.006  46.579                          
HETATM 2251  H   HOH A 751      31.703  33.130  45.917                          
HETATM 2252  H   HOH A 751      32.151  32.976  47.479                          
HETATM 2253  O   HOH A 751      31.976  33.626  46.741                          
HETATM 2254  H   HOH A 752       6.238  28.360  69.766                          
HETATM 2255  H   HOH A 752       4.994  29.312  70.227                          
HETATM 2256  O   HOH A 752       5.925  29.022  70.447                          
HETATM 2257  H   HOH A 753      47.817  19.288  37.154                          
HETATM 2258  H   HOH A 753      46.368  19.399  36.409                          
HETATM 2259  O   HOH A 753      47.204  19.893  36.644                          
HETATM 2260  H   HOH A 754      22.108  27.945  19.055                          
HETATM 2261  H   HOH A 754      23.487  27.243  19.577                          
HETATM 2262  O   HOH A 754      23.093  28.071  19.179                          
HETATM 2263  H   HOH A 755      40.081   0.100  48.212                          
HETATM 2264  H   HOH A 755      39.291   1.234  47.342                          
HETATM 2265  O   HOH A 755      39.701   1.025  48.229                          
HETATM 2266  H   HOH A 756      36.304  33.903  54.929                          
HETATM 2267  H   HOH A 756      35.687  35.338  55.405                          
HETATM 2268  O   HOH A 756      36.517  34.784  55.350                          
HETATM 2269  H   HOH A 757      14.193  12.485  39.837                          
HETATM 2270  H   HOH A 757      14.723  12.035  41.315                          
HETATM 2271  O   HOH A 757      13.986  11.937  40.648                          
HETATM 2272  H   HOH A 758      25.122  19.861  30.689                          
HETATM 2273  H   HOH A 758      24.329  19.824  32.116                          
HETATM 2274  O   HOH A 758      24.224  19.914  31.126                          
HETATM 2275  H   HOH A 759      15.724  33.424  69.376                          
HETATM 2276  H   HOH A 759      16.847  32.274  69.087                          
HETATM 2277  O   HOH A 759      15.871  32.448  69.214                          
HETATM 2278  H   HOH A 760       8.530  12.952  30.471                          
HETATM 2279  H   HOH A 760       9.237  13.956  31.548                          
HETATM 2280  O   HOH A 760       8.772  13.079  31.433                          
HETATM 2281  H   HOH A 761      28.818  27.408  37.045                          
HETATM 2282  H   HOH A 761      27.714  28.092  38.035                          
HETATM 2283  O   HOH A 761      28.687  28.039  37.809                          
HETATM 2284  H   HOH A 762      31.493  13.272  15.845                          
HETATM 2285  H   HOH A 762      32.588  12.075  16.036                          
HETATM 2286  O   HOH A 762      32.080  12.799  16.502                          
HETATM 2287  H   HOH A 763      47.032  15.967  20.151                          
HETATM 2288  H   HOH A 763      46.833  17.586  20.244                          
HETATM 2289  O   HOH A 763      47.505  16.848  20.192                          
HETATM 2290  H   HOH A 764      40.064  27.939  37.993                          
HETATM 2291  H   HOH A 764      38.453  27.681  38.064                          
HETATM 2292  O   HOH A 764      39.309  27.385  37.641                          
HETATM 2293  H   HOH A 765       2.751  26.394  43.902                          
HETATM 2294  H   HOH A 765       2.773  27.384  45.200                          
HETATM 2295  O   HOH A 765       2.550  26.464  44.879                          
HETATM 2296  H   HOH A 766      34.424  28.407  72.019                          
HETATM 2297  H   HOH A 766      34.156  29.190  70.611                          
HETATM 2298  O   HOH A 766      34.755  29.126  71.408                          
HETATM 2299  H   HOH A 767      34.953   2.919   5.432                          
HETATM 2300  H   HOH A 767      35.357   1.338   5.511                          
HETATM 2301  O   HOH A 767      34.601   1.983   5.397                          
HETATM 2302  H   HOH A 768      39.424  13.875  30.431                          
HETATM 2303  H   HOH A 768      39.838  15.452  30.519                          
HETATM 2304  O   HOH A 768      39.437  14.745  29.937                          
HETATM 2305  H   HOH A 769      24.391  25.458   9.108                          
HETATM 2306  H   HOH A 769      25.417  26.639   8.639                          
HETATM 2307  O   HOH A 769      24.533  26.447   9.064                          
HETATM 2308  H   HOH A 770      45.022  17.620  34.420                          
HETATM 2309  H   HOH A 770      44.128  18.933  34.797                          
HETATM 2310  O   HOH A 770      44.231  18.172  34.158                          
HETATM 2311  H   HOH A 771      42.287  41.643  12.913                          
HETATM 2312  H   HOH A 771      41.523  41.690  11.470                          
HETATM 2313  O   HOH A 771      41.601  41.199  12.337                          
HETATM 2314  H   HOH A 772      18.086  34.644  21.705                          
HETATM 2315  H   HOH A 772      18.677  33.542  20.655                          
HETATM 2316  O   HOH A 772      18.785  34.470  21.011                          
HETATM 2317  H   HOH A 773       3.759  14.576  74.107                          
HETATM 2318  H   HOH A 773       4.201  13.948  75.548                          
HETATM 2319  O   HOH A 773       3.604  13.830  74.755                          
HETATM 2320  H   HOH A 774      27.787  18.094  71.494                          
HETATM 2321  H   HOH A 774      28.565  19.294  70.706                          
HETATM 2322  O   HOH A 774      27.902  18.551  70.612                          
HETATM 2323  H   HOH A 775      40.043   9.615  18.100                          
HETATM 2324  H   HOH A 775      40.476   8.887  16.704                          
HETATM 2325  O   HOH A 775      39.776   9.443  17.152                          
HETATM 2326  H   HOH A 776      14.208  17.177  23.795                          
HETATM 2327  H   HOH A 776      13.134  15.990  24.116                          
HETATM 2328  O   HOH A 776      13.529  16.845  24.450                          
HETATM 2329  H   HOH A 777      27.990  46.891  56.895                          
HETATM 2330  H   HOH A 777      29.274  46.592  55.931                          
HETATM 2331  O   HOH A 777      28.289  46.756  55.950                          
HETATM 2332  H   HOH A 778      44.417   9.742  51.477                          
HETATM 2333  H   HOH A 778      44.986   8.449  52.297                          
HETATM 2334  O   HOH A 778      44.423   8.743  51.524                          
HETATM 2335  H   HOH A 779      25.556   0.586  67.550                          
HETATM 2336  H   HOH A 779      25.214   1.984  68.322                          
HETATM 2337  O   HOH A 779      25.057   1.451  67.491                          
HETATM 2338  H   HOH A 780      20.557   2.825  64.938                          
HETATM 2339  H   HOH A 780      21.906   1.903  64.929                          
HETATM 2340  O   HOH A 780      21.554   2.834  65.023                          
HETATM 2341  H   HOH A 781      49.400  12.817  29.801                          
HETATM 2342  H   HOH A 781      48.657  14.149  30.384                          
HETATM 2343  O   HOH A 781      48.524  13.202  30.093                          
HETATM 2344  H   HOH A 782      44.941  35.235  71.763                          
HETATM 2345  H   HOH A 782      43.568  35.434  72.625                          
HETATM 2346  O   HOH A 782      44.471  35.815  72.430                          
HETATM 2347  H   HOH A 783       5.170  46.738  22.234                          
HETATM 2348  H   HOH A 783       6.221  47.887  21.742                          
HETATM 2349  O   HOH A 783       5.576  47.624  22.459                          
HETATM 2350  H   HOH A 784      20.144  47.835   4.660                          
HETATM 2351  H   HOH A 784      19.760  46.293   5.036                          
HETATM 2352  O   HOH A 784      20.156  46.888   4.338                          
HETATM 2353  H   HOH A 785      17.238  29.451  30.234                          
HETATM 2354  H   HOH A 785      16.467  29.686  31.654                          
HETATM 2355  O   HOH A 785      17.317  29.840  31.151                          
HETATM 2356  H   HOH A 786       5.219  45.212   6.112                          
HETATM 2357  H   HOH A 786       5.974  46.545   5.547                          
HETATM 2358  O   HOH A 786       6.017  45.805   6.217                          
HETATM 2359  H   HOH A 787      42.662  31.411  66.841                          
HETATM 2360  H   HOH A 787      41.907  30.400  65.804                          
HETATM 2361  O   HOH A 787      42.750  30.565  66.315                          
HETATM 2362  H   HOH A 788      26.106  22.356   5.262                          
HETATM 2363  H   HOH A 788      24.734  22.857   4.532                          
HETATM 2364  O   HOH A 788      25.477  22.189   4.502                          
HETATM 2365  H   HOH A 789      15.543  38.449  47.075                          
HETATM 2366  H   HOH A 789      15.161  37.034  47.796                          
HETATM 2367  O   HOH A 789      15.808  37.491  47.188                          
HETATM 2368  H   HOH A 790      14.458  44.535  74.613                          
HETATM 2369  H   HOH A 790      13.551  45.057  73.360                          
HETATM 2370  O   HOH A 790      13.772  45.202  74.323                          
HETATM 2371  H   HOH A 791      42.169  25.848   1.489                          
HETATM 2372  H   HOH A 791      41.328  26.014   0.099                          
HETATM 2373  O   HOH A 791      42.145  26.301   0.598                          
HETATM 2374  H   HOH A 792      17.025   3.383  25.037                          
HETATM 2375  H   HOH A 792      18.162   2.225  25.220                          
HETATM 2376  O   HOH A 792      17.199   2.398  25.013                          
HETATM 2377  H   HOH A 793       3.971  39.273  59.201                          
HETATM 2378  H   HOH A 793       3.212  40.716  59.104                          
HETATM 2379  O   HOH A 793       3.081  39.730  59.200                          
HETATM 2380  H   HOH A 794      19.626  38.773  54.394                          
HETATM 2381  H   HOH A 794      18.613  37.494  54.331                          
HETATM 2382  O   HOH A 794      19.571  37.778  54.306                          
HETATM 2383  H   HOH A 795      11.800   3.473  36.627                          
HETATM 2384  H   HOH A 795      10.880   4.603  35.889                          
HETATM 2385  O   HOH A 795      11.003   3.623  36.041                          
HETATM 2386  H   HOH A 796       6.378  44.836  71.127                          
HETATM 2387  H   HOH A 796       4.757  44.823  71.324                          
HETATM 2388  O   HOH A 796       5.630  44.539  71.720                          
HETATM 2389  H   HOH A 797      13.426  28.876  66.578                          
HETATM 2390  H   HOH A 797      13.467  27.278  66.914                          
HETATM 2391  O   HOH A 797      12.916  28.110  66.970                          
HETATM 2392  H   HOH A 798      16.449   1.464  70.639                          
HETATM 2393  H   HOH A 798      16.054   2.272  69.276                          
HETATM 2394  O   HOH A 798      16.806   1.866  69.796                          
HETATM 2395  H   HOH A 799      17.301  39.919   7.876                          
HETATM 2396  H   HOH A 799      17.411  39.268   9.370                          
HETATM 2397  O   HOH A 799      17.492  40.111   8.839                          
HETATM 2398  H   HOH A 800      28.617  16.293  40.261                          
HETATM 2399  H   HOH A 800      26.984  16.345  40.258                          
HETATM 2400  O   HOH A 800      27.799  16.318  40.836                          
HETATM 2401  H   HOH A 801       9.524  22.298  24.914                          
HETATM 2402  H   HOH A 801      11.140  22.073  24.987                          
HETATM 2403  O   HOH A 801      10.252  21.615  24.992                          
HETATM 2404  H   HOH A 802       6.818   0.905  67.371                          
HETATM 2405  H   HOH A 802       5.213   0.726  67.610                          
HETATM 2406  O   HOH A 802       5.940   1.381  67.408                          
HETATM 2407  H   HOH A 803       1.292   2.849   1.707                          
HETATM 2408  H   HOH A 803       2.528   1.797   1.890                          
HETATM 2409  O   HOH A 803       2.287   2.757   1.756                          
HETATM 2410  H   HOH A 804      12.314  18.055  18.515                          
HETATM 2411  H   HOH A 804      13.208  19.292  17.934                          
HETATM 2412  O   HOH A 804      13.176  18.303  18.071                          
HETATM 2413  H   HOH A 805       9.797  38.138  23.576                          
HETATM 2414  H   HOH A 805      10.851  39.365  23.799                          
HETATM 2415  O   HOH A 805       9.896  39.086  23.881                          
HETATM 2416  H   HOH A 806       0.978  42.843  58.222                          
HETATM 2417  H   HOH A 806       0.251  41.390  58.056                          
HETATM 2418  O   HOH A 806       0.099  42.375  58.137                          
HETATM 2419  H   HOH A 807      40.241  22.235  53.246                          
HETATM 2420  H   HOH A 807      41.812  22.160  53.685                          
HETATM 2421  O   HOH A 807      41.006  21.622  53.442                          
HETATM 2422  H   HOH A 808      14.696  46.057  27.822                          
HETATM 2423  H   HOH A 808      14.978  47.011  26.526                          
HETATM 2424  O   HOH A 808      15.375  46.327  27.138                          
HETATM 2425  H   HOH A 809       8.526  25.688   7.472                          
HETATM 2426  H   HOH A 809       9.575  24.626   8.134                          
HETATM 2427  O   HOH A 809       8.677  24.728   7.707                          
HETATM 2428  H   HOH A 810      44.832   2.225   6.261                          
HETATM 2429  H   HOH A 810      45.854   2.305   4.990                          
HETATM 2430  O   HOH A 810      45.428   1.695   5.658                          
HETATM 2431  H   HOH A 811       4.815   3.412  25.425                          
HETATM 2432  H   HOH A 811       5.042   1.808  25.213                          
HETATM 2433  O   HOH A 811       5.490   2.673  25.437                          
HETATM 2434  H   HOH A 812      35.336  24.459  53.309                          
HETATM 2435  H   HOH A 812      36.765  24.012  53.961                          
HETATM 2436  O   HOH A 812      36.198  24.790  53.692                          
HETATM 2437  H   HOH A 813      12.438  41.764  55.534                          
HETATM 2438  H   HOH A 813      14.040  42.079  55.532                          
HETATM 2439  O   HOH A 813      13.159  42.333  55.930                          
HETATM 2440  H   HOH A 814      23.066  35.969  69.643                          
HETATM 2441  H   HOH A 814      23.362  37.573  69.567                          
HETATM 2442  O   HOH A 814      22.663  36.880  69.739                          
HETATM 2443  H   HOH A 815      15.336  41.383  42.308                          
HETATM 2444  H   HOH A 815      15.633  42.841  42.979                          
HETATM 2445  O   HOH A 815      15.235  42.371  42.193                          
HETATM 2446  H   HOH A 816      34.781   3.261  64.161                          
HETATM 2447  H   HOH A 816      34.588   1.649  64.337                          
HETATM 2448  O   HOH A 816      34.532   2.533  64.800                          
HETATM 2449  H   HOH A 817      24.422  45.880  27.845                          
HETATM 2450  H   HOH A 817      23.466  46.818  26.912                          
HETATM 2451  O   HOH A 817      23.607  45.895  27.266                          
HETATM 2452  H   HOH A 818      36.590  18.411   2.953                          
HETATM 2453  H   HOH A 818      37.950  19.311   2.865                          
HETATM 2454  O   HOH A 818      37.557  18.409   2.695                          
HETATM 2455  H   HOH A 819       4.202  19.461  29.080                          
HETATM 2456  H   HOH A 819       4.235  18.037  29.878                          
HETATM 2457  O   HOH A 819       3.642  18.753  29.510                          
HETATM 2458  H   HOH A 820       5.021  47.366  54.877                          
HETATM 2459  H   HOH A 820       3.959  46.933  53.715                          
HETATM 2460  O   HOH A 820       4.928  47.027  53.941                          
HETATM 2461  H   HOH A 821      25.307  35.773  27.062                          
HETATM 2462  H   HOH A 821      23.876  35.115  26.629                          
HETATM 2463  O   HOH A 821      24.388  35.537  27.377                          
HETATM 2464  H   HOH A 822       6.654  16.523  63.256                          
HETATM 2465  H   HOH A 822       6.483  17.535  64.526                          
HETATM 2466  O   HOH A 822       6.284  16.618  64.181                          
HETATM 2467  H   HOH A 823      30.890  43.046  36.024                          
HETATM 2468  H   HOH A 823      29.473  43.779  36.375                          
HETATM 2469  O   HOH A 823      29.896  42.990  35.929                          
HETATM 2470  H   HOH A 824      18.322   7.514  48.061                          
HETATM 2471  H   HOH A 824      19.149   8.555  47.114                          
HETATM 2472  O   HOH A 824      18.475   7.818  47.120                          
HETATM 2473  H   HOH A 825      37.205  11.024  57.510                          
HETATM 2474  H   HOH A 825      38.803  10.689  57.492                          
HETATM 2475  O   HOH A 825      38.123  11.419  57.543                          
HETATM 2476  H   HOH A 826      24.487  37.453  30.080                          
HETATM 2477  H   HOH A 826      23.952  36.023  29.499                          
HETATM 2478  O   HOH A 826      24.762  36.582  29.672                          
HETATM 2479  H   HOH A 827      45.740  11.331  54.625                          
HETATM 2480  H   HOH A 827      45.487  12.944  54.628                          
HETATM 2481  O   HOH A 827      45.047  12.049  54.564                          
HETATM 2482  H   HOH A 828      12.829  19.690  54.200                          
HETATM 2483  H   HOH A 828      11.244  20.084  54.175                          
HETATM 2484  O   HOH A 828      12.175  20.447  54.174                          
HETATM 2485  H   HOH A 829      20.682   5.950  54.866                          
HETATM 2486  H   HOH A 829      20.643   4.346  54.561                          
HETATM 2487  O   HOH A 829      20.102   5.186  54.583                          
HETATM 2488  H   HOH A 830       3.356  14.171  36.584                          
HETATM 2489  H   HOH A 830       2.000  15.079  36.523                          
HETATM 2490  O   HOH A 830       2.356  14.147  36.580                          
HETATM 2491  H   HOH A 831       3.167  30.312  18.976                          
HETATM 2492  H   HOH A 831       2.771  29.780  20.469                          
HETATM 2493  O   HOH A 831       3.120  29.510  19.572                          
HETATM 2494  H   HOH A 832       7.190   4.873  61.065                          
HETATM 2495  H   HOH A 832       8.742   5.347  61.244                          
HETATM 2496  O   HOH A 832       7.795   5.660  61.183                          
HETATM 2497  H   HOH A 833      14.607  45.332  16.899                          
HETATM 2498  H   HOH A 833      14.567  44.206  15.717                          
HETATM 2499  O   HOH A 833      14.869  44.399  16.649                          
HETATM 2500  H   HOH A 834      17.527  17.300  54.438                          
HETATM 2501  H   HOH A 834      16.718  18.591  53.850                          
HETATM 2502  O   HOH A 834      17.258  17.785  53.607                          
HETATM 2503  H   HOH A 835      10.476  25.470  35.072                          
HETATM 2504  H   HOH A 835      12.053  25.048  35.087                          
HETATM 2505  O   HOH A 835      11.414  25.816  35.075                          
HETATM 2506  H   HOH A 836      33.192  26.831  57.873                          
HETATM 2507  H   HOH A 836      33.865  25.551  57.114                          
HETATM 2508  O   HOH A 836      33.384  25.851  57.937                          
HETATM 2509  H   HOH A 837      45.058   6.992  33.328                          
HETATM 2510  H   HOH A 837      46.200   5.848  33.098                          
HETATM 2511  O   HOH A 837      45.273   6.020  33.427                          
HETATM 2512  H   HOH A 838      44.179  21.809  68.055                          
HETATM 2513  H   HOH A 838      45.528  21.335  67.267                          
HETATM 2514  O   HOH A 838      44.588  21.655  67.156                          
HETATM 2515  H   HOH A 839      16.318   3.260  36.123                          
HETATM 2516  H   HOH A 839      15.409   2.001  35.616                          
HETATM 2517  O   HOH A 839      16.140   2.634  35.363                          
HETATM 2518  H   HOH A 840      36.168  47.052   7.065                          
HETATM 2519  H   HOH A 840      35.098  48.274   7.234                          
HETATM 2520  O   HOH A 840      35.509  47.482   7.683                          
HETATM 2521  H   HOH A 841      22.317  32.885  66.801                          
HETATM 2522  H   HOH A 841      21.347  32.860  68.115                          
HETATM 2523  O   HOH A 841      21.856  32.296  67.466                          
HETATM 2524  H   HOH A 842      25.556  12.226  50.262                          
HETATM 2525  H   HOH A 842      24.002  12.711  50.132                          
HETATM 2526  O   HOH A 842      24.615  12.037  50.543                          
HETATM 2527  H   HOH A 843      12.285  22.606  69.022                          
HETATM 2528  H   HOH A 843      11.073  21.647  69.549                          
HETATM 2529  O   HOH A 843      11.724  21.806  68.808                          
HETATM 2530  H   HOH A 844      44.261  15.266  12.333                          
HETATM 2531  H   HOH A 844      45.517  14.627  13.158                          
HETATM 2532  O   HOH A 844      44.526  14.752  13.149                          
HETATM 2533  H   HOH A 845      33.891  43.234  73.908                          
HETATM 2534  H   HOH A 845      33.080  44.648  73.802                          
HETATM 2535  O   HOH A 845      33.110  43.756  74.253                          
HETATM 2536  H   HOH A 846      27.924   7.798  69.341                          
HETATM 2537  H   HOH A 846      29.203   7.480  70.305                          
HETATM 2538  O   HOH A 846      28.205   7.496  70.252                          
HETATM 2539  H   HOH A 847       1.699  23.791  62.694                          
HETATM 2540  H   HOH A 847       1.150  24.521  61.341                          
HETATM 2541  O   HOH A 847       1.194  24.577  62.338                          
HETATM 2542  H   HOH A 848       0.100  43.102  30.247                          
HETATM 2543  H   HOH A 848       0.100  42.328  28.809                          
HETATM 2544  O   HOH A 848       0.351  42.257  29.774                          
HETATM 2545  H   HOH A 849      47.464  34.920   5.852                          
HETATM 2546  H   HOH A 849      47.276  34.654   7.452                          
HETATM 2547  O   HOH A 849      46.908  34.459   6.544                          
HETATM 2548  H   HOH A 850      48.470  17.588  55.712                          
HETATM 2549  H   HOH A 850      49.900  16.899  56.095                          
HETATM 2550  O   HOH A 850      49.236  17.600  56.355                          
HETATM 2551  H   HOH A 851      27.075  29.941   6.858                          
HETATM 2552  H   HOH A 851      27.007  30.911   5.546                          
HETATM 2553  O   HOH A 851      27.038  30.890   6.544                          
HETATM 2554  H   HOH A 852      10.588   5.882  48.286                          
HETATM 2555  H   HOH A 852      11.526   6.667  47.204                          
HETATM 2556  O   HOH A 852      10.587   6.508  47.506                          
HETATM 2557  H   HOH A 853      17.955  13.647  18.728                          
HETATM 2558  H   HOH A 853      17.649  15.249  18.817                          
HETATM 2559  O   HOH A 853      17.755  14.408  19.346                          
HETATM 2560  H   HOH A 854      20.268  45.093  66.037                          
HETATM 2561  H   HOH A 854      20.077  46.478  66.882                          
HETATM 2562  O   HOH A 854      20.707  45.948  66.316                          
HETATM 2563  H   HOH A 855       6.802  16.611   3.134                          
HETATM 2564  H   HOH A 855       5.314  16.948   3.717                          
HETATM 2565  O   HOH A 855       6.164  17.344   3.370                          
HETATM 2566  H   HOH A 856       7.383  15.138  31.469                          
HETATM 2567  H   HOH A 856       7.395  15.392  33.082                          
HETATM 2568  O   HOH A 856       6.855  15.482  32.246                          
HETATM 2569  H   HOH A 857      49.861  23.601  30.467                          
HETATM 2570  H   HOH A 857      48.482  24.474  30.491                          
HETATM 2571  O   HOH A 857      48.862  23.550  30.475                          
HETATM 2572  H   HOH A 858      15.956   6.312  15.687                          
HETATM 2573  H   HOH A 858      14.994   7.515  16.230                          
HETATM 2574  O   HOH A 858      15.931   7.266  15.987                          
HETATM 2575  H   HOH A 859      10.024  44.509  45.805                          
HETATM 2576  H   HOH A 859      10.532  42.971  46.009                          
HETATM 2577  O   HOH A 859      10.727  43.842  45.559                          
HETATM 2578  H   HOH A 860      44.901   8.984  65.234                          
HETATM 2579  H   HOH A 860      45.213   8.450  66.745                          
HETATM 2580  O   HOH A 860      44.852   8.196  65.848                          
HETATM 2581  H   HOH A 861      27.994  40.359   6.999                          
HETATM 2582  H   HOH A 861      28.438  41.676   7.857                          
HETATM 2583  O   HOH A 861      28.298  40.687   7.894                          
HETATM 2584  H   HOH A 862      22.085  25.002  54.488                          
HETATM 2585  H   HOH A 862      22.594  26.549  54.369                          
HETATM 2586  O   HOH A 862      21.800  25.945  54.314                          
HETATM 2587  H   HOH A 863      12.796  20.510  57.545                          
HETATM 2588  H   HOH A 863      14.064  20.044  58.463                          
HETATM 2589  O   HOH A 863      13.158  19.783  58.130                          
HETATM 2590  H   HOH A 864      34.847  20.507  30.071                          
HETATM 2591  H   HOH A 864      34.977  18.923  30.443                          
HETATM 2592  O   HOH A 864      34.559  19.791  30.707                          
HETATM 2593  H   HOH A 865      33.622  44.077  37.227                          
HETATM 2594  H   HOH A 865      33.310  45.405  36.329                          
HETATM 2595  O   HOH A 865      33.953  44.985  36.969                          
HETATM 2596  H   HOH A 866      20.131  33.542  33.171                          
HETATM 2597  H   HOH A 866      19.144  34.838  33.276                          
HETATM 2598  O   HOH A 866      19.185  33.856  33.096                          
HETATM 2599  H   HOH A 867       7.084  34.963  17.724                          
HETATM 2600  H   HOH A 867       6.986  33.936  16.458                          
HETATM 2601  O   HOH A 867       6.486  34.607  17.006                          
HETATM 2602  H   HOH A 868      43.226  16.624  67.523                          
HETATM 2603  H   HOH A 868      44.014  15.327  68.127                          
HETATM 2604  O   HOH A 868      43.150  15.829  68.126                          
HETATM 2605  H   HOH A 869      33.178  22.246  10.637                          
HETATM 2606  H   HOH A 869      33.333  20.620  10.623                          
HETATM 2607  O   HOH A 869      32.710  21.382  10.450                          
HETATM 2608  H   HOH A 870      47.953  35.328  31.260                          
HETATM 2609  H   HOH A 870      49.468  35.569  30.699                          
HETATM 2610  O   HOH A 870      48.911  35.053  31.349                          
HETATM 2611  H   HOH A 871      11.515  40.711   7.607                          
HETATM 2612  H   HOH A 871      11.082  41.159   6.097                          
HETATM 2613  O   HOH A 871      11.829  40.812   6.663                          
HETATM 2614  H   HOH A 872      14.226  14.876  11.324                          
HETATM 2615  H   HOH A 872      14.286  14.263   9.811                          
HETATM 2616  O   HOH A 872      14.782  14.357  10.673                          
HETATM 2617  H   HOH A 873      30.201   0.227  61.624                          
HETATM 2618  H   HOH A 873      30.278   0.516  63.229                          
HETATM 2619  O   HOH A 873      30.748   0.100  62.452                          
HETATM 2620  H   HOH A 874      14.390  44.434  68.359                          
HETATM 2621  H   HOH A 874      15.917  45.005  68.259                          
HETATM 2622  O   HOH A 874      15.358  44.181  68.343                          
HETATM 2623  H   HOH A 875      40.854  36.634  76.801                          
HETATM 2624  H   HOH A 875      40.662  38.204  76.392                          
HETATM 2625  O   HOH A 875      41.328  37.470  76.520                          
HETATM 2626  H   HOH A 876      21.982  12.122  34.834                          
HETATM 2627  H   HOH A 876      21.292  10.665  35.096                          
HETATM 2628  O   HOH A 876      21.146  11.583  34.729                          
HETATM 2629  H   HOH A 877      30.696  23.984  38.233                          
HETATM 2630  H   HOH A 877      30.752  22.354  38.163                          
HETATM 2631  O   HOH A 877      30.231  23.139  38.496                          
HETATM 2632  H   HOH A 878      36.420  49.130  49.901                          
HETATM 2633  H   HOH A 878      35.411  49.654  51.074                          
HETATM 2634  O   HOH A 878      35.866  49.900  50.219                          
HETATM 2635  H   HOH A 879      32.228  23.838  19.611                          
HETATM 2636  H   HOH A 879      30.819  24.662  19.557                          
HETATM 2637  O   HOH A 879      31.813  24.748  19.617                          
HETATM 2638  H   HOH A 880      43.686  17.773  30.669                          
HETATM 2639  H   HOH A 880      44.480  16.999  31.868                          
HETATM 2640  O   HOH A 880      43.591  17.131  31.431                          
HETATM 2641  H   HOH A 881      10.456  16.368  13.723                          
HETATM 2642  H   HOH A 881      12.080  16.538  13.696                          
HETATM 2643  O   HOH A 881      11.232  16.868  14.109                          
HETATM 2644  H   HOH A 882      38.745   3.588  57.852                          
HETATM 2645  H   HOH A 882      40.214   4.299  57.880                          
HETATM 2646  O   HOH A 882      39.229   4.462  57.899                          
HETATM 2647  H   HOH A 883      27.867  29.017  68.249                          
HETATM 2648  H   HOH A 883      26.964  30.288  67.763                          
HETATM 2649  O   HOH A 883      27.889  29.982  67.988                          
HETATM 2650  H   HOH A 884      20.463  17.052  27.994                          
HETATM 2651  H   HOH A 884      21.065  18.533  27.663                          
HETATM 2652  O   HOH A 884      20.983  17.593  27.333                          
HETATM 2653  H   HOH A 885      32.173  17.139  62.579                          
HETATM 2654  H   HOH A 885      32.819  15.819  61.868                          
HETATM 2655  O   HOH A 885      33.001  16.753  62.173                          
HETATM 2656  H   HOH A 886      11.344  31.289  72.573                          
HETATM 2657  H   HOH A 886      11.393  32.830  73.113                          
HETATM 2658  O   HOH A 886      11.914  31.983  73.015                          
HETATM 2659  H   HOH A 887      37.188  12.887  45.783                          
HETATM 2660  H   HOH A 887      35.770  13.453  46.362                          
HETATM 2661  O   HOH A 887      36.625  13.704  45.909                          
HETATM 2662  H   HOH A 888      31.732  43.397  20.787                          
HETATM 2663  H   HOH A 888      32.025  44.874  20.156                          
HETATM 2664  O   HOH A 888      31.691  43.954  19.957                          
HETATM 2665  H   HOH A 889      20.693  26.350  24.107                          
HETATM 2666  H   HOH A 889      21.500  25.286  23.166                          
HETATM 2667  O   HOH A 889      21.373  26.254  23.380                          
HETATM 2668  H   HOH A 890      34.512  32.379  32.917                          
HETATM 2669  H   HOH A 890      35.447  31.041  32.937                          
HETATM 2670  O   HOH A 890      35.445  32.036  33.023                          
HETATM 2671  H   HOH A 891      42.578   6.163  67.412                          
HETATM 2672  H   HOH A 891      41.739   7.368  68.126                          
HETATM 2673  O   HOH A 891      41.664   6.506  67.626                          
HETATM 2674  H   HOH A 892       0.129  21.937  22.891                          
HETATM 2675  H   HOH A 892       1.733  22.207  23.042                          
HETATM 2676  O   HOH A 892       0.958  22.223  22.411                          
HETATM 2677  H   HOH A 893      26.031  22.257  68.647                          
HETATM 2678  H   HOH A 893      24.689  23.088  68.229                          
HETATM 2679  O   HOH A 893      25.040  22.324  68.769                          
HETATM 2680  H   HOH A 894      33.354   6.960  52.589                          
HETATM 2681  H   HOH A 894      33.291   8.425  53.307                          
HETATM 2682  O   HOH A 894      32.748   7.652  52.980                          
HETATM 2683  H   HOH A 895      42.174  41.582  53.315                          
HETATM 2684  H   HOH A 895      40.628  42.106  53.295                          
HETATM 2685  O   HOH A 895      41.215  41.298  53.311                          
HETATM 2686  H   HOH A 896       4.719   0.893  73.829                          
HETATM 2687  H   HOH A 896       3.542   2.009  74.016                          
HETATM 2688  O   HOH A 896       4.102   1.518  73.350                          
HETATM 2689  H   HOH A 897      43.037  37.762  41.746                          
HETATM 2690  H   HOH A 897      43.635  39.184  42.281                          
HETATM 2691  O   HOH A 897      42.872  38.746  41.806                          
HETATM 2692  H   HOH A 898      27.002  13.566  47.900                          
HETATM 2693  H   HOH A 898      27.814  12.215  47.475                          
HETATM 2694  O   HOH A 898      26.910  12.633  47.554                          
HETATM 2695  H   HOH A 899      34.934  18.336  20.033                          
HETATM 2696  H   HOH A 899      35.907  17.047  20.276                          
HETATM 2697  O   HOH A 899      34.961  17.342  20.145                          
HETATM 2698  H   HOH A 900      29.537  41.197  29.305                          
HETATM 2699  H   HOH A 900      29.747  42.762  29.723                          
HETATM 2700  O   HOH A 900      30.212  41.896  29.542                          
HETATM 2701  H   HOH A 901      45.088   0.100  51.287                          
HETATM 2702  H   HOH A 901      43.977   1.294  51.370                          
HETATM 2703  O   HOH A 901      44.408   0.544  51.870                          
HETATM 2704  H   HOH A 902      34.741  28.163  74.393                          
HETATM 2705  H   HOH A 902      36.188  27.589  73.899                          
HETATM 2706  O   HOH A 902      35.682  28.410  74.164                          
HETATM 2707  H   HOH A 903      28.616  23.210  14.429                          
HETATM 2708  H   HOH A 903      27.874  24.658  14.288                          
HETATM 2709  O   HOH A 903      28.757  24.189  14.278                          
HETATM 2710  H   HOH A 904      36.869  18.417  14.639                          
HETATM 2711  H   HOH A 904      36.082  19.848  14.612                          
HETATM 2712  O   HOH A 904      36.884  19.364  14.961                          
HETATM 2713  H   HOH A 905      16.302  33.770  48.450                          
HETATM 2714  H   HOH A 905      15.097  32.669  48.406                          
HETATM 2715  O   HOH A 905      15.727  33.165  49.002                          
HETATM 2716  H   HOH A 906       1.449  26.648  64.929                          
HETATM 2717  H   HOH A 906       0.100  25.728  64.945                          
HETATM 2718  O   HOH A 906       0.449  26.664  64.934                          
HETATM 2719  H   HOH A 907       6.354  14.003  29.890                          
HETATM 2720  H   HOH A 907       7.733  14.601  29.253                          
HETATM 2721  O   HOH A 907       6.735  14.654  29.234                          
HETATM 2722  H   HOH A 908       8.769   7.430   1.367                          
HETATM 2723  H   HOH A 908       8.264   6.005   0.751                          
HETATM 2724  O   HOH A 908       9.044   6.622   0.845                          
HETATM 2725  H   HOH A 909      18.719  17.933   2.228                          
HETATM 2726  H   HOH A 909      19.064  19.130   1.173                          
HETATM 2727  O   HOH A 909      19.171  18.818   2.116                          
HETATM 2728  H   HOH A 910      31.388   8.294  68.873                          
HETATM 2729  H   HOH A 910      30.260   7.230  68.364                          
HETATM 2730  O   HOH A 910      31.183   7.325  68.735                          
HETATM 2731  H   HOH A 911      12.624   6.634  35.307                          
HETATM 2732  H   HOH A 911      11.011   6.768  35.520                          
HETATM 2733  O   HOH A 911      11.905   7.054  35.862                          
HETATM 2734  H   HOH A 912      22.615  17.985  63.413                          
HETATM 2735  H   HOH A 912      21.875  16.964  62.375                          
HETATM 2736  O   HOH A 912      21.769  17.800  62.913                          
HETATM 2737  H   HOH A 913      19.662   2.128  41.532                          
HETATM 2738  H   HOH A 913      19.055   3.171  42.632                          
HETATM 2739  O   HOH A 913      18.867   2.348  42.097                          
HETATM 2740  H   HOH A 914      41.336  15.170  71.288                          
HETATM 2741  H   HOH A 914      41.380  14.890  69.679                          
HETATM 2742  O   HOH A 914      40.858  15.311  70.421                          
HETATM 2743  H   HOH A 915      11.283  25.345  70.404                          
HETATM 2744  H   HOH A 915      12.309  25.881  69.252                          
HETATM 2745  O   HOH A 915      11.902  25.069  69.669                          
HETATM 2746  H   HOH A 916      42.831  35.307  49.702                          
HETATM 2747  H   HOH A 916      43.877  34.274  48.990                          
HETATM 2748  O   HOH A 916      43.540  34.620  49.865                          
HETATM 2749  H   HOH A 917       1.007   9.244  64.451                          
HETATM 2750  H   HOH A 917       0.180   9.545  63.075                          
HETATM 2751  O   HOH A 917       0.100   9.259  64.029                          
HETATM 2752  H   HOH A 918      12.010  10.902  65.754                          
HETATM 2753  H   HOH A 918      10.928  10.604  64.568                          
HETATM 2754  O   HOH A 918      11.591  11.263  64.921                          
HETATM 2755  H   HOH A 919       8.719  19.421  28.886                          
HETATM 2756  H   HOH A 919      10.233  19.734  29.411                          
HETATM 2757  O   HOH A 919       9.604  19.016  29.116                          
HETATM 2758  H   HOH A 920       0.408  27.678  75.865                          
HETATM 2759  H   HOH A 920       1.310  26.408  75.374                          
HETATM 2760  O   HOH A 920       0.426  26.684  75.751                          
HETATM 2761  H   HOH A 921      43.410  24.883  40.165                          
HETATM 2762  H   HOH A 921      42.806  23.401  40.491                          
HETATM 2763  O   HOH A 921      43.328  24.169  40.861                          
HETATM 2764  H   HOH A 922      16.547  43.105  10.589                          
HETATM 2765  H   HOH A 922      15.836  41.901   9.746                          
HETATM 2766  O   HOH A 922      16.596  42.135  10.351                          
HETATM 2767  H   HOH A 923      27.257   1.455  64.168                          
HETATM 2768  H   HOH A 923      26.500   0.295  65.033                          
HETATM 2769  O   HOH A 923      27.221   0.475  64.365                          
HETATM 2770  H   HOH A 924       3.858  22.200   9.732                          
HETATM 2771  H   HOH A 924       4.175  20.629  10.045                          
HETATM 2772  O   HOH A 924       3.612  21.414  10.299                          
HETATM 2773  H   HOH A 925      33.305  34.897   2.815                          
HETATM 2774  H   HOH A 925      34.427  35.069   3.990                          
HETATM 2775  O   HOH A 925      33.800  34.428   3.548                          
HETATM 2776  H   HOH A 926      19.446  20.323  43.166                          
HETATM 2777  H   HOH A 926      19.145  21.928  43.135                          
HETATM 2778  O   HOH A 926      18.728  21.019  43.157                          
HETATM 2779  H   HOH A 927      38.579  35.246  41.396                          
HETATM 2780  H   HOH A 927      40.035  35.055  42.110                          
HETATM 2781  O   HOH A 927      39.049  34.937  42.223                          
HETATM 2782  H   HOH A 928      37.380  23.048  41.155                          
HETATM 2783  H   HOH A 928      37.846  21.483  41.153                          
HETATM 2784  O   HOH A 928      37.060  22.100  41.158                          
HETATM 2785  H   HOH A 929      17.052  43.377  31.073                          
HETATM 2786  H   HOH A 929      18.648  43.725  31.081                          
HETATM 2787  O   HOH A 929      17.729  44.106  31.178                          
HETATM 2788  H   HOH A 930      33.166  45.896  70.684                          
HETATM 2789  H   HOH A 930      31.841  45.113  71.232                          
HETATM 2790  O   HOH A 930      32.821  45.032  71.053                          
HETATM 2791  H   HOH A 931      42.755  32.455   0.111                          
HETATM 2792  H   HOH A 931      41.401  33.368   0.100                          
HETATM 2793  O   HOH A 931      41.936  32.708   0.626                          
HETATM 2794  H   HOH A 932       4.010   2.347  35.024                          
HETATM 2795  H   HOH A 932       5.480   2.261  34.319                          
HETATM 2796  O   HOH A 932       4.821   2.869  34.759                          
HETATM 2797  H   HOH A 933       9.104   3.141  50.945                          
HETATM 2798  H   HOH A 933       7.475   3.248  50.969                          
HETATM 2799  O   HOH A 933       8.276   2.886  51.444                          
HETATM 2800  H   HOH A 934       9.700   6.848   7.725                          
HETATM 2801  H   HOH A 934       9.452   8.436   7.438                          
HETATM 2802  O   HOH A 934       9.439   7.522   7.034                          
HETATM 2803  H   HOH A 935      42.003  10.889  47.654                          
HETATM 2804  H   HOH A 935      43.133  11.990  47.233                          
HETATM 2805  O   HOH A 935      42.805  11.058  47.081                          
HETATM 2806  H   HOH A 936      39.728  20.716  51.678                          
HETATM 2807  H   HOH A 936      38.539  19.633  51.395                          
HETATM 2808  O   HOH A 936      38.779  20.603  51.384                          
HETATM 2809  H   HOH A 937      38.907  41.678   8.612                          
HETATM 2810  H   HOH A 937      40.427  42.156   8.971                          
HETATM 2811  O   HOH A 937      39.474  42.450   8.901                          
HETATM 2812  H   HOH A 938       0.264  36.172  13.745                          
HETATM 2813  H   HOH A 938       1.479  37.248  13.928                          
HETATM 2814  O   HOH A 938       0.970  36.509  14.368                          
HETATM 2815  H   HOH A 939       3.664  20.462  58.047                          
HETATM 2816  H   HOH A 939       3.995  18.947  58.559                          
HETATM 2817  O   HOH A 939       4.042  19.917  58.795                          
HETATM 2818  H   HOH A 940       8.968   6.259  72.506                          
HETATM 2819  H   HOH A 940       8.195   4.828  72.660                          
HETATM 2820  O   HOH A 940       8.099   5.820  72.738                          
HETATM 2821  H   HOH A 941       6.755  16.767  52.582                          
HETATM 2822  H   HOH A 941       7.161  17.903  51.482                          
HETATM 2823  O   HOH A 941       6.465  17.615  52.139                          
HETATM 2824  H   HOH A 942      43.539  33.071  30.412                          
HETATM 2825  H   HOH A 942      42.979  33.535  28.950                          
HETATM 2826  O   HOH A 942      43.036  32.777  29.599                          
HETATM 2827  H   HOH A 943       9.462  13.981  20.389                          
HETATM 2828  H   HOH A 943      10.424  15.300  20.383                          
HETATM 2829  O   HOH A 943      10.409  14.301  20.419                          
HETATM 2830  H   HOH A 944      45.293  20.747  27.097                          
HETATM 2831  H   HOH A 944      44.152  20.969  25.951                          
HETATM 2832  O   HOH A 944      44.939  20.416  26.222                          
HETATM 2833  H   HOH A 945      23.441  36.595  44.589                          
HETATM 2834  H   HOH A 945      24.627  37.710  44.466                          
HETATM 2835  O   HOH A 945      23.642  37.574  44.565                          
HETATM 2836  H   HOH A 946      29.351  37.072  25.954                          
HETATM 2837  H   HOH A 946      28.106  37.876  26.639                          
HETATM 2838  O   HOH A 946      28.394  37.007  26.238                          
HETATM 2839  H   HOH A 947      27.292  43.459  75.306                          
HETATM 2840  H   HOH A 947      28.127  42.076  75.060                          
HETATM 2841  O   HOH A 947      27.493  42.731  74.650                          
HETATM 2842  H   HOH A 948       3.477   2.322  50.418                          
HETATM 2843  H   HOH A 948       4.253   0.891  50.293                          
HETATM 2844  O   HOH A 948       3.449   1.354  50.666                          
HETATM 2845  H   HOH A 949      47.719  22.630  53.775                          
HETATM 2846  H   HOH A 949      48.501  21.726  52.661                          
HETATM 2847  O   HOH A 949      47.685  21.789  53.235                          
HETATM 2848  H   HOH A 950      23.980  30.667  10.799                          
HETATM 2849  H   HOH A 950      23.730  30.702  12.412                          
HETATM 2850  O   HOH A 950      23.388  30.351  11.541                          
HETATM 2851  H   HOH A 951       1.537   6.820   9.104                          
HETATM 2852  H   HOH A 951       0.955   5.295   9.055                          
HETATM 2853  O   HOH A 951       1.785   5.852   9.084                          
HETATM 2854  H   HOH A 952       4.291  29.017  67.133                          
HETATM 2855  H   HOH A 952       2.669  29.031  66.942                          
HETATM 2856  O   HOH A 952       3.418  29.210  67.580                          
HETATM 2857  H   HOH A 953      15.618  46.392  11.120                          
HETATM 2858  H   HOH A 953      14.423  45.282  11.196                          
HETATM 2859  O   HOH A 953      15.353  45.458  10.878                          
HETATM 2860  H   HOH A 954      16.798  38.653   2.720                          
HETATM 2861  H   HOH A 954      15.253  38.356   2.280                          
HETATM 2862  O   HOH A 954      16.127  37.937   2.526                          
HETATM 2863  H   HOH A 955      16.660  22.462  63.060                          
HETATM 2864  H   HOH A 955      17.606  21.153  63.302                          
HETATM 2865  O   HOH A 955      16.663  21.474  63.215                          
HETATM 2866  H   HOH A 956      32.754  17.355  49.966                          
HETATM 2867  H   HOH A 956      33.099  17.545  51.551                          
HETATM 2868  O   HOH A 956      33.324  17.846  50.625                          
HETATM 2869  H   HOH A 957      39.353  15.594  55.348                          
HETATM 2870  H   HOH A 957      39.075  15.573  53.739                          
HETATM 2871  O   HOH A 957      39.705  15.293  54.462                          
HETATM 2872  H   HOH A 958      25.404  34.772  53.979                          
HETATM 2873  H   HOH A 958      26.255  36.166  53.975                          
HETATM 2874  O   HOH A 958      26.116  35.297  54.448                          
HETATM 2875  H   HOH A 959      13.013   0.147  31.040                          
HETATM 2876  H   HOH A 959      13.505   1.171  32.213                          
HETATM 2877  O   HOH A 959      13.202   1.104  31.263                          
HETATM 2878  H   HOH A 960      43.504  14.138   8.350                          
HETATM 2879  H   HOH A 960      42.503  13.490   9.467                          
HETATM 2880  O   HOH A 960      42.548  13.969   8.590                          
HETATM 2881  H   HOH A 961      38.249  42.874  56.218                          
HETATM 2882  H   HOH A 961      37.074  42.198  55.307                          
HETATM 2883  O   HOH A 961      37.306  42.969  55.899                          
HETATM 2884  H   HOH A 962      29.584  13.729  41.587                          
HETATM 2885  H   HOH A 962      28.662  12.442  41.187                          
HETATM 2886  O   HOH A 962      28.660  13.427  41.352                          
HETATM 2887  H   HOH A 963      49.689  47.598  56.938                          
HETATM 2888  H   HOH A 963      48.502  48.388  56.143                          
HETATM 2889  O   HOH A 963      48.764  47.969  57.012                          
HETATM 2890  H   HOH A 964      39.907  36.731   1.186                          
HETATM 2891  H   HOH A 964      39.428  35.609   0.100                          
HETATM 2892  O   HOH A 964      39.137  36.397   0.643                          
HETATM 2893  H   HOH A 965      40.316  35.104  58.003                          
HETATM 2894  H   HOH A 965      39.258  34.477  59.078                          
HETATM 2895  O   HOH A 965      39.381  35.156  58.356                          
HETATM 2896  H   HOH A 966      29.391  18.920  55.521                          
HETATM 2897  H   HOH A 966      31.008  19.145  55.540                          
HETATM 2898  O   HOH A 966      30.279  18.474  55.410                          
HETATM 2899  H   HOH A 967      46.194  15.728  11.378                          
HETATM 2900  H   HOH A 967      45.846  17.150  12.101                          
HETATM 2901  O   HOH A 967      46.528  16.652  11.566                          
HETATM 2902  H   HOH A 968      48.478  16.497   9.455                          
HETATM 2903  H   HOH A 968      49.569  17.088  10.517                          
HETATM 2904  O   HOH A 968      49.273  16.273  10.020                          
HETATM 2905  H   HOH A 969       6.934  35.183  53.123                          
HETATM 2906  H   HOH A 969       7.388  34.226  51.880                          
HETATM 2907  O   HOH A 969       6.750  34.325  52.643                          
HETATM 2908  H   HOH A 970       3.971  47.865  41.802                          
HETATM 2909  H   HOH A 970       3.576  46.601  40.845                          
HETATM 2910  O   HOH A 970       4.013  47.500  40.871                          
HETATM 2911  H   HOH A 971      15.054  12.449  19.304                          
HETATM 2912  H   HOH A 971      15.995  11.155  18.976                          
HETATM 2913  O   HOH A 971      15.987  12.091  19.328                          
HETATM 2914  H   HOH A 972      25.651  13.856  68.415                          
HETATM 2915  H   HOH A 972      24.143  13.327  68.752                          
HETATM 2916  O   HOH A 972      25.112  13.083  68.750                          
HETATM 2917  H   HOH A 973      32.295  47.375   6.564                          
HETATM 2918  H   HOH A 973      33.303  46.321   5.831                          
HETATM 2919  O   HOH A 973      32.541  46.952   5.692                          
HETATM 2920  H   HOH A 974      24.565  40.163  51.040                          
HETATM 2921  H   HOH A 974      22.968  40.345  51.332                          
HETATM 2922  O   HOH A 974      23.740  39.711  51.381                          
HETATM 2923  H   HOH A 975      36.714  33.181  45.993                          
HETATM 2924  H   HOH A 975      38.248  33.268  46.548                          
HETATM 2925  O   HOH A 975      37.288  33.187  46.813                          
HETATM 2926  H   HOH A 976      23.345  36.027  15.405                          
HETATM 2927  H   HOH A 976      23.717  35.280  16.808                          
HETATM 2928  O   HOH A 976      23.459  36.150  16.391                          
HETATM 2929  H   HOH A 977       6.821  39.649   4.439                          
HETATM 2930  H   HOH A 977       7.342  38.866   5.774                          
HETATM 2931  O   HOH A 977       7.355  38.873   4.775                          
HETATM 2932  H   HOH A 978       8.677  32.665  61.045                          
HETATM 2933  H   HOH A 978      10.306  32.774  61.075                          
HETATM 2934  O   HOH A 978       9.508  32.360  61.511                          
HETATM 2935  H   HOH A 979      24.624  47.472   0.872                          
HETATM 2936  H   HOH A 979      23.250  46.594   0.971                          
HETATM 2937  O   HOH A 979      23.625  47.518   0.904                          
HETATM 2938  H   HOH A 980      25.190  11.503  45.435                          
HETATM 2939  H   HOH A 980      25.018  12.368  44.061                          
HETATM 2940  O   HOH A 980      25.484  12.323  44.944                          
HETATM 2941  H   HOH A 981      27.268  34.806  30.236                          
HETATM 2942  H   HOH A 981      27.749  33.663  31.298                          
HETATM 2943  O   HOH A 981      28.057  34.321  30.613                          
HETATM 2944  H   HOH A 982      46.845  40.376  70.984                          
HETATM 2945  H   HOH A 982      45.778  39.532  70.081                          
HETATM 2946  O   HOH A 982      46.152  40.440  70.265                          
HETATM 2947  H   HOH A 983      31.632  14.739   0.812                          
HETATM 2948  H   HOH A 983      33.099  14.642   0.100                          
HETATM 2949  O   HOH A 983      32.469  15.241   0.593                          
HETATM 2950  H   HOH A 984      39.169  33.880  27.254                          
HETATM 2951  H   HOH A 984      39.578  33.027  25.923                          
HETATM 2952  O   HOH A 984      39.301  32.962  26.881                          
HETATM 2953  H   HOH A 985      33.926  41.312  31.408                          
HETATM 2954  H   HOH A 985      32.541  42.014  31.913                          
HETATM 2955  O   HOH A 985      33.538  42.062  31.944                          
HETATM 2956  H   HOH A 986      39.299   4.731   2.009                          
HETATM 2957  H   HOH A 986      38.096   5.231   2.994                          
HETATM 2958  O   HOH A 986      38.881   5.526   2.449                          
HETATM 2959  H   HOH A 987      19.547  14.222  74.859                          
HETATM 2960  H   HOH A 987      18.333  13.179  74.535                          
HETATM 2961  O   HOH A 987      19.112  13.670  74.147                          
HETATM 2962  H   HOH A 988       4.309  18.655  38.288                          
HETATM 2963  H   HOH A 988       5.894  19.039  38.202                          
HETATM 2964  O   HOH A 988       4.964  19.407  38.217                          
HETATM 2965  H   HOH A 989      29.901  40.864   4.086                          
HETATM 2966  H   HOH A 989      30.071  39.568   5.065                          
HETATM 2967  O   HOH A 989      30.116  40.565   5.016                          
HETATM 2968  H   HOH A 990      31.274  35.659   3.559                          
HETATM 2969  H   HOH A 990      30.870  35.247   5.086                          
HETATM 2970  O   HOH A 990      30.517  35.563   4.206                          
HETATM 2971  H   HOH A 991      11.690  20.979  15.225                          
HETATM 2972  H   HOH A 991      13.267  21.392  15.131                          
HETATM 2973  O   HOH A 991      12.330  21.720  15.019                          
HETATM 2974  H   HOH A 992       4.711  28.339   8.571                          
HETATM 2975  H   HOH A 992       6.315  28.080   8.412                          
HETATM 2976  O   HOH A 992       5.615  28.766   8.607                          
HETATM 2977  H   HOH A 993      22.846  24.201   4.155                          
HETATM 2978  H   HOH A 993      22.955  25.136   5.490                          
HETATM 2979  O   HOH A 993      22.571  25.069   4.570                          
HETATM 2980  H   HOH A 994      17.381  18.811  48.238                          
HETATM 2981  H   HOH A 994      18.624  19.848  48.023                          
HETATM 2982  O   HOH A 994      18.355  18.965  48.405                          
HETATM 2983  H   HOH A 995       6.428   5.697  12.512                          
HETATM 2984  H   HOH A 995       6.047   7.103  11.775                          
HETATM 2985  O   HOH A 995       6.797   6.539  12.118                          
HETATM 2986  H   HOH A 996      25.505   3.622   7.050                          
HETATM 2987  H   HOH A 996      25.378   5.176   7.535                          
HETATM 2988  O   HOH A 996      25.705   4.572   6.810                          
HETATM 2989  H   HOH A 997      31.221   9.153  53.487                          
HETATM 2990  H   HOH A 997      30.611  10.532  54.115                          
HETATM 2991  O   HOH A 997      31.447  10.068  53.823                          
HETATM 2992  H   HOH A 998      47.656  10.482  48.864                          
HETATM 2993  H   HOH A 998      47.501  12.052  48.442                          
HETATM 2994  O   HOH A 998      48.149  11.304  48.578                          
HETATM 2995  H   HOH A 999      40.338  14.936  74.064                          
HETATM 2996  H   HOH A 999      40.451  13.798  72.899                          
HETATM 2997  O   HOH A 999      39.908  14.563  73.241                          
HETATM 2998  H   HOH A1000      28.753  17.026  49.847                          
HETATM 2999  H   HOH A1000      30.167  17.491  50.519                          
HETATM 3000  O   HOH A1000      29.749  16.964  49.780                          
HETATM 3001  H   HOH A1001      19.619  42.780  35.156                          
HETATM 3002  H   HOH A1001      18.951  44.134  35.778                          
HETATM 3003  O   HOH A1001      18.759  43.229  35.400                          
HETATM 3004  H   HOH A1002      24.686  15.494  42.578                          
HETATM 3005  H   HOH A1002      25.581  15.011  41.301                          
HETATM 3006  O   HOH A1002      25.524  15.660  42.059                          
HETATM 3007  H   HOH A1003      35.869  39.236  49.488                          
HETATM 3008  H   HOH A1003      34.493  40.104  49.631                          
HETATM 3009  O   HOH A1003      35.491  40.154  49.613                          
HETATM 3010  H   HOH A1004      13.971  39.326   9.331                          
HETATM 3011  H   HOH A1004      12.383  39.708   9.361                          
HETATM 3012  O   HOH A1004      13.150  39.365   9.902                          
HETATM 3013  H   HOH A1005      31.664  20.141  29.620                          
HETATM 3014  H   HOH A1005      32.414  18.692  29.545                          
HETATM 3015  O   HOH A1005      31.882  19.363  29.030                          
HETATM 3016  H   HOH A1006      28.327  36.353  12.855                          
HETATM 3017  H   HOH A1006      27.525  37.428  11.924                          
HETATM 3018  O   HOH A1006      28.355  37.270  12.457                          
HETATM 3019  H   HOH A1007       3.320   8.132  67.094                          
HETATM 3020  H   HOH A1007       4.613   8.097  66.098                          
HETATM 3021  O   HOH A1007       4.023   7.547  66.689                          
HETATM 3022  H   HOH A1008      20.609  27.696  31.406                          
HETATM 3023  H   HOH A1008      20.837  28.812  32.576                          
HETATM 3024  O   HOH A1008      20.305  28.010  32.306                          
HETATM 3025  H   HOH A1009       9.589  23.643  49.926                          
HETATM 3026  H   HOH A1009      11.216  23.577  49.796                          
HETATM 3027  O   HOH A1009      10.405  24.138  49.628                          
HETATM 3028  H   HOH A1010      27.991  10.386  28.104                          
HETATM 3029  H   HOH A1010      28.349   8.842  27.711                          
HETATM 3030  O   HOH A1010      27.727   9.605  27.537                          
HETATM 3031  H   HOH A1011      16.036  38.867  39.382                          
HETATM 3032  H   HOH A1011      16.884  38.129  38.198                          
HETATM 3033  O   HOH A1011      16.796  38.965  38.739                          
HETATM 3034  H   HOH A1012      37.615  12.973  71.450                          
HETATM 3035  H   HOH A1012      39.060  13.664  71.134                          
HETATM 3036  O   HOH A1012      38.435  12.927  70.879                          
HETATM 3037  H   HOH A1013      11.587   1.012  62.387                          
HETATM 3038  H   HOH A1013      10.587   1.141  61.103                          
HETATM 3039  O   HOH A1013      11.385   1.534  61.559                          
HETATM 3040  H   HOH A1014      12.376  15.902  37.444                          
HETATM 3041  H   HOH A1014      12.373  17.514  37.705                          
HETATM 3042  O   HOH A1014      11.871  16.752  37.297                          
HETATM 3043  H   HOH A1015      31.962  29.063  37.898                          
HETATM 3044  H   HOH A1015      30.899  27.860  37.599                          
HETATM 3045  O   HOH A1015      31.863  28.080  37.743                          
HETATM 3046  H   HOH A1016      39.045  32.474  11.462                          
HETATM 3047  H   HOH A1016      40.347  32.790  12.396                          
HETATM 3048  O   HOH A1016      39.991  32.216  11.660                          
HETATM 3049  H   HOH A1017      35.328  21.013  40.348                          
HETATM 3050  H   HOH A1017      36.164  20.086  41.400                          
HETATM 3051  O   HOH A1017      35.382  20.112  40.778                          
HETATM 3052  H   HOH A1018       3.496   0.101   5.484                          
HETATM 3053  H   HOH A1018       2.529   0.962   6.479                          
HETATM 3054  O   HOH A1018       2.581   0.160   5.885                          
HETATM 3055  H   HOH A1019      19.776  44.350  38.184                          
HETATM 3056  H   HOH A1019      20.085  42.853  38.759                          
HETATM 3057  O   HOH A1019      19.366  43.517  38.555                          
HETATM 3058  H   HOH A1020      16.801  31.149  56.294                          
HETATM 3059  H   HOH A1020      15.771  30.066  55.636                          
HETATM 3060  O   HOH A1020      16.729  30.344  55.705                          
HETATM 3061  H   HOH A1021      46.406   4.528  36.221                          
HETATM 3062  H   HOH A1021      47.435   4.564  34.953                          
HETATM 3063  O   HOH A1021      46.625   4.987  35.359                          
HETATM 3064  H   HOH A1022       1.665  48.008  19.363                          
HETATM 3065  H   HOH A1022       1.883  46.394  19.488                          
HETATM 3066  O   HOH A1022       1.206  47.119  19.361                          
HETATM 3067  H   HOH A1023      29.963  10.752   8.945                          
HETATM 3068  H   HOH A1023      28.978  10.659   7.646                          
HETATM 3069  O   HOH A1023      29.012  10.781   8.637                          
HETATM 3070  H   HOH A1024       9.222  30.770  20.998                          
HETATM 3071  H   HOH A1024      10.680  31.065  20.326                          
HETATM 3072  O   HOH A1024       9.945  31.451  20.883                          
HETATM 3073  H   HOH A1025      16.446  10.194  47.530                          
HETATM 3074  H   HOH A1025      18.040  10.514  47.375                          
HETATM 3075  O   HOH A1025      17.355   9.788  47.434                          
HETATM 3076  H   HOH A1026      22.601  18.293   3.636                          
HETATM 3077  H   HOH A1026      21.102  18.522   4.243                          
HETATM 3078  O   HOH A1026      21.702  17.876   3.771                          
HETATM 3079  H   HOH A1027      18.042  49.901  27.742                          
HETATM 3080  H   HOH A1027      18.014  49.164  29.199                          
HETATM 3081  O   HOH A1027      18.428  49.899  28.664                          
HETATM 3082  H   HOH A1028      37.598  49.307  58.814                          
HETATM 3083  H   HOH A1028      39.215  49.515  58.726                          
HETATM 3084  O   HOH A1028      38.436  49.012  58.355                          
HETATM 3085  H   HOH A1029      36.364  49.750  38.486                          
HETATM 3086  H   HOH A1029      37.260  48.691  37.625                          
HETATM 3087  O   HOH A1029      37.287  49.401  38.329                          
HETATM 3088  H   HOH A1030      14.449  16.381  65.602                          
HETATM 3089  H   HOH A1030      15.798  17.191  65.166                          
HETATM 3090  O   HOH A1030      14.850  17.287  65.467                          
HETATM 3091  H   HOH A1031      45.499  21.973  61.370                          
HETATM 3092  H   HOH A1031      45.141  21.686  62.938                          
HETATM 3093  O   HOH A1031      45.178  21.286  62.023                          
HETATM 3094  H   HOH A1032      36.902  31.501  72.816                          
HETATM 3095  H   HOH A1032      37.975  30.313  73.140                          
HETATM 3096  O   HOH A1032      37.770  31.284  73.263                          
HETATM 3097  H   HOH A1033      32.579  12.328   9.880                          
HETATM 3098  H   HOH A1033      33.582  11.052  10.068                          
HETATM 3099  O   HOH A1033      32.631  11.330   9.937                          
HETATM 3100  H   HOH A1034       5.038  35.966  20.567                          
HETATM 3101  H   HOH A1034       3.458  35.860  20.965                          
HETATM 3102  O   HOH A1034       4.296  35.339  20.806                          
HETATM 3103  H   HOH A1035      37.073  47.217  66.140                          
HETATM 3104  H   HOH A1035      37.922  46.529  67.353                          
HETATM 3105  O   HOH A1035      37.367  47.317  67.090                          
HETATM 3106  H   HOH A1036      40.686  42.048  38.142                          
HETATM 3107  H   HOH A1036      40.609  43.636  37.769                          
HETATM 3108  O   HOH A1036      40.840  42.976  38.482                          
HETATM 3109  H   HOH A1037      27.682  47.616  65.192                          
HETATM 3110  H   HOH A1037      27.386  49.002  64.380                          
HETATM 3111  O   HOH A1037      28.096  48.438  64.800                          
HETATM 3112  H   HOH A1038      49.659  18.108  43.265                          
HETATM 3113  H   HOH A1038      49.092  16.840  42.407                          
HETATM 3114  O   HOH A1038      49.905  17.245  42.824                          
HETATM 3115  H   HOH A1039      31.579  19.176  42.378                          
HETATM 3116  H   HOH A1039      32.788  19.174  41.280                          
HETATM 3117  O   HOH A1039      32.118  18.606  41.758                          
HETATM 3118  H   HOH A1040      24.487  36.548  67.724                          
HETATM 3119  H   HOH A1040      24.996  37.899  66.960                          
HETATM 3120  O   HOH A1040      25.233  36.958  67.198                          
HETATM 3121  H   HOH A1041      30.583  35.446  60.412                          
HETATM 3122  H   HOH A1041      29.574  35.121  61.653                          
HETATM 3123  O   HOH A1041      29.792  35.774  60.929                          
HETATM 3124  H   HOH A1042      42.940   3.278  76.800                          
HETATM 3125  H   HOH A1042      41.311   3.406  76.800                          
HETATM 3126  O   HOH A1042      42.138   3.513  76.249                          
HETATM 3127  H   HOH A1043      17.040   8.797   7.456                          
HETATM 3128  H   HOH A1043      17.481   8.359   8.967                          
HETATM 3129  O   HOH A1043      16.730   8.373   8.307                          
HETATM 3130  H   HOH A1044      32.894  16.581  38.392                          
HETATM 3131  H   HOH A1044      34.248  15.691  38.596                          
HETATM 3132  O   HOH A1044      33.888  16.618  38.498                          
HETATM 3133  H   HOH A1045      28.275   1.629  66.959                          
HETATM 3134  H   HOH A1045      27.399   1.726  68.333                          
HETATM 3135  O   HOH A1045      28.247   2.006  67.885                          
HETATM 3136  H   HOH A1046      39.763  10.879  55.521                          
HETATM 3137  H   HOH A1046      40.462   9.407  55.416                          
HETATM 3138  O   HOH A1046      40.571  10.340  55.757                          
HETATM 3139  H   HOH A1047      20.043  17.753  39.672                          
HETATM 3140  H   HOH A1047      18.792  18.730  39.286                          
HETATM 3141  O   HOH A1047      19.778  18.593  39.198                          
HETATM 3142  H   HOH A1048       7.618  45.724  54.894                          
HETATM 3143  H   HOH A1048       7.182  46.394  53.470                          
HETATM 3144  O   HOH A1048       6.844  46.021  54.333                          
HETATM 3145  H   HOH A1049      13.860  38.308  38.755                          
HETATM 3146  H   HOH A1049      13.814  36.691  38.972                          
HETATM 3147  O   HOH A1049      14.413  37.481  38.849                          
HETATM 3148  H   HOH A1050       6.076  16.384  42.561                          
HETATM 3149  H   HOH A1050       6.592  17.626  41.635                          
HETATM 3150  O   HOH A1050       6.797  17.066  42.436                          
HETATM 3151  H   HOH A1051      40.244   4.707   8.300                          
HETATM 3152  H   HOH A1051      38.777   4.265   8.865                          
HETATM 3153  O   HOH A1051      39.655   3.930   8.526                          
HETATM 3154  H   HOH A1052       5.394  39.040  67.965                          
HETATM 3155  H   HOH A1052       6.367  37.852  68.522                          
HETATM 3156  O   HOH A1052       6.202  38.485  67.766                          
HETATM 3157  H   HOH A1053      46.366  22.645  74.662                          
HETATM 3158  H   HOH A1053      45.236  21.479  74.838                          
HETATM 3159  O   HOH A1053      45.626  22.148  74.207                          
HETATM 3160  H   HOH A1054      39.221  48.205  36.285                          
HETATM 3161  H   HOH A1054      40.526  47.342  36.753                          
HETATM 3162  O   HOH A1054      39.615  47.287  36.347                          
HETATM 3163  H   HOH A1055      45.147  27.691  44.326                          
HETATM 3164  H   HOH A1055      45.741  28.983  43.525                          
HETATM 3165  O   HOH A1055      45.287  28.099  43.424                          
HETATM 3166  H   HOH A1056      24.881  48.695  68.388                          
HETATM 3167  H   HOH A1056      24.565  47.157  67.937                          
HETATM 3168  O   HOH A1056      25.228  47.903  67.884                          
HETATM 3169  H   HOH A1057      40.613  39.194  19.691                          
HETATM 3170  H   HOH A1057      39.619  37.917  19.906                          
HETATM 3171  O   HOH A1057      40.408  38.408  20.274                          
HETATM 3172  H   HOH A1058      30.627   0.100  69.437                          
HETATM 3173  H   HOH A1058      29.315   0.173  68.467                          
HETATM 3174  O   HOH A1058      30.248   0.504  68.604                          
HETATM 3175  H   HOH A1059      11.943  33.955  54.252                          
HETATM 3176  H   HOH A1059      11.474  35.369  53.584                          
HETATM 3177  O   HOH A1059      11.968  34.950  54.345                          
HETATM 3178  H   HOH A1060      28.558  20.978  24.247                          
HETATM 3179  H   HOH A1060      28.474  20.077  25.606                          
HETATM 3180  O   HOH A1060      27.985  20.356  24.781                          
HETATM 3181  H   HOH A1061      36.378  49.408  43.134                          
HETATM 3182  H   HOH A1061      37.850  48.720  43.289                          
HETATM 3183  O   HOH A1061      37.350  49.585  43.289                          
HETATM 3184  H   HOH A1062      49.123  21.560  37.662                          
HETATM 3185  H   HOH A1062      49.900  20.246  38.244                          
HETATM 3186  O   HOH A1062      49.898  21.245  38.211                          
HETATM 3187  H   HOH A1063      43.652  49.900  27.157                          
HETATM 3188  H   HOH A1063      45.221  49.900  26.706                          
HETATM 3189  O   HOH A1063      44.329  49.477  26.555                          
HETATM 3190  H   HOH A1064      15.925   4.964  73.376                          
HETATM 3191  H   HOH A1064      17.438   4.358  73.271                          
HETATM 3192  O   HOH A1064      16.469   4.164  73.122                          
HETATM 3193  H   HOH A1065       6.088   4.246  54.997                          
HETATM 3194  H   HOH A1065       6.082   5.878  55.034                          
HETATM 3195  O   HOH A1065       5.856   5.074  54.486                          
HETATM 3196  H   HOH A1066      42.588   8.209  75.343                          
HETATM 3197  H   HOH A1066      41.965   8.603  76.800                          
HETATM 3198  O   HOH A1066      42.658   8.058  76.329                          
HETATM 3199  H   HOH A1067      12.201  37.988  36.361                          
HETATM 3200  H   HOH A1067      13.426  38.795  35.643                          
HETATM 3201  O   HOH A1067      13.133  37.911  36.005                          
HETATM 3202  H   HOH A1068       2.090  10.634  62.986                          
HETATM 3203  H   HOH A1068       1.108  11.403  64.040                          
HETATM 3204  O   HOH A1068       1.980  11.449  63.554                          
HETATM 3205  H   HOH A1069      21.530  44.953  20.014                          
HETATM 3206  H   HOH A1069      21.427  46.463  19.401                          
HETATM 3207  O   HOH A1069      20.972  45.782  19.974                          
HETATM 3208  H   HOH A1070       7.157  49.781   7.349                          
HETATM 3209  H   HOH A1070       7.277  49.014   5.912                          
HETATM 3210  O   HOH A1070       7.520  49.841   6.419                          
HETATM 3211  H   HOH A1071      40.951  26.828  40.702                          
HETATM 3212  H   HOH A1071      42.231  26.704  39.695                          
HETATM 3213  O   HOH A1071      41.859  26.426  40.581                          
HETATM 3214  H   HOH A1072      20.828  40.360   2.339                          
HETATM 3215  H   HOH A1072      22.223  41.189   2.158                          
HETATM 3216  O   HOH A1072      21.825  40.302   2.389                          
HETATM 3217  H   HOH A1073       4.117  35.651  17.692                          
HETATM 3218  H   HOH A1073       4.566  34.210  18.315                          
HETATM 3219  O   HOH A1073       3.975  34.662  17.648                          
HETATM 3220  H   HOH A1074      36.102  44.056  57.811                          
HETATM 3221  H   HOH A1074      37.719  44.003  58.030                          
HETATM 3222  O   HOH A1074      36.855  44.338  58.404                          
HETATM 3223  H   HOH A1075      11.021  36.548  45.638                          
HETATM 3224  H   HOH A1075      11.737  35.130  45.259                          
HETATM 3225  O   HOH A1075      11.895  36.097  45.457                          
HETATM 3226  H   HOH A1076      16.124  18.311  20.687                          
HETATM 3227  H   HOH A1076      16.107  19.687  19.809                          
HETATM 3228  O   HOH A1076      16.270  18.702  19.778                          
HETATM 3229  H   HOH A1077      32.181   4.652  61.237                          
HETATM 3230  H   HOH A1077      33.679   4.015  61.377                          
HETATM 3231  O   HOH A1077      33.052   4.712  61.726                          
HETATM 3232  H   HOH A1078      43.400  15.435  70.358                          
HETATM 3233  H   HOH A1078      44.763  16.311  70.149                          
HETATM 3234  O   HOH A1078      44.398  15.394  70.310                          
HETATM 3235  H   HOH A1079       9.228  48.150  39.745                          
HETATM 3236  H   HOH A1079       7.764  47.780  40.368                          
HETATM 3237  O   HOH A1079       8.387  48.526  40.136                          
HETATM 3238  H   HOH A1080       8.536  30.477  59.726                          
HETATM 3239  H   HOH A1080       9.870  30.128  58.851                          
HETATM 3240  O   HOH A1080       9.172  29.752  59.459                          
HETATM 3241  H   HOH A1081      39.566  35.135  39.257                          
HETATM 3242  H   HOH A1081      40.721  34.179  38.609                          
HETATM 3243  O   HOH A1081      40.528  34.867  39.309                          
HETATM 3244  H   HOH A1082      39.047   0.996  32.168                          
HETATM 3245  H   HOH A1082      37.972   2.100  31.627                          
HETATM 3246  O   HOH A1082      38.237   1.137  31.598                          
HETATM 3247  H   HOH A1083       7.531  46.711  18.566                          
HETATM 3248  H   HOH A1083       8.694  46.229  19.606                          
HETATM 3249  O   HOH A1083       8.280  46.064  18.712                          
HETATM 3250  H   HOH A1084       0.100  35.909  60.400                          
HETATM 3251  H   HOH A1084       1.574  36.602  60.522                          
HETATM 3252  O   HOH A1084       1.086  35.747  60.352                          
HETATM 3253  H   HOH A1085      11.580  15.501  29.196                          
HETATM 3254  H   HOH A1085      10.910  14.930  27.821                          
HETATM 3255  O   HOH A1085      11.050  15.744  28.384                          
HETATM 3256  H   HOH A1086       8.723   6.323   5.280                          
HETATM 3257  H   HOH A1086       9.238   5.973   3.770                          
HETATM 3258  O   HOH A1086       8.908   5.585   4.630                          
HETATM 3259  H   HOH A1087       4.085  30.948  59.829                          
HETATM 3260  H   HOH A1087       3.565  29.420  60.077                          
HETATM 3261  O   HOH A1087       4.354  29.985  59.839                          
HETATM 3262  H   HOH A1088      29.098  46.342  69.593                          
HETATM 3263  H   HOH A1088      29.959  45.048  70.095                          
HETATM 3264  O   HOH A1088      29.136  45.593  70.255                          
HETATM 3265  H   HOH A1089      23.543  16.769  66.064                          
HETATM 3266  H   HOH A1089      23.114  17.521  67.449                          
HETATM 3267  O   HOH A1089      23.108  17.583  66.452                          
HETATM 3268  H   HOH A1090      43.427  23.522  66.897                          
HETATM 3269  H   HOH A1090      42.684  22.561  65.805                          
HETATM 3270  O   HOH A1090      43.324  23.320  65.923                          
HETATM 3271  H   HOH A1091      39.106  47.433  40.022                          
HETATM 3272  H   HOH A1091      39.763  46.972  41.444                          
HETATM 3273  O   HOH A1091      39.290  46.655  40.622                          
HETATM 3274  H   HOH A1092      33.422  39.027  25.850                          
HETATM 3275  H   HOH A1092      34.853  39.672  25.401                          
HETATM 3276  O   HOH A1092      34.391  39.109  26.085                          
HETATM 3277  H   HOH A1093      28.846  25.990  50.950                          
HETATM 3278  H   HOH A1093      28.795  26.965  52.259                          
HETATM 3279  O   HOH A1093      28.551  26.882  51.294                          
HETATM 3280  H   HOH A1094      36.972  36.537  13.014                          
HETATM 3281  H   HOH A1094      35.921  35.420  12.453                          
HETATM 3282  O   HOH A1094      36.288  36.339  12.311                          
HETATM 3283  H   HOH A1095      30.563  21.721  35.672                          
HETATM 3284  H   HOH A1095      30.911  22.056  34.112                          
HETATM 3285  O   HOH A1095      30.537  21.370  34.736                          
HETATM 3286  H   HOH A1096      37.638  36.714  24.717                          
HETATM 3287  H   HOH A1096      37.383  37.589  26.072                          
HETATM 3288  O   HOH A1096      37.144  37.492  25.106                          
HETATM 3289  H   HOH A1097      33.211  15.714  48.429                          
HETATM 3290  H   HOH A1097      31.623  16.054  48.599                          
HETATM 3291  O   HOH A1097      32.283  15.397  48.236                          
HETATM 3292  H   HOH A1098      44.886  31.289   8.130                          
HETATM 3293  H   HOH A1098      45.338  31.229   6.562                          
HETATM 3294  O   HOH A1098      45.525  31.649   7.449                          
HETATM 3295  H   HOH A1099      19.380  38.181  69.621                          
HETATM 3296  H   HOH A1099      20.375  36.895  69.477                          
HETATM 3297  O   HOH A1099      19.792  37.535  68.979                          
HETATM 3298  H   HOH A1100      30.919  29.911   7.935                          
HETATM 3299  H   HOH A1100      30.970  28.552   8.838                          
HETATM 3300  O   HOH A1100      31.479  29.125   8.196                          
HETATM 3301  H   HOH A1101       1.168  22.922  29.537                          
HETATM 3302  H   HOH A1101       0.100  21.794  29.036                          
HETATM 3303  O   HOH A1101       1.052  22.094  28.988                          
HETATM 3304  H   HOH A1102      47.643  14.837  34.565                          
HETATM 3305  H   HOH A1102      46.354  14.706  35.559                          
HETATM 3306  O   HOH A1102      47.202  14.270  35.262                          
HETATM 3307  H   HOH A1103      31.226   7.060  54.820                          
HETATM 3308  H   HOH A1103      29.633   7.371  54.996                          
HETATM 3309  O   HOH A1103      30.384   7.306  54.340                          
HETATM 3310  H   HOH A1104      29.282  32.572  33.836                          
HETATM 3311  H   HOH A1104      30.495  33.663  33.782                          
HETATM 3312  O   HOH A1104      30.226  32.757  34.107                          
HETATM 3313  H   HOH A1105      40.943  44.151  40.435                          
HETATM 3314  H   HOH A1105      41.873  42.915  40.956                          
HETATM 3315  O   HOH A1105      40.953  43.179  40.670                          
HETATM 3316  H   HOH A1106      12.452  45.224  53.474                          
HETATM 3317  H   HOH A1106      12.254  43.604  53.496                          
HETATM 3318  O   HOH A1106      11.845  44.479  53.752                          
HETATM 3319  H   HOH A1107       1.296  12.439  32.082                          
HETATM 3320  H   HOH A1107       0.241  13.683  32.160                          
HETATM 3321  O   HOH A1107       0.330  12.688  32.154                          
HETATM 3322  H   HOH A1108       8.567  26.554  16.413                          
HETATM 3323  H   HOH A1108       9.213  25.080  16.691                          
HETATM 3324  O   HOH A1108       9.355  26.065  16.788                          
HETATM 3325  H   HOH A1109       8.341   2.494  43.587                          
HETATM 3326  H   HOH A1109       9.775   3.068  44.117                          
HETATM 3327  O   HOH A1109       8.923   2.623  44.390                          
HETATM 3328  H   HOH A1110      25.351   3.331  29.632                          
HETATM 3329  H   HOH A1110      24.447   4.612  29.175                          
HETATM 3330  O   HOH A1110      24.446   3.623  29.323                          
HETATM 3331  H   HOH A1111      39.596  38.041   8.315                          
HETATM 3332  H   HOH A1111      41.007  38.432   7.591                          
HETATM 3333  O   HOH A1111      40.508  38.426   8.457                          
HETATM 3334  H   HOH A1112      32.817  38.161  44.391                          
HETATM 3335  H   HOH A1112      31.919  38.780  43.176                          
HETATM 3336  O   HOH A1112      32.517  38.027  43.446                          
HETATM 3337  H   HOH A1113      17.094  17.308   0.884                          
HETATM 3338  H   HOH A1113      17.534  15.743   1.032                          
HETATM 3339  O   HOH A1113      16.839  16.420   1.268                          
HETATM 3340  H   HOH A1114      34.976  45.205   6.997                          
HETATM 3341  H   HOH A1114      34.514  43.745   6.430                          
HETATM 3342  O   HOH A1114      34.263  44.504   7.030                          
HETATM 3343  H   HOH A1115      41.664  36.092  16.473                          
HETATM 3344  H   HOH A1115      41.280  35.080  15.250                          
HETATM 3345  O   HOH A1115      41.638  35.135  16.182                          
HETATM 3346  H   HOH A1116      48.001  31.985  46.931                          
HETATM 3347  H   HOH A1116      46.813  32.010  48.051                          
HETATM 3348  O   HOH A1116      47.477  31.431  47.579                          
HETATM 3349  H   HOH A1117      41.719  33.223  62.288                          
HETATM 3350  H   HOH A1117      40.411  34.200  62.313                          
HETATM 3351  O   HOH A1117      40.719  33.250  62.315                          
HETATM 3352  H   HOH A1118       1.555  14.220   8.438                          
HETATM 3353  H   HOH A1118       0.100  13.517   8.203                          
HETATM 3354  O   HOH A1118       0.618  14.147   8.780                          
HETATM 3355  H   HOH A1119      29.296  22.242  76.221                          
HETATM 3356  H   HOH A1119      28.463  20.838  76.225                          
HETATM 3357  O   HOH A1119      28.872  21.546  76.800                          
HETATM 3358  H   HOH A1120      47.136   3.771  15.325                          
HETATM 3359  H   HOH A1120      47.576   4.577  13.975                          
HETATM 3360  O   HOH A1120      47.912   4.090  14.780                          
HETATM 3361  H   HOH A1121      16.995  49.663  20.434                          
HETATM 3362  H   HOH A1121      18.572  49.898  20.788                          
HETATM 3363  O   HOH A1121      17.744  49.400  21.043                          
HETATM 3364  H   HOH A1122      35.983  38.230  27.643                          
HETATM 3365  H   HOH A1122      34.746  37.190  27.883                          
HETATM 3366  O   HOH A1122      35.735  37.268  27.760                          
HETATM 3367  H   HOH A1123       4.569  27.218   2.360                          
HETATM 3368  H   HOH A1123       6.166  26.986   2.113                          
HETATM 3369  O   HOH A1123       5.461  27.138   2.805                          
HETATM 3370  H   HOH A1124      39.538   1.466  54.207                          
HETATM 3371  H   HOH A1124      40.432   0.100  54.267                          
HETATM 3372  O   HOH A1124      39.513   0.469  54.126                          
HETATM 3373  H   HOH A1125      43.680  35.298   2.703                          
HETATM 3374  H   HOH A1125      42.946  36.440   3.611                          
HETATM 3375  O   HOH A1125      43.395  36.256   2.738                          
HETATM 3376  H   HOH A1126      15.737  10.568   7.393                          
HETATM 3377  H   HOH A1126      16.456  11.686   6.444                          
HETATM 3378  O   HOH A1126      16.615  10.942   7.093                          
HETATM 3379  H   HOH A1127      40.532  13.727  37.248                          
HETATM 3380  H   HOH A1127      39.315  12.646  37.115                          
HETATM 3381  O   HOH A1127      39.646  13.542  36.821                          
HETATM 3382  H   HOH A1128      39.339  43.967  68.272                          
HETATM 3383  H   HOH A1128      38.347  43.135  69.266                          
HETATM 3384  O   HOH A1128      39.246  43.562  69.182                          
HETATM 3385  H   HOH A1129      16.793  42.073  50.945                          
HETATM 3386  H   HOH A1129      18.227  42.830  50.754                          
HETATM 3387  O   HOH A1129      17.239  42.960  50.821                          
HETATM 3388  H   HOH A1130      38.072  34.322   2.207                          
HETATM 3389  H   HOH A1130      39.007  33.330   3.106                          
HETATM 3390  O   HOH A1130      38.434  33.393   2.290                          
HETATM 3391  H   HOH A1131      30.831  17.791   0.154                          
HETATM 3392  H   HOH A1131      30.190  16.397   0.714                          
HETATM 3393  O   HOH A1131      30.963  16.802   0.226                          
HETATM 3394  H   HOH A1132      27.836   9.007  37.771                          
HETATM 3395  H   HOH A1132      27.107  10.404  38.200                          
HETATM 3396  O   HOH A1132      27.150   9.685  37.507                          
HETATM 3397  H   HOH A1133      25.646  42.834  61.964                          
HETATM 3398  H   HOH A1133      26.167  44.321  62.396                          
HETATM 3399  O   HOH A1133      25.429  43.654  62.494                          
HETATM 3400  H   HOH A1134       8.406  13.394  18.472                          
HETATM 3401  H   HOH A1134       6.844  13.647  18.874                          
HETATM 3402  O   HOH A1134       7.778  13.988  18.974                          
HETATM 3403  H   HOH A1135      19.735  42.987  66.386                          
HETATM 3404  H   HOH A1135      19.341  41.439  66.725                          
HETATM 3405  O   HOH A1135      19.262  42.388  67.031                          
HETATM 3406  H   HOH A1136      14.533  49.900  24.830                          
HETATM 3407  H   HOH A1136      14.187  48.308  24.935                          
HETATM 3408  O   HOH A1136      13.845  49.200  24.642                          
HETATM 3409  H   HOH A1137       5.318  37.835  65.430                          
HETATM 3410  H   HOH A1137       5.661  36.296  65.853                          
HETATM 3411  O   HOH A1137       5.945  37.249  65.944                          
HETATM 3412  H   HOH A1138       8.914   3.584   5.543                          
HETATM 3413  H   HOH A1138       7.746   4.534   6.174                          
HETATM 3414  O   HOH A1138       8.334   3.743   6.341                          
HETATM 3415  H   HOH A1139       7.302  40.388  32.731                          
HETATM 3416  H   HOH A1139       6.377  41.698  32.422                          
HETATM 3417  O   HOH A1139       6.791  40.879  32.026                          
HETATM 3418  H   HOH A1140      13.663  39.464  73.412                          
HETATM 3419  H   HOH A1140      14.498  39.962  72.100                          
HETATM 3420  O   HOH A1140      13.836  39.295  72.442                          
HETATM 3421  H   HOH A1141      28.586  16.306   2.490                          
HETATM 3422  H   HOH A1141      29.682  16.328   3.701                          
HETATM 3423  O   HOH A1141      29.268  15.767   2.984                          
HETATM 3424  H   HOH A1142      45.457   8.996   5.794                          
HETATM 3425  H   HOH A1142      44.488  10.303   5.940                          
HETATM 3426  O   HOH A1142      45.436   9.986   5.933                          
HETATM 3427  H   HOH A1143       8.205  45.914  23.812                          
HETATM 3428  H   HOH A1143       7.104  46.584  24.815                          
HETATM 3429  O   HOH A1143       7.632  45.759  24.617                          
HETATM 3430  H   HOH A1144      32.390  48.932  32.508                          
HETATM 3431  H   HOH A1144      31.068  49.405  33.341                          
HETATM 3432  O   HOH A1144      32.036  49.167  33.413                          
HETATM 3433  H   HOH A1145       2.132  46.679  14.991                          
HETATM 3434  H   HOH A1145       3.379  46.754  16.043                          
HETATM 3435  O   HOH A1145       2.775  47.289  15.454                          
HETATM 3436  H   HOH A1146      44.106  32.322  72.736                          
HETATM 3437  H   HOH A1146      43.715  33.408  71.581                          
HETATM 3438  O   HOH A1146      44.378  33.175  72.292                          
HETATM 3439  H   HOH A1147      48.292  39.432  10.398                          
HETATM 3440  H   HOH A1147      48.750  39.708  11.940                          
HETATM 3441  O   HOH A1147      48.568  40.134  11.054                          
HETATM 3442  H   HOH A1148      37.345  15.192  23.014                          
HETATM 3443  H   HOH A1148      36.313  13.927  23.020                          
HETATM 3444  O   HOH A1148      37.276  14.194  23.015                          
HETATM 3445  H   HOH A1149      26.700  16.751  32.616                          
HETATM 3446  H   HOH A1149      28.329  16.646  32.567                          
HETATM 3447  O   HOH A1149      27.478  16.325  32.152                          
HETATM 3448  H   HOH A1150      14.643  18.809  50.279                          
HETATM 3449  H   HOH A1150      15.731  19.666  49.414                          
HETATM 3450  O   HOH A1150      15.589  18.839  49.956                          
HETATM 3451  H   HOH A1151      32.643   1.646  62.762                          
HETATM 3452  H   HOH A1151      32.586   3.201  63.256                          
HETATM 3453  O   HOH A1151      33.172   2.487  62.876                          
HETATM 3454  H   HOH A1152      46.862   0.495  61.152                          
HETATM 3455  H   HOH A1152      45.284   0.100  61.001                          
HETATM 3456  O   HOH A1152      46.034   0.631  60.607                          
HETATM 3457  H   HOH A1153       4.227  10.040   4.758                          
HETATM 3458  H   HOH A1153       2.828   9.215   4.927                          
HETATM 3459  O   HOH A1153       3.825   9.144   4.946                          
HETATM 3460  H   HOH A1154       9.936  13.323  55.353                          
HETATM 3461  H   HOH A1154       9.463  14.882  55.467                          
HETATM 3462  O   HOH A1154       9.154  13.932  55.487                          
HETATM 3463  H   HOH A1155       6.223   7.515  38.099                          
HETATM 3464  H   HOH A1155       7.437   8.425  38.702                          
HETATM 3465  O   HOH A1155       6.674   7.824  38.937                          
HETATM 3466  H   HOH A1156       5.956  18.040  59.008                          
HETATM 3467  H   HOH A1156       7.189  16.970  59.012                          
HETATM 3468  O   HOH A1156       6.950  17.940  59.044                          
HETATM 3469  H   HOH A1157      43.226   7.135  52.432                          
HETATM 3470  H   HOH A1157      44.609   6.331  52.757                          
HETATM 3471  O   HOH A1157      43.618   6.244  52.662                          
HETATM 3472  H   HOH A1158      10.147   7.795  13.354                          
HETATM 3473  H   HOH A1158       8.994   6.767  12.823                          
HETATM 3474  O   HOH A1158       9.939   6.840  13.141                          
HETATM 3475  H   HOH A1159      49.633  43.166  35.560                          
HETATM 3476  H   HOH A1159      49.900  44.776  35.623                          
HETATM 3477  O   HOH A1159      49.401  44.050  35.152                          
HETATM 3478  H   HOH A1160      30.214  44.602   3.807                          
HETATM 3479  H   HOH A1160      29.249  45.718   4.506                          
HETATM 3480  O   HOH A1160      30.098  45.199   4.601                          
HETATM 3481  H   HOH A1161      47.950  36.134  62.880                          
HETATM 3482  H   HOH A1161      47.220  36.663  61.519                          
HETATM 3483  O   HOH A1161      48.084  36.355  61.914                          
HETATM 3484  H   HOH A1162      14.663   8.158  45.028                          
HETATM 3485  H   HOH A1162      13.693   9.448  44.780                          
HETATM 3486  O   HOH A1162      14.622   9.158  45.006                          
HETATM 3487  H   HOH A1163      33.451  30.017  66.155                          
HETATM 3488  H   HOH A1163      34.934  29.432  65.799                          
HETATM 3489  O   HOH A1163      34.430  30.221  66.149                          
HETATM 3490  H   HOH A1164      21.963  24.505  49.670                          
HETATM 3491  H   HOH A1164      23.568  24.302  49.455                          
HETATM 3492  O   HOH A1164      22.835  24.976  49.536                          
HETATM 3493  H   HOH A1165      32.134  15.821  14.929                          
HETATM 3494  H   HOH A1165      32.678  15.262  16.363                          
HETATM 3495  O   HOH A1165      32.096  15.943  15.921                          
HETATM 3496  H   HOH A1166      17.841  24.709  48.347                          
HETATM 3497  H   HOH A1166      17.537  23.110  48.485                          
HETATM 3498  O   HOH A1166      18.256  23.800  48.408                          
HETATM 3499  H   HOH A1167      29.103   8.162  73.858                          
HETATM 3500  H   HOH A1167      30.199   6.994  74.174                          
HETATM 3501  O   HOH A1167      29.501   7.588  74.573                          
HETATM 3502  H   HOH A1168      24.070  20.445  49.370                          
HETATM 3503  H   HOH A1168      22.775  21.388  49.687                          
HETATM 3504  O   HOH A1168      23.094  20.446  49.586                          
HETATM 3505  H   HOH A1169      43.267  44.484  72.170                          
HETATM 3506  H   HOH A1169      41.689  44.829  71.927                          
HETATM 3507  O   HOH A1169      42.373  44.100  71.937                          
HETATM 3508  H   HOH A1170      24.696  22.988  13.904                          
HETATM 3509  H   HOH A1170      26.188  22.378  13.644                          
HETATM 3510  O   HOH A1170      25.654  23.021  14.191                          
HETATM 3511  H   HOH A1171      16.171  44.697   0.840                          
HETATM 3512  H   HOH A1171      15.060  45.886   0.701                          
HETATM 3513  O   HOH A1171      15.199  44.896   0.712                          
HETATM 3514  H   HOH A1172      28.749  18.500   0.099                          
HETATM 3515  H   HOH A1172      28.103  17.049   0.477                          
HETATM 3516  O   HOH A1172      28.254  17.984   0.798                          
HETATM 3517  H   HOH A1173       7.218  27.437  46.052                          
HETATM 3518  H   HOH A1173       8.631  28.236  46.235                          
HETATM 3519  O   HOH A1173       8.207  27.334  46.164                          
HETATM 3520  H   HOH A1174      15.463  34.595  10.796                          
HETATM 3521  H   HOH A1174      15.053  33.475  11.911                          
HETATM 3522  O   HOH A1174      15.816  33.940  11.464                          
HETATM 3523  H   HOH A1175      28.692   6.333  72.528                          
HETATM 3524  H   HOH A1175      28.554   5.550  73.955                          
HETATM 3525  O   HOH A1175      28.146   6.244  73.362                          
HETATM 3526  H   HOH A1176       5.991  26.267  31.119                          
HETATM 3527  H   HOH A1176       7.477  25.705  31.498                          
HETATM 3528  O   HOH A1176       6.506  25.669  31.734                          
HETATM 3529  H   HOH A1177       2.548  49.005  63.874                          
HETATM 3530  H   HOH A1177       4.173  49.111  64.000                          
HETATM 3531  O   HOH A1177       3.397  48.482  63.953                          
HETATM 3532  H   HOH A1178      28.040   7.331  39.181                          
HETATM 3533  H   HOH A1178      29.454   7.676  38.441                          
HETATM 3534  O   HOH A1178      28.842   6.940  38.730                          
HETATM 3535  H   HOH A1179      29.617   0.100  52.113                          
HETATM 3536  H   HOH A1179      30.199   1.602  52.382                          
HETATM 3537  O   HOH A1179      29.375   1.036  52.368                          
HETATM 3538  H   HOH A1180      20.862  17.449  66.885                          
HETATM 3539  H   HOH A1180      19.919  16.203  66.410                          
HETATM 3540  O   HOH A1180      19.919  17.138  66.762                          
HETATM 3541  H   HOH A1181      36.565  23.260   8.839                          
HETATM 3542  H   HOH A1181      36.628  23.333  10.469                          
HETATM 3543  O   HOH A1181      37.143  23.113   9.642                          
HETATM 3544  H   HOH A1182      30.523   3.820  73.449                          
HETATM 3545  H   HOH A1182      29.573   2.691  74.149                          
HETATM 3546  O   HOH A1182      29.604   3.624  73.791                          
HETATM 3547  H   HOH A1183      36.625  33.816   0.100                          
HETATM 3548  H   HOH A1183      36.435  35.438   0.118                          
HETATM 3549  O   HOH A1183      37.103  34.695   0.113                          
HETATM 3550  H   HOH A1184       0.305  42.076  34.274                          
HETATM 3551  H   HOH A1184       0.803  43.493  34.914                          
HETATM 3552  O   HOH A1184       0.100  42.784  34.950                          
HETATM 3553  H   HOH A1185      33.385  32.610  36.545                          
HETATM 3554  H   HOH A1185      33.839  31.055  36.751                          
HETATM 3555  O   HOH A1185      33.832  31.825  36.115                          
HETATM 3556  H   HOH A1186       6.518  12.644  40.757                          
HETATM 3557  H   HOH A1186       6.037  11.150  41.208                          
HETATM 3558  O   HOH A1186       5.728  12.073  40.982                          
HETATM 3559  H   HOH A1187      44.209  11.031  36.708                          
HETATM 3560  H   HOH A1187      44.460  12.636  36.872                          
HETATM 3561  O   HOH A1187      43.766  11.927  36.748                          
HETATM 3562  H   HOH A1188      31.583   2.324  40.452                          
HETATM 3563  H   HOH A1188      30.361   1.242  40.503                          
HETATM 3564  O   HOH A1188      30.656   2.123  40.135                          
HETATM 3565  H   HOH A1189       6.354  21.270  24.027                          
HETATM 3566  H   HOH A1189       7.449  20.059  24.028                          
HETATM 3567  O   HOH A1189       7.330  21.051  24.027                          
HETATM 3568  H   HOH A1190      22.782  49.856  66.568                          
HETATM 3569  H   HOH A1190      21.270  49.321  66.878                          
HETATM 3570  O   HOH A1190      21.825  49.900  66.281                          
HETATM 3571  H   HOH A1191      32.865  36.298   4.937                          
HETATM 3572  H   HOH A1191      31.621  37.355   4.917                          
HETATM 3573  O   HOH A1191      32.616  37.266   4.918                          
HETATM 3574  H   HOH A1192      39.558  32.738   9.204                          
HETATM 3575  H   HOH A1192      38.690  33.960   9.851                          
HETATM 3576  O   HOH A1192      39.546  33.719   9.395                          
HETATM 3577  H   HOH A1193      28.079  22.981  43.362                          
HETATM 3578  H   HOH A1193      28.833  23.694  42.101                          
HETATM 3579  O   HOH A1193      28.928  23.412  43.055                          
HETATM 3580  H   HOH A1194      25.178  40.865  48.930                          
HETATM 3581  H   HOH A1194      24.929  41.951  47.735                          
HETATM 3582  O   HOH A1194      25.618  41.528  48.324                          
HETATM 3583  H   HOH A1195      33.248  29.630  63.959                          
HETATM 3584  H   HOH A1195      34.111  31.007  64.119                          
HETATM 3585  O   HOH A1195      33.665  30.395  63.467                          
HETATM 3586  H   HOH A1196      16.401  39.816  11.247                          
HETATM 3587  H   HOH A1196      14.770  39.828  11.318                          
HETATM 3588  O   HOH A1196      15.592  40.397  11.332                          
HETATM 3589  H   HOH A1197      48.636  36.918  71.407                          
HETATM 3590  H   HOH A1197      49.092  35.730  70.384                          
HETATM 3591  O   HOH A1197      48.455  36.488  70.523                          
HETATM 3592  H   HOH A1198      40.705  27.825  59.986                          
HETATM 3593  H   HOH A1198      42.065  27.064  60.474                          
HETATM 3594  O   HOH A1198      41.355  27.716  60.738                          
HETATM 3595  H   HOH A1199       0.675  11.554  24.069                          
HETATM 3596  H   HOH A1199       1.922  12.603  23.961                          
HETATM 3597  O   HOH A1199       1.629  11.663  23.789                          
HETATM 3598  H   HOH A1200       8.956  21.099  52.217                          
HETATM 3599  H   HOH A1200       8.567  22.590  51.677                          
HETATM 3600  O   HOH A1200       8.204  21.738  52.052                          
HETATM 3601  H   HOH A1201      45.972  19.149  21.770                          
HETATM 3602  H   HOH A1201      47.598  19.276  21.701                          
HETATM 3603  O   HOH A1201      46.739  19.786  21.696                          
HETATM 3604  H   HOH A1202       2.819  38.436  52.607                          
HETATM 3605  H   HOH A1202       1.324  38.299  51.963                          
HETATM 3606  O   HOH A1202       1.850  38.644  52.740                          
HETATM 3607  H   HOH A1203      38.472  31.564  76.320                          
HETATM 3608  H   HOH A1203      38.705  33.107  76.800                          
HETATM 3609  O   HOH A1203      38.570  32.509  76.010                          
HETATM 3610  H   HOH A1204      33.579   6.067  75.141                          
HETATM 3611  H   HOH A1204      35.110   6.235  74.598                          
HETATM 3612  O   HOH A1204      34.156   6.108  74.326                          
HETATM 3613  H   HOH A1205       9.713  10.815  29.638                          
HETATM 3614  H   HOH A1205      10.453   9.486  30.234                          
HETATM 3615  O   HOH A1205       9.852  10.254  30.454                          
HETATM 3616  H   HOH A1206       5.033  42.282  38.991                          
HETATM 3617  H   HOH A1206       3.587  41.584  38.689                          
HETATM 3618  O   HOH A1206       4.544  41.636  38.404                          
HETATM 3619  H   HOH A1207      44.264  46.591  65.995                          
HETATM 3620  H   HOH A1207      44.945  47.957  65.414                          
HETATM 3621  O   HOH A1207      45.078  46.977  65.559                          
HETATM 3622  H   HOH A1208      42.489  35.097  10.503                          
HETATM 3623  H   HOH A1208      41.487  34.531  11.662                          
HETATM 3624  O   HOH A1208      41.592  34.690  10.681                          
HETATM 3625  H   HOH A1209      11.008   6.635  61.483                          
HETATM 3626  H   HOH A1209      12.223   6.401  60.417                          
HETATM 3627  O   HOH A1209      11.828   6.099  61.284                          
HETATM 3628  H   HOH A1210      20.288   8.314  44.634                          
HETATM 3629  H   HOH A1210      20.359   9.618  45.615                          
HETATM 3630  O   HOH A1210      19.837   9.169  44.890                          
HETATM 3631  H   HOH A1211      15.775  24.142   2.365                          
HETATM 3632  H   HOH A1211      16.927  23.941   1.225                          
HETATM 3633  O   HOH A1211      16.368  23.477   1.911                          
HETATM 3634  H   HOH A1212      46.733  31.851  12.471                          
HETATM 3635  H   HOH A1212      47.902  31.010  11.701                          
HETATM 3636  O   HOH A1212      47.223  30.980  12.434                          
HETATM 3637  H   HOH A1213      11.192  39.683  73.046                          
HETATM 3638  H   HOH A1213       9.651  39.658  73.585                          
HETATM 3639  O   HOH A1213      10.395  40.245  73.267                          
HETATM 3640  H   HOH A1214      19.150  36.703  14.941                          
HETATM 3641  H   HOH A1214      19.296  38.108  15.761                          
HETATM 3642  O   HOH A1214      18.737  37.599  15.107                          
HETATM 3643  H   HOH A1215       0.100   4.620  21.289                          
HETATM 3644  H   HOH A1215       0.925   4.437  19.892                          
HETATM 3645  O   HOH A1215       0.621   5.095  20.579                          
HETATM 3646  H   HOH A1216      13.157  12.445   1.931                          
HETATM 3647  H   HOH A1216      13.277  13.761   0.971                          
HETATM 3648  O   HOH A1216      13.090  13.442   1.900                          
HETATM 3649  H   HOH A1217       3.862  12.049  36.088                          
HETATM 3650  H   HOH A1217       4.415  11.769  37.599                          
HETATM 3651  O   HOH A1217       4.391  11.423  36.662                          
HETATM 3652  H   HOH A1218      47.702   7.385  47.580                          
HETATM 3653  H   HOH A1218      47.300   7.644  49.141                          
HETATM 3654  O   HOH A1218      48.053   7.445  48.514                          
HETATM 3655  H   HOH A1219       6.395  14.740   4.687                          
HETATM 3656  H   HOH A1219       5.874  13.247   5.095                          
HETATM 3657  O   HOH A1219       6.649  13.877   5.123                          
HETATM 3658  H   HOH A1220      27.121   6.271  49.854                          
HETATM 3659  H   HOH A1220      25.680   6.954  50.205                          
HETATM 3660  O   HOH A1220      26.619   7.134  49.913                          
HETATM 3661  H   HOH A1221      13.127  49.900  30.187                          
HETATM 3662  H   HOH A1221      11.571  49.900  29.693                          
HETATM 3663  O   HOH A1221      12.485  49.541  29.509                          
HETATM 3664  H   HOH A1222      28.024  25.683  35.934                          
HETATM 3665  H   HOH A1222      28.810  25.221  37.289                          
HETATM 3666  O   HOH A1222      28.256  24.906  36.519                          
HETATM 3667  H   HOH A1223      46.415   6.962   6.820                          
HETATM 3668  H   HOH A1223      46.052   5.694   5.856                          
HETATM 3669  O   HOH A1223      45.711   6.551   6.240                          
HETATM 3670  H   HOH A1224      18.913  30.118  34.037                          
HETATM 3671  H   HOH A1224      18.454  29.042  32.897                          
HETATM 3672  O   HOH A1224      18.413  29.268  33.870                          
HETATM 3673  H   HOH A1225      23.746  20.857  52.339                          
HETATM 3674  H   HOH A1225      24.818  19.976  51.479                          
HETATM 3675  O   HOH A1225      24.654  20.438  52.350                          
HETATM 3676  H   HOH A1226      29.846   8.137  18.433                          
HETATM 3677  H   HOH A1226      30.921   8.704  19.523                          
HETATM 3678  O   HOH A1226      29.972   8.424  19.382                          
HETATM 3679  H   HOH A1227      17.043   9.654  44.255                          
HETATM 3680  H   HOH A1227      17.232   8.063  43.939                          
HETATM 3681  O   HOH A1227      16.712   8.734  44.467                          
HETATM 3682  H   HOH A1228      34.134  48.949  55.274                          
HETATM 3683  H   HOH A1228      34.630  48.474  56.756                          
HETATM 3684  O   HOH A1228      34.432  48.169  55.824                          
HETATM 3685  H   HOH A1229      16.115   5.249   0.100                          
HETATM 3686  H   HOH A1229      16.972   6.291   1.021                          
HETATM 3687  O   HOH A1229      17.031   5.497   0.416                          
HETATM 3688  H   HOH A1230      38.030  18.581  70.882                          
HETATM 3689  H   HOH A1230      39.340  17.667  70.547                          
HETATM 3690  O   HOH A1230      38.343  17.673  70.604                          
HETATM 3691  H   HOH A1231       5.484  49.043  40.021                          
HETATM 3692  H   HOH A1231       6.102  48.110  38.831                          
HETATM 3693  O   HOH A1231       6.056  49.038  39.200                          
HETATM 3694  H   HOH A1232      18.352  19.103  10.332                          
HETATM 3695  H   HOH A1232      17.270  19.765  11.361                          
HETATM 3696  O   HOH A1232      17.756  18.926  11.115                          
HETATM 3697  H   HOH A1233      32.690   4.717  52.542                          
HETATM 3698  H   HOH A1233      31.473   5.806  52.577                          
HETATM 3699  O   HOH A1233      31.702   4.835  52.643                          
HETATM 3700  H   HOH A1234       1.442  14.712  23.142                          
HETATM 3701  H   HOH A1234       0.099  13.962  22.594                          
HETATM 3702  O   HOH A1234       0.445  14.766  23.077                          
HETATM 3703  H   HOH A1235      45.302  38.375  59.486                          
HETATM 3704  H   HOH A1235      44.498  39.736  59.896                          
HETATM 3705  O   HOH A1235      44.416  38.749  59.758                          
HETATM 3706  H   HOH A1236      26.828  26.853  49.927                          
HETATM 3707  H   HOH A1236      26.337  25.502  50.703                          
HETATM 3708  O   HOH A1236      26.116  26.456  50.507                          
HETATM 3709  H   HOH A1237      45.918  19.667  45.527                          
HETATM 3710  H   HOH A1237      47.507  19.979  45.312                          
HETATM 3711  O   HOH A1237      46.581  20.225  45.027                          
HETATM 3712  H   HOH A1238      15.145  11.637  34.187                          
HETATM 3713  H   HOH A1238      13.942  12.539  33.550                          
HETATM 3714  O   HOH A1238      14.925  12.497  33.725                          
HETATM 3715  H   HOH A1239      36.072  15.949  45.635                          
HETATM 3716  H   HOH A1239      34.521  15.739  45.167                          
HETATM 3717  O   HOH A1239      35.194  16.405  45.486                          
HETATM 3718  H   HOH A1240       6.928   3.345  35.908                          
HETATM 3719  H   HOH A1240       8.021   4.252  35.103                          
HETATM 3720  O   HOH A1240       7.102   3.861  35.069                          
HETATM 3721  H   HOH A1241      18.638   3.889   0.506                          
HETATM 3722  H   HOH A1241      19.175   2.401   0.100                          
HETATM 3723  O   HOH A1241      19.420   3.368   0.165                          
HETATM 3724  H   HOH A1242      39.342  10.499  64.169                          
HETATM 3725  H   HOH A1242      38.319  11.669  63.669                          
HETATM 3726  O   HOH A1242      38.598  11.107  64.447                          
HETATM 3727  H   HOH A1243      42.348  11.740  35.076                          
HETATM 3728  H   HOH A1243      41.173  11.773  36.209                          
HETATM 3729  O   HOH A1243      41.481  12.162  35.342                          
HETATM 3730  H   HOH A1244      18.271  42.122   6.878                          
HETATM 3731  H   HOH A1244      17.310  42.612   8.105                          
HETATM 3732  O   HOH A1244      18.216  42.702   7.691                          
HETATM 3733  H   HOH A1245       0.443   9.175  24.375                          
HETATM 3734  H   HOH A1245       0.110   8.287  23.045                          
HETATM 3735  O   HOH A1245       0.099   9.207  23.436                          
HETATM 3736  H   HOH A1246      21.981  40.929  53.917                          
HETATM 3737  H   HOH A1246      22.306  42.363  54.628                          
HETATM 3738  O   HOH A1246      22.220  41.887  53.754                          
HETATM 3739  H   HOH A1247      23.226  18.828  25.883                          
HETATM 3740  H   HOH A1247      24.343  19.977  26.193                          
HETATM 3741  O   HOH A1247      24.197  18.999  26.048                          
HETATM 3742  H   HOH A1248       9.670   0.245  55.356                          
HETATM 3743  H   HOH A1248       8.828   0.100  53.964                          
HETATM 3744  O   HOH A1248       9.741   0.189  54.360                          
HETATM 3745  H   HOH A1249      24.847  45.540  50.745                          
HETATM 3746  H   HOH A1249      25.236  45.303  49.176                          
HETATM 3747  O   HOH A1249      25.511  45.751  50.027                          
HETATM 3748  H   HOH A1250      12.070  49.022  69.983                          
HETATM 3749  H   HOH A1250      11.402  49.829  71.236                          
HETATM 3750  O   HOH A1250      12.029  49.900  70.461                          
HETATM 3751  H   HOH A1251      22.153  30.783  64.411                          
HETATM 3752  H   HOH A1251      21.218  31.153  65.698                          
HETATM 3753  O   HOH A1251      22.032  31.412  65.179                          
HETATM 3754  H   HOH A1252       1.407  36.514  39.247                          
HETATM 3755  H   HOH A1252       0.100  37.023  40.083                          
HETATM 3756  O   HOH A1252       0.580  36.222  39.727                          
HETATM 3757  H   HOH A1253      28.460  31.117  49.940                          
HETATM 3758  H   HOH A1253      27.413  31.698  48.830                          
HETATM 3759  O   HOH A1253      28.345  31.763  49.185                          
HETATM 3760  H   HOH A1254      14.281   9.998  35.688                          
HETATM 3761  H   HOH A1254      12.941   9.068  35.776                          
HETATM 3762  O   HOH A1254      13.855   9.146  35.380                          
HETATM 3763  H   HOH A1255      19.042   5.408  61.337                          
HETATM 3764  H   HOH A1255      18.124   4.572  60.276                          
HETATM 3765  O   HOH A1255      18.895   5.201  60.369                          
HETATM 3766  H   HOH A1256      41.597  20.785  29.707                          
HETATM 3767  H   HOH A1256      42.555  19.470  29.845                          
HETATM 3768  O   HOH A1256      41.611  19.798  29.863                          
HETATM 3769  H   HOH A1257      27.771  27.689   2.168                          
HETATM 3770  H   HOH A1257      27.884  28.747   3.407                          
HETATM 3771  O   HOH A1257      28.346  28.004   2.923                          
HETATM 3772  H   HOH A1258      18.897  13.612  46.312                          
HETATM 3773  H   HOH A1258      19.099  15.099  46.955                          
HETATM 3774  O   HOH A1258      19.082  14.573  46.105                          
HETATM 3775  H   HOH A1259      13.485  28.610  74.234                          
HETATM 3776  H   HOH A1259      12.454  29.604  73.449                          
HETATM 3777  O   HOH A1259      12.747  28.655  73.561                          
HETATM 3778  H   HOH A1260      46.170  49.305  59.441                          
HETATM 3779  H   HOH A1260      46.439  47.798  60.010                          
HETATM 3780  O   HOH A1260      45.783  48.388  59.541                          
HETATM 3781  H   HOH A1261      28.344  19.970  20.927                          
HETATM 3782  H   HOH A1261      28.707  18.502  21.543                          
HETATM 3783  O   HOH A1261      28.222  18.984  20.814                          
HETATM 3784  H   HOH A1262      17.861  29.698  39.559                          
HETATM 3785  H   HOH A1262      19.490  29.787  39.616                          
HETATM 3786  O   HOH A1262      18.645  30.318  39.559                          
HETATM 3787  H   HOH A1263      40.797  35.412  33.633                          
HETATM 3788  H   HOH A1263      39.326  34.705  33.695                          
HETATM 3789  O   HOH A1263      40.271  34.597  33.389                          
HETATM 3790  H   HOH A1264      43.361   2.279  66.008                          
HETATM 3791  H   HOH A1264      42.327   1.207  66.677                          
HETATM 3792  O   HOH A1264      43.131   1.777  66.842                          
HETATM 3793  H   HOH A1265      35.728  25.364  76.800                          
HETATM 3794  H   HOH A1265      34.865  26.684  76.377                          
HETATM 3795  O   HOH A1265      35.756  26.358  76.691                          
HETATM 3796  H   HOH A1266       4.154  23.174  58.605                          
HETATM 3797  H   HOH A1266       2.684  22.479  58.753                          
HETATM 3798  O   HOH A1266       3.169  23.344  58.631                          
HETATM 3799  H   HOH A1267      20.058   5.676  50.609                          
HETATM 3800  H   HOH A1267      19.350   7.147  50.547                          
HETATM 3801  O   HOH A1267      20.209   6.649  50.431                          
HETATM 3802  H   HOH A1268      29.476   7.925   0.917                          
HETATM 3803  H   HOH A1268      30.484   9.052   0.300                          
HETATM 3804  O   HOH A1268      29.710   8.453   0.100                          
HETATM 3805  H   HOH A1269      29.298  20.249  66.461                          
HETATM 3806  H   HOH A1269      29.232  21.796  66.978                          
HETATM 3807  O   HOH A1269      28.701  21.038  66.602                          
HETATM 3808  H   HOH A1270      17.577  13.863   3.616                          
HETATM 3809  H   HOH A1270      18.950  13.444   4.395                          
HETATM 3810  O   HOH A1270      18.361  14.208   4.132                          
HETATM 3811  H   HOH A1271       7.349  31.104  54.350                          
HETATM 3812  H   HOH A1271       8.792  30.865  53.624                          
HETATM 3813  O   HOH A1271       8.263  30.713  54.458                          
HETATM 3814  H   HOH A1272      19.757  10.259   2.677                          
HETATM 3815  H   HOH A1272      20.187  11.813   2.937                          
HETATM 3816  O   HOH A1272      20.529  10.886   2.785                          
HETATM 3817  H   HOH A1273      10.386  44.012   4.609                          
HETATM 3818  H   HOH A1273      11.250  45.365   4.310                          
HETATM 3819  O   HOH A1273      10.398  44.880   4.113                          
HETATM 3820  H   HOH A1274      17.463  22.697  28.376                          
HETATM 3821  H   HOH A1274      17.427  23.655  29.699                          
HETATM 3822  O   HOH A1274      17.030  22.846  29.266                          
HETATM 3823  H   HOH A1275      42.481  14.387  26.303                          
HETATM 3824  H   HOH A1275      41.819  14.030  27.752                          
HETATM 3825  O   HOH A1275      41.832  13.795  26.781                          
HETATM 3826  H   HOH A1276      14.614  12.082   3.539                          
HETATM 3827  H   HOH A1276      15.344  11.239   2.346                          
HETATM 3828  O   HOH A1276      14.617  11.220   3.031                          
HETATM 3829  H   HOH A1277      12.461  14.178  14.561                          
HETATM 3830  H   HOH A1277      11.544  13.788  13.267                          
HETATM 3831  O   HOH A1277      12.068  13.423  14.036                          
HETATM 3832  H   HOH A1278       9.346  29.420  66.639                          
HETATM 3833  H   HOH A1278      10.961  29.275  66.834                          
HETATM 3834  O   HOH A1278      10.237  29.796  66.383                          
HETATM 3835  H   HOH A1279      33.885  39.665  32.866                          
HETATM 3836  H   HOH A1279      34.697  38.372  32.289                          
HETATM 3837  O   HOH A1279      34.791  39.294  32.662                          
HETATM 3838  H   HOH A1280      38.323   6.928  11.287                          
HETATM 3839  H   HOH A1280      38.170   5.345  10.916                          
HETATM 3840  O   HOH A1280      38.759   6.149  10.837                          
HETATM 3841  H   HOH A1281      37.325  19.563  54.051                          
HETATM 3842  H   HOH A1281      38.046  21.019  53.889                          
HETATM 3843  O   HOH A1281      37.607  20.267  53.399                          
HETATM 3844  H   HOH A1282      32.252  41.045  18.865                          
HETATM 3845  H   HOH A1282      32.727  39.768  17.966                          
HETATM 3846  O   HOH A1282      32.876  40.265  18.820                          
HETATM 3847  H   HOH A1283      43.076  43.882  69.711                          
HETATM 3848  H   HOH A1283      42.619  45.446  69.822                          
HETATM 3849  O   HOH A1283      42.294  44.502  69.775                          
HETATM 3850  H   HOH A1284      11.358  45.115  75.829                          
HETATM 3851  H   HOH A1284      12.873  45.282  76.415                          
HETATM 3852  O   HOH A1284      12.207  44.634  76.047                          
HETATM 3853  H   HOH A1285       4.019  24.606  43.709                          
HETATM 3854  H   HOH A1285       4.858  23.210  43.588                          
HETATM 3855  O   HOH A1285       4.290  23.867  43.093                          
HETATM 3856  H   HOH A1286      34.058  43.647  69.431                          
HETATM 3857  H   HOH A1286      33.698  44.046  67.889                          
HETATM 3858  O   HOH A1286      33.939  43.295  68.502                          
HETATM 3859  H   HOH A1287      40.922  11.103  73.171                          
HETATM 3860  H   HOH A1287      39.998   9.999  73.942                          
HETATM 3861  O   HOH A1287      40.935  10.297  73.763                          
HETATM 3862  H   HOH A1288       9.391  12.537  34.546                          
HETATM 3863  H   HOH A1288       7.798  12.181  34.510                          
HETATM 3864  O   HOH A1288       8.720  11.796  34.529                          
HETATM 3865  H   HOH A1289       8.826  12.429  23.740                          
HETATM 3866  H   HOH A1289       9.977  11.436  24.337                          
HETATM 3867  O   HOH A1289       9.064  11.477  23.933                          
HETATM 3868  H   HOH A1290      38.127  27.986   1.635                          
HETATM 3869  H   HOH A1290      38.225  27.318   0.148                          
HETATM 3870  O   HOH A1290      37.815  27.233   1.055                          
HETATM 3871  H   HOH A1291      49.222   7.119  14.788                          
HETATM 3872  H   HOH A1291      49.806   8.637  14.646                          
HETATM 3873  O   HOH A1291      49.900   7.769  15.131                          
HETATM 3874  H   HOH A1292      44.425  34.889  39.747                          
HETATM 3875  H   HOH A1292      45.693  35.710  39.126                          
HETATM 3876  O   HOH A1292      44.933  35.750  39.775                          
HETATM 3877  H   HOH A1293      15.014   0.100  59.899                          
HETATM 3878  H   HOH A1293      15.016   1.687  60.285                          
HETATM 3879  O   HOH A1293      15.509   0.963  59.802                          
HETATM 3880  H   HOH A1294      26.129  13.634  55.124                          
HETATM 3881  H   HOH A1294      25.838  15.197  55.496                          
HETATM 3882  O   HOH A1294      25.758  14.254  55.816                          
HETATM 3883  H   HOH A1295      16.665  43.054  45.368                          
HETATM 3884  H   HOH A1295      16.126  44.090  46.509                          
HETATM 3885  O   HOH A1295      15.851  43.423  45.818                          
HETATM 3886  H   HOH A1296       5.586   5.618  36.683                          
HETATM 3887  H   HOH A1296       5.951   5.735  35.096                          
HETATM 3888  O   HOH A1296       6.296   5.867  36.025                          
HETATM 3889  H   HOH A1297      34.723  24.445  66.539                          
HETATM 3890  H   HOH A1297      33.198  25.026  66.465                          
HETATM 3891  O   HOH A1297      34.146  25.248  66.693                          
HETATM 3892  H   HOH A1298       7.030  15.494  75.184                          
HETATM 3893  H   HOH A1298       6.977  14.470  73.913                          
HETATM 3894  O   HOH A1298       6.512  14.758  74.749                          
HETATM 3895  H   HOH A1299      24.024  40.374  64.716                          
HETATM 3896  H   HOH A1299      23.464  40.934  63.289                          
HETATM 3897  O   HOH A1299      23.223  40.436  64.121                          
HETATM 3898  H   HOH A1300      36.698  42.719  28.036                          
HETATM 3899  H   HOH A1300      37.418  43.036  26.605                          
HETATM 3900  O   HOH A1300      36.604  42.656  27.042                          
HETATM 3901  H   HOH A1301      26.834  27.176  65.256                          
HETATM 3902  H   HOH A1301      27.739  27.095  66.612                          
HETATM 3903  O   HOH A1301      27.609  26.721  65.695                          
HETATM 3904  H   HOH A1302      29.976  29.570  49.559                          
HETATM 3905  H   HOH A1302      30.827  29.010  48.282                          
HETATM 3906  O   HOH A1302      29.966  29.429  48.569                          
HETATM 3907  H   HOH A1303      33.242   0.143  56.122                          
HETATM 3908  H   HOH A1303      31.611   0.100  56.046                          
HETATM 3909  O   HOH A1303      32.421   0.663  55.884                          
HETATM 3910  H   HOH A1304      41.058   0.100  33.036                          
HETATM 3911  H   HOH A1304      41.386   1.696  32.930                          
HETATM 3912  O   HOH A1304      41.652   0.786  32.614                          
HETATM 3913  H   HOH A1305      14.017  28.268  19.428                          
HETATM 3914  H   HOH A1305      15.385  29.158  19.404                          
HETATM 3915  O   HOH A1305      15.015  28.232  19.472                          
HETATM 3916  H   HOH A1306      28.298  24.199  12.126                          
HETATM 3917  H   HOH A1306      26.721  23.786  12.038                          
HETATM 3918  O   HOH A1306      27.508  24.117  11.519                          
HETATM 3919  H   HOH A1307       2.560  24.673  33.696                          
HETATM 3920  H   HOH A1307       4.077  24.513  33.114                          
HETATM 3921  O   HOH A1307       3.147  24.807  32.897                          
HETATM 3922  H   HOH A1308      27.175  48.048   2.005                          
HETATM 3923  H   HOH A1308      28.564  47.521   2.683                          
HETATM 3924  O   HOH A1308      27.758  48.097   2.816                          
HETATM 3925  H   HOH A1309      18.490  37.158  20.733                          
HETATM 3926  H   HOH A1309      19.136  38.618  20.385                          
HETATM 3927  O   HOH A1309      19.341  37.655  20.558                          
HETATM 3928  H   HOH A1310      15.836   3.464  61.597                          
HETATM 3929  H   HOH A1310      15.900   4.207  60.145                          
HETATM 3930  O   HOH A1310      15.619   4.303  61.099                          
HETATM 3931  H   HOH A1311      26.162  26.818  70.382                          
HETATM 3932  H   HOH A1311      26.723  28.225  70.992                          
HETATM 3933  O   HOH A1311      25.920  27.758  70.625                          
HETATM 3934  H   HOH A1312       4.193  46.418  25.950                          
HETATM 3935  H   HOH A1312       3.689  47.224  24.622                          
HETATM 3936  O   HOH A1312       4.459  46.745  25.043                          
HETATM 3937  H   HOH A1313      49.900  49.457  29.717                          
HETATM 3938  H   HOH A1313      49.377  49.900  31.199                          
HETATM 3939  O   HOH A1313      49.542  49.125  30.590                          
HETATM 3940  H   HOH A1314      23.432   5.739  31.736                          
HETATM 3941  H   HOH A1314      23.543   7.312  32.160                          
HETATM 3942  O   HOH A1314      22.912   6.568  31.943                          
HETATM 3943  H   HOH A1315      47.627  49.607  35.610                          
HETATM 3944  H   HOH A1315      49.133  48.983  35.708                          
HETATM 3945  O   HOH A1315      48.159  48.763  35.683                          
HETATM 3946  H   HOH A1316      40.115  16.504  33.775                          
HETATM 3947  H   HOH A1316      38.500  16.743  33.722                          
HETATM 3948  O   HOH A1316      39.389  17.191  33.814                          
HETATM 3949  H   HOH A1317      37.162  27.756  30.693                          
HETATM 3950  H   HOH A1317      37.975  29.170  30.753                          
HETATM 3951  O   HOH A1317      37.968  28.219  31.061                          
HETATM 3952  H   HOH A1318      12.483  39.901  21.241                          
HETATM 3953  H   HOH A1318      13.889  40.719  21.385                          
HETATM 3954  O   HOH A1318      13.431  39.958  20.927                          
HETATM 3955  H   HOH A1319       4.767   2.000  31.508                          
HETATM 3956  H   HOH A1319       4.618   3.317  32.462                          
HETATM 3957  O   HOH A1319       4.153   2.735  31.796                          
HETATM 3958  H   HOH A1320      48.252  11.027  24.564                          
HETATM 3959  H   HOH A1320      48.296   9.435  24.202                          
HETATM 3960  O   HOH A1320      48.352  10.106  24.941                          
HETATM 3961  H   HOH A1321       9.194   5.879  26.590                          
HETATM 3962  H   HOH A1321       9.356   4.254  26.633                          
HETATM 3963  O   HOH A1321       8.701   5.009  26.609                          
HETATM 3964  H   HOH A1322       9.143  16.060  44.502                          
HETATM 3965  H   HOH A1322      10.463  16.239  45.447                          
HETATM 3966  O   HOH A1322       9.605  16.660  45.156                          
HETATM 3967  H   HOH A1323       4.896  42.223  13.818                          
HETATM 3968  H   HOH A1323       5.880  42.906  14.928                          
HETATM 3969  O   HOH A1323       5.758  42.711  13.956                          
HETATM 3970  H   HOH A1324      47.953   8.821  52.771                          
HETATM 3971  H   HOH A1324      46.962  10.058  52.382                          
HETATM 3972  O   HOH A1324      47.096   9.070  52.321                          
HETATM 3973  H   HOH A1325      48.333  16.627  63.076                          
HETATM 3974  H   HOH A1325      49.903  16.191  63.185                          
HETATM 3975  O   HOH A1325      48.962  15.901  63.355                          
HETATM 3976  H   HOH A1326       8.516  17.204  47.003                          
HETATM 3977  H   HOH A1326       8.399  15.610  46.668                          
HETATM 3978  O   HOH A1326       7.922  16.488  46.637                          
HETATM 3979  H   HOH A1327      49.764  14.037  73.445                          
HETATM 3980  H   HOH A1327      48.137  14.177  73.416                          
HETATM 3981  O   HOH A1327      48.957  14.070  72.855                          
HETATM 3982  H   HOH A1328      14.659  20.026  16.453                          
HETATM 3983  H   HOH A1328      14.823  18.406  16.580                          
HETATM 3984  O   HOH A1328      15.089  19.215  16.056                          
HETATM 3985  H   HOH A1329       0.529  35.796  52.836                          
HETATM 3986  H   HOH A1329       2.139  35.694  53.091                          
HETATM 3987  O   HOH A1329       1.378  36.319  52.921                          
HETATM 3988  H   HOH A1330       3.438  36.353  33.093                          
HETATM 3989  H   HOH A1330       4.121  34.970  33.632                          
HETATM 3990  O   HOH A1330       3.895  35.506  32.819                          
HETATM 3991  H   HOH A1331       4.065  41.400  74.998                          
HETATM 3992  H   HOH A1331       4.675  40.963  76.448                          
HETATM 3993  O   HOH A1331       4.294  40.626  75.588                          
HETATM 3994  H   HOH A1332      29.764  32.026  43.907                          
HETATM 3995  H   HOH A1332      28.410  31.878  43.007                          
HETATM 3996  O   HOH A1332      28.835  32.368  43.768                          
HETATM 3997  H   HOH A1333      47.209  24.912  69.020                          
HETATM 3998  H   HOH A1333      45.610  24.783  68.713                          
HETATM 3999  O   HOH A1333      46.460  24.273  68.840                          
HETATM 4000  H   HOH A1334      18.820  21.866  65.684                          
HETATM 4001  H   HOH A1334      19.000  22.956  64.482                          
HETATM 4002  O   HOH A1334      19.131  22.000  64.743                          
HETATM 4003  H   HOH A1335       8.143  20.024   3.226                          
HETATM 4004  H   HOH A1335       7.612  20.873   4.516                          
HETATM 4005  O   HOH A1335       7.688  19.961   4.114                          
HETATM 4006  H   HOH A1336      22.965  48.854  44.332                          
HETATM 4007  H   HOH A1336      21.564  49.688  44.240                          
HETATM 4008  O   HOH A1336      22.542  49.711  44.036                          
HETATM 4009  H   HOH A1337      44.103  41.405  10.138                          
HETATM 4010  H   HOH A1337      43.210  40.142   9.614                          
HETATM 4011  O   HOH A1337      43.247  40.902  10.262                          
HETATM 4012  H   HOH A1338      32.588  27.988  52.793                          
HETATM 4013  H   HOH A1338      32.937  26.411  53.027                          
HETATM 4014  O   HOH A1338      33.182  27.347  53.278                          
HETATM 4015  H   HOH A1339      44.616  10.187  44.806                          
HETATM 4016  H   HOH A1339      46.122   9.593  44.597                          
HETATM 4017  O   HOH A1339      45.157   9.353  44.693                          
HETATM 4018  H   HOH A1340      27.981  35.133  47.363                          
HETATM 4019  H   HOH A1340      27.104  36.470  47.691                          
HETATM 4020  O   HOH A1340      28.010  36.129  47.445                          
HETATM 4021  H   HOH A1341      38.548  32.940  67.985                          
HETATM 4022  H   HOH A1341      37.281  32.141  67.335                          
HETATM 4023  O   HOH A1341      37.879  32.211  68.132                          
HETATM 4024  H   HOH A1342      12.254  16.796  50.704                          
HETATM 4025  H   HOH A1342      12.198  15.655  51.871                          
HETATM 4026  O   HOH A1342      12.269  15.813  50.887                          
HETATM 4027  H   HOH A1343      18.459  41.777  42.871                          
HETATM 4028  H   HOH A1343      17.837  43.181  43.426                          
HETATM 4029  O   HOH A1343      17.725  42.188  43.411                          
HETATM 4030  H   HOH A1344       1.178  15.490  50.172                          
HETATM 4031  H   HOH A1344       0.501  16.901  49.709                          
HETATM 4032  O   HOH A1344       0.496  16.183  50.404                          
HETATM 4033  H   HOH A1345      19.315  26.419  47.380                          
HETATM 4034  H   HOH A1345      18.161  25.870  46.364                          
HETATM 4035  O   HOH A1345      18.478  26.659  46.888                          
HETATM 4036  H   HOH A1346      35.437  36.476  38.329                          
HETATM 4037  H   HOH A1346      36.970  36.964  38.608                          
HETATM 4038  O   HOH A1346      36.230  36.941  37.936                          
HETATM 4039  H   HOH A1347      20.989  26.660  45.010                          
HETATM 4040  H   HOH A1347      20.106  28.029  44.890                          
HETATM 4041  O   HOH A1347      21.025  27.642  44.823                          
HETATM 4042  H   HOH A1348      46.622  46.025  32.729                          
HETATM 4043  H   HOH A1348      48.220  45.692  32.795                          
HETATM 4044  O   HOH A1348      47.454  46.115  33.278                          
HETATM 4045  H   HOH A1349      48.888  19.830  15.654                          
HETATM 4046  H   HOH A1349      49.632  20.634  14.443                          
HETATM 4047  O   HOH A1349      49.641  20.447  15.425                          
HETATM 4048  H   HOH A1350      14.034  41.126  35.099                          
HETATM 4049  H   HOH A1350      13.817  41.072  33.482                          
HETATM 4050  O   HOH A1350      13.533  41.520  34.329                          
HETATM 4051  H   HOH A1351      45.163  38.792  16.004                          
HETATM 4052  H   HOH A1351      46.432  38.662  14.985                          
HETATM 4053  O   HOH A1351      45.973  38.253  15.773                          
HETATM 4054  H   HOH A1352       9.744   3.108  62.226                          
HETATM 4055  H   HOH A1352       9.154   4.299  63.174                          
HETATM 4056  O   HOH A1352       8.951   3.415  62.753                          
HETATM 4057  H   HOH A1353       7.481  24.286  11.794                          
HETATM 4058  H   HOH A1353       6.546  23.759  10.564                          
HETATM 4059  O   HOH A1353       6.775  24.546  11.135                          
HETATM 4060  H   HOH A1354      22.847  34.838  55.909                          
HETATM 4061  H   HOH A1354      23.362  35.422  54.473                          
HETATM 4062  O   HOH A1354      23.388  34.638  55.092                          
HETATM 4063  H   HOH A1355      46.519  37.309  50.638                          
HETATM 4064  H   HOH A1355      47.590  38.321  51.342                          
HETATM 4065  O   HOH A1355      46.650  38.226  51.015                          
HETATM 4066  H   HOH A1356      42.838  30.588  29.681                          
HETATM 4067  H   HOH A1356      44.372  31.046  29.361                          
HETATM 4068  O   HOH A1356      43.765  30.263  29.493                          
HETATM 4069  H   HOH A1357       2.732   0.361  54.129                          
HETATM 4070  H   HOH A1357       3.806   1.591  54.164                          
HETATM 4071  O   HOH A1357       3.473   0.785  54.651                          
HETATM 4072  H   HOH A1358      30.981  28.838  29.998                          
HETATM 4073  H   HOH A1358      30.661  27.269  29.677                          
HETATM 4074  O   HOH A1358      30.758  27.950  30.402                          
HETATM 4075  H   HOH A1359      38.312   9.118  27.844                          
HETATM 4076  H   HOH A1359      39.152   8.119  28.826                          
HETATM 4077  O   HOH A1359      39.227   8.815  28.112                          
HETATM 4078  H   HOH A1360      31.537  21.854  18.740                          
HETATM 4079  H   HOH A1360      31.265  20.244  18.739                          
HETATM 4080  O   HOH A1360      31.719  20.995  19.217                          
HETATM 4081  H   HOH A1361      45.363  19.444   7.544                          
HETATM 4082  H   HOH A1361      46.023  18.071   8.131                          
HETATM 4083  O   HOH A1361      46.197  19.030   7.909                          
HETATM 4084  H   HOH A1362       5.493  36.629  62.942                          
HETATM 4085  H   HOH A1362       6.199  35.419  62.104                          
HETATM 4086  O   HOH A1362       5.429  35.663  62.692                          
HETATM 4087  H   HOH A1363      26.551  29.179  39.553                          
HETATM 4088  H   HOH A1363      25.145  29.848  39.061                          
HETATM 4089  O   HOH A1363      25.565  29.038  39.468                          
HETATM 4090  H   HOH A1364      29.986  45.182  29.409                          
HETATM 4091  H   HOH A1364      28.442  45.714  29.390                          
HETATM 4092  O   HOH A1364      29.345  45.845  29.798                          
HETATM 4093  H   HOH A1365      23.382   0.100   9.145                          
HETATM 4094  H   HOH A1365      22.192   1.144   8.744                          
HETATM 4095  O   HOH A1365      22.392   0.216   9.056                          
HETATM 4096  H   HOH A1366      39.882  28.197   9.766                          
HETATM 4097  H   HOH A1366      40.393  29.657  10.289                          
HETATM 4098  O   HOH A1366      40.651  28.700  10.160                          
HETATM 4099  H   HOH A1367      40.268  34.432   5.660                          
HETATM 4100  H   HOH A1367      40.898  35.255   4.399                          
HETATM 4101  O   HOH A1367      40.505  34.384   4.690                          
HETATM 4102  H   HOH A1368       8.949  39.301  37.106                          
HETATM 4103  H   HOH A1368       7.447  38.660  37.069                          
HETATM 4104  O   HOH A1368       7.972  39.511  37.065                          
HETATM 4105  H   HOH A1369      26.471   2.484  20.290                          
HETATM 4106  H   HOH A1369      25.907   0.958  20.429                          
HETATM 4107  O   HOH A1369      26.532   1.554  19.926                          
HETATM 4108  H   HOH A1370      44.744   0.998  37.023                          
HETATM 4109  H   HOH A1370      46.165   0.199  36.947                          
HETATM 4110  O   HOH A1370      45.171   0.100  36.920                          
HETATM 4111  H   HOH A1371       1.699  40.573  37.513                          
HETATM 4112  H   HOH A1371       1.150  41.836  36.634                          
HETATM 4113  O   HOH A1371       1.697  41.570  37.427                          
HETATM 4114  H   HOH A1372       0.699   9.269  37.053                          
HETATM 4115  H   HOH A1372       0.835   8.690  35.532                          
HETATM 4116  O   HOH A1372       1.280   9.238  36.239                          
HETATM 4117  H   HOH A1373       3.303  20.289  45.388                          
HETATM 4118  H   HOH A1373       4.069  21.313  44.372                          
HETATM 4119  O   HOH A1373       3.544  20.464  44.433                          
HETATM 4120  H   HOH A1374      43.062   7.003  29.424                          
HETATM 4121  H   HOH A1374      41.649   7.626  28.892                          
HETATM 4122  O   HOH A1374      42.626   7.537  28.699                          
HETATM 4123  H   HOH A1375      10.054   3.088  46.360                          
HETATM 4124  H   HOH A1375      10.710   4.583  46.391                          
HETATM 4125  O   HOH A1375      10.910   3.604  46.374                          
HETATM 4126  H   HOH A1376      47.255   8.266  67.559                          
HETATM 4127  H   HOH A1376      46.225   7.204  68.250                          
HETATM 4128  O   HOH A1376      47.168   7.352  67.954                          
HETATM 4129  H   HOH A1377      14.409  34.116   6.667                          
HETATM 4130  H   HOH A1377      14.141  35.087   5.381                          
HETATM 4131  O   HOH A1377      14.702  34.340   5.737                          
HETATM 4132  H   HOH A1378      39.590  44.412  16.726                          
HETATM 4133  H   HOH A1378      38.277  44.972  15.931                          
HETATM 4134  O   HOH A1378      38.631  44.233  16.505                          
HETATM 4135  H   HOH A1379      30.522  22.144  14.698                          
HETATM 4136  H   HOH A1379      31.099  20.797  13.976                          
HETATM 4137  O   HOH A1379      30.576  21.638  13.837                          
HETATM 4138  H   HOH A1380      21.900  15.199   2.811                          
HETATM 4139  H   HOH A1380      23.340  15.863   2.421                          
HETATM 4140  O   HOH A1380      22.797  15.024   2.404                          
HETATM 4141  H   HOH A1381      10.030  20.880  49.710                          
HETATM 4142  H   HOH A1381       8.454  21.158  49.389                          
HETATM 4143  O   HOH A1381       9.247  21.469  49.910                          
HETATM 4144  H   HOH A1382      39.842  31.726  63.638                          
HETATM 4145  H   HOH A1382      41.092  30.685  63.781                          
HETATM 4146  O   HOH A1382      40.102  30.760  63.666                          
HETATM 4147  H   HOH A1383      35.275  14.466  28.192                          
HETATM 4148  H   HOH A1383      34.813  13.048  27.527                          
HETATM 4149  O   HOH A1383      35.596  13.628  27.749                          
HETATM 4150  H   HOH A1384      40.923  16.863  23.210                          
HETATM 4151  H   HOH A1384      40.950  17.816  21.884                          
HETATM 4152  O   HOH A1384      41.482  17.486  22.663                          
HETATM 4153  H   HOH A1385      32.554  36.575  25.691                          
HETATM 4154  H   HOH A1385      34.054  36.085  26.111                          
HETATM 4155  O   HOH A1385      33.399  36.838  26.158                          
HETATM 4156  H   HOH A1386      49.644  29.005  22.946                          
HETATM 4157  H   HOH A1386      48.609  30.103  23.571                          
HETATM 4158  O   HOH A1386      49.153  29.858  22.769                          
HETATM 4159  H   HOH A1387       8.663  13.244   3.483                          
HETATM 4160  H   HOH A1387       8.615  12.144   4.689                          
HETATM 4161  O   HOH A1387       9.215  12.699   4.114                          
HETATM 4162  H   HOH A1388       5.976  10.500  24.347                          
HETATM 4163  H   HOH A1388       6.022  11.994  25.006                          
HETATM 4164  O   HOH A1388       6.552  11.167  24.820                          
HETATM 4165  H   HOH A1389      10.673  41.522  27.597                          
HETATM 4166  H   HOH A1389       9.483  42.607  27.871                          
HETATM 4167  O   HOH A1389       9.699  41.634  27.796                          
HETATM 4168  H   HOH A1390      41.897   0.106  42.703                          
HETATM 4169  H   HOH A1390      41.145   0.106  41.253                          
HETATM 4170  O   HOH A1390      42.033   0.100  41.712                          
HETATM 4171  H   HOH A1391       8.704  32.040  68.903                          
HETATM 4172  H   HOH A1391       9.210  31.722  67.383                          
HETATM 4173  O   HOH A1391       9.502  31.980  68.304                          
HETATM 4174  H   HOH A1392      13.710  28.972  51.816                          
HETATM 4175  H   HOH A1392      15.340  29.031  51.896                          
HETATM 4176  O   HOH A1392      14.506  29.578  51.840                          
HETATM 4177  H   HOH A1393      21.651  29.009  39.198                          
HETATM 4178  H   HOH A1393      23.016  28.567  39.978                          
HETATM 4179  O   HOH A1393      22.388  29.323  39.798                          
HETATM 4180  H   HOH A1394      47.947  27.120  41.131                          
HETATM 4181  H   HOH A1394      49.446  27.767  41.141                          
HETATM 4182  O   HOH A1394      48.926  26.914  41.141                          
HETATM 4183  H   HOH A1395      12.088  41.562  63.280                          
HETATM 4184  H   HOH A1395      10.805  40.706  63.818                          
HETATM 4185  O   HOH A1395      11.375  40.910  63.022                          
HETATM 4186  H   HOH A1396       1.186  47.933  50.048                          
HETATM 4187  H   HOH A1396       1.564  46.444  49.494                          
HETATM 4188  O   HOH A1396       1.457  47.007  50.313                          
HETATM 4189  H   HOH A1397      14.218  30.784  69.778                          
HETATM 4190  H   HOH A1397      15.178  29.610  69.173                          
HETATM 4191  O   HOH A1397      14.814  30.528  69.017                          
HETATM 4192  H   HOH A1398      15.500   1.598   3.291                          
HETATM 4193  H   HOH A1398      15.750   3.212   3.313                          
HETATM 4194  O   HOH A1398      15.109   2.482   3.549                          
HETATM 4195  H   HOH A1399      16.750  45.452  49.022                          
HETATM 4196  H   HOH A1399      18.293  45.741  48.572                          
HETATM 4197  O   HOH A1399      17.521  45.113  48.481                          
HETATM 4198  H   HOH A1400      14.467  20.116   1.483                          
HETATM 4199  H   HOH A1400      15.479  19.037   0.792                          
HETATM 4200  O   HOH A1400      15.113  19.965   0.735                          
HETATM 4201  H   HOH A1401      29.703  34.084  42.319                          
HETATM 4202  H   HOH A1401      30.482  35.149  41.357                          
HETATM 4203  O   HOH A1401      30.599  34.392  42.000                          
HETATM 4204  H   HOH A1402       8.874  34.995   1.835                          
HETATM 4205  H   HOH A1402       8.305  36.410   2.418                          
HETATM 4206  O   HOH A1402       8.628  35.496   2.664                          
HETATM 4207  H   HOH A1403      14.504   3.717  22.535                          
HETATM 4208  H   HOH A1403      15.539   2.802  23.406                          
HETATM 4209  O   HOH A1403      15.093   3.694  23.343                          
HETATM 4210  H   HOH A1404      14.124  36.014   3.286                          
HETATM 4211  H   HOH A1404      13.519  37.009   2.142                          
HETATM 4212  O   HOH A1404      13.341  36.193   2.690                          
HETATM 4213  H   HOH A1405      11.126  14.862  22.422                          
HETATM 4214  H   HOH A1405      10.723  16.435  22.244                          
HETATM 4215  O   HOH A1405      11.479  15.798  22.391                          
HETATM 4216  H   HOH A1406      45.672  33.167  75.186                          
HETATM 4217  H   HOH A1406      45.028  34.563  74.636                          
HETATM 4218  O   HOH A1406      45.672  34.162  75.286                          
HETATM 4219  H   HOH A1407      33.504  30.484   7.262                          
HETATM 4220  H   HOH A1407      34.922  30.137   7.992                          
HETATM 4221  O   HOH A1407      34.095  29.747   7.589                          
HETATM 4222  H   HOH A1408      19.007   8.840   4.219                          
HETATM 4223  H   HOH A1408      19.991   8.590   5.498                          
HETATM 4224  O   HOH A1408      19.099   8.377   5.101                          
HETATM 4225  H   HOH A1409      30.038  49.223   1.719                          
HETATM 4226  H   HOH A1409      31.480  49.430   2.455                          
HETATM 4227  O   HOH A1409      30.525  49.170   2.590                          
HETATM 4228  H   HOH A1410      40.065  24.642  70.104                          
HETATM 4229  H   HOH A1410      41.453  24.233  69.348                          
HETATM 4230  O   HOH A1410      41.062  24.720  70.127                          
HETATM 4231  H   HOH A1411      24.572  28.817   7.361                          
HETATM 4232  H   HOH A1411      25.402  28.846   8.767                          
HETATM 4233  O   HOH A1411      24.949  29.407   8.075                          
HETATM 4234  H   HOH A1412      15.717   4.286  71.058                          
HETATM 4235  H   HOH A1412      17.032   4.054  70.118                          
HETATM 4236  O   HOH A1412      16.116   4.452  70.156                          
HETATM 4237  H   HOH A1413      31.330   5.894  37.255                          
HETATM 4238  H   HOH A1413      30.029   6.538  36.507                          
HETATM 4239  O   HOH A1413      31.004   6.655  36.694                          
HETATM 4240  H   HOH A1414      24.786  15.420  74.376                          
HETATM 4241  H   HOH A1414      24.417  15.572  72.793                          
HETATM 4242  O   HOH A1414      24.892  15.994  73.564                          
HETATM 4243  H   HOH A1415      29.729  23.872  26.188                          
HETATM 4244  H   HOH A1415      29.502  22.451  26.959                          
HETATM 4245  O   HOH A1415      29.061  23.296  26.660                          
HETATM 4246  H   HOH A1416      41.612  21.646  20.528                          
HETATM 4247  H   HOH A1416      42.487  23.012  20.340                          
HETATM 4248  O   HOH A1416      41.611  22.571  20.148                          
HETATM 4249  H   HOH A1417      34.297  21.331   4.108                          
HETATM 4250  H   HOH A1417      35.431  20.213   3.745                          
HETATM 4251  O   HOH A1417      35.263  21.088   4.198                          
HETATM 4252  H   HOH A1418      11.690  49.331   8.475                          
HETATM 4253  H   HOH A1418      11.333  47.753   8.255                          
HETATM 4254  O   HOH A1418      12.074  48.417   8.342                          
HETATM 4255  H   HOH A1419      46.401  38.075  29.471                          
HETATM 4256  H   HOH A1419      46.760  37.544  30.973                          
HETATM 4257  O   HOH A1419      46.252  37.343  30.136                          
HETATM 4258  H   HOH A1420      24.172  46.636  21.709                          
HETATM 4259  H   HOH A1420      22.545  46.519  21.652                          
HETATM 4260  O   HOH A1420      23.315  47.152  21.715                          
HETATM 4261  H   HOH A1421       6.705  15.363  17.503                          
HETATM 4262  H   HOH A1421       8.211  15.856  17.894                          
HETATM 4263  O   HOH A1421       7.367  16.108  17.423                          
HETATM 4264  H   HOH A1422       4.589  40.982  69.784                          
HETATM 4265  H   HOH A1422       6.054  41.044  69.064                          
HETATM 4266  O   HOH A1422       5.070  41.143  68.922                          
HETATM 4267  H   HOH A1423      45.705  27.953  24.076                          
HETATM 4268  H   HOH A1423      44.176  27.889  23.508                          
HETATM 4269  O   HOH A1423      44.928  28.497  23.758                          
HETATM 4270  H   HOH A1424      48.369  49.900  19.725                          
HETATM 4271  H   HOH A1424      46.740  49.801  19.745                          
HETATM 4272  O   HOH A1424      47.590  49.277  19.793                          
HETATM 4273  H   HOH A1425      42.047   7.282  65.155                          
HETATM 4274  H   HOH A1425      40.985   6.041  65.162                          
HETATM 4275  O   HOH A1425      41.079   7.035  65.118                          
HETATM 4276  H   HOH A1426      29.328  31.323  24.883                          
HETATM 4277  H   HOH A1426      30.296  32.638  24.918                          
HETATM 4278  O   HOH A1426      30.196  31.690  25.219                          
HETATM 4279  H   HOH A1427      24.122   2.891  63.447                          
HETATM 4280  H   HOH A1427      24.227   1.273  63.256                          
HETATM 4281  O   HOH A1427      23.687   2.087  63.043                          
HETATM 4282  H   HOH A1428      49.080  15.288  57.350                          
HETATM 4283  H   HOH A1428      48.305  15.970  58.615                          
HETATM 4284  O   HOH A1428      49.193  15.843  58.175                          
HETATM 4285  H   HOH A1429      47.334  31.475  73.031                          
HETATM 4286  H   HOH A1429      48.509  32.205  73.898                          
HETATM 4287  O   HOH A1429      47.522  32.083  73.803                          
HETATM 4288  H   HOH A1430      20.978  30.074  44.654                          
HETATM 4289  H   HOH A1430      19.614  29.866  43.780                          
HETATM 4290  O   HOH A1430      20.145  30.517  44.321                          
HETATM 4291  H   HOH A1431      36.562  23.657   6.675                          
HETATM 4292  H   HOH A1431      37.390  24.698   5.727                          
HETATM 4293  O   HOH A1431      36.495  24.487   6.121                          
HETATM 4294  H   HOH A1432       4.207  49.369   7.517                          
HETATM 4295  H   HOH A1432       4.887  49.140   8.984                          
HETATM 4296  O   HOH A1432       4.772  49.785   8.230                          
HETATM 4297  H   HOH A1433      11.859  46.791  72.275                          
HETATM 4298  H   HOH A1433      10.629  45.797  72.681                          
HETATM 4299  O   HOH A1433      11.253  46.066  71.948                          
HETATM 4300  H   HOH A1434      32.435  43.264  29.858                          
HETATM 4301  H   HOH A1434      32.393  41.728  29.304                          
HETATM 4302  O   HOH A1434      32.953  42.414  29.768                          
HETATM 4303  H   HOH A1435      20.795  46.337  56.069                          
HETATM 4304  H   HOH A1435      20.878  45.959  54.482                          
HETATM 4305  O   HOH A1435      21.136  46.632  55.176                          
HETATM 4306  H   HOH A1436       0.922  47.488  62.508                          
HETATM 4307  H   HOH A1436       0.362  49.020  62.599                          
HETATM 4308  O   HOH A1436       0.100  48.056  62.553                          
HETATM 4309  H   HOH A1437      42.251  12.432   2.535                          
HETATM 4310  H   HOH A1437      41.953  13.982   2.955                          
HETATM 4311  O   HOH A1437      41.540  13.086   2.792                          
HETATM 4312  H   HOH A1438       7.923  20.087  63.062                          
HETATM 4313  H   HOH A1438       7.451  21.641  63.232                          
HETATM 4314  O   HOH A1438       7.508  20.752  63.684                          
HETATM 4315  H   HOH A1439      29.037  12.172  76.732                          
HETATM 4316  H   HOH A1439      27.736  13.156  76.800                          
HETATM 4317  O   HOH A1439      28.663  13.053  76.442                          
HETATM 4318  H   HOH A1440      10.489  33.447  28.115                          
HETATM 4319  H   HOH A1440      10.974  32.159  27.235                          
HETATM 4320  O   HOH A1440      10.508  32.447  28.070                          
HETATM 4321  H   HOH A1441       7.253  40.135  51.659                          
HETATM 4322  H   HOH A1441       6.001  39.931  52.687                          
HETATM 4323  O   HOH A1441       6.310  40.399  51.860                          
HETATM 4324  H   HOH A1442      43.420   4.172  15.362                          
HETATM 4325  H   HOH A1442      44.985   4.561  15.622                          
HETATM 4326  O   HOH A1442      44.284   3.862  15.758                          
HETATM 4327  H   HOH A1443      10.644  42.460  25.328                          
HETATM 4328  H   HOH A1443      11.382  41.024  25.573                          
HETATM 4329  O   HOH A1443      11.487  41.940  25.188                          
HETATM 4330  H   HOH A1444       0.100   1.576  18.200                          
HETATM 4331  H   HOH A1444       0.849   0.214  18.701                          
HETATM 4332  O   HOH A1444       0.270   0.978  18.984                          
HETATM 4333  H   HOH A1445      48.699  17.206  24.437                          
HETATM 4334  H   HOH A1445      49.900  16.858  25.488                          
HETATM 4335  O   HOH A1445      49.649  17.397  24.685                          
HETATM 4336  H   HOH A1446      33.744  34.026  66.576                          
HETATM 4337  H   HOH A1446      32.209  34.355  67.024                          
HETATM 4338  O   HOH A1446      33.172  34.457  67.273                          
HETATM 4339  H   HOH A1447      15.968  48.547  29.722                          
HETATM 4340  H   HOH A1447      16.387  49.899  30.536                          
HETATM 4341  O   HOH A1447      15.672  49.464  29.990                          
HETATM 4342  H   HOH A1448       4.750  31.913  29.913                          
HETATM 4343  H   HOH A1448       5.409  31.434  31.328                          
HETATM 4344  O   HOH A1448       4.749  32.052  30.903                          
HETATM 4345  H   HOH A1449      49.249   3.292  66.592                          
HETATM 4346  H   HOH A1449      47.853   3.243  65.746                          
HETATM 4347  O   HOH A1449      48.727   3.717  65.852                          
HETATM 4348  H   HOH A1450      38.761   0.810  59.533                          
HETATM 4349  H   HOH A1450      39.937   1.875  59.146                          
HETATM 4350  O   HOH A1450      39.263   1.235  58.779                          
HETATM 4351  H   HOH A1451      25.808   5.772  15.228                          
HETATM 4352  H   HOH A1451      25.390   4.197  15.118                          
HETATM 4353  O   HOH A1451      25.042   5.129  15.214                          
HETATM 4354  H   HOH A1452      32.892  42.185  47.734                          
HETATM 4355  H   HOH A1452      32.108  43.571  48.097                          
HETATM 4356  O   HOH A1452      32.281  42.631  48.389                          
HETATM 4357  H   HOH A1453      44.817  40.933  18.346                          
HETATM 4358  H   HOH A1453      44.978  39.308  18.356                          
HETATM 4359  O   HOH A1453      44.328  40.064  18.424                          
HETATM 4360  H   HOH A1454      17.885  14.342   7.630                          
HETATM 4361  H   HOH A1454      16.612  13.391   8.004                          
HETATM 4362  O   HOH A1454      16.901  14.327   7.808                          
HETATM 4363  H   HOH A1455      36.843  22.271  67.723                          
HETATM 4364  H   HOH A1455      37.586  23.716  67.881                          
HETATM 4365  O   HOH A1455      36.860  23.219  67.406                          
HETATM 4366  H   HOH A1456      22.554  10.065   1.491                          
HETATM 4367  H   HOH A1456      23.160   9.259   2.775                          
HETATM 4368  O   HOH A1456      23.392   9.807   1.973                          
HETATM 4369  H   HOH A1457      33.545   3.446  23.108                          
HETATM 4370  H   HOH A1457      33.979   4.281  24.443                          
HETATM 4371  O   HOH A1457      33.624   4.357  23.511                          
HETATM 4372  H   HOH A1458       6.227  19.563  10.844                          
HETATM 4373  H   HOH A1458       7.258  18.331  10.547                          
HETATM 4374  O   HOH A1458       6.593  18.701  11.195                          
HETATM 4375  H   HOH A1459       5.318  31.728  50.160                          
HETATM 4376  H   HOH A1459       6.015  32.512  48.909                          
HETATM 4377  O   HOH A1459       5.596  31.654  49.202                          
HETATM 4378  H   HOH A1460      42.790   0.100  72.261                          
HETATM 4379  H   HOH A1460      42.692   1.717  72.468                          
HETATM 4380  O   HOH A1460      42.250   0.841  72.661                          
HETATM 4381  H   HOH A1461       4.289  31.486  21.483                          
HETATM 4382  H   HOH A1461       3.300  32.691  20.996                          
HETATM 4383  O   HOH A1461       3.534  32.083  21.754                          
HETATM 4384  H   HOH A1462      42.554   0.117  21.800                          
HETATM 4385  H   HOH A1462      42.594   0.900  20.368                          
HETATM 4386  O   HOH A1462      42.921   0.100  20.870                          
HETATM 4387  H   HOH A1463      10.534  34.837  16.027                          
HETATM 4388  H   HOH A1463      10.115  33.386  16.649                          
HETATM 4389  O   HOH A1463      10.799  33.876  16.110                          
HETATM 4390  H   HOH A1464       7.280  23.192  53.685                          
HETATM 4391  H   HOH A1464       6.091  22.088  53.872                          
HETATM 4392  O   HOH A1464       7.080  22.232  53.886                          
HETATM 4393  H   HOH A1465      27.889  47.925  29.304                          
HETATM 4394  H   HOH A1465      28.132  49.528  29.108                          
HETATM 4395  O   HOH A1465      28.581  48.642  29.219                          
HETATM 4396  H   HOH A1466      15.675  18.746   5.563                          
HETATM 4397  H   HOH A1466      14.793  20.065   5.948                          
HETATM 4398  O   HOH A1466      14.769  19.073   5.836                          
HETATM 4399  H   HOH A1467      32.045  39.989  30.606                          
HETATM 4400  H   HOH A1467      31.458  39.067  31.818                          
HETATM 4401  O   HOH A1467      31.758  39.985  31.564                          
HETATM 4402  H   HOH A1468      23.055  14.736  31.721                          
HETATM 4403  H   HOH A1468      23.900  13.339  31.711                          
HETATM 4404  O   HOH A1468      22.984  13.739  31.696                          
HETATM 4405  H   HOH A1469      35.823  20.413  50.054                          
HETATM 4406  H   HOH A1469      34.336  19.751  50.192                          
HETATM 4407  O   HOH A1469      34.849  20.608  50.171                          
HETATM 4408  H   HOH A1470       8.665  48.027  29.086                          
HETATM 4409  H   HOH A1470       8.413  49.638  29.175                          
HETATM 4410  O   HOH A1470       9.107  48.919  29.185                          
HETATM 4411  H   HOH A1471      22.787  39.401  66.855                          
HETATM 4412  H   HOH A1471      21.264  39.962  66.679                          
HETATM 4413  O   HOH A1471      22.223  40.223  66.781                          
HETATM 4414  H   HOH A1472      48.573   2.843   9.873                          
HETATM 4415  H   HOH A1472      47.983   4.309  10.284                          
HETATM 4416  O   HOH A1472      47.741   3.367  10.056                          
HETATM 4417  H   HOH A1473      28.209   1.386   8.352                          
HETATM 4418  H   HOH A1473      27.034   2.517   8.258                          
HETATM 4419  O   HOH A1473      27.452   1.820   8.841                          
HETATM 4420  H   HOH A1474       1.175  35.023   8.284                          
HETATM 4421  H   HOH A1474       1.147  35.716   9.762                          
HETATM 4422  O   HOH A1474       1.676  35.609   8.922                          
HETATM 4423  H   HOH A1475       8.305  35.215  19.827                          
HETATM 4424  H   HOH A1475       7.766  33.734  20.256                          
HETATM 4425  O   HOH A1475       7.725  34.710  20.467                          
HETATM 4426  H   HOH A1476      45.290  41.679   6.492                          
HETATM 4427  H   HOH A1476      46.743  42.198   5.958                          
HETATM 4428  O   HOH A1476      46.279  41.549   6.561                          
HETATM 4429  H   HOH A1477      42.845  11.480  50.053                          
HETATM 4430  H   HOH A1477      41.239  11.657  49.814                          
HETATM 4431  O   HOH A1477      41.991  10.999  49.854                          
HETATM 4432  H   HOH A1478       0.350  22.856  41.555                          
HETATM 4433  H   HOH A1478       0.124  21.659  42.642                          
HETATM 4434  O   HOH A1478       0.100  22.648  42.501                          
HETATM 4435  H   HOH A1479      35.926  19.528  43.886                          
HETATM 4436  H   HOH A1479      34.380  19.909  44.249                          
HETATM 4437  O   HOH A1479      35.232  20.247  43.852                          
HETATM 4438  H   HOH A1480      21.622  45.323  60.291                          
HETATM 4439  H   HOH A1480      20.570  46.531  60.609                          
HETATM 4440  O   HOH A1480      20.730  45.713  60.058                          
HETATM 4441  H   HOH A1481       6.207  21.045  47.424                          
HETATM 4442  H   HOH A1481       7.632  21.842  47.425                          
HETATM 4443  O   HOH A1481       6.837  21.593  46.873                          
HETATM 4444  H   HOH A1482       0.317   2.948  66.866                          
HETATM 4445  H   HOH A1482       1.679   2.048  66.822                          
HETATM 4446  O   HOH A1482       0.680   2.016  66.853                          
HETATM 4447  H   HOH A1483      26.226   4.239  32.115                          
HETATM 4448  H   HOH A1483      24.623   3.966  32.262                          
HETATM 4449  O   HOH A1483      25.318   4.655  32.061                          
HETATM 4450  H   HOH A1484       1.165  44.578  63.516                          
HETATM 4451  H   HOH A1484       2.254  45.793  63.468                          
HETATM 4452  O   HOH A1484       1.282  45.571  63.525                          
HETATM 4453  H   HOH A1485      14.393  35.141  53.843                          
HETATM 4454  H   HOH A1485      14.399  33.528  54.100                          
HETATM 4455  O   HOH A1485      14.098  34.411  54.460                          
HETATM 4456  H   HOH A1486      43.135  37.421  27.372                          
HETATM 4457  H   HOH A1486      44.229  37.660  28.561                          
HETATM 4458  O   HOH A1486      43.280  37.418  28.362                          
HETATM 4459  H   HOH A1487      47.393   6.574  23.022                          
HETATM 4460  H   HOH A1487      47.472   7.593  21.748                          
HETATM 4461  O   HOH A1487      46.989   7.385  22.598                          
HETATM 4462  H   HOH A1488       0.285   1.407  55.437                          
HETATM 4463  H   HOH A1488       0.926   2.635  54.572                          
HETATM 4464  O   HOH A1488       0.100   2.299  55.024                          
HETATM 4465  H   HOH A1489      28.921  41.229  45.531                          
HETATM 4466  H   HOH A1489      30.498  41.628  45.677                          
HETATM 4467  O   HOH A1489      29.562  41.976  45.711                          
HETATM 4468  H   HOH A1490      35.699  16.488  49.099                          
HETATM 4469  H   HOH A1490      37.168  17.122  48.773                          
HETATM 4470  O   HOH A1490      36.186  17.303  48.785                          
HETATM 4471  H   HOH A1491      27.228  16.376  76.588                          
HETATM 4472  H   HOH A1491      27.698  16.619  75.043                          
HETATM 4473  O   HOH A1491      27.864  16.087  75.873                          
HETATM 4474  H   HOH A1492      21.687  27.282  47.751                          
HETATM 4475  H   HOH A1492      22.491  28.453  46.946                          
HETATM 4476  O   HOH A1492      21.603  28.014  47.075                          
HETATM 4477  H   HOH A1493      40.828  19.182   4.553                          
HETATM 4478  H   HOH A1493      40.037  18.513   5.815                          
HETATM 4479  O   HOH A1493      40.454  19.351   5.465                          
HETATM 4480  H   HOH A1494      37.463  24.753  38.740                          
HETATM 4481  H   HOH A1494      38.751  25.718  39.012                          
HETATM 4482  O   HOH A1494      38.460  24.782  38.819                          
HETATM 4483  H   HOH A1495      33.070  19.257  34.061                          
HETATM 4484  H   HOH A1495      34.425  20.082  33.674                          
HETATM 4485  O   HOH A1495      34.060  19.310  34.194                          
HETATM 4486  H   HOH A1496      27.251  44.833  56.205                          
HETATM 4487  H   HOH A1496      28.811  44.546  56.593                          
HETATM 4488  O   HOH A1496      27.918  44.125  56.441                          
HETATM 4489  H   HOH A1497      46.976  40.929  17.717                          
HETATM 4490  H   HOH A1497      46.211  42.331  17.375                          
HETATM 4491  O   HOH A1497      46.698  41.551  16.984                          
HETATM 4492  H   HOH A1498      38.853   5.202  31.843                          
HETATM 4493  H   HOH A1498      39.426   3.736  31.406                          
HETATM 4494  O   HOH A1498      39.558   4.723  31.319                          
HETATM 4495  H   HOH A1499      47.619  29.233  44.643                          
HETATM 4496  H   HOH A1499      46.902  29.817  45.989                          
HETATM 4497  O   HOH A1499      47.722  29.376  45.627                          
HETATM 4498  H   HOH A1500      47.078   0.696   8.819                          
HETATM 4499  H   HOH A1500      46.660   2.193   8.319                          
HETATM 4500  O   HOH A1500      46.356   1.245   8.398                          
HETATM 4501  H   HOH A1501      31.313  39.821  24.151                          
HETATM 4502  H   HOH A1501      30.925  38.480  23.305                          
HETATM 4503  O   HOH A1501      30.889  38.917  24.203                          
HETATM 4504  H   HOH A1502      11.935  18.934   0.477                          
HETATM 4505  H   HOH A1502      12.645  17.835   1.454                          
HETATM 4506  O   HOH A1502      12.801  18.640   0.883                          
HETATM 4507  H   HOH A1503       0.902   2.768   4.908                          
HETATM 4508  H   HOH A1503       0.765   4.051   5.909                          
HETATM 4509  O   HOH A1503       1.151   3.727   5.046                          
HETATM 4510  H   HOH A1504      42.879  39.202  11.870                          
HETATM 4511  H   HOH A1504      42.554  39.524  13.438                          
HETATM 4512  O   HOH A1504      42.229  39.056  12.617                          
HETATM 4513  H   HOH A1505      18.261  43.745  16.345                          
HETATM 4514  H   HOH A1505      19.131  42.366  16.259                          
HETATM 4515  O   HOH A1505      18.628  42.977  16.869                          
HETATM 4516  H   HOH A1506      22.837  13.342  73.766                          
HETATM 4517  H   HOH A1506      22.006  14.747  73.816                          
HETATM 4518  O   HOH A1506      22.918  14.337  73.826                          
HETATM 4519  H   HOH A1507       7.860   8.931  72.294                          
HETATM 4520  H   HOH A1507       8.555   9.847  71.135                          
HETATM 4521  O   HOH A1507       8.726   9.183  71.862                          
HETATM 4522  H   HOH A1508      21.768  32.674  73.293                          
HETATM 4523  H   HOH A1508      21.672  33.981  72.318                          
HETATM 4524  O   HOH A1508      22.012  33.639  73.194                          
HETATM 4525  H   HOH A1509      27.015  18.282  41.737                          
HETATM 4526  H   HOH A1509      26.888  18.627  43.328                          
HETATM 4527  O   HOH A1509      27.201  18.967  42.442                          
HETATM 4528  H   HOH A1510      47.354  32.241   9.932                          
HETATM 4529  H   HOH A1510      47.264  32.647   8.353                          
HETATM 4530  O   HOH A1510      47.570  31.949   9.000                          
HETATM 4531  H   HOH A1511      46.360  49.491   8.631                          
HETATM 4532  H   HOH A1511      47.472  49.732   7.460                          
HETATM 4533  O   HOH A1511      47.248  49.900   8.419                          
HETATM 4534  H   HOH A1512      37.674   9.976  39.941                          
HETATM 4535  H   HOH A1512      36.068   9.679  39.965                          
HETATM 4536  O   HOH A1512      36.975   9.261  39.912                          
HETATM 4537  H   HOH A1513       6.744   7.510   6.606                          
HETATM 4538  H   HOH A1513       7.501   7.144   8.006                          
HETATM 4539  O   HOH A1513       7.292   7.876   7.358                          
HETATM 4540  H   HOH A1514      22.039  18.334  72.739                          
HETATM 4541  H   HOH A1514      22.228  16.717  72.862                          
HETATM 4542  O   HOH A1514      21.560  17.458  72.799                          
HETATM 4543  H   HOH A1515      36.044  47.819  39.903                          
HETATM 4544  H   HOH A1515      36.428  46.845  38.650                          
HETATM 4545  O   HOH A1515      35.870  46.932  39.474                          
HETATM 4546  H   HOH A1516      23.043  46.334  54.121                          
HETATM 4547  H   HOH A1516      22.422  47.772  53.662                          
HETATM 4548  O   HOH A1516      23.156  47.326  54.172                          
HETATM 4549  H   HOH A1517      17.764   0.130  34.752                          
HETATM 4550  H   HOH A1517      19.101   1.052  34.926                          
HETATM 4551  O   HOH A1517      18.144   1.049  34.638                          
HETATM 4552  H   HOH A1518      10.021  41.505   1.761                          
HETATM 4553  H   HOH A1518      10.851  40.099   1.708                          
HETATM 4554  O   HOH A1518      10.854  41.036   2.057                          
HETATM 4555  H   HOH A1519      42.199  48.456   0.100                          
HETATM 4556  H   HOH A1519      42.288  49.681   1.176                          
HETATM 4557  O   HOH A1519      42.130  48.700   1.068                          
HETATM 4558  H   HOH A1520      44.912   8.714  61.975                          
HETATM 4559  H   HOH A1520      45.495   7.222  62.294                          
HETATM 4560  O   HOH A1520      45.725   8.193  62.237                          
HETATM 4561  H   HOH A1521      19.528  44.159  68.308                          
HETATM 4562  H   HOH A1521      19.559  44.197  69.940                          
HETATM 4563  O   HOH A1521      19.998  43.823  69.124                          
HETATM 4564  H   HOH A1522      46.770   9.537  18.735                          
HETATM 4565  H   HOH A1522      45.887   9.432  17.365                          
HETATM 4566  O   HOH A1522      46.810   9.386  17.747                          
HETATM 4567  H   HOH A1523       3.991   7.800  73.959                          
HETATM 4568  H   HOH A1523       2.603   7.046  74.373                          
HETATM 4569  O   HOH A1523       3.007   7.748  73.788                          
HETATM 4570  H   HOH A1524      10.493  47.389  42.055                          
HETATM 4571  H   HOH A1524      12.065  47.581  41.659                          
HETATM 4572  O   HOH A1524      11.130  47.860  41.445                          
HETATM 4573  H   HOH A1525      18.407   9.608  34.074                          
HETATM 4574  H   HOH A1525      18.552  11.231  34.180                          
HETATM 4575  O   HOH A1525      18.000  10.483  33.814                          
HETATM 4576  H   HOH A1526      47.288  16.257  14.788                          
HETATM 4577  H   HOH A1526      45.941  17.039  14.296                          
HETATM 4578  O   HOH A1526      46.320  16.152  14.555                          
HETATM 4579  H   HOH A1527      35.445   2.892  34.342                          
HETATM 4580  H   HOH A1527      34.780   4.376  34.496                          
HETATM 4581  O   HOH A1527      34.586   3.403  34.377                          
HETATM 4582  H   HOH A1528      32.888   2.252  15.738                          
HETATM 4583  H   HOH A1528      33.864   1.158  16.456                          
HETATM 4584  O   HOH A1528      33.805   2.091  16.102                          
HETATM 4585  H   HOH A1529       7.844  32.486   8.774                          
HETATM 4586  H   HOH A1529       9.158  32.036   9.634                          
HETATM 4587  O   HOH A1529       8.713  32.796   9.161                          
HETATM 4588  H   HOH A1530      47.113   7.731   0.102                          
HETATM 4589  H   HOH A1530      46.502   6.501   0.986                          
HETATM 4590  O   HOH A1530      47.310   6.836   0.503                          
HETATM 4591  H   HOH A1531      42.448   8.788  31.440                          
HETATM 4592  H   HOH A1531      42.581   9.367  29.919                          
HETATM 4593  O   HOH A1531      42.780   9.548  30.882                          
HETATM 4594  H   HOH A1532      16.698  40.170  46.272                          
HETATM 4595  H   HOH A1532      15.275  40.954  46.434                          
HETATM 4596  O   HOH A1532      16.219  41.034  46.116                          
HETATM 4597  H   HOH A1533      21.640  44.621  63.729                          
HETATM 4598  H   HOH A1533      22.335  46.054  64.091                          
HETATM 4599  O   HOH A1533      22.153  45.396  63.361                          
HETATM 4600  H   HOH A1534      49.829  26.462  16.347                          
HETATM 4601  H   HOH A1534      48.365  25.824  16.685                          
HETATM 4602  O   HOH A1534      48.841  26.603  16.278                          
HETATM 4603  H   HOH A1535      39.498  22.377  42.299                          
HETATM 4604  H   HOH A1535      41.087  22.457  41.934                          
HETATM 4605  O   HOH A1535      40.425  22.276  42.660                          
HETATM 4606  H   HOH A1536       0.100  42.318  44.854                          
HETATM 4607  H   HOH A1536       1.353  43.173  45.458                          
HETATM 4608  O   HOH A1536       0.405  43.225  45.147                          
HETATM 4609  H   HOH A1537       7.476   7.238  47.445                          
HETATM 4610  H   HOH A1537       8.939   7.964  47.445                          
HETATM 4611  O   HOH A1537       8.465   7.084  47.445                          
HETATM 4612  H   HOH A1538      37.251  12.910   0.658                          
HETATM 4613  H   HOH A1538      37.228  14.536   0.504                          
HETATM 4614  O   HOH A1538      36.941  13.673   0.090                          
HETATM 4615  H   HOH A1539      46.273  32.788  62.194                          
HETATM 4616  H   HOH A1539      46.929  34.281  62.281                          
HETATM 4617  O   HOH A1539      46.522  33.536  62.809                          
HETATM 4618  H   HOH A1540      26.681  37.453  59.234                          
HETATM 4619  H   HOH A1540      26.902  36.422  57.987                          
HETATM 4620  O   HOH A1540      26.993  36.538  58.975                          
HETATM 4621  H   HOH A1541      21.964  27.572  21.224                          
HETATM 4622  H   HOH A1541      21.994  28.610  22.484                          
HETATM 4623  O   HOH A1541      21.429  27.963  21.974                          
HETATM 4624  H   HOH A1542      45.086  17.902  62.203                          
HETATM 4625  H   HOH A1542      46.464  17.050  61.996                          
HETATM 4626  O   HOH A1542      46.083  17.961  62.149                          
HETATM 4627  H   HOH A1543      36.885   3.784  65.934                          
HETATM 4628  H   HOH A1543      35.889   5.074  66.044                          
HETATM 4629  O   HOH A1543      35.939   4.076  66.079                          
HETATM 4630  H   HOH A1544      25.824  10.377  66.312                          
HETATM 4631  H   HOH A1544      24.218  10.229  66.570                          
HETATM 4632  O   HOH A1544      24.918  10.687  66.023                          
HETATM 4633  H   HOH A1545      12.349  45.532  59.640                          
HETATM 4634  H   HOH A1545      10.939  44.735  59.435                          
HETATM 4635  O   HOH A1545      11.926  44.699  59.282                          
HETATM 4636  H   HOH A1546      14.196  31.578  12.709                          
HETATM 4637  H   HOH A1546      12.655  31.098  12.954                          
HETATM 4638  O   HOH A1546      13.244  31.880  12.756                          
HETATM 4639  H   HOH A1547      46.246  20.816   9.329                          
HETATM 4640  H   HOH A1547      46.304  20.751  10.960                          
HETATM 4641  O   HOH A1547      46.848  20.848  10.127                          
HETATM 4642  H   HOH A1548      37.823  17.072  19.036                          
HETATM 4643  H   HOH A1548      37.466  16.681  17.491                          
HETATM 4644  O   HOH A1548      37.162  17.191  18.295                          
HETATM 4645  H   HOH A1549      15.874  46.693   5.660                          
HETATM 4646  H   HOH A1549      17.399  46.106   5.651                          
HETATM 4647  O   HOH A1549      16.650  46.443   5.080                          
HETATM 4648  H   HOH A1550      48.736  34.349  26.211                          
HETATM 4649  H   HOH A1550      49.900  35.469  25.972                          
HETATM 4650  O   HOH A1550      48.946  35.327  26.234                          
HETATM 4651  H   HOH A1551      12.040   8.016  25.460                          
HETATM 4652  H   HOH A1551      13.127   8.433  24.315                          
HETATM 4653  O   HOH A1551      12.169   8.497  24.593                          
HETATM 4654  H   HOH A1552      48.089   5.613   3.526                          
HETATM 4655  H   HOH A1552      49.686   5.946   3.593                          
HETATM 4656  O   HOH A1552      48.775   6.339   3.476                          
HETATM 4657  H   HOH A1553      46.578   0.257  57.565                          
HETATM 4658  H   HOH A1553      45.992   0.630  56.086                          
HETATM 4659  O   HOH A1553      46.370   1.004  56.932                          
HETATM 4660  H   HOH A1554      28.750  19.313  68.375                          
HETATM 4661  H   HOH A1554      27.365  20.132  68.096                          
HETATM 4662  O   HOH A1554      27.769  19.347  68.565                          
HETATM 4663  H   HOH A1555      29.212   2.848  37.606                          
HETATM 4664  H   HOH A1555      30.041   3.845  36.613                          
HETATM 4665  O   HOH A1555      29.306   3.170  36.664                          
HETATM 4666  H   HOH A1556      25.314  48.507  46.459                          
HETATM 4667  H   HOH A1556      24.285  49.681  45.979                          
HETATM 4668  O   HOH A1556      24.878  49.369  46.720                          
HETATM 4669  H   HOH A1557      47.072  11.651  30.665                          
HETATM 4670  H   HOH A1557      48.468  11.513  31.501                          
HETATM 4671  O   HOH A1557      47.910  11.115  30.774                          
HETATM 4672  H   HOH A1558      16.250  16.550  62.524                          
HETATM 4673  H   HOH A1558      15.154  17.665  62.996                          
HETATM 4674  O   HOH A1558      15.282  16.713  62.721                          
HETATM 4675  H   HOH A1559      16.883   0.888  17.602                          
HETATM 4676  H   HOH A1559      16.689   2.257  18.472                          
HETATM 4677  O   HOH A1559      16.512   1.817  17.592                          
HETATM 4678  H   HOH A1560      29.754  34.654  46.146                          
HETATM 4679  H   HOH A1560      29.386  36.149  45.602                          
HETATM 4680  O   HOH A1560      30.106  35.578  45.995                          
HETATM 4681  H   HOH A1561      18.968  21.580  32.712                          
HETATM 4682  H   HOH A1561      18.489  22.296  31.325                          
HETATM 4683  O   HOH A1561      19.178  21.705  31.742                          
HETATM 4684  H   HOH A1562      18.761  47.041   0.188                          
HETATM 4685  H   HOH A1562      17.754  48.095   0.924                          
HETATM 4686  O   HOH A1562      18.641  47.991   0.474                          
HETATM 4687  H   HOH A1563       5.863  10.367  27.817                          
HETATM 4688  H   HOH A1563       7.076  11.295  28.396                          
HETATM 4689  O   HOH A1563       6.647  10.935  27.568                          
HETATM 4690  H   HOH A1564      30.015  30.298  71.195                          
HETATM 4691  H   HOH A1564      30.063  31.463  72.338                          
HETATM 4692  O   HOH A1564      29.587  30.640  72.032                          
HETATM 4693  H   HOH A1565      46.561  25.641  42.058                          
HETATM 4694  H   HOH A1565      45.075  26.028  42.612                          
HETATM 4695  O   HOH A1565      45.875  26.366  42.118                          
HETATM 4696  H   HOH A1566      13.834  23.753  15.199                          
HETATM 4697  H   HOH A1566      12.974  24.153  13.871                          
HETATM 4698  O   HOH A1566      13.717  24.434  14.476                          
HETATM 4699  H   HOH A1567      45.799   0.861  73.461                          
HETATM 4700  H   HOH A1567      47.025   0.100  74.226                          
HETATM 4701  O   HOH A1567      46.794   0.790  73.541                          
HETATM 4702  H   HOH A1568       7.686  11.345  18.115                          
HETATM 4703  H   HOH A1568       6.666  11.513  19.379                          
HETATM 4704  O   HOH A1568       7.569  11.190  19.096                          
HETATM 4705  H   HOH A1569      37.758  28.853  14.729                          
HETATM 4706  H   HOH A1569      37.216  27.958  13.475                          
HETATM 4707  O   HOH A1569      37.472  27.939  14.441                          
HETATM 4708  H   HOH A1570      43.197  29.268  21.487                          
HETATM 4709  H   HOH A1570      42.172  27.998  21.485                          
HETATM 4710  O   HOH A1570      43.133  28.270  21.489                          
HETATM 4711  H   HOH A1571      13.699  33.772  51.709                          
HETATM 4712  H   HOH A1571      12.110  34.109  51.534                          
HETATM 4713  O   HOH A1571      13.011  34.499  51.722                          
HETATM 4714  H   HOH A1572       0.750   5.406  64.077                          
HETATM 4715  H   HOH A1572       0.939   7.012  63.854                          
HETATM 4716  O   HOH A1572       0.281   6.289  64.056                          
HETATM 4717  H   HOH A1573       2.373  22.867  43.522                          
HETATM 4718  H   HOH A1573       1.712  24.341  43.759                          
HETATM 4719  O   HOH A1573       2.010  23.499  44.207                          
HETATM 4720  H   HOH A1574      32.803  23.142  34.395                          
HETATM 4721  H   HOH A1574      33.788  23.387  33.116                          
HETATM 4722  O   HOH A1574      33.656  22.860  33.955                          
HETATM 4723  H   HOH A1575       5.822  39.758   9.298                          
HETATM 4724  H   HOH A1575       7.186  40.002   8.433                          
HETATM 4725  O   HOH A1575       6.450  39.355   8.631                          
HETATM 4726  H   HOH A1576      30.379  25.636  27.331                          
HETATM 4727  H   HOH A1576      31.632  24.654  26.968                          
HETATM 4728  O   HOH A1576      31.375  25.570  27.273                          
HETATM 4729  H   HOH A1577      38.804   8.322  74.932                          
HETATM 4730  H   HOH A1577      38.431   6.732  74.911                          
HETATM 4731  O   HOH A1577      38.345   7.597  74.418                          
HETATM 4732  H   HOH A1578      15.682  14.045   5.299                          
HETATM 4733  H   HOH A1578      15.320  15.564   5.777                          
HETATM 4734  O   HOH A1578      15.213  14.593   5.991                          
HETATM 4735  H   HOH A1579       2.054  14.708  11.149                          
HETATM 4736  H   HOH A1579       0.485  14.925  11.548                          
HETATM 4737  O   HOH A1579       1.308  15.373  11.201                          
HETATM 4738  H   HOH A1580      11.198  13.258  61.854                          
HETATM 4739  H   HOH A1580      11.210  11.829  61.063                          
HETATM 4740  O   HOH A1580      10.630  12.509  61.510                          
HETATM 4741  H   HOH A1581      41.749  46.569  17.806                          
HETATM 4742  H   HOH A1581      40.967  48.002  17.770                          
HETATM 4743  O   HOH A1581      41.479  47.366  18.346                          
HETATM 4744  H   HOH A1582      13.993   0.100  57.950                          
HETATM 4745  H   HOH A1582      14.284   0.109  56.343                          
HETATM 4746  O   HOH A1582      14.088   0.679  57.140                          
HETATM 4747  H   HOH A1583       9.806  31.312  64.849                          
HETATM 4748  H   HOH A1583       9.552  29.932  64.014                          
HETATM 4749  O   HOH A1583       9.600  30.928  63.948                          
HETATM 4750  H   HOH A1584      13.167  27.896  61.981                          
HETATM 4751  H   HOH A1584      11.909  28.934  61.908                          
HETATM 4752  O   HOH A1584      12.862  28.787  61.645                          
HETATM 4753  H   HOH A1585      28.912  45.597  52.787                          
HETATM 4754  H   HOH A1585      29.233  46.929  53.675                          
HETATM 4755  O   HOH A1585      29.631  46.116  53.250                          
HETATM 4756  H   HOH A1586      48.130  38.211  42.646                          
HETATM 4757  H   HOH A1586      46.502  38.244  42.528                          
HETATM 4758  O   HOH A1586      47.291  37.683  42.777                          
HETATM 4759  H   HOH A1587      14.009  29.087  48.005                          
HETATM 4760  H   HOH A1587      14.152  27.530  48.479                          
HETATM 4761  O   HOH A1587      14.645  28.388  48.336                          
HETATM 4762  H   HOH A1588       2.982  19.834  34.441                          
HETATM 4763  H   HOH A1588       2.872  21.446  34.676                          
HETATM 4764  O   HOH A1588       3.484  20.699  34.420                          
HETATM 4765  H   HOH A1589      15.907  13.631  69.390                          
HETATM 4766  H   HOH A1589      16.234  14.214  67.900                          
HETATM 4767  O   HOH A1589      16.592  13.675  68.661                          
HETATM 4768  H   HOH A1590      37.759  22.442  28.954                          
HETATM 4769  H   HOH A1590      38.385  22.538  30.459                          
HETATM 4770  O   HOH A1590      37.633  22.828  29.868                          
HETATM 4771  H   HOH A1591       0.796  17.115  36.196                          
HETATM 4772  H   HOH A1591       0.519  16.751  37.763                          
HETATM 4773  O   HOH A1591       1.209  17.048  37.105                          
HETATM 4774  H   HOH A1592      17.390  43.698  19.634                          
HETATM 4775  H   HOH A1592      19.020  43.670  19.731                          
HETATM 4776  O   HOH A1592      18.172  43.717  20.258                          
HETATM 4777  H   HOH A1593      44.624  27.244  15.135                          
HETATM 4778  H   HOH A1593      45.021  28.750  14.643                          
HETATM 4779  O   HOH A1593      44.519  27.920  14.405                          
HETATM 4780  H   HOH A1594      34.945  19.849  27.321                          
HETATM 4781  H   HOH A1594      33.795  21.004  27.410                          
HETATM 4782  O   HOH A1594      34.179  20.199  27.860                          
HETATM 4783  H   HOH A1595      48.273  17.241  22.215                          
HETATM 4784  H   HOH A1595      49.900  17.370  22.265                          
HETATM 4785  O   HOH A1595      49.129  16.738  22.331                          
HETATM 4786  H   HOH A1596      32.584  10.268  76.800                          
HETATM 4787  H   HOH A1596      33.613  10.974  75.747                          
HETATM 4788  O   HOH A1596      33.395  10.128  76.231                          
HETATM 4789  H   HOH A1597      43.094  14.862  42.499                          
HETATM 4790  H   HOH A1597      41.903  13.881  43.035                          
HETATM 4791  O   HOH A1597      42.229  14.825  43.000                          
HETATM 4792  H   HOH A1598      25.831  23.366  76.775                          
HETATM 4793  H   HOH A1598      24.708  22.181  76.800                          
HETATM 4794  O   HOH A1598      25.638  22.419  76.521                          
HETATM 4795  H   HOH A1599      21.929  44.369  53.240                          
HETATM 4796  H   HOH A1599      22.951  44.209  51.977                          
HETATM 4797  O   HOH A1599      22.257  44.793  52.396                          
HETATM 4798  H   HOH A1600      47.320  17.518  53.681                          
HETATM 4799  H   HOH A1600      47.336  19.149  53.776                          
HETATM 4800  O   HOH A1600      47.905  18.329  53.719                          
HETATM 4801  H   HOH A1601      49.727  38.761  27.503                          
HETATM 4802  H   HOH A1601      48.469  39.801  27.450                          
HETATM 4803  O   HOH A1601      48.730  38.837  27.492                          
HETATM 4804  H   HOH A1602      34.821  28.443  52.081                          
HETATM 4805  H   HOH A1602      35.040  26.831  52.220                          
HETATM 4806  O   HOH A1602      35.495  27.721  52.232                          
HETATM 4807  H   HOH A1603      47.327  38.833  63.887                          
HETATM 4808  H   HOH A1603      47.034  39.066  65.477                          
HETATM 4809  O   HOH A1603      47.532  38.511  64.812                          
HETATM 4810  H   HOH A1604      44.239   5.144  66.333                          
HETATM 4811  H   HOH A1604      44.149   5.323  64.712                          
HETATM 4812  O   HOH A1604      43.620   5.276  65.559                          
HETATM 4813  H   HOH A1605      15.758  27.336  43.838                          
HETATM 4814  H   HOH A1605      16.065  26.150  44.917                          
HETATM 4815  O   HOH A1605      16.282  26.501  44.007                          
HETATM 4816  H   HOH A1606      24.713  31.501  65.750                          
HETATM 4817  H   HOH A1606      24.360  29.920  65.546                          
HETATM 4818  O   HOH A1606      24.582  30.774  65.076                          
HETATM 4819  H   HOH A1607       7.155  45.309  64.130                          
HETATM 4820  H   HOH A1607       7.402  45.649  65.708                          
HETATM 4821  O   HOH A1607       6.809  45.814  64.920                          
HETATM 4822  H   HOH A1608      37.898  15.082  36.917                          
HETATM 4823  H   HOH A1608      37.124  13.932  37.779                          
HETATM 4824  O   HOH A1608      37.534  14.151  36.894                          
HETATM 4825  H   HOH A1609      39.243  29.511   0.100                          
HETATM 4826  H   HOH A1609      37.749  30.169   0.133                          
HETATM 4827  O   HOH A1609      38.728  30.369   0.108                          
HETATM 4828  H   HOH A1610       7.741  13.731  25.293                          
HETATM 4829  H   HOH A1610       7.453  12.696  26.523                          
HETATM 4830  O   HOH A1610       7.590  13.655  26.279                          
HETATM 4831  H   HOH A1611      15.925  39.926  50.970                          
HETATM 4832  H   HOH A1611      15.204  39.265  49.662                          
HETATM 4833  O   HOH A1611      15.807  39.997  49.979                          
HETATM 4834  H   HOH A1612      43.888  29.067  51.635                          
HETATM 4835  H   HOH A1612      42.967  27.720  51.573                          
HETATM 4836  O   HOH A1612      42.964  28.715  51.480                          
HETATM 4837  H   HOH A1613      14.043  10.778  53.694                          
HETATM 4838  H   HOH A1613      15.528  11.222  53.180                          
HETATM 4839  O   HOH A1613      14.630  11.555  53.467                          
HETATM 4840  H   HOH A1614      27.602   2.522  32.105                          
HETATM 4841  H   HOH A1614      28.645   3.274  31.099                          
HETATM 4842  O   HOH A1614      28.349   2.388  31.454                          
HETATM 4843  H   HOH A1615      43.167  16.716  60.302                          
HETATM 4844  H   HOH A1615      41.586  17.050  60.066                          
HETATM 4845  O   HOH A1615      42.278  16.329  60.055                          
HETATM 4846  H   HOH A1616      30.730  10.955  56.271                          
HETATM 4847  H   HOH A1616      29.554   9.826  56.356                          
HETATM 4848  O   HOH A1616      29.858  10.715  56.696                          
HETATM 4849  H   HOH A1617      11.583  30.046  24.158                          
HETATM 4850  H   HOH A1617      10.991  30.559  25.590                          
HETATM 4851  O   HOH A1617      10.814  29.982  24.794                          
HETATM 4852  H   HOH A1618       7.820  31.139  42.528                          
HETATM 4853  H   HOH A1618       7.276  29.715  41.941                          
HETATM 4854  O   HOH A1618       7.189  30.709  41.881                          
HETATM 4855  H   HOH A1619      15.058  36.092   7.661                          
HETATM 4856  H   HOH A1619      16.541  36.764   7.789                          
HETATM 4857  O   HOH A1619      15.940  36.042   8.130                          
HETATM 4858  H   HOH A1620      24.467  34.862  45.477                          
HETATM 4859  H   HOH A1620      25.679  35.864  45.037                          
HETATM 4860  O   HOH A1620      25.422  34.909  45.183                          
HETATM 4861  H   HOH A1621      48.690  47.694  64.851                          
HETATM 4862  H   HOH A1621      47.142  47.955  65.303                          
HETATM 4863  O   HOH A1621      47.902  47.306  65.330                          
HETATM 4864  H   HOH A1622      25.070  35.683  71.948                          
HETATM 4865  H   HOH A1622      23.879  36.144  72.965                          
HETATM 4866  O   HOH A1622      24.537  36.460  72.283                          
HETATM 4867  H   HOH A1623      31.134   3.664   7.408                          
HETATM 4868  H   HOH A1623      31.500   2.277   8.188                          
HETATM 4869  O   HOH A1623      31.833   3.186   7.940                          
HETATM 4870  H   HOH A1624      40.392  12.696  15.719                          
HETATM 4871  H   HOH A1624      41.401  11.421  15.562                          
HETATM 4872  O   HOH A1624      40.512  11.795  15.300                          
HETATM 4873  H   HOH A1625       7.617  14.103  53.516                          
HETATM 4874  H   HOH A1625       7.381  15.098  54.789                          
HETATM 4875  O   HOH A1625       7.312  15.014  53.796                          
HETATM 4876  H   HOH A1626      33.338  35.021  72.261                          
HETATM 4877  H   HOH A1626      32.411  35.724  71.115                          
HETATM 4878  O   HOH A1626      32.498  35.538  72.093                          
HETATM 4879  H   HOH A1627      20.255  36.263  26.850                          
HETATM 4880  H   HOH A1627      19.680  37.026  25.525                          
HETATM 4881  O   HOH A1627      19.427  36.540  26.361                          
HETATM 4882  H   HOH A1628      47.123   3.746  48.597                          
HETATM 4883  H   HOH A1628      47.422   5.321  48.287                          
HETATM 4884  O   HOH A1628      47.788   4.393  48.225                          
HETATM 4885  H   HOH A1629      26.416  29.546  55.240                          
HETATM 4886  H   HOH A1629      25.515  30.908  55.250                          
HETATM 4887  O   HOH A1629      26.447  30.546  55.248                          
HETATM 4888  H   HOH A1630      33.296  42.445   3.796                          
HETATM 4889  H   HOH A1630      33.138  44.057   4.001                          
HETATM 4890  O   HOH A1630      33.791  43.310   3.886                          
HETATM 4891  H   HOH A1631      27.503  46.992   6.884                          
HETATM 4892  H   HOH A1631      27.673  48.609   6.728                          
HETATM 4893  O   HOH A1631      27.015  47.859   6.775                          
HETATM 4894  H   HOH A1632      27.009   6.479   8.228                          
HETATM 4895  H   HOH A1632      27.645   7.882   7.685                          
HETATM 4896  O   HOH A1632      27.260   7.001   7.412                          
HETATM 4897  H   HOH A1633      26.459  43.390   2.921                          
HETATM 4898  H   HOH A1633      27.241  41.973   2.700                          
HETATM 4899  O   HOH A1633      26.390  42.471   2.533                          
HETATM 4900  H   HOH A1634       5.919  44.087  30.384                          
HETATM 4901  H   HOH A1634       6.036  42.458  30.385                          
HETATM 4902  O   HOH A1634       6.552  43.313  30.358                          
HETATM 4903  H   HOH A1635      40.640   7.754  73.682                          
HETATM 4904  H   HOH A1635      41.035   6.170  73.717                          
HETATM 4905  O   HOH A1635      40.277   6.822  73.707                          
HETATM 4906  H   HOH A1636      18.896  29.182   6.685                          
HETATM 4907  H   HOH A1636      18.205  27.735   6.992                          
HETATM 4908  O   HOH A1636      19.072  28.212   6.853                          
HETATM 4909  H   HOH A1637      47.683  34.063  22.583                          
HETATM 4910  H   HOH A1637      48.695  33.622  21.380                          
HETATM 4911  O   HOH A1637      48.637  33.883  22.343                          
HETATM 4912  H   HOH A1638       2.516  43.164   9.965                          
HETATM 4913  H   HOH A1638       0.983  43.716   9.860                          
HETATM 4914  O   HOH A1638       1.553  42.898   9.934                          
HETATM 4915  H   HOH A1639       1.202  16.034  32.347                          
HETATM 4916  H   HOH A1639       0.249  17.290  31.920                          
HETATM 4917  O   HOH A1639       1.188  16.946  31.938                          
HETATM 4918  H   HOH A1640      12.961   4.851   0.660                          
HETATM 4919  H   HOH A1640      13.379   3.403   1.289                          
HETATM 4920  O   HOH A1640      12.715   3.883   0.716                          
HETATM 4921  H   HOH A1641      18.389  16.462  70.906                          
HETATM 4922  H   HOH A1641      19.886  15.872  70.626                          
HETATM 4923  O   HOH A1641      19.369  16.638  71.004                          
HETATM 4924  H   HOH A1642      29.140   0.272  72.933                          
HETATM 4925  H   HOH A1642      30.053   0.100  74.276                          
HETATM 4926  O   HOH A1642      29.237   0.532  73.894                          
HETATM 4927  H   HOH A1643      24.856  24.722  58.282                          
HETATM 4928  H   HOH A1643      26.040  23.635  58.573                          
HETATM 4929  O   HOH A1643      25.152  23.777  58.137                          
HETATM 4930  H   HOH A1644      36.458   8.257  75.336                          
HETATM 4931  H   HOH A1644      35.743   8.374  76.800                          
HETATM 4932  O   HOH A1644      35.995   8.874  75.973                          
HETATM 4933  H   HOH A1645      49.900  37.430  69.157                          
HETATM 4934  H   HOH A1645      48.726  38.489  69.566                          
HETATM 4935  O   HOH A1645      49.638  38.395  69.167
[truncated: 1,887,710 more chars]
