# Supplementary material for: Polyamide-based membranes with structural homogeneity for ultrafast molecular sieving
Source: Nat Commun. 2022 Jan 25;13:500. doi: 10.1038/s41467-022-28183-1 (PMC8789816; doi:10.1038/s41467-022-28183-1)
Supplement: Supplementary file 3 — Source Data [file 41467_2022_28183_MOESM3_ESM.zip › Code and Data/Code for Molecular Dynamic Simulation and Analysis/README.txt]

***Module Building***
Packmol--Build the initial configuration for control and exp. group of MD Simulation from Packmol package.

LAMMPS--Input files of LAMMPS package for control and exp. group of MD Simulation.


***Data Analysis***
MSD--The codes for calculating the self-diffusion coefficient from mean square displacement (MSD).
Number density--Number density data processing code for MPD，including the number density distribution and the MPD number density change at the interface. And those for NaCl/H2O/C6H14 are similiar.

MPD_orientation--The codes for analysing the orientation of MPD at the interface.


PS: control group--MPD@H2O       exp. group--MPD@H2O+NaCl
