# Supplementary material for: Polyamide-based membranes with structural homogeneity for ultrafast molecular sieving
Source: Nat Commun. 2022 Jan 25;13:500. doi: 10.1038/s41467-022-28183-1 (PMC8789816; doi:10.1038/s41467-022-28183-1)
Supplement: Supplementary file 3 — Source Data [file 41467_2022_28183_MOESM3_ESM.zip › Code and Data/Data of Molecular Dynamic Simulations.xlsx]

## Sheet: Figure 2b
r (Ǻ)	g (r)
	Benzene--Na+	Benzene--Cl-	Benzene--O (H2O)	N (-NH2)--Na+	N (-NH2)--Cl-	N (-NH2)--O (H2O)
0.025	0	0	0	0	0	0
0.075	0	0	0	0	0	0
0.125	0	0	0	0	0	0
0.175	0	0	0	0	0	0
0.225	0	0	0	0	0	0
0.275	0	0	0	0	0	0
0.325	0	0	0	0	0	0
0.375	0	0	0	0	0	0
0.425	0	0	0	0	0	0
0.475	0	0	0	0	0	0
0.525	0	0	0	0	0	0
0.575	0	0	0	0	0	0
0.625	0	0	0	0	0	0
0.675	0	0	0	0	0	0
0.725	0	0	0	0	0	0
0.775	0	0	0	0	0	0
0.825	0	0	0	0	0	0
0.875	0	0	0	0	0	0
0.925	0	0	0	0	0	0
0.975	0	0	0	0	0	0
1.025	0	0	0	0	0	0
1.075	0	0	0	0	0	0
1.125	0	0	0	0	0	0
1.175	0	0	0	0	0	0
1.225	0	0	0	0	0	0
1.275	0	0	0	0	0	0
1.325	0	0	0	0	0	0
1.375	0	0	0	0	0	0
1.425	0	0	0	0	0	0
1.475	0	0	0	0	0	0
1.525	0	0	0	0	0	0
1.575	0	0	0	0	0	0
1.625	0	0	0	0	0	0
1.675	0	0	0	0	0	0
1.725	0	0	0	0	0	0
1.775	0	0	0	0	0	0
1.825	0	0	0	0	0	0
1.875	0	0	0	0	0	0
1.925	0	0	0	0	0	0
1.975	0	0	0	0	0	0
2.025	0	0	0	0	0	0
2.075	0	0	0	0	0	0
2.125	0	0	0	0	0	0
2.175	0	0	0	0.02129	0	0
2.225	0	0	0	0.1537	0	0
2.275	0	0	0	0.56322	0	0
2.325	0	0	0	1.447	0	0
2.375	0	0	0	2.1009	0	0
2.425	0	0	0	2.20545	0	0
2.475	0	0	0	1.96471	0	6.08928e-05
2.525	0	0	0	1.56384	0	0.00281
2.575	0	0	0	1.12651	0	0.03156
2.625	0	0	0	0.74378	0	0.1631
2.675	0	0	0.000312768	0.48635	0	0.4937
2.725	0	0	0.00111	0.28783	0	1.02977
2.775	0	0	0.00262	0.20998	0	1.57988
2.825	0	0	0.00907	0.14092	0	1.9774
2.875	0	0	0.0185	0.10628	0	2.14046
2.925	0	0	0.0402	0.09221	0.000653974	2.11683
2.975	0.00379	0	0.06305	0.04868	0.00126	1.97446
3.025	0.00245	0	0.09327	0.05748	0.00673	1.81043
3.075	0.00947	0	0.12702	0.03669	0.0284	1.6471
3.125	0.01146	0	0.16547	0.03667	0.06474	1.50173
3.175	0.00999	0	0.19663	0.02775	0.13377	1.42095
3.225	0.01721	0	0.23254	0.03228	0.21519	1.35671
3.275	0.03339	0	0.27022	0.03652	0.28796	1.35355
3.325	0.04656	0	0.2934	0.02935	0.35477	1.34594
3.375	0.06189	0	0.33697	0.03586	0.38167	1.35777
3.425	0.11257	0	0.37172	0.04484	0.41926	1.34732
3.475	0.14456	0	0.39965	0.04958	0.45362	1.37154
3.525	0.19273	0	0.43492	0.05268	0.44714	1.36373
3.575	0.23728	0.000875575	0.47223	0.06786	0.46449	1.33371
3.625	0.26655	0	0.52537	0.08601	0.49009	1.32201
3.675	0.31486	0.00249	0.58017	0.10109	0.49797	1.3031
3.725	0.37824	0.00161	0.63991	0.12379	0.53994	1.28717
3.775	0.39498	0.00393	0.70097	0.11386	0.54379	1.25393
3.825	0.45203	0.00306	0.76068	0.15833	0.52929	1.24061
3.875	0.4941	0.01118	0.83195	0.16097	0.54217	1.21958
3.925	0.56222	0.01671	0.88057	0.20629	0.53135	1.22243
3.975	0.52267	0.01558	0.9418	0.23442	0.51559	1.20739
4.025	0.58782	0.01796	1.00019	0.24659	0.51564	1.19454
4.075	0.55394	0.03302	1.0422	0.28674	0.47543	1.19942
4.125	0.56098	0.02565	1.09118	0.32521	0.4814	1.20174
4.175	0.57459	0.03338	1.12945	0.37621	0.47315	1.19902
4.225	0.55292	0.03197	1.172	0.3846	0.47017	1.20031
4.275	0.50332	0.04654	1.19512	0.43138	0.47179	1.213
4.325	0.47859	0.05025	1.23728	0.44808	0.44449	1.21513
4.375	0.41101	0.0532	1.26552	0.50221	0.44667	1.21937
4.425	0.4052	0.06401	1.31649	0.52064	0.45406	1.22697
4.475	0.35875	0.07432	1.36274	0.55657	0.44677	1.23794
4.525	0.34431	0.08143	1.42283	0.56511	0.45772	1.23351
4.575	0.33041	0.09837	1.48446	0.58089	0.47503	1.24278
4.625	0.31023	0.10515	1.54632	0.61522	0.47031	1.25622
4.675	0.29543	0.12698	1.58473	0.61289	0.47848	1.2561
4.725	0.27117	0.12932	1.66929	0.64635	0.4847	1.26489
4.775	0.25423	0.16932	1.71213	0.6211	0.47043	1.26838
4.825	0.27254	0.18987	1.74025	0.63762	0.48236	1.27032
4.875	0.27875	0.21801	1.75954	0.62649	0.50406	1.26697
4.925	0.27174	0.25098	1.76281	0.63067	0.5151	1.27173
4.975	0.29298	0.30293	1.74489	0.60631	0.52017	1.26403
5.025	0.29294	0.36075	1.72216	0.60538	0.5019	1.26868
5.075	0.30501	0.39669	1.67952	0.61654	0.51291	1.26681
5.125	0.34127	0.46269	1.63865	0.58902	0.54705	1.26459
5.175	0.32927	0.52734	1.58349	0.60172	0.54301	1.26896
5.225	0.35333	0.56812	1.55363	0.59579	0.51811	1.27539
5.275	0.3535	0.56665	1.49423	0.60023	0.53508	1.26801
5.325	0.37886	0.60026	1.45849	0.60598	0.54659	1.25735
5.375	0.4009	0.64725	1.41847	0.60154	0.5353	1.26739
5.425	0.40685	0.62777	1.39355	0.62168	0.53518	1.27102
5.475	0.45209	0.65144	1.35229	0.60235	0.5471	1.27041
5.525	0.42195	0.63861	1.34176	0.62046	0.52203	1.27334
5.575	0.44934	0.6254	1.31305	0.63224	0.54007	1.26446
5.625	0.48418	0.64015	1.31188	0.64387	0.54484	1.27195
5.675	0.4882	0.61954	1.31149	0.63379	0.55995	1.27471
5.725	0.51521	0.60911	1.29681	0.65759	0.57292	1.27606
5.775	0.54324	0.61538	1.29396	0.65145	0.56673	1.27681
5.825	0.53857	0.58145	1.28765	0.6733	0.55127	1.27696
5.875	0.55376	0.58521	1.28454	0.67664	0.58407	1.28271
5.925	0.58398	0.61745	1.26553	0.68567	0.58653	1.28814
5.975	0.59462	0.61249	1.26959	0.70888	0.60387	1.30007
6.025	0.63504	0.61316	1.26495	0.68267	0.59975	1.30803
6.075	0.60917	0.60978	1.25691	0.68255	0.64161	1.31207
6.125	0.64848	0.61388	1.23792	0.69308	0.62089	1.32503
6.175	0.66297	0.58344	1.24018	0.71653	0.65138	1.32657
6.225	0.66247	0.60413	1.242	0.69626	0.66507	1.33338
6.275	0.65622	0.6062	1.23024	0.70822	0.66815	1.34718
6.325	0.66267	0.6042	1.22096	0.72644	0.66364	1.35057
6.375	0.68618	0.59697	1.22328	0.72418	0.70256	1.36128
6.425	0.70157	0.60479	1.22602	0.71444	0.69492	1.37184
6.475	0.71293	0.61043	1.22414	0.72294	0.71293	1.37672
6.525	0.67339	0.604	1.22089	0.74383	0.7161	1.38893
6.575	0.66397	0.62876	1.22092	0.73075	0.74615	1.3911
6.625	0.68075	0.60019	1.22114	0.72958	0.75533	1.39853
6.675	0.66934	0.64196	1.21589	0.73338	0.76139	1.40231
6.725	0.6854	0.6176	1.22368	0.74231	0.77126	1.41576
6.775	0.67557	0.6546	1.22763	0.75773	0.78564	1.41977
6.825	0.66546	0.66571	1.23013	0.73069	0.79027	1.42779
6.875	0.66174	0.64872	1.23776	0.75064	0.789	1.43827
6.925	0.65455	0.65409	1.22875	0.77753	0.79071	1.44817
6.975	0.6636	0.65164	1.23905	0.77804	0.79655	1.44724
7.025	0.66031	0.65238	1.25131	0.76825	0.81326	1.46037
7.075	0.6604	0.69841	1.25718	0.78414	0.79789	1.46963
7.125	0.68115	0.70517	1.25295	0.79224	0.81451	1.47271
7.175	0.65799	0.73146	1.26156	0.78287	0.82732	1.47354
7.225	0.67314	0.73509	1.27569	0.81163	0.81045	1.48766
7.275	0.69775	0.72397	1.2848	0.81097	0.85189	1.48734
7.325	0.68951	0.72663	1.29434	0.81235	0.8696	1.49858
7.375	0.6876	0.73944	1.30945	0.83532	0.87153	1.50354
7.425	0.69339	0.75814	1.30336	0.8437	0.8782	1.50634
7.475	0.71338	0.77266	1.32277	0.83245	0.88041	1.51242
7.525	0.71599	0.7901	1.32733	0.84929	0.88881	1.50933
7.575	0.72393	0.79667	1.33955	0.85381	0.88589	1.50814
7.625	0.72332	0.81763	1.34472	0.85324	0.91165	1.51257
7.675	0.7295	0.81594	1.35389	0.87445	0.92479	1.51416
7.725	0.77691	0.82398	1.37017	0.88801	0.91567	1.5078
7.775	0.76361	0.85007	1.37874	0.87506	0.94031	1.50548
7.825	0.77253	0.86354	1.3779	0.90028	0.93875	1.50492
7.875	0.78224	0.86164	1.39169	0.89366	0.93129	1.499
7.925	0.79325	0.86826	1.39629	0.91129	0.94701	1.49733
7.975	0.80585	0.88433	1.40197	0.93491	0.95752	1.49532
8.025	0.81218	0.89089	1.41009	0.93042	0.93607	1.48945
8.075	0.81502	0.8835	1.41414	0.93962	0.95789	1.48832
8.125	0.84621	0.89215	1.42527	0.93953	0.96097	1.48776
8.175	0.85733	0.90823	1.42049	0.97236	0.96324	1.48237
8.225	0.8605	0.89391	1.43795	0.96074	0.9571	1.4836
8.275	0.86631	0.93462	1.43723	0.96608	0.96861	1.48103
8.325	0.87031	0.91051	1.43643	0.97849	0.97792	1.47236
8.375	0.89042	0.92073	1.44433	0.99277	0.96221	1.47112
8.425	0.88792	0.91646	1.45024	0.99056	0.97203	1.46949
8.475	0.90739	0.9197	1.45655	1.01427	0.97329	1.47159
8.525	0.88169	0.94436	1.45115	1.00479	0.98809	1.47004
8.575	0.90157	0.90309	1.45731	1.01221	0.99242	1.47637
8.625	0.92454	0.92243	1.46622	1.01171	0.9905	1.46938
8.675	0.93042	0.94797	1.46606	1.01979	0.99168	1.47271
8.725	0.92493	0.9436	1.46562	1.02364	1.00056	1.46594
8.775	0.96877	0.95816	1.46959	1.05328	1.01027	1.47406
8.825	0.95855	0.95711	1.47141	1.04519	1.00381	1.47213
8.875	0.9607	0.94636	1.47379	1.04765	1.0002	1.47481
8.925	0.97203	0.95166	1.46104	1.05829	1.01417	1.47901
8.975	0.94678	0.95984	1.47024	1.02604	1.02319	1.48366
9.025	0.98014	0.98166	1.47111	1.05736	1.01806	1.47726
9.075	0.98908	0.96842	1.47155	1.0524	1.0418	1.48396
9.125	1.01308	0.99775	1.46629	1.07019	1.04412	1.48661
9.175	1.00738	0.99063	1.46656	1.06853	1.03895	1.48823
9.225	1.02463	0.99557	1.46586	1.0815	1.05672	1.49028
9.275	1.01426	0.9967	1.46725	1.08041	1.04672	1.49222
9.325	1.01371	1.00174	1.4663	1.06905	1.06107	1.50044
9.375	0.99287	1.00522	1.46426	1.0974	1.06207	1.49664
9.425	1.04434	1.0068	1.47069	1.08869	1.07496	1.49906
9.475	1.03859	1.00855	1.46993	1.08521	1.0963	1.50981
9.525	1.02907	1.02709	1.46492	1.0855	1.07199	1.51128
9.575	1.03922	1.03153	1.46467	1.10257	1.07389	1.51411
9.625	1.06747	1.00115	1.47847	1.10039	1.09018	1.51578
9.675	1.05933	1.01629	1.46399	1.10972	1.10811	1.51815
9.725	1.06846	1.05296	1.47544	1.12502	1.10745	1.51848
9.775	1.07045	1.04819	1.47391	1.11395	1.11512	1.52571
9.825	1.07314	1.03164	1.47485	1.11111	1.11569	1.52611
9.875	1.08835	1.04807	1.47429	1.13334	1.11934	1.52729
9.925	1.09423	1.06287	1.47694	1.1287	1.13098	1.53365
9.975	1.1123	1.0771	1.47499	1.12237	1.14244	1.5345
10.025	1.10146	1.06037	1.4844	1.13007	1.14394	1.53998
10.075	1.0911	1.06828	1.47851	1.13156	1.15477	1.54293
10.125	1.1155	1.07871	1.48109	1.14225	1.15704	1.54356
10.175	1.11105	1.08954	1.47948	1.16153	1.16029	1.54538
10.225	1.1077	1.09304	1.48959	1.14977	1.15897	1.54799
10.275	1.12069	1.08232	1.48874	1.15567	1.17083	1.55305
10.325	1.12351	1.09727	1.49554	1.17668	1.17054	1.55129
10.375	1.13423	1.09223	1.49758	1.17337	1.17779	1.55372
10.425	1.11534	1.09949	1.49078	1.17017	1.19082	1.55787
10.475	1.13634	1.11186	1.49421	1.19972	1.18707	1.55488
10.525	1.13506	1.10738	1.49817	1.18481	1.19911	1.56167
10.575	1.14567	1.13906	1.4982	1.1893	1.21336	1.55969
10.625	1.16415	1.13521	1.49581	1.20331	1.21248	1.56441
10.675	1.14434	1.1466	1.49433	1.20223	1.20532	1.56257
10.725	1.15276	1.15188	1.50188	1.21079	1.21337	1.56163
10.775	1.1577	1.16657	1.50711	1.21341	1.23351	1.56667
10.825	1.15658	1.15324	1.50764	1.20829	1.22539	1.56595
10.875	1.17123	1.16849	1.51108	1.21831	1.23709	1.57476
10.925	1.16269	1.15894	1.51274	1.22908	1.23569	1.57114
10.975	1.1668	1.17043	1.51698	1.2271	1.22775	1.57184
11.025	1.1788	1.18488	1.51691	1.24292	1.23473	1.57487
11.075	1.18314	1.19035	1.51238	1.23998	1.25216	1.5714
11.125	1.17751	1.19369	1.51706	1.25431	1.2431	1.57128
11.175	1.19405	1.18025	1.52567	1.26503	1.2497	1.57044
11.225	1.19401	1.18424	1.52747	1.26795	1.24219	1.57736
11.275	1.19013	1.19436	1.52233	1.2687	1.25505	1.57034
11.325	1.17816	1.21429	1.51857	1.28679	1.27362	1.57421
11.375	1.21963	1.2064	1.52643	1.27533	1.25907	1.57887
11.425	1.21044	1.24045	1.52498	1.28224	1.26887	1.57754
11.475	1.21878	1.21895	1.52668	1.27509	1.28265	1.57999
11.525	1.21665	1.21531	1.52743	1.29113	1.28397	1.57388
11.575	1.20124	1.21761	1.52661	1.29199	1.27031	1.57703
11.625	1.23399	1.23705	1.53118	1.29568	1.28595	1.57884
11.675	1.2328	1.24667	1.53026	1.30078	1.28477	1.58044
11.725	1.24787	1.24152	1.53313	1.30721	1.29386	1.58204
11.775	1.22704	1.23689	1.53885	1.2931	1.30594	1.58408
11.825	1.25054	1.25214	1.53531	1.2988	1.29075	1.58122
11.875	1.23821	1.25773	1.53912	1.31058	1.29272	1.58543
11.925	1.26176	1.26963	1.53766	1.31118	1.31201	1.58547
11.975	1.24251	1.27083	1.54131	1.31801	1.29975	1.58402
12.025	1.27182	1.27391	1.54119	1.33207	1.31078	1.58857
12.075	1.25164	1.2633	1.54335	1.32655	1.31787	1.59147
12.125	1.26288	1.28008	1.54422	1.32214	1.3221	1.59141
12.175	1.2988	1.28001	1.54903	1.32881	1.32643	1.5877
12.225	1.2751	1.28116	1.54259	1.33013	1.30872	1.59063
12.275	1.28671	1.28686	1.54798	1.33235	1.32741	1.59101
12.325	1.3065	1.30451	1.54637	1.32473	1.33851	1.59317
12.375	1.29845	1.29633	1.54581	1.35453	1.34226	1.59394
12.425	1.30447	1.29759	1.54628	1.35072	1.34275	1.59574
12.475	1.31288	1.29727	1.55439	1.34876	1.3438	1.59613
12.525	1.30185	1.31397	1.55767	1.35902	1.34878	1.59625
12.575	1.31083	1.30772	1.55218	1.36292	1.3378	1.59792
12.625	1.31395	1.30356	1.55694	1.3579	1.3678	1.59957
12.675	1.31524	1.34547	1.55434	1.37155	1.35149	1.60115
12.725	1.31017	1.32697	1.56069	1.37752	1.35776	1.60117
12.775	1.33258	1.30542	1.56236	1.38054	1.34972	1.60734
12.825	1.34881	1.33078	1.56022	1.39711	1.35833	1.60667
12.875	1.33889	1.32681	1.56598	1.38004	1.36796	1.60289
12.925	1.3516	1.32474	1.56687	1.38486	1.37367	1.60775
12.975	1.36639	1.3289	1.56609	1.36919	1.38394	1.60894
13.025	1.33798	1.33594	1.56752	1.3928	1.38528	1.61149
13.075	1.33883	1.34348	1.56853	1.37022	1.37945	1.61073
13.125	1.35041	1.34203	1.56843	1.38068	1.39459	1.61233
13.175	1.36513	1.34985	1.57288	1.41058	1.40481	1.61331
13.225	1.37255	1.34657	1.5702	1.40176	1.39686	1.61689
13.275	1.37741	1.37646	1.57649	1.41078	1.4076	1.61707
13.325	1.35159	1.35814	1.57884	1.40292	1.40037	1.61477
13.375	1.37265	1.36984	1.57393	1.41375	1.41275	1.62064
13.425	1.37406	1.3558	1.57765	1.41445	1.41898	1.62028
13.475	1.38225	1.36924	1.57533	1.40942	1.41848	1.62252
13.525	1.38495	1.37009	1.58227	1.4022	1.42551	1.62009
13.575	1.39523	1.38084	1.58303	1.42493	1.41931	1.6226
13.625	1.39351	1.37718	1.57968	1.41711	1.42739	1.62148
13.675	1.38735	1.38071	1.58298	1.41685	1.42466	1.62401
13.725	1.40863	1.36645	1.57908	1.42223	1.43141	1.62704
13.775	1.39854	1.39087	1.58523	1.43955	1.43534	1.62766
13.825	1.39751	1.39722	1.58605	1.43165	1.44263	1.62878
13.875	1.39653	1.39972	1.58948	1.44288	1.43762	1.62738
13.925	1.4051	1.39211	1.59452	1.43534	1.44931	1.62817
13.975	1.41924	1.39552	1.58664	1.4411	1.44609	1.6285
14.025	1.41955	1.40169	1.59544	1.4579	1.45156	1.62919
14.075	1.43937	1.40141	1.59936	1.4455	1.46309	1.63267
14.125	1.4186	1.40973	1.59496	1.46375	1.45859	1.63295
14.175	1.44581	1.4017	1.59432	1.45547	1.45555	1.63357
14.225	1.42637	1.41078	1.60186	1.45856	1.46423	1.63229
14.275	1.43699	1.39707	1.59705	1.45874	1.46376	1.63287
14.325	1.41929	1.42065	1.60084	1.47617	1.47172	1.63204
14.375	1.44431	1.42839	1.60275	1.46659	1.47897	1.63715
14.425	1.44066	1.43587	1.60115	1.48508	1.48562	1.63756
14.475	1.43825	1.42624	1.60622	1.47639	1.47465	1.63773
14.525	1.44683	1.43086	1.60494	1.46879	1.47335	1.64111
14.575	1.44919	1.43381	1.60549	1.48657	1.47959	1.64174
14.625	1.46671	1.42298	1.60668	1.4788	1.48319	1.64235
14.675	1.45533	1.44868	1.61072	1.49373	1.49527	1.64208
14.725	1.45548	1.44722	1.61027	1.49445	1.49847	1.64162
14.775	1.45385	1.44805	1.60679	1.49142	1.50647	1.64282
14.825	1.4658	1.44645	1.61284	1.50971	1.50457	1.6445
14.875	1.47948	1.45556	1.61387	1.51362	1.47778	1.64249
14.925	1.45316	1.46672	1.60754	1.49837	1.50342	1.64498
14.975	1.46962	1.45614	1.61063	1.49806	1.50522	1.64962
15.025	1.48067	1.46773	1.61334	1.51014	1.50808	1.65189
15.075	1.47466	1.47101	1.61673	1.51989	1.51747	1.64989
15.125	1.45754	1.4772	1.61362	1.51641	1.51621	1.64785
15.175	1.47696	1.47881	1.61799	1.51919	1.51618	1.65289
15.225	1.46887	1.4749	1.61676	1.51734	1.52021	1.65066
15.275	1.49807	1.47586	1.61986	1.51895	1.53291	1.65328
15.325	1.48168	1.48545	1.61841	1.52245	1.52454	1.65199
15.375	1.47334	1.49199	1.61953	1.53323	1.52601	1.6541
15.425	1.4916	1.50468	1.62135	1.53377	1.53421	1.65357
15.475	1.48866	1.49745	1.62261	1.54544	1.53322	1.65254
15.525	1.48879	1.49497	1.62215	1.53276	1.53004	1.65473
15.575	1.48612	1.50194	1.62513	1.54605	1.53837	1.65391
15.625	1.49491	1.51531	1.62521	1.54465	1.53754	1.65708
15.675	1.49323	1.50338	1.62547	1.54968	1.53713	1.65788
15.725	1.4942	1.5095	1.62646	1.53977	1.54335	1.65734
15.775	1.50188	1.50979	1.62836	1.55487	1.55085	1.65883
15.825	1.50268	1.52078	1.62324	1.5561	1.54354	1.65959
15.875	1.50029	1.52626	1.62599	1.55915	1.55808	1.65998
15.925	1.50363	1.53174	1.62864	1.56757	1.55592	1.65965
15.975	1.5155	1.51976	1.62915	1.56711	1.55927	1.66036
16.025	1.51077	1.52829	1.63091	1.56134	1.55968	1.66283
16.075	1.52386	1.52815	1.63201	1.58087	1.56366	1.66206
16.125	1.52794	1.52157	1.6338	1.57259	1.55832	1.66334
16.175	1.52441	1.51932	1.63318	1.56915	1.56002	1.66585
16.225	1.5373	1.53454	1.63506	1.586	1.56861	1.66719
16.275	1.53493	1.54621	1.6346	1.57312	1.57441	1.66677
16.325	1.52403	1.53725	1.63678	1.5851	1.57148	1.66741
16.375	1.55371	1.54624	1.6383	1.58316	1.57731	1.66707
16.425	1.55244	1.53842	1.63662	1.57675	1.57221	1.66781
16.475	1.53413	1.53829	1.63518	1.59929	1.58628	1.66881
16.525	1.53871	1.55321	1.6375	1.58948	1.58731	1.66841
16.575	1.54141	1.55302	1.64182	1.57752	1.5853	1.67057
16.625	1.54361	1.5675	1.64283	1.59568	1.5857	1.67151
16.675	1.55296	1.5427	1.64571	1.58874	1.59508	1.67086
16.725	1.56402	1.57566	1.64215	1.60808	1.59198	1.67553
16.775	1.55196	1.56727	1.64214	1.60585	1.59966	1.6721
16.825	1.56687	1.54888	1.64491	1.60879	1.59721	1.6736
16.875	1.56266	1.57135	1.64732	1.60448	1.59611	1.67526
16.925	1.57317	1.56747	1.64577	1.61183	1.60839	1.67475
16.975	1.56668	1.55926	1.64986	1.61089	1.60509	1.67441
17.025	1.57783	1.56745	1.64595	1.61073	1.60525	1.67797
17.075	1.56957	1.57379	1.6463	1.61346	1.60985	1.68137
17.125	1.58007	1.58152	1.648	1.61409	1.60187	1.68069
17.175	1.57111	1.56804	1.65014	1.61291	1.61883	1.67927
17.225	1.57	1.59146	1.65085	1.62438	1.5974	1.67932
17.275	1.59812	1.56632	1.6524	1.61378	1.61903	1.68048
17.325	1.58514	1.58443	1.65408	1.6206	1.62645	1.67987
17.375	1.5846	1.58823	1.65556	1.62463	1.62891	1.6814
17.425	1.59416	1.58525	1.65339	1.62383	1.62135	1.6834
17.475	1.59011	1.59949	1.65258	1.62758	1.62623	1.68359
17.525	1.60849	1.58601	1.655	1.62539	1.62645	1.68258
17.575	1.61127	1.58529	1.65885	1.62612	1.62456	1.68197
17.625	1.60668	1.60318	1.65625	1.63368	1.6338	1.68559
17.675	1.60022	1.59542	1.65724	1.63763	1.63448	1.68474
17.725	1.61642	1.59049	1.65859	1.63663	1.647	1.68463
17.775	1.61138	1.59515	1.66045	1.64568	1.64299	1.68692
17.825	1.60316	1.61059	1.65726	1.65037	1.63892	1.68635
17.875	1.62923	1.59942	1.66099	1.65474	1.63672	1.68712
17.925	1.61454	1.609	1.66409	1.63509	1.63779	1.68541
17.975	1.61053	1.6187	1.66429	1.63711	1.64684	1.68778
18.025	1.62671	1.62134	1.66485	1.65545	1.65428	1.6867
18.075	1.62557	1.61814	1.66331	1.66486	1.65545	1.68727
18.125	1.63313	1.61719	1.66257	1.64863	1.65214	1.68948
18.175	1.61196	1.60786	1.66546	1.65441	1.65182	1.68888
18.225	1.63969	1.62065	1.66288	1.66324	1.65436	1.69265
18.275	1.63207	1.62687	1.66874	1.65822	1.65939	1.69029
18.325	1.6303	1.62237	1.66346	1.66158	1.66719	1.69166
18.375	1.64007	1.62767	1.66939	1.66882	1.66175	1.69114
18.425	1.63715	1.63144	1.66608	1.662	1.66187	1.69134
18.475	1.62466	1.63335	1.66944	1.68112	1.66348	1.69204
18.525	1.6369	1.63325	1.66642	1.67218	1.67093	1.69456
18.575	1.63854	1.63501	1.66653	1.67247	1.66644	1.6936
18.625	1.64337	1.63637	1.67291	1.67999	1.67271	1.69371
18.675	1.63757	1.63946	1.67239	1.67184	1.67503	1.69461
18.725	1.64288	1.65676	1.67056	1.68239	1.67827	1.69678
18.775	1.65608	1.64846	1.6708	1.68666	1.6806	1.6982
18.825	1.65266	1.63949	1.6701	1.68278	1.67647	1.69514
18.875	1.65956	1.64847	1.66936	1.67832	1.68783	1.69576
18.925	1.66327	1.64596	1.67252	1.685	1.67937	1.69803
18.975	1.6533	1.66505	1.67436	1.68684	1.69739	1.69696
19.025	1.6573	1.65977	1.67161	1.68755	1.68027	1.6968
19.075	1.65757	1.65391	1.67477	1.69461	1.68554	1.69745
19.125	1.66394	1.66727	1.67256	1.69205	1.68642	1.70002
19.175	1.67365	1.67256	1.67383	1.69392	1.69356	1.70027
19.225	1.65927	1.67298	1.67513	1.69184	1.68983	1.70008
19.275	1.65537	1.67022	1.67581	1.69421	1.69508	1.70126
19.325	1.6736	1.66974	1.67645	1.70457	1.69014	1.70302
19.375	1.67839	1.67204	1.67959	1.70552	1.69195	1.70243
19.425	1.67519	1.67415	1.67614	1.70879	1.70081	1.7041
19.475	1.67341	1.66733	1.67925	1.7127	1.69775	1.69981
19.525	1.67122	1.67859	1.67916	1.69962	1.70127	1.70344
19.575	1.67362	1.67928	1.67957	1.71116	1.70163	1.70354
19.625	1.67356	1.67396	1.67862	1.7171	1.70524	1.7011
19.675	1.68466	1.68836	1.67576	1.70634	1.70871	1.70607
19.725	1.69514	1.67927	1.68296	1.71052	1.70633	1.70432
19.775	1.68807	1.67502	1.67879	1.71921	1.70434	1.70542
19.825	1.68785	1.68774	1.67793	1.70814	1.70952	1.70551
19.875	1.68804	1.68829	1.68242	1.71754	1.71212	1.70574
19.925	1.6906	1.69925	1.68175	1.72375	1.70433	1.70596
19.975	1.68517	1.68613	1.68042	1.71764	1.71495	1.70472
20.025	1.69136	1.70189	1.68527	1.71772	1.71852	1.7072

## Sheet: Figure 2c
Correlation time (ns)	MSD along z direction (nm2)
	MPD@H2O	MPD@H2O+NaCl
0	0.01773	0.02593
0.001	0.03625	0.06642
0.002	0.05273	0.11453
0.003	0.0716	0.16144
0.004	0.08434	0.18598
0.005	0.10051	0.20045
0.006	0.11287	0.19829
0.007	0.1127	0.1831
0.008	0.10828	0.17142
0.009	0.11117	0.15213
0.01	0.11689	0.1453
0.011	0.12607	0.13813
0.012	0.13515	0.13581
0.013	0.14371	0.13951
0.014	0.1494	0.14341
0.015	0.15389	0.14974
0.016	0.15436	0.15807
0.017	0.15407	0.15991
0.018	0.15846	0.16219
0.019	0.16318	0.16232
0.02	0.16403	0.16281
0.021	0.1698	0.15275
0.022	0.17681	0.1492
0.023	0.18873	0.15809
0.024	0.19513	0.16483
0.025	0.19462	0.17485
0.026	0.20814	0.18276
0.027	0.2139	0.1934
0.028	0.21128	0.20274
0.029	0.221	0.20212
0.03	0.2247	0.2082
0.031	0.2268	0.2072
0.032	0.22117	0.20738
0.033	0.2301	0.21003
0.034	0.23831	0.21097
0.035	0.23788	0.21168
0.036	0.24576	0.21601
0.037	0.25286	0.22379
0.038	0.26067	0.22427
0.039	0.26424	0.24181
0.04	0.26909	0.24011
0.041	0.26147	0.24636
0.042	0.26262	0.25295
0.043	0.2638	0.27
0.044	0.26926	0.27353
0.045	0.27805	0.26303
0.046	0.29143	0.25754
0.047	0.29164	0.25905
0.048	0.29446	0.26195
0.049	0.29202	0.26459
0.05	0.29294	0.26993
0.051	0.29422	0.27846
0.052	0.30108	0.28934
0.053	0.31135	0.2999
0.054	0.3077	0.29645
0.055	0.31686	0.29903
0.056	0.31926	0.29638
0.057	0.32212	0.3052
0.058	0.32758	0.31821
0.059	0.33559	0.32496
0.06	0.33728	0.31991
0.061	0.33879	0.31562
0.062	0.34688	0.32535
0.063	0.35569	0.33004
0.064	0.35408	0.33384
0.065	0.35508	0.34329
0.066	0.36153	0.35183
0.067	0.35368	0.35703
0.068	0.35518	0.36632
0.069	0.36404	0.37181
0.07	0.36568	0.37365
0.071	0.36973	0.37381
0.072	0.3705	0.38439
0.073	0.36656	0.38732
0.074	0.36843	0.38805
0.075	0.37366	0.40076
0.076	0.37441	0.41092
0.077	0.37771	0.41477
0.078	0.38364	0.4223
0.079	0.39288	0.4265
0.08	0.40619	0.42348
0.081	0.41936	0.42208
0.082	0.4316	0.42427
0.083	0.43626	0.41343
0.084	0.43459	0.42297
0.085	0.44424	0.42524
0.086	0.44372	0.43088
0.087	0.44201	0.45242
0.088	0.43938	0.4545
0.089	0.44796	0.4563
0.09	0.45338	0.45893
0.091	0.45156	0.4512
0.092	0.46102	0.4448
0.093	0.46404	0.44113
0.094	0.4614	0.44219
0.095	0.46775	0.46593
0.096	0.46408	0.47219
0.097	0.46929	0.47123
0.098	0.47211	0.46517
0.099	0.4653	0.47028
0.1	0.46208	0.46031
0.101	0.46788	0.47444
0.102	0.46701	0.47977
0.103	0.46079	0.47906
0.104	0.46332	0.47776
0.105	0.48004	0.49126
0.106	0.49259	0.49926
0.107	0.50669	0.4952
0.108	0.51242	0.51419
0.109	0.50505	0.52057
0.11	0.5087	0.52503
0.111	0.50857	0.52367
0.112	0.51415	0.52088
0.113	0.52346	0.52602
0.114	0.52797	0.53052
0.115	0.53113	0.52863
0.116	0.52511	0.5267
0.117	0.53599	0.52789
0.118	0.53908	0.54035
0.119	0.53771	0.54782
0.12	0.54581	0.55672
0.121	0.55199	0.54946
0.122	0.55268	0.54675
0.123	0.55054	0.53878
0.124	0.55537	0.5471
0.125	0.56581	0.53306
0.126	0.57719	0.53724
0.127	0.58525	0.54515
0.128	0.59414	0.53113
0.129	0.59318	0.5409
0.13	0.58675	0.54303
0.131	0.57958	0.55836
0.132	0.5876	0.56899
0.133	0.59848	0.56926
0.134	0.601	0.58227
0.135	0.60399	0.56514
0.136	0.6017	0.57095
0.137	0.60257	0.58192
0.138	0.60256	0.58602
0.139	0.60723	0.57603
0.14	0.60122	0.58408
0.141	0.61745	0.58001
0.142	0.62775	0.57277
0.143	0.63157	0.57319
0.144	0.63855	0.57222
0.145	0.64253	0.57966
0.146	0.64995	0.58908
0.147	0.63894	0.58561
0.148	0.63622	0.57433
0.149	0.64613	0.57464
0.15	0.62982	0.57216
0.151	0.63468	0.55436
0.152	0.63886	0.55819
0.153	0.64633	0.56528
0.154	0.65132	0.56619
0.155	0.64628	0.5621
0.156	0.6584	0.56267
0.157	0.65147	0.56369
0.158	0.65436	0.57438
0.159	0.67626	0.56591
0.16	0.67943	0.56798
0.161	0.67914	0.55359
0.162	0.67592	0.55979
0.163	0.67191	0.55939
0.164	0.68598	0.56736
0.165	0.70101	0.5669
0.166	0.70546	0.55903
0.167	0.69686	0.56648
0.168	0.69051	0.58301
0.169	0.6886	0.5714
0.17	0.67565	0.57403
0.171	0.67196	0.57429
0.172	0.6736	0.57367
0.173	0.67246	0.58362
0.174	0.67223	0.57732
0.175	0.66733	0.56481
0.176	0.67102	0.54978
0.177	0.67608	0.55676
0.178	0.67498	0.55927
0.179	0.69241	0.54557
0.18	0.71329	0.54952
0.181	0.71275	0.54538
0.182	0.7165	0.55722
0.183	0.72899	0.56133
0.184	0.74093	0.57046
0.185	0.73899	0.57191
0.186	0.73692	0.58033
0.187	0.73182	0.60529
0.188	0.73487	0.59947
0.189	0.72748	0.60356
0.19	0.73871	0.60273
0.191	0.74698	0.60052
0.192	0.75396	0.58197
0.193	0.74608	0.58953
0.194	0.74335	0.60342
0.195	0.75147	0.5932
0.196	0.7749	0.57973
0.197	0.78723	0.57498
0.198	0.78202	0.56808
0.199	0.76683	0.56075
0.2	0.77202	0.55032
0.201	0.78012	0.54122
0.202	0.7856	0.54247
0.203	0.7922	0.55687
0.204	0.79524	0.5693
0.205	0.78415	0.57202
0.206	0.77668	0.58549
0.207	0.77831	0.58695
0.208	0.78057	0.5994
0.209	0.79191	0.61099
0.21	0.78089	0.60591
0.211	0.79269	0.61589
0.212	0.79986	0.60481
0.213	0.8061	0.61909
0.214	0.81559	0.61797
0.215	0.82984	0.6203
0.216	0.83575	0.62216
0.217	0.83171	0.6297
0.218	0.84345	0.6495
0.219	0.84835	0.64024
0.22	0.86673	0.64443
0.221	0.88034	0.64431
0.222	0.88447	0.63363
0.223	0.87943	0.63596
0.224	0.87515	0.63101
0.225	0.88979	0.63129
0.226	0.8901	0.63266
0.227	0.91022	0.64065
0.228	0.88444	0.6537
0.229	0.87539	0.65294
0.23	0.88221	0.65823
0.231	0.88662	0.65339
0.232	0.87152	0.65482
0.233	0.86389	0.65009
0.234	0.85281	0.656
0.235	0.85275	0.64607
0.236	0.87997	0.64931
0.237	0.88233	0.668
0.238	0.8804	0.66941
0.239	0.86356	0.67102
0.24	0.85255	0.6768
0.241	0.85349	0.67677
0.242	0.86703	0.67251
0.243	0.87449	0.66987
0.244	0.86931	0.67511
0.245	0.8724	0.67033
0.246	0.87574	0.68137
0.247	0.8717	0.6963
0.248	0.85834	0.69673
0.249	0.86547	0.6982
0.25	0.86309	0.68128
0.251	0.87991	0.68327
0.252	0.89431	0.68622
0.253	0.91126	0.69341
0.254	0.93576	0.69866
0.255	0.92664	0.72274
0.256	0.92318	0.71895
0.257	0.912	0.72795
0.258	0.91723	0.72771
0.259	0.91071	0.71777
0.26	0.92538	0.71447
0.261	0.95158	0.71744
0.262	0.95338	0.71413
0.263	0.95562	0.72072
0.264	0.95366	0.72647
0.265	0.97634	0.7362
0.266	0.97895	0.74047
0.267	0.99902	0.74153
0.268	1.01436	0.73328
0.269	1.0159	0.73193
0.27	1.0147	0.72937
0.271	1.01362	0.72857
0.272	1.01829	0.74226
0.273	1.02235	0.73952
0.274	1.02457	0.74869
0.275	1.01817	0.7435
0.276	1.0134	0.76023
0.277	1.00857	0.75885
0.278	1.01237	0.76552
0.279	1.00965	0.78118
0.28	1.02233	0.77052
0.281	1.00683	0.76371
0.282	1.01579	0.77767
0.283	1.01405	0.79518
0.284	1.00414	0.78485
0.285	0.99665	0.78453
0.286	1.00203	0.78509
0.287	1.01289	0.7812
0.288	1.00595	0.77989
0.289	1.00285	0.79043
0.29	1.00494	0.79603
0.291	1.00138	0.80337
0.292	1.00382	0.79286
0.293	1.00869	0.79503
0.294	1.02301	0.80443
0.295	1.02589	0.79447
0.296	1.02995	0.79996
0.297	1.03682	0.79794
0.298	1.04398	0.79387
0.299	1.02836	0.7858
0.3	1.00714	0.79199
0.301	1.02094	0.79224
0.302	1.00586	0.80002
0.303	1.02426	0.79626
0.304	1.0289	0.80162
0.305	1.01781	0.79701
0.306	1.0101	0.78782
0.307	1.0138	0.78724
0.308	1.01756	0.79032
0.309	1.03828	0.78547
0.31	1.03037	0.78845
0.311	1.02705	0.78465
0.312	1.01805	0.77531
0.313	1.01933	0.79297
0.314	1.0447	0.77421
0.315	1.05264	0.77096
0.316	1.04441	0.78608
0.317	1.04875	0.77666
0.318	1.04097	0.75763
0.319	1.04161	0.75859
0.32	1.04946	0.75953
0.321	1.03245	0.75976
0.322	1.03618	0.76286
0.323	1.04393	0.76574
0.324	1.05777	0.75754
0.325	1.07551	0.75599
0.326	1.09373	0.767
0.327	1.09469	0.76074
0.328	1.10211	0.74983
0.329	1.07581	0.74501
0.33	1.08483	0.73768
0.331	1.09141	0.75537
0.332	1.09721	0.76083
0.333	1.11235	0.76396
0.334	1.11444	0.76928
0.335	1.11534	0.76325
0.336	1.13086	0.76585
0.337	1.13644	0.77444
0.338	1.14276	0.78649
0.339	1.14232	0.78385
0.34	1.14101	0.77975
0.341	1.14496	0.77851
0.342	1.14847	0.78367
0.343	1.14511	0.77742
0.344	1.15666	0.78767
0.345	1.15278	0.80748
0.346	1.14773	0.79912
0.347	1.16064	0.8047
0.348	1.14143	0.81126
0.349	1.1449	0.81417
0.35	1.1555	0.82731
0.351	1.14452	0.82988
0.352	1.15107	0.83421
0.353	1.13657	0.83484
0.354	1.12768	0.82939
0.355	1.14168	0.82354
0.356	1.13966	0.81713
0.357	1.13278	0.80595
0.358	1.13231	0.82024
0.359	1.12144	0.80968
0.36	1.1207	0.81107
0.361	1.12552	0.81025
0.362	1.12818	0.81435
0.363	1.12166	0.8086
0.364	1.11732	0.81393
0.365	1.1235	0.80748
0.366	1.14127	0.81084
0.367	1.14035	0.81717
0.368	1.15325	0.80971
0.369	1.15934	0.82205
0.37	1.16659	0.81336
0.371	1.17731	0.81981
0.372	1.17091	0.81711
0.373	1.16565	0.8063
0.374	1.1564	0.79631
0.375	1.1481	0.80471
0.376	1.16576	0.80383
0.377	1.17731	0.81213
0.378	1.16861	0.82393
0.379	1.15327	0.83175
0.38	1.15983	0.82426
0.381	1.15568	0.82418
0.382	1.15709	0.82301
0.383	1.14209	0.82704
0.384	1.15177	0.82249
0.385	1.14697	0.81796
0.386	1.15565	0.82964
0.387	1.16535	0.83433
0.388	1.15469	0.83811
0.389	1.15581	0.84983
0.39	1.1834	0.85564
0.391	1.1699	0.8532
0.392	1.16509	0.86115
0.393	1.18763	0.84454
0.394	1.18375	0.85138
0.395	1.1871	0.84888
0.396	1.18607	0.85441
0.397	1.16926	0.84555
0.398	1.16148	0.85527
0.399	1.15264	0.86101
0.4	1.16515	0.86388
0.401	1.16297	0.85288
0.402	1.13863	0.85576
0.403	1.14936	0.8546
0.404	1.14272	0.85848
0.405	1.14166	0.86643
0.406	1.14461	0.86747
0.407	1.13837	0.85945
0.408	1.13592	0.85934
0.409	1.12903	0.85686
0.41	1.15131	0.86178
0.411	1.14258	0.85283
0.412	1.15525	0.87322
0.413	1.19907	0.85947
0.414	1.20477	0.88049
0.415	1.19885	0.87656
0.416	1.20272	0.87855
0.417	1.21328	0.87043
0.418	1.19987	0.88178
0.419	1.1972	0.89601
0.42	1.20235	0.8914
0.421	1.21436	0.90544
0.422	1.21231	0.923
0.423	1.22317	0.92036
0.424	1.22515	0.9106
0.425	1.22904	0.91087
0.426	1.21385	0.92166
0.427	1.21929	0.94465
0.428	1.24169	0.95044
0.429	1.24822	0.96636
0.43	1.24511	0.97407
0.431	1.22467	0.97174
0.432	1.23097	0.96708
0.433	1.23143	0.96771
0.434	1.23398	0.96744
0.435	1.24577	0.95966
0.436	1.26523	0.95783
0.437	1.26988	0.97102
0.438	1.26983	0.95659
0.439	1.27437	0.97076
0.44	1.2656	0.96651
0.441	1.2785	0.97086
0.442	1.27974	0.9609
0.443	1.2691	0.9586
0.444	1.28462	0.96126
0.445	1.29099	0.96817
0.446	1.29568	0.98462
0.447	1.30429	0.9903
0.448	1.32811	0.98485
0.449	1.31821	0.98613
0.45	1.30798	0.98056
0.451	1.31065	0.98358
0.452	1.29601	0.98992
0.453	1.29407	0.99609
0.454	1.30689	0.9987
0.455	1.31503	0.9736
0.456	1.33195	0.96958
0.457	1.33682	0.98305
0.458	1.33229	1.00503
0.459	1.32601	1.00844
0.46	1.33871	1.02127
0.461	1.36022	1.00778
0.462	1.38001	1.01524
0.463	1.39171	1.02439
0.464	1.38578	1.03353
0.465	1.37961	1.03897
0.466	1.37085	1.04904
0.467	1.38014	1.05679
0.468	1.36982	1.0577
0.469	1.39164	1.04494
0.47	1.38659	1.03371
0.471	1.38289	1.02841
0.472	1.39749	1.03929
0.473	1.36937	1.02569
0.474	1.36344	1.01884
0.475	1.34356	1.00067
0.476	1.35058	1.00361
0.477	1.35843	1.01287
0.478	1.36445	1.02519
0.479	1.36881	1.03874
0.48	1.35677	1.02375
0.481	1.36617	1.02976
0.482	1.3593	1.04364
0.483	1.36231	1.0456
0.484	1.36452	1.05182
0.485	1.37846	1.05207
0.486	1.38299	1.05234
0.487	1.39777	1.0447
0.488	1.39093	1.04144
0.489	1.39802	1.02842
0.49	1.39779	1.04922
0.491	1.41626	1.04571
0.492	1.4182	1.04432
0.493	1.43693	1.04528
0.494	1.44225	1.04814
0.495	1.44612	1.0451
0.496	1.44229	1.03785
0.497	1.44525	1.02783
0.498	1.43222	1.02674
0.499	1.43216	1.03096
0.5	1.44868	1.04421
0.501	1.4254	1.05275
0.502	1.4465	1.0388
0.503	1.46505	1.04979
0.504	1.46259	1.05042
0.505	1.47746	1.04883
0.506	1.4718	1.04916
0.507	1.46719	1.06726
0.508	1.47064	1.05303
0.509	1.48456	1.0588
0.51	1.46855	1.05095
0.511	1.46177	1.05572
0.512	1.45959	1.06468
0.513	1.45282	1.05926
0.514	1.45556	1.04678
0.515	1.46884	1.06009
0.516	1.46558	1.05532
0.517	1.46065	1.05217
0.518	1.45691	1.0545
0.519	1.45996	1.05909
0.52	1.43736	1.05378
0.521	1.45293	1.06838
0.522	1.45577	1.05683
0.523	1.43949	1.06922
0.524	1.46995	1.06638
0.525	1.46325	1.06971
0.526	1.46441	1.08013
0.527	1.46307	1.07766
0.528	1.44883	1.09011
0.529	1.45149	1.08979
0.53	1.44044	1.08663
0.531	1.42823	1.09991
0.532	1.43707	1.09502
0.533	1.44263	1.08124
0.534	1.45521	1.09189
0.535	1.46308	1.0981
0.536	1.49968	1.10765
0.537	1.4963	1.11308
0.538	1.46853	1.11355
0.539	1.47317	1.10992
0.54	1.47701	1.11229
0.541	1.4728	1.11999
0.542	1.47556	1.11349
0.543	1.46491	1.11498
0.544	1.48295	1.11664
0.545	1.47314	1.0944
0.546	1.47259	1.09011
0.547	1.47628	1.09729
0.548	1.44342	1.09292
0.549	1.46156	1.08132
0.55	1.46334	1.07782
0.551	1.47653	1.07891
0.552	1.47737	1.08592
0.553	1.4723	1.0803
0.554	1.45588	1.08466
0.555	1.4571	1.08211
0.556	1.44697	1.09432
0.557	1.4552	1.09319
0.558	1.45011	1.09834
0.559	1.46884	1.09617
0.56	1.44834	1.09632
0.561	1.44379	1.09086
0.562	1.44441	1.08651
0.563	1.44557	1.08816
0.564	1.44883	1.09625
0.565	1.4623	1.09565
0.566	1.45815	1.09087
0.567	1.46069	1.09277
0.568	1.45973	1.10178
0.569	1.45529	1.11759
0.57	1.43534	1.12521
0.571	1.44049	1.12452
0.572	1.44757	1.11321
0.573	1.45313	1.12191
0.574	1.43712	1.13762
0.575	1.44192	1.16192
0.576	1.43576	1.17884
0.577	1.42625	1.17714
0.578	1.41132	1.1781
0.579	1.38855	1.17822
0.58	1.38307	1.18656
0.581	1.38797	1.19804
0.582	1.38062	1.1933
0.583	1.38668	1.19284
0.584	1.38824	1.19914
0.585	1.3937	1.1918
0.586	1.38575	1.2114
0.587	1.39972	1.18667
0.588	1.42868	1.19474
0.589	1.44376	1.18393
0.59	1.44859	1.17135
0.591	1.43734	1.15784
0.592	1.44475	1.14788
0.593	1.42278	1.13133
0.594	1.43286	1.13113
0.595	1.43386	1.12636
0.596	1.44341	1.1265
0.597	1.42243	1.14851
0.598	1.43964	1.15546
0.599	1.42001	1.18374
0.6	1.42637	1.20899
0.601	1.41937	1.19244
0.602	1.42767	1.18039
0.603	1.41842	1.17117
0.604	1.4079	1.1512
0.605	1.43423	1.15027
0.606	1.43384	1.15532
0.607	1.43417	1.15125
0.608	1.43098	1.13784
0.609	1.42252	1.14652
0.61	1.40856	1.14301
0.611	1.40388	1.14186
0.612	1.41103	1.14363
0.613	1.42604	1.14107
0.614	1.42986	1.15117
0.615	1.41475	1.16969
0.616	1.42849	1.16809
0.617	1.42137	1.17867
0.618	1.41389	1.17178
0.619	1.41008	1.17733
0.62	1.42026	1.17292
0.621	1.42881	1.17537
0.622	1.44325	1.1879
0.623	1.42601	1.1857
0.624	1.44562	1.20564
0.625	1.44533	1.20204
0.626	1.43227	1.21118
0.627	1.43549	1.2013
0.628	1.41423	1.20327
0.629	1.40884	1.19562
0.63	1.40419	1.18717
0.631	1.39859	1.18372
0.632	1.39397	1.18748
0.633	1.39406	1.191
0.634	1.40671	1.18492
0.635	1.42905	1.19411
0.636	1.40953	1.20294
0.637	1.39807	1.2116
0.638	1.37927	1.21124
0.639	1.38281	1.22628
0.64	1.39593	1.22806
0.641	1.40516	1.24343
0.642	1.4157	1.24474
0.643	1.42709	1.24424
0.644	1.42804	1.24179
0.645	1.41961	1.24564
0.646	1.41994	1.24795
0.647	1.41399	1.23467
0.648	1.42768	1.21762
0.649	1.4194	1.21199
0.65	1.4396	1.20269
0.651	1.45715	1.21284
0.652	1.47451	1.21102
0.653	1.4768	1.22061
0.654	1.45901	1.22297
0.655	1.47116	1.2239
0.656	1.46133	1.23821
0.657	1.4608	1.23612
0.658	1.44978	1.22729
0.659	1.43192	1.22593
0.66	1.42676	1.21643
0.661	1.43588	1.22662
0.662	1.4412	1.22926
0.663	1.43985	1.23604
0.664	1.45991	1.21598
0.665	1.44438	1.21657
0.666	1.45109	1.22556
0.667	1.45867	1.2229
0.668	1.45054	1.24382
0.669	1.45622	1.23866
0.67	1.45008	1.25314
0.671	1.45007	1.24184
0.672	1.44612	1.24613
0.673	1.4505	1.24615
0.674	1.45843	1.24866
0.675	1.46195	1.24267
0.676	1.45467	1.25518
0.677	1.44322	1.25781
0.678	1.43218	1.25451
0.679	1.43542	1.26073
0.68	1.4292	1.26059
0.681	1.42992	1.27032
0.682	1.43533	1.27127
0.683	1.4496	1.25788
0.684	1.44088	1.24503
0.685	1.47796	1.25205
0.686	1.49698	1.24129
0.687	1.49338	1.24388
0.688	1.49003	1.25508
0.689	1.505	1.24106
0.69	1.49061	1.236
0.691	1.4947	1.2235
0.692	1.49502	1.23504
0.693	1.50038	1.23623
0.694	1.50961	1.25596
0.695	1.51888	1.25944
0.696	1.51614	1.25682
0.697	1.51516	1.27547
0.698	1.51456	1.29593
0.699	1.52844	1.29931
0.7	1.51569	1.30295
0.701	1.51523	1.3054
0.702	1.51321	1.28219
0.703	1.52168	1.27403
0.704	1.53711	1.2652
0.705	1.55728	1.25946
0.706	1.59262	1.26029
0.707	1.57591	1.26098
0.708	1.54837	1.28898
0.709	1.56049	1.29223
0.71	1.56882	1.29578
0.711	1.58163	1.29766
0.712	1.61983	1.29435
0.713	1.64016	1.28708
0.714	1.65094	1.29035
0.715	1.64839	1.27027
0.716	1.62984	1.28894
0.717	1.61126	1.28776
0.718	1.59944	1.27795
0.719	1.59907	1.27727
0.72	1.58421	1.29573
0.721	1.60315	1.28285
0.722	1.59049	1.27354
0.723	1.58947	1.26717
0.724	1.59067	1.26179
0.725	1.61697	1.28491
0.726	1.60331	1.27298
0.727	1.61241	1.28965
0.728	1.61077	1.29262
0.729	1.64203	1.29273
0.73	1.62227	1.27715
0.731	1.61935	1.28031
0.732	1.61225	1.28584
0.733	1.61463	1.29193
0.734	1.62603	1.28766
0.735	1.62273	1.29292
0.736	1.61363	1.29965
0.737	1.60742	1.31712
0.738	1.61401	1.30958
0.739	1.61318	1.3122
0.74	1.62668	1.28954
0.741	1.62196	1.29322
0.742	1.63576	1.29394
0.743	1.63236	1.29682
0.744	1.63993	1.28211
0.745	1.65157	1.28243
0.746	1.66364	1.27932
0.747	1.65138	1.29077
0.748	1.64792	1.29946
0.749	1.65243	1.29962
0.75	1.63838	1.29603
0.751	1.63728	1.30217
0.752	1.65456	1.31049
0.753	1.65008	1.30085
0.754	1.63395	1.30303
0.755	1.61969	1.31455
0.756	1.60284	1.32126
0.757	1.59083	1.31579
0.758	1.5976	1.32074
0.759	1.60196	1.3311
0.76	1.61633	1.31657
0.761	1.6443	1.33152
0.762	1.64706	1.32231
0.763	1.64611	1.29071
0.764	1.6507	1.31493
0.765	1.66684	1.30585
0.766	1.66007	1.32601
0.767	1.67645	1.32419
0.768	1.65362	1.33225
0.769	1.707	1.31993
0.77	1.6905	1.32497
0.771	1.69278	1.33181
0.772	1.69335	1.35182
0.773	1.68465	1.35939
0.774	1.69815	1.36882
0.775	1.70496	1.35947
0.776	1.68341	1.36381
0.777	1.68592	1.3413
0.778	1.70074	1.3566
0.779	1.68391	1.34415
0.78	1.65572	1.34799
0.781	1.65405	1.35044
0.782	1.66256	1.34704
0.783	1.69137	1.34788
0.784	1.68937	1.35632
0.785	1.71903	1.34813
0.786	1.71173	1.33867
0.787	1.66951	1.34851
0.788	1.67551	1.37641
0.789	1.68937	1.35666
0.79	1.70381	1.37116
0.791	1.71245	1.36719
0.792	1.7372	1.35771
0.793	1.72273	1.35313
0.794	1.73693	1.34381
0.795	1.72723	1.33113
0.796	1.70423	1.32391
0.797	1.71324	1.3144
0.798	1.7007	1.32694
0.799	1.69632	1.35022
0.8	1.69731	1.35265
0.801	1.70045	1.36215
0.802	1.72261	1.35392
0.803	1.74078	1.34271
0.804	1.73856	1.34064
0.805	1.70397	1.32557
0.806	1.71104	1.31693
0.807	1.71016	1.32952
0.808	1.73252	1.33814
0.809	1.74056	1.35815
0.81	1.7496	1.36054
0.811	1.75465	1.35722
0.812	1.72922	1.33892
0.813	1.70391	1.32353
0.814	1.70565	1.31193
0.815	1.70318	1.30787
0.816	1.698	1.30601
0.817	1.69619	1.28819
0.818	1.72052	1.2964
0.819	1.71266	1.29939
0.82	1.73019	1.30211
0.821	1.73785	1.29417
0.822	1.75108	1.29324
0.823	1.76269	1.27779
0.824	1.72877	1.27259
0.825	1.68984	1.28073
0.826	1.69091	1.26713
0.827	1.69396	1.28304
0.828	1.71591	1.29462
0.829	1.7291	1.29669
0.83	1.72909	1.29721
0.831	1.72818	1.28974
0.832	1.72084	1.29678
0.833	1.72769	1.30571
0.834	1.71585	1.32838
0.835	1.70298	1.31729
0.836	1.70883	1.32716
0.837	1.71768	1.33117
0.838	1.73238	1.33962
0.839	1.70921	1.33821
0.84	1.71307	1.33974
0.841	1.72625	1.34063
0.842	1.73716	1.34215
0.843	1.75172	1.35246
0.844	1.72835	1.36361
0.845	1.71704	1.37044
0.846	1.70606	1.36886
0.847	1.69615	1.35837
0.848	1.67923	1.35368
0.849	1.67684	1.35424
0.85	1.67882	1.36748
0.851	1.70077	1.38166
0.852	1.67782	1.38048
0.853	1.67993	1.37282
0.854	1.6909	1.37831
0.855	1.68711	1.35682
0.856	1.69996	1.36539
0.857	1.69578	1.3658
0.858	1.70519	1.37424
0.859	1.70216	1.3818
0.86	1.70095	1.39791
0.861	1.68907	1.38631
0.862	1.70059	1.38688
0.863	1.70743	1.41758
0.864	1.70877	1.42394
0.865	1.70986	1.41664
0.866	1.69973	1.41928
0.867	1.71784	1.39435
0.868	1.72572	1.38509
0.869	1.73361	1.3892
0.87	1.76366	1.37477
0.871	1.75359	1.37703
0.872	1.74444	1.38967
0.873	1.75308	1.39268
0.874	1.74504	1.40182
0.875	1.73453	1.38303
0.876	1.72966	1.39394
0.877	1.73955	1.3983
0.878	1.74058	1.4067
0.879	1.75264	1.40774
0.88	1.76571	1.40676
0.881	1.76371	1.4074
0.882	1.75188	1.40734
0.883	1.77712	1.42476
0.884	1.7901	1.45302
0.885	1.78035	1.45056
0.886	1.79468	1.43802
0.887	1.794	1.43192
0.888	1.79208	1.42589
0.889	1.77219	1.43787
0.89	1.78471	1.44142
0.891	1.76631	1.44995
0.892	1.78152	1.43152
0.893	1.7846	1.43229
0.894	1.79107	1.42985
0.895	1.77908	1.42781
0.896	1.79859	1.43577
0.897	1.80358	1.43503
0.898	1.81724	1.4166
0.899	1.81534	1.43627
0.9	1.82579	1.42756
0.901	1.81294	1.4208
0.902	1.83538	1.43137
0.903	1.85622	1.44043
0.904	1.8679	1.45604
0.905	1.86745	1.47182
0.906	1.85835	1.47228
0.907	1.85786	1.45926
0.908	1.85864	1.46818
0.909	1.83094	1.43462
0.91	1.82216	1.42125
0.911	1.84274	1.43948
0.912	1.85173	1.43244
0.913	1.84876	1.43305
0.914	1.82716	1.42519
0.915	1.83953	1.42209
0.916	1.83587	1.43294
0.917	1.83668	1.43411
0.918	1.82028	1.45306
0.919	1.83471	1.4634
0.92	1.85417	1.45828
0.921	1.86111	1.44226
0.922	1.86555	1.42771
0.923	1.85524	1.42685
0.924	1.85273	1.41237
0.925	1.86164	1.42835
0.926	1.85568	1.43442
0.927	1.84754	1.43929
0.928	1.86861	1.4477
0.929	1.89429	1.45313
0.93	1.87933	1.44
0.931	1.87371	1.43357
0.932	1.8848	1.43978
0.933	1.88319	1.42329
0.934	1.87211	1.43344
0.935	1.8699	1.41612
0.936	1.85347	1.42359
0.937	1.8414	1.43169
0.938	1.83547	1.42224
0.939	1.86162	1.4284
0.94	1.83921	1.4424
0.941	1.84012	1.4303
0.942	1.84239	1.41948
0.943	1.82698	1.41501
0.944	1.85765	1.41774
0.945	1.85172	1.42113
0.946	1.84336	1.41051
0.947	1.84559	1.41668
0.948	1.84828	1.42501
0.949	1.85053	1.41764
0.95	1.86068	1.41184
0.951	1.87753	1.40331
0.952	1.87474	1.40195
0.953	1.88509	1.40759
0.954	1.88301	1.39055
0.955	1.89353	1.41466
0.956	1.90163	1.41304
0.957	1.91181	1.42504
0.958	1.92623	1.43557
0.959	1.92834	1.43181
0.96	1.9404	1.43598
0.961	1.92442	1.4311
0.962	1.92451	1.43713
0.963	1.90692	1.44406
0.964	1.90865	1.43471
0.965	1.90148	1.42163
0.966	1.9134	1.40816
0.967	1.92057	1.42482
0.968	1.94633	1.42222
0.969	1.9597	1.41177
0.97	1.95353	1.4286
0.971	1.94741	1.43269
0.972	1.95246	1.42364
0.973	1.9303	1.43188
0.974	1.91542	1.42293
0.975	1.92174	1.43336
0.976	1.92235	1.43328
0.977	1.92259	1.43507
0.978	1.91342	1.42888
0.979	1.92002	1.43268
0.98	1.92689	1.42634
0.981	1.90152	1.41938
0.982	1.93166	1.41987
0.983	1.93025	1.42408
0.984	1.92767	1.42412
0.985	1.95249	1.44225
0.986	1.95898	1.44304
0.987	1.95367	1.43677
0.988	1.96503	1.42807
0.989	1.96793	1.4232
0.99	1.99219	1.4296
0.991	2.01926	1.42246
0.992	2.03347	1.41943
0.993	2.03242	1.41767
0.994	2.0363	1.41439
0.995	2.02958	1.42768
0.996	2.02841	1.44095
0.997	2.03001	1.44196
0.998	2.0265	1.44337
0.999	2.04409	1.4415
1	2.06359	1.43898
1.001	2.09948	1.43905
1.002	2.11641	1.44716
1.003	2.11102	1.45211
1.004	2.10848	1.47554
1.005	2.10945	1.4663
1.006	2.07189	1.45321
1.007	2.09145	1.43152
1.008	2.10104	1.41217
1.009	2.10524	1.44029
1.01	2.11537	1.43078
1.011	2.09884	1.43755
1.012	2.07466	1.44616
1.013	2.06992	1.46267
1.014	2.08419	1.4625
1.015	2.09941	1.47667
1.016	2.10051	1.47752
1.017	2.09184	1.48092
1.018	2.10207	1.46647
1.019	2.1232	1.46787
1.02	2.09505	1.46046
1.021	2.06666	1.45041
1.022	2.06424	1.44541
1.023	2.06119	1.46465
1.024	2.04065	1.4474
1.025	2.05905	1.47294
1.026	2.07574	1.44743
1.027	2.07436	1.43724
1.028	2.06829	1.4336
1.029	2.07141	1.42036
1.03	2.07586	1.41876
1.031	2.05829	1.41751
1.032	2.04462	1.40874
1.033	2.02619	1.42841
1.034	2.06502	1.43244
1.035	2.0785	1.42754
1.036	2.0779	1.41419
1.037	2.04524	1.40963
1.038	2.05323	1.40193
1.039	2.05791	1.40148
1.04	2.05464	1.40175
1.041	2.03927	1.38738
1.042	2.01918	1.38855
1.043	2.01359	1.37998
1.044	1.99814	1.36996
1.045	2.00377	1.34862
1.046	2.00266	1.35797
1.047	2.00163	1.3731
1.048	2.02985	1.38073
1.049	2.02974	1.37632
1.05	2.02233	1.3653
1.051	2.02576	1.38532
1.052	2.02028	1.3946
1.053	2.00809	1.40131
1.054	1.99526	1.4
1.055	1.99562	1.39212
1.056	2.02639	1.40199
1.057	2.03029	1.38345
1.058	2.03047	1.40003
1.059	1.99142	1.39251
1.06	2.00807	1.40034
1.061	2.00568	1.38628
1.062	2.01144	1.4018
1.063	2.02842	1.40966
1.064	2.02342	1.41178
1.065	2.02743	1.42756
1.066	2.0442	1.428
1.067	2.04629	1.42789
1.068	2.05052	1.42091
1.069	2.056	1.40976
1.07	2.07351	1.41442
1.071	2.0952	1.43256
1.072	2.06903	1.43659
1.073	2.05692	1.43813
1.074	2.06321	1.42548
1.075	2.06668	1.44048
1.076	2.08576	1.42393
1.077	2.08953	1.42719
1.078	2.09197	1.452
1.079	2.09914	1.46529
1.08	2.11083	1.4627
1.081	2.11841	1.45277
1.082	2.13649	1.45168
1.083	2.11805	1.45713
1.084	2.12348	1.45626
1.085	2.12732	1.47329
1.086	2.14403	1.47098
1.087	2.14601	1.46413
1.088	2.13351	1.44657
1.089	2.14041	1.44034
1.09	2.13541	1.43109
1.091	2.13604	1.4478
1.092	2.16583	1.45346
1.093	2.18365	1.45814
1.094	2.16428	1.46872
1.095	2.1755	1.46446
1.096	2.17572	1.46551
1.097	2.15255	1.45585
1.098	2.15963	1.47142
1.099	2.16824	1.45881
1.1	2.16536	1.45317
1.101	2.15168	1.45179
1.102	2.16519	1.44686
1.103	2.17719	1.44315
1.104	2.21973	1.43969
1.105	2.21149	1.44178
1.106	2.20744	1.44237
1.107	2.20388	1.44532
1.108	2.19455	1.42969
1.109	2.1792	1.43639
1.11	2.17023	1.44496
1.111	2.16583	1.4391
1.112	2.15522	1.44615
1.113	2.1693	1.44538
1.114	2.17193	1.4591
1.115	2.2011	1.45482
1.116	2.21581	1.45713
1.117	2.22798	1.45407
1.118	2.24356	1.45396
1.119	2.26138	1.46178
1.12	2.24948	1.47504
1.121	2.21162	1.48532
1.122	2.22834	1.4871
1.123	2.25406	1.46431
1.124	2.26466	1.45103
1.125	2.25858	1.4569
1.126	2.24838	1.46878
1.127	2.21367	1.44911
1.128	2.20718	1.45943
1.129	2.2202	1.44167
1.13	2.19513	1.46553
1.131	2.20879	1.45159
1.132	2.22167	1.4536
1.133	2.23368	1.45515
1.134	2.25064	1.44976
1.135	2.27952	1.46427
1.136	2.28399	1.47058
1.137	2.28224	1.46816
1.138	2.24999	1.45954
1.139	2.25059	1.45389
1.14	2.24925	1.45145
1.141	2.258	1.46088
1.142	2.239	1.46579
1.143	2.2409	1.46905
1.144	2.24707	1.47301
1.145	2.27875	1.47222
1.146	2.29698	1.47302
1.147	2.28366	1.46444
1.148	2.29387	1.46034
1.149	2.29959	1.47057
1.15	2.29303	1.45177
1.151	2.27901	1.46058
1.152	2.28994	1.44946
1.153	2.27612	1.43446
1.154	2.30923	1.42544
1.155	2.31796	1.42264
1.156	2.30881	1.41796
1.157	2.29716	1.43414
1.158	2.30503	1.43716
1.159	2.29006	1.43152
1.16	2.28924	1.44099
1.161	2.29186	1.43325
1.162	2.3186	1.43892
1.163	2.34927	1.43434
1.164	2.36814	1.43474
1.165	2.36804	1.43542
1.166	2.37611	1.45072
1.167	2.3658	1.45132
1.168	2.42109	1.45576
1.169	2.40022	1.46589
1.17	2.41761	1.45337
1.171	2.40194	1.44048
1.172	2.37795	1.44807
1.173	2.35554	1.46131
1.174	2.38493	1.48443
1.175	2.41067	1.48904
1.176	2.39704	1.47155
1.177	2.40472	1.46431
1.178	2.37695	1.44741
1.179	2.41031	1.45576
1.18	2.43046	1.46174
1.181	2.46116	1.46279
1.182	2.46583	1.47011
1.183	2.46243	1.46459
1.184	2.44802	1.46757
1.185	2.44981	1.47561
1.186	2.41323	1.48792
1.187	2.39967	1.487
1.188	2.40303	1.49137
1.189	2.40203	1.50217
1.19	2.41023	1.50017
1.191	2.44498	1.50302
1.192	2.46366	1.49063
1.193	2.48847	1.48883
1.194	2.48665	1.51424
1.195	2.47595	1.5046
1.196	2.47156	1.50191
1.197	2.47474	1.48695
1.198	2.47229	1.48589
1.199	2.47638	1.48463
1.2	2.48702	1.50842
1.201	2.46719	1.52139
1.202	2.47677	1.51992
1.203	2.47269	1.52931
1.204	2.46189	1.51134
1.205	2.47629	1.52114
1.206	2.45976	1.5226
1.207	2.49574	1.52375
1.208	2.50268	1.52604
1.209	2.53158	1.5269
1.21	2.53937	1.50658
1.211	2.53165	1.49909
1.212	2.52341	1.50158
1.213	2.50053	1.49625
1.214	2.52498	1.49444
1.215	2.52386	1.51176
1.216	2.5254	1.4921
1.217	2.5445	1.501
1.218	2.57899	1.49197
1.219	2.57605	1.49277
1.22	2.59114	1.47937
1.221	2.58632	1.48003
1.222	2.57936	1.49156
1.223	2.61357	1.49767
1.224	2.62704	1.50686
1.225	2.60693	1.49487
1.226	2.58706	1.4853
1.227	2.55685	1.48933
1.228	2.55224	1.49047
1.229	2.5578	1.49031
1.23	2.57906	1.49518
1.231	2.57891	1.50023
1.232	2.57189	1.49479
1.233	2.54606	1.4913
1.234	2.5471	1.49766
1.235	2.55968	1.50672
1.236	2.5475	1.52098
1.237	2.52384	1.51189
1.238	2.53661	1.51147
1.239	2.53893	1.51192
1.24	2.55526	1.49319
1.241	2.54169	1.48855
1.242	2.53151	1.48634
1.243	2.53141	1.48503
1.244	2.54629	1.47794
1.245	2.57106	1.47118
1.246	2.58129	1.46831
1.247	2.59114	1.45636
1.248	2.59951	1.44232
1.249	2.58792	1.44329
1.25	2.60549	1.45334
1.251	2.60166	1.45542
1.252	2.59208	1.46957
1.253	2.60135	1.48093
1.254	2.58438	1.46946
1.255	2.597	1.46255
1.256	2.57888	1.46621
1.257	2.55523	1.47311
1.258	2.55889	1.47265
1.259	2.54438	1.4778
1.26	2.55813	1.49545
1.261	2.54488	1.49734
1.262	2.52142	1.47126
1.263	2.54296	1.47888
1.264	2.58351	1.48723
1.265	2.57112	1.49132
1.266	2.59731	1.49146
1.267	2.59961	1.4965
1.268	2.62376	1.50476
1.269	2.62078	1.49872
1.27	2.62405	1.49545
1.271	2.58204	1.48872
1.272	2.5712	1.48075
1.273	2.54483	1.48491
1.274	2.55657	1.50075
1.275	2.55145	1.51413
1.276	2.54828	1.50052
1.277	2.54495	1.48375
1.278	2.5651	1.46984
1.279	2.56323	1.46923
1.28	2.54092	1.45999
1.281	2.52352	1.46424
1.282	2.52107	1.45922
1.283	2.5237	1.478
1.284	2.50258	1.47384
1.285	2.53997	1.47831
1.286	2.55141	1.47986
1.287	2.54913	1.49311
1.288	2.53606	1.49314
1.289	2.53569	1.5041
1.29	2.53164	1.50068
1.291	2.54262	1.49405
1.292	2.55836	1.5043
1.293	2.5563	1.48945
1.294	2.55801	1.48408
1.295	2.55424	1.4883
1.296	2.5542	1.50226
1.297	2.5524	1.50117
1.298	2.56154	1.50311
1.299	2.58493	1.49897
1.3	2.57946	1.5012
1.301	2.57241	1.49929
1.302	2.55654	1.50566
1.303	2.56412	1.50904
1.304	2.59081	1.51318
1.305	2.58956	1.52423
1.306	2.59045	1.55496
1.307	2.5741	1.54566
1.308	2.55664	1.54632
1.309	2.54925	1.52929
1.31	2.56453	1.53018
1.311	2.57963	1.53416
1.312	2.59195	1.53006
1.313	2.58311	1.52556
1.314	2.57931	1.54046
1.315	2.54467	1.54454
1.316	2.54521	1.56048
1.317	2.56744	1.57227
1.318	2.56467	1.55008
1.319	2.56462	1.54946
1.32	2.5655	1.56228
1.321	2.60167	1.55117
1.322	2.58516	1.56233
1.323	2.59225	1.58053
1.324	2.63092	1.60068
1.325	2.59876	1.5913
1.326	2.59071	1.56459
1.327	2.59082	1.56068
1.328	2.6113	1.54057
1.329	2.61871	1.53851
1.33	2.59221	1.53148
1.331	2.57716	1.54443
1.332	2.57044	1.55877
1.333	2.55666	1.55502
1.334	2.53343	1.58067
1.335	2.54605	1.5749
1.336	2.54823	1.56435
1.337	2.57605	1.57441
1.338	2.58286	1.57982
1.339	2.5905	1.58581
1.34	2.58236	1.57461
1.341	2.59251	1.55787
1.342	2.56793	1.54867
1.343	2.55685	1.55472
1.344	2.53917	1.56201
1.345	2.55494	1.55602
1.346	2.53673	1.57505
1.347	2.53869	1.58736
1.348	2.53805	1.60882
1.349	2.52478	1.6004
1.35	2.53546	1.58819
1.351	2.56829	1.60559
1.352	2.5516	1.59845
1.353	2.55232	1.5937
1.354	2.5383	1.5788
1.355	2.51112	1.5883
1.356	2.51031	1.6028
1.357	2.51628	1.59096
1.358	2.54478	1.59564
1.359	2.56186	1.60011
1.36	2.57595	1.58344
1.361	2.60018	1.59092
1.362	2.59162	1.58513
1.363	2.60805	1.58704
1.364	2.587	1.59146
1.365	2.60039	1.61042
1.366	2.57496	1.61177
1.367	2.59271	1.6034
1.368	2.60603	1.62055
1.369	2.62999	1.61141
1.37	2.64996	1.61601
1.371	2.64087	1.61512
1.372	2.65389	1.61869
1.373	2.63793	1.61943
1.374	2.60761	1.61167
1.375	2.58297	1.59475
1.376	2.58316	1.61408
1.377	2.60294	1.60521
1.378	2.63721	1.6311
1.379	2.63455	1.6362
1.38	2.67219	1.62362
1.381	2.69779	1.61596
1.382	2.69769	1.61644
1.383	2.66503	1.64666
1.384	2.65798	1.64654
1.385	2.63917	1.65003
1.386	2.62095	1.62479
1.387	2.61999	1.62791
1.388	2.63601	1.62267
1.389	2.63923	1.62854
1.39	2.6419	1.64916
1.391	2.63613	1.64986
1.392	2.65556	1.62937
1.393	2.66823	1.64167
1.394	2.67156	1.657
1.395	2.66336	1.65964
1.396	2.67962	1.65234
1.397	2.69561	1.6568
1.398	2.69964	1.66565
1.399	2.70241	1.67145
1.4	2.71441	1.68135
1.401	2.7236	1.66425
1.402	2.74329	1.66064
1.403	2.7421	1.62984
1.404	2.73257	1.62472
1.405	2.73306	1.63023
1.406	2.71349	1.61699
1.407	2.71643	1.63894
1.408	2.73915	1.64944
1.409	2.7363	1.65813
1.41	2.73605	1.66244
1.411	2.72697	1.6412
1.412	2.73035	1.63802
1.413	2.71868	1.65596
1.414	2.7175	1.66232
1.415	2.73187	1.68311
1.416	2.74554	1.68761
1.417	2.73761	1.67152
1.418	2.7285	1.65996
1.419	2.73891	1.66051
1.42	2.74096	1.66664
1.421	2.73346	1.67893
1.422	2.74096	1.6854
1.423	2.73515	1.68102
1.424	2.73608	1.67494
1.425	2.75277	1.67226
1.426	2.74258	1.66265
1.427	2.72869	1.65191
1.428	2.72406	1.64269
1.429	2.69676	1.64246
1.43	2.70616	1.65146
1.431	2.69308	1.6471
1.432	2.6741	1.65259
1.433	2.66384	1.63538
1.434	2.673	1.64058
1.435	2.71892	1.64372
1.436	2.72534	1.6226
1.437	2.72884	1.61793
1.438	2.74415	1.6192
1.439	2.73934	1.61789
1.44	2.72674	1.64111
1.441	2.72869	1.6441
1.442	2.72142	1.65117
1.443	2.70967	1.64267
1.444	2.71999	1.62765
1.445	2.7239	1.60883
1.446	2.72004	1.61898
1.447	2.72749	1.63306
1.448	2.74637	1.62262
1.449	2.73826	1.64082
1.45	2.71071	1.642
1.451	2.71789	1.6342
1.452	2.70497	1.61357
1.453	2.74312	1.60958
1.454	2.7683	1.60329
1.455	2.77554	1.61084
1.456	2.79075	1.6167
1.457	2.79751	1.62799
1.458	2.78648	1.63154
1.459	2.80421	1.62152
1.46	2.79718	1.62632
1.461	2.81248	1.60157
1.462	2.82539	1.60029
1.463	2.81404	1.59484
1.464	2.80355	1.60497
1.465	2.81547	1.58823
1.466	2.826	1.60188
1.467	2.85052	1.62122
1.468	2.8557	1.62041
1.469	2.88039	1.62557
1.47	2.8629	1.62617
1.471	2.89701	1.62451
1.472	2.90255	1.62452
1.473	2.86992	1.62783
1.474	2.84206	1.64098
1.475	2.84689	1.66595
1.476	2.85437	1.66881
1.477	2.84524	1.6548
1.478	2.84763	1.65361
1.479	2.87916	1.67156
1.48	2.89289	1.67864
1.481	2.90834	1.68522
1.482	2.91573	1.68951
1.483	2.8905	1.70772
1.484	2.90514	1.69186
1.485	2.92433	1.70491
1.486	2.89286	1.67366
1.487	2.89229	1.6665
1.488	2.88228	1.67448
1.489	2.87558	1.68867
1.49	2.86645	1.67311
1.491	2.87106	1.67934
1.492	2.90037	1.69135
1.493	2.93793	1.67572
1.494	2.91625	1.67033
1.495	2.92673	1.65097
1.496	2.94675	1.63837
1.497	2.98443	1.62494
1.498	2.99479	1.63349
1.499	2.98131	1.63716
1.5	2.9881	1.62745
1.501	2.97438	1.60204
1.502	2.99913	1.59882
1.503	3.00179	1.60677
1.504	3.02361	1.59844
1.505	2.99168	1.61841
1.506	2.9687	1.6212
1.507	2.97557	1.6069
1.508	2.97199	1.61468
1.509	2.99792	1.62626
1.51	3.00423	1.64539
1.511	2.98928	1.65086
1.512	2.94373	1.68077
1.513	2.95083	1.67842
1.514	2.96038	1.68492
1.515	2.94795	1.67023
1.516	2.92547	1.68107
1.517	2.92304	1.67056
1.518	2.94166	1.66223
1.519	2.93238	1.65761
1.52	2.94085	1.66948
1.521	2.93141	1.66022
1.522	2.95584	1.68147
1.523	2.94318	1.66512
1.524	2.94343	1.67938
1.525	2.95769	1.67796
1.526	2.96333	1.67391
1.527	2.91595	1.6669
1.528	2.90543	1.65941
1.529	2.92294	1.67749
1.53	2.93852	1.68828
1.531	2.91093	1.70032
1.532	2.90109	1.70522
1.533	2.90614	1.67909
1.534	2.9297	1.6701
1.535	2.91786	1.69384
1.536	2.95223	1.6904
1.537	2.96671	1.68444
1.538	2.95781	1.67536
1.539	2.96049	1.68058
1.54	2.96314	1.68547
1.541	2.96961	1.67689
1.542	2.96626	1.67823
1.543	2.97684	1.67817
1.544	2.99414	1.6799
1.545	2.9767	1.68986
1.546	2.97897	1.68168
1.547	2.98146	1.67849
1.548	2.97098	1.67311
1.549	2.97435	1.69415
1.55	2.96519	1.70825
1.551	2.96712	1.69655
1.552	2.95414	1.68817
1.553	2.96609	1.68101
1.554	2.95375	1.69031
1.555	2.94643	1.6892
1.556	2.94855	1.6869
1.557	2.99854	1.70945
1.558	2.97878	1.71882
1.559	2.99184	1.70844
1.56	2.99336	1.69969
1.561	3.01488	1.68477
1.562	3.00831	1.68842
1.563	3.00331	1.69147
1.564	2.9848	1.69193
1.565	2.99951	1.70823
1.566	3.01316	1.73154
1.567	3.00776	1.74692
1.568	3.01394	1.73605
1.569	3.02044	1.729
1.57	3.00323	1.73381
1.571	2.97765	1.73903
1.572	2.99432	1.74156
1.573	2.99887	1.7307
1.574	3.00129	1.74896
1.575	3.00143	1.74479
1.576	3.01201	1.75128
1.577	3.00262	1.74185
1.578	3.02717	1.75017
1.579	3.04423	1.73743
1.58	3.04421	1.72296
1.581	3.02496	1.7347
1.582	3.009	1.74792
1.583	3.00451	1.74362
1.584	3.02048	1.74196
1.585	3.00797	1.74935
1.586	3.01754	1.73564
1.587	3.01303	1.72739
1.588	3.04406	1.74306
1.589	3.04392	1.73033
1.59	3.02622	1.71858
1.591	3.02555	1.72054
1.592	3.01456	1.7193
1.593	3.0286	1.71613
1.594	3.03942	1.71821
1.595	3.04196	1.72756
1.596	3.05401	1.71042
1.597	3.03961	1.70866
1.598	3.02563	1.71057
1.599	3.02189	1.72508
1.6	3.0482	1.74772
1.601	3.04861	1.75122
1.602	3.06702	1.76517
1.603	3.0572	1.7645
1.604	3.04371	1.75234
1.605	3.04178	1.73432
1.606	3.08004	1.73315
1.607	3.08586	1.72311
1.608	3.06308	1.72495
1.609	3.06135	1.72869
1.61	3.04557	1.72038
1.611	3.04461	1.74475
1.612	3.03645	1.75489
1.613	3.0398	1.74442
1.614	3.03264	1.74393
1.615	3.03918	1.7255
1.616	3.0334	1.71758
1.617	3.04423	1.72798
1.618	3.08033	1.72738
1.619	3.10195	1.72477
1.62	3.10619	1.73203
1.621	3.09075	1.71435
1.622	3.11688	1.70531
1.623	3.12934	1.70201
1.624	3.10613	1.72388
1.625	3.10261	1.70605
1.626	3.12319	1.7002
1.627	3.10906	1.70356
1.628	3.12825	1.68397
1.629	3.13426	1.69463
1.63	3.1299	1.70067
1.631	3.1244	1.71053
1.632	3.08829	1.70736
1.633	3.10201	1.6988
1.634	3.09179	1.6797
1.635	3.08856	1.67945
1.636	3.06817	1.67077
1.637	3.05269	1.68042
1.638	3.0577	1.69279
1.639	3.08571	1.67656
1.64	3.0915	1.67845
1.641	3.08921	1.67636
1.642	3.06663	1.69334
1.643	3.05787	1.68733
1.644	3.04159	1.70132
1.645	3.05089	1.69724
1.646	3.0601	1.6731
1.647	3.05653	1.67297
1.648	3.06163	1.67723
1.649	3.07234	1.68233
1.65	3.08416	1.69739
1.651	3.05156	1.67867
1.652	3.05042	1.68148
1.653	3.06769	1.70394
1.654	3.06314	1.6869
1.655	3.10181	1.69597
1.656	3.11353	1.69251
1.657	3.08948	1.66953
1.658	3.0644	1.67328
1.659	3.06191	1.66412
1.66	3.06968	1.65829
1.661	3.05515	1.65813
1.662	3.04829	1.66624
1.663	3.02704	1.65016
1.664	3.01372	1.64417
1.665	3.02442	1.62949
1.666	3.019	1.62659
1.667	3.05226	1.61174
1.668	3.07549	1.62597
1.669	3.07593	1.63518
1.67	3.04903	1.64905
1.671	3.02473	1.65014
1.672	3.06284	1.6563
1.673	3.09405	1.66058
1.674	3.11303	1.65494
1.675	3.10695	1.64794
1.676	3.11291	1.66106
1.677	3.11585	1.65819
1.678	3.09534	1.64641
1.679	3.10459	1.65995
1.68	3.1041	1.66146
1.681	3.11154	1.66243
1.682	3.09534	1.66885
1.683	3.1281	1.68857
1.684	3.14271	1.68674
1.685	3.15349	1.68303
1.686	3.17067	1.67637
1.687	3.1687	1.68532
1.688	3.15595	1.69461
1.689	3.16146	1.69714
1.69	3.16201	1.66287
1.691	3.17186	1.66705
1.692	3.18503	1.66824
1.693	3.19076	1.65567
1.694	3.21092	1.6715
1.695	3.19109	1.67555
1.696	3.18802	1.68252
1.697	3.17164	1.68495
1.698	3.1829	1.70911
1.699	3.19052	1.70618
1.7	3.1909	1.69685
1.701	3.20437	1.69194
1.702	3.20291	1.67859
1.703	3.19866	1.67106
1.704	3.2136	1.67738
1.705	3.19701	1.69479
1.706	3.2278	1.67468
1.707	3.22551	1.69185
1.708	3.2197	1.68698
1.709	3.22108	1.67488
1.71	3.22037	1.66916
1.711	3.20615	1.66579
1.712	3.22734	1.68088
1.713	3.2441	1.67183
1.714	3.2426	1.67046
1.715	3.23567	1.67185
1.716	3.221	1.66709
1.717	3.20228	1.67328
1.718	3.20443	1.67736
1.719	3.19777	1.67129
1.72	3.20952	1.65859
1.721	3.22093	1.67841
1.722	3.22701	1.68681
1.723	3.24494	1.70302
1.724	3.25253	1.7055
1.725	3.23445	1.71066
1.726	3.20993	1.6985
1.727	3.20145	1.70014
1.728	3.19372	1.70416
1.729	3.18688	1.70143
1.73	3.13911	1.70759
1.731	3.15586	1.72989
1.732	3.16721	1.73677
1.733	3.18764	1.74829
1.734	3.16251	1.74381
1.735	3.17168	1.7248
1.736	3.14532	1.74291
1.737	3.14174	1.72355
1.738	3.1423	1.72018
1.739	3.16054	1.72123
1.74	3.1664	1.7124
1.741	3.16972	1.7158
1.742	3.22592	1.70775
1.743	3.23462	1.71687
1.744	3.23021	1.73286
1.745	3.22634	1.72677
1.746	3.24161	1.74121
1.747	3.25017	1.73535
1.748	3.28145	1.71653
1.749	3.27081	1.69653
1.75	3.27051	1.69952
1.751	3.25581	1.70269
1.752	3.25895	1.70445
1.753	3.24891	1.70255
1.754	3.26476	1.68554
1.755	3.29041	1.694
1.756	3.29429	1.70014
1.757	3.29871	1.72128
1.758	3.31302	1.72114
1.759	3.3237	1.73758
1.76	3.32918	1.70906
1.761	3.34015	1.70687
1.762	3.32191	1.71183
1.763	3.34173	1.70289
1.764	3.35994	1.71695
1.765	3.39285	1.71917
1.766	3.38831	1.71699
1.767	3.43166	1.69994
1.768	3.418	1.69776
1.769	3.40416	1.68171
1.77	3.39609	1.67534
1.771	3.38831	1.66765
1.772	3.4085	1.65733
1.773	3.42842	1.66687
1.774	3.41429	1.66885
1.775	3.42776	1.67672
1.776	3.40076	1.66695
1.777	3.42243	1.67318
1.778	3.42446	1.70617
1.779	3.41068	1.70856
1.78	3.37946	1.70217
1.781	3.40324	1.71885
1.782	3.41111	1.71008
1.783	3.43018	1.69943
1.784	3.43742	1.71414
1.785	3.4317	1.71676
1.786	3.43856	1.72177
1.787	3.42363	1.71005
1.788	3.43089	1.71701
1.789	3.40419	1.71101
1.79	3.40901	1.69859
1.791	3.41839	1.68153
1.792	3.42034	1.68628
1.793	3.42855	1.69974
1.794	3.43575	1.68924
1.795	3.45847	1.69928
1.796	3.42261	1.69183
1.797	3.4297	1.67812
1.798	3.4135	1.68728
1.799	3.45786	1.67956
1.8	3.49336	1.68787
1.801	3.52446	1.70627
1.802	3.53817	1.7161
1.803	3.49294	1.71486
1.804	3.48012	1.7
1.805	3.47508	1.71204
1.806	3.46484	1.73254
1.807	3.47602	1.73004
1.808	3.46337	1.73866
1.809	3.469	1.74219
1.81	3.4799	1.73396
1.811	3.47527	1.70937
1.812	3.47255	1.70659
1.813	3.45313	1.70298
1.814	3.43258	1.70661
1.815	3.3996	1.70089
1.816	3.40295	1.72373
1.817	3.38926	1.72291
1.818	3.43036	1.74442
1.819	3.43116	1.74289
1.82	3.47078	1.76064
1.821	3.47542	1.75618
1.822	3.47533	1.75162
1.823	3.4709	1.74547
1.824	3.46114	1.7186
1.825	3.4388	1.70879
1.826	3.44606	1.72957
1.827	3.43805	1.72121
1.828	3.47482	1.72288
1.829	3.50115	1.72465
1.83	3.4946	1.72585
1.831	3.46815	1.72335
1.832	3.48122	1.74525
1.833	3.46991	1.73023
1.834	3.4744	1.73326
1.835	3.49072	1.73298
1.836	3.46964	1.74188
1.837	3.45065	1.74304
1.838	3.47257	1.74907
1.839	3.46922	1.73136
1.84	3.47854	1.75207
1.841	3.46701	1.74422
1.842	3.45093	1.73015
1.843	3.47038	1.72307
1.844	3.49151	1.73635
1.845	3.52353	1.75016
1.846	3.51198	1.75757
1.847	3.54002	1.7668
1.848	3.53893	1.75259
1.849	3.50463	1.75823
1.85	3.51849	1.76091
1.851	3.55103	1.73476
1.852	3.57402	1.7436
1.853	3.55942	1.73482
1.854	3.53565	1.73894
1.855	3.49049	1.73887
1.856	3.45076	1.75448
1.857	3.42872	1.75222
1.858	3.43145	1.75081
1.859	3.43445	1.74455
1.86	3.46868	1.76385
1.861	3.4466	1.75642
1.862	3.45171	1.74647
1.863	3.42853	1.7453
1.864	3.47964	1.72826
1.865	3.49802	1.74187
1.866	3.50578	1.74142
1.867	3.50438	1.7588
1.868	3.50277	1.74217
1.869	3.47934	1.73576
1.87	3.47651	1.73029
1.871	3.51748	1.72247
1.872	3.53572	1.71057
1.873	3.50228	1.72272
1.874	3.52485	1.75569
1.875	3.56265	1.74199
1.876	3.56214	1.73373
1.877	3.53895	1.72742
1.878	3.53179	1.7201
1.879	3.56407	1.70117
1.88	3.57974	1.70145
1.881	3.58167	1.71503
1.882	3.57587	1.72944
1.883	3.57155	1.73548
1.884	3.52841	1.73371
1.885	3.54446	1.72746
1.886	3.5368	1.72458
1.887	3.55101	1.71051
1.888	3.51322	1.73176
1.889	3.51798	1.71101
1.89	3.51547	1.70501
1.891	3.51272	1.72723
1.892	3.54049	1.70998
1.893	3.54492	1.70725
1.894	3.53467	1.71714
1.895	3.5283	1.72574
1.896	3.50732	1.7288
1.897	3.47841	1.72726
1.898	3.46844	1.70899
1.899	3.47226	1.70211
1.9	3.51467	1.7105
1.901	3.51251	1.71158
1.902	3.5303	1.72714
1.903	3.53975	1.73101
1.904	3.53929	1.72812
1.905	3.52856	1.71791
1.906	3.52433	1.7256
1.907	3.51052	1.72388
1.908	3.52886	1.73014
1.909	3.54648	1.72101
1.91	3.55764	1.70252
1.911	3.55958	1.7207
1.912	3.56735	1.7438
1.913	3.56893	1.73854
1.914	3.59011	1.72773
1.915	3.60688	1.72718
1.916	3.60045	1.70657
1.917	3.61998	1.70516
1.918	3.64094	1.71098
1.919	3.64777	1.70449
1.92	3.63898	1.72032
1.921	3.64633	1.7211
1.922	3.67809	1.70086
1.923	3.63882	1.71284
1.924	3.64016	1.70881
1.925	3.62527	1.69951
1.926	3.57796	1.70141
1.927	3.57099	1.7033
1.928	3.53508	1.69667
1.929	3.54367	1.71193
1.93	3.51807	1.70733
1.931	3.48846	1.72217
1.932	3.47969	1.74852
1.933	3.49095	1.74391
1.934	3.52672	1.72995
1.935	3.56925	1.72576
1.936	3.57896	1.71435
1.937	3.57317	1.71384
1.938	3.58255	1.71854
1.939	3.57129	1.72219
1.94	3.55335	1.72662
1.941	3.58181	1.73706
1.942	3.58494	1.74288
1.943	3.5596	1.75593
1.944	3.58866	1.73813
1.945	3.5942	1.74207
1.946	3.61135	1.73722
1.947	3.59224	1.73662
1.948	3.58772	1.74495
1.949	3.57537	1.75355
1.95	3.58026	1.75215
1.951	3.58308	1.76111
1.952	3.56222	1.76146
1.953	3.56015	1.75122
1.954	3.58739	1.75196
1.955	3.61506	1.75075
1.956	3.59838	1.74181
1.957	3.59751	1.74743
1.958	3.60508	1.74583
1.959	3.60008	1.74649
1.96	3.60728	1.72289
1.961	3.60757	1.72897
1.962	3.59714	1.71281
1.963	3.60853	1.70368
1.964	3.60263	1.69232
1.965	3.6167	1.68156
1.966	3.6083	1.69891
1.967	3.60698	1.71855
1.968	3.63263	1.73659
1.969	3.62372	1.74104
1.97	3.62354	1.73319
1.971	3.59776	1.72895
1.972	3.58879	1.72123
1.973	3.61953	1.71647
1.974	3.65437	1.7126
1.975	3.68794	1.71271
1.976	3.65958	1.70947
1.977	3.66896	1.71198
1.978	3.66861	1.72099
1.979	3.64085	1.72751
1.98	3.66325	1.73666
1.981	3.64281	1.71563
1.982	3.62088	1.70786
1.983	3.64426	1.70794
1.984	3.66775	1.71277
1.985	3.69444	1.70795
1.986	3.67734	1.71674
1.987	3.65063	1.72447
1.988	3.6204	1.73022
1.989	3.60495	1.73821
1.99	3.59956	1.72932
1.991	3.61225	1.73462
1.992	3.64165	1.71346
1.993	3.66958	1.70759
1.994	3.6761	1.70495
1.995	3.63852	1.71044
1.996	3.63884	1.70937
1.997	3.6392	1.72086
[truncated: 3,002 more rows]

## Sheet: Figure 2d
z (Ǻ)	ρN
	MPD@H2O	MPD@H2O+NaCl	Na+	Cl-
10	2.204	0.37	5.26	4.951
11	1.838	0.463	5.106	5.03
12	1.682	0.474	4.968	5.062
13	1.422	0.532	5.347	5.185
14	0.975	0.636	5.141	5.298
15	0.891	0.586	5.446	5.763
16	0.738	0.577	5.812	5.894
17	0.627	0.617	5.863	5.677
18	0.488	0.467	5.844	5.911
19	0.331	0.52	5.675	6.07
20	0.275	0.44	6.246	6.27
21	0.287	0.346	6.512	5.953
22	0.3	0.414	6.336	6.259
23	0.331	0.544	6.424	6.585
24	0.294	0.63	7.118	6.965
25	0.346	0.672	7.222	7.402
26	0.378	0.608	6.873	7.513
27	0.438	0.883	6.73	6.96
28	0.404	1.273	6.683	6.59
29	0.447	1.5	6.311	6.255
30	0.473	1.792	6.355	6.17
31	0.442	2.002	6.027	5.433
32	0.494	2.357	5.243	5.35
33	0.533	2.822	4.834	4.584
34	0.55	2.979	4.342	4.23
35	0.649	3.521	4.027	4.568
36	0.735	3.297	4.098	4.194
37	0.885	3.239	4.047	3.941
38	0.956	3.845	3.606	3.465
39	1.027	3.832	3.432	3.421
40	1.2	4.065	3.092	2.967
41	1.302	3.385	2.847	2.741
42	1.36	3.177	2.588	2.591
43	1.333	2.729	2.698	2.562
44	1.427	2.405	2.904	2.905
45	1.369	2.053	3.223	3.447
46	1.298	1.339	3.557	3.688
47	1.116	1.034	3.834	4.31
48	0.88	0.622	4.453	4.816
49	0.72	0.442	5.37	4.984
50	0.709	0.363	5.724	5.711
51	0.681	0.429	6.118	6.01
52	0.629	0.317	6.275	6.174
53	0.574	0.335	6.51	6.352
54	0.547	0.356	6.366	6.115
55	0.461	0.337	5.853	5.791
56	0.488	0.399	5.618	5.539
57	0.493	0.486	5.411	5.684
58	0.566	0.424	5.487	5.756
59	0.787	0.386	5.934	5.825
60	0.862	0.423	5.776	5.789
61	1.131	0.338	5.355	5.468
62	1.766	0.304	5.073	4.818
63	2.286	0.374	4.581	3.893
64	2.87	0.739	3.34	3.419
65	4.096	1.349	2.383	2.706
66	5.849	2.043	1.695	1.901
67	7.875	3.301	1.063	1.113
68	9.902	5.045	0.627	0.671
69	11.223	7.477	0.272	0.313
70	11.079	9.905	0.11	0.105
71	8.919	10.419	0.027	0.022
72	6.318	9.008	0.009	0.001
73	3.518	5.845	0	0
74	1.738	3.158	0	0
75	0.739	1.492	0	0
76	0.26	0.557	0	0
77	0.088	0.202	0	0
78	0.04	0.102	0	0
79	0.041	0.065	0	0
80	0.021	0.042	0	0

## Sheet: Figure 2e
Time (ns)	∆N
	MPD@H2O	MPD@H2O+NaCl
0	0	0
0.1	3.41	-1.54
0.2	3.11	2.56
0.3	3.05	1.51
0.4	2.41	-1.45
0.5	-0.51	-2.33
0.6	-0.34	-1.16
0.7	-0.85	-1.48
0.8	2.07	-0.83
0.9	1.65	-0.9
1	2.75	-0.53
1.1	1.7	0.95
1.2	4.46	2.91
1.3	4.99	3.84
1.4	7.82	4.9
1.5	6.81	5.3
1.6	6.89	6.19
1.7	7.11	8.51
1.8	8.54	8.38
1.9	8.91	7.03
2	10.66	8.33
2.1	9.49	9.52
2.2	9.23	8.68
2.3	9.9	8.34
2.4	10.09	9.7
2.5	14.78	9.41
2.6	13.09	9.94
2.7	12.88	10.16
2.8	15.03	9.94
2.9	17.29	10.62
3	15.03	9.06
3.1	15.79	9.94
3.2	16.02	10.43
3.3	16.81	10.57
3.4	17.7	12.01
3.5	22.31	12.68
3.6	23.58	12.72
3.7	23.87	12.53
3.8	22.11	13.48
3.9	24.28	13.21
4	23.01	13.82
4.1	21.83	14.79
4.2	21.9	15
4.3	21.46	16.14
4.4	22.47	15.92
4.5	21	15.63
4.6	21.79	15.66
4.7	21.18	16.39
4.8	21.06	15.36
4.9	23.43	15.42
5	23.4	15.58
5.1	26.18	15.89
5.2	26.43	15.9
5.3	24.51	16.03
5.4	25.75	16.64
5.5	27.07	15.92
5.6	27.23	16.39
5.7	30.18	18.03
5.8	30.55	19.48
5.9	33.26	19.73
6	35.86	19.35
6.1	33.6	20.03
6.2	34.27	20.72
6.3	32.61	21.61
6.4	31.64	20.9
6.5	34.07	20.87
6.6	32.64	21.91
6.7	32.96	22.54
6.8	34.95	23.67
6.9	34.5	23.92
7	34.23	24.42
7.1	35.91	23.48
7.2	35.4	23.63
7.3	33	24.7
7.4	34.11	23.98
7.5	35.98	24.69
7.6	38.26	24.88
7.7	38.16	25.68
7.8	36.68	26.25
7.9	36.59	26.39
8	36.36	27.18
8.1	37.8	26.56
8.2	39.66	25.83
8.3	38.45	27.26
8.4	39.63	27.92
8.5	38.91	27.8
8.6	39.56	27.38
8.7	38.76	26.9
8.8	37.41	26.15
8.9	36.86	27.79
9	35.68	27.1
9.1	35.18	27.69
9.2	36.26	28.87
9.3	35.79	28.21
9.4	34.61	28.86
9.5	35.11	27.71
9.6	34.41	27.3
9.7	34.2	27.85
9.8	34.25	27.98
9.9	36.25	28.4

## Sheet: Figure 2f
	N
MPD@H2O	81.974
MPD@H2O+NaCl	61.097

## Sheet: Figure 2h
φ (°)	Probability
	MPD@H2O	MPD@H2O+NaCl
5	0.01028	0.01361
15	0.02417	0.02708
25	0.03477	0.04055
35	0.04636	0.0512
45	0.05749	0.05969
55	0.07002	0.07094
65	0.08244	0.07991
75	0.08994	0.0877
85	0.09477	0.09372
95	0.09415	0.09347
105	0.08784	0.08324
115	0.07738	0.07411
125	0.06746	0.06362
135	0.05496	0.05203
145	0.04414	0.04451
155	0.03346	0.03354
165	0.02083	0.02123
175	0.00954	0.00986

## Sheet: Figure 2i
θ (°)	Probability
	MPD@H2O	MPD@H2O+NaCl
5	0.00215	0.00217
15	0.00736	0.00637
25	0.01173	0.00885
35	0.01588	0.01216
45	0.02076	0.01574
55	0.02778	0.01984
65	0.03522	0.02689
75	0.04499	0.03644
85	0.0614	0.0552
95	0.08598	0.08583
105	0.08117	0.07814
115	0.09376	0.09221
125	0.10412	0.10995
135	0.11248	0.11753
145	0.11069	0.11969
155	0.09427	0.10803
165	0.06622	0.07679
175	0.02405	0.02818
