# Supplementary material for: Polyamide-based membranes with structural homogeneity for ultrafast molecular sieving
Source: Nat Commun. 2022 Jan 25;13:500. doi: 10.1038/s41467-022-28183-1 (PMC8789816; doi:10.1038/s41467-022-28183-1)
Supplement: Supplementary file 3 — Source Data [file 41467_2022_28183_MOESM3_ESM.zip › Source data-Supplementary Information.xlsx]

## Sheet: Figure S1
	Washing time （day)	Concentration (mg L-1)
		Average	Standard deviation
	1	164.49	7.6
	2	3.64	0.4
	3	1.39	0.1
	4	0.45	0.05
	5	0.36	0.04

## Sheet: Figure S2-b
	Membrane	Atom percentage of Na (%)
		Before washing	After washing
	Pristine@MPD	0	0
	NaHCO3@MPD	0.94	3.4
	NaCl@MPD	1.8	5.66

## Sheet: Figure S3
		(a)				(b)				(c)				(d)
	Positron incident energy (keV)	S			Positron incident energy (keV)	S			Positron incident energy (keV)	S			Positron incident energy (keV)	S
		NaCl@MPD-Unwashed	NaCl@MPD-Washed			NaHCO3@MPD-Unwashed	NaHCO3@MPD-Washed			NaCl@PIP-Unwashed	NaCl@PIP-Washed			NaHCO3@PIP-Unwashed	NaHCO3@PIP-Washed
	0	0.4699	0.47128		0	0.47597	0.48248		0	0.48769	0.49575		0	0.48853	0.49529
	0.1	0.47373	0.47404		0.1	0.47797	0.4855		0.1	0.49074	0.49739		0.1	0.4917	0.49663
	0.2	0.47766	0.47881		0.2	0.47855	0.48703		0.2	0.4942	0.49949		0.2	0.49379	0.49896
	0.3	0.48116	0.48197		0.3	0.48415	0.49075		0.3	0.49743	0.50358		0.3	0.49806	0.50148
	0.4	0.48494	0.48624		0.4	0.48632	0.4918		0.4	0.5	0.50601		0.4	0.50075	0.50198
	0.5	0.48612	0.48931		0.5	0.48927	0.49483		0.5	0.50214	0.50744		0.5	0.50168	0.50783
	0.6	0.48907	0.49137		0.6	0.49107	0.49603		0.6	0.50253	0.5069		0.6	0.50394	0.50743
	0.7	0.49037	0.49327		0.7	0.49291	0.49783		0.7	0.50459	0.50901		0.7	0.50534	0.51
	0.8	0.49265	0.49619		0.8	0.49428	0.49792		0.8	0.50314	0.5088		0.8	0.50529	0.50824
	0.9	0.49348	0.49547		0.9	0.49391	0.49834		0.9	0.50612	0.50922		0.9	0.50789	0.50911
	1	0.49475	0.49781		1	0.49675	0.5001		1	0.50724	0.51101		1	0.50719	0.51047
	1.2	0.49693	0.49916		1.2	0.49948	0.50088		1.2	0.50766	0.51388		1.2	0.5094	0.51059
	1.4	0.49674	0.50308		1.4	0.49587	0.499		1.4	0.50574	0.50854		1.4	0.50712	0.50883
	1.7	0.49977	0.50276		1.7	0.4974	0.50026		1.7	0.50501	0.50822		1.7	0.50733	0.50828
	2	0.50189	0.50527		2	0.49862	0.50048		2	0.50567	0.50884		2	0.5082	0.5087
	2.5	0.50275	0.50541		2.5	0.49867	0.50208		2.5	0.50766	0.50917		2.5	0.50791	0.51081
	3	0.50443	0.50707		3	0.50033	0.50329		3	0.51036	0.51131		3	0.50841	0.51162
	3.5	0.50615	0.50998		3.5	0.50148	0.50591		3.5	0.51222	0.51162		3.5	0.51	0.51159
	4	0.50723	0.51039		4	0.50177	0.50641		4	0.51201	0.5135		4	0.51068	0.51107
	5	0.50639	0.50886		5	0.50392	0.50642		5	0.51427	0.51313		5	0.51216	0.51052
	6	0.50423	0.50722		6	0.50496	0.50572		6	0.51238	0.51066		6	0.50955	0.51045
	7	0.50635	0.50843		7	0.50315	0.50726		7	0.51297	0.51329		7	0.5122	0.51053
	8	0.50424	0.50694		8	0.50296	0.5065		8	0.51225	0.51096		8	0.51114	0.50966
	10	0.5025	0.50641		10	0.50496	0.50711		10	0.51032	0.50974		10	0.50865	0.50985
	12	0.50098	0.50557		12	0.50495	0.50695		12	0.51042	0.50882		12	0.50892	0.50923
	15	0.49959	0.5024		15	0.5045	0.50604		15	0.51017	0.50952		15	0.50936	0.5083
	18	0.49706	0.49752		18	0.5045	0.50702		18	0.50847	0.50989		18	0.50814	0.50924
	21	0.49603	0.50093		21	0.50495	0.50765		21	0.51061	0.50856		21	0.50895	0.50858
	24	0.49616	0.5016		24	0.50494	0.50697		24	0.50881	0.5095		24	0.50805	0.50949
	27	0.49733	0.50262		27	0.50496	0.50713		27	0.5099	0.50954		27	0.50818	0.50894

## Sheet: Figure S4
		(a)					(b)
		Solute molecular weight (Da)	Solute rejection (%)				Pore radius, rp (nm)	Probability density function (nm-1)
			Pristine@PIP	NaCl@PIP	NaHCO3@PIP			Pristine@PIP	NaCl@PIP	NaHCO3@PIP
		92	18.9687	23.672	29.6293		0.01	1.93269e-65	3.06479e-232	3.43695e-178
		180	76.0698	98.75	98.2711		0.025	6.86197e-35	1.72487e-121	6.79705e-93
		342	96.1054	100	100		0.05	4.25759e-18	2.78606e-61	1.3021e-46
		600	98.95	100	100		0.075	8.50408e-11	1.78897e-35	8.0199e-27
							0.1	9.5526e-07	2.23934e-21	4.83513e-16
							0.15	0.01251	1.91063e-07	1.91722e-05
							0.2	0.77504	0.08957	0.34802
							0.25	4.30275	8.7586	9.57625
							0.3	6.65789	10.1543	8.88411
							0.35	4.89666	0.92263	1.18288
							0.4	2.27386	0.01783	0.04856
							0.45	0.78575	0.000129961	0.000952964
							0.5	0.22353	5.07242e-07	1.16821e-05
							0.55	0.05587	1.32514e-09	1.06062e-07
							0.6	0.01281	2.68543e-12	7.97983e-10
							0.65	0.00278	4.66595e-15	5.3685e-12
							0.7	0.000580647	7.44965e-18	3.40381e-14
							0.75	0.000118948	1.14754e-20	2.11028e-16
							0.8	2.4124e-05	1.76556e-23	1.31319e-18
							0.85	4.88193e-06	2.78135e-26	8.35636e-21
							0.9	9.91469e-07	4.56691e-29	5.51057e-23
							0.95	2.02932e-07	7.91629e-32	3.80175e-25
							1	4.19918e-08	1.46181e-34	2.76237e-27
							1.1	1.87377e-09	6.16862e-40	1.73297e-31
							1.2	8.91283e-11	3.53407e-45	1.38935e-35
							1.3	4.54489e-12	2.77751e-50	1.43294e-39
							1.4	2.48982e-13	2.99323e-55	1.89858e-43
							1.5	1.46542e-14	4.39428e-60	3.2125e-47
							1.6	9.25499e-16	8.70148e-65	6.88401e-51
							1.7	6.25989e-17	2.29721e-69	1.85041e-54
							1.8	4.52393e-18	7.98599e-74	6.17668e-58
							1.9	3.48431e-19	3.61023e-78	2.53468e-61
							2	2.85257e-20	2.09635e-82	1.26614e-64
							2.1	2.47595e-21	1.54503e-86	7.62615e-68
							2.2	2.27263e-22	1.42893e-90	5.48857e-71
							2.3	2.20054e-23	1.64054e-94	4.67969e-74
							2.4	2.24243e-24	2.31436e-98	4.68886e-77
							2.5	2.39953e-25	3.97343e-102	5.4791e-80
							2.6	2.69046e-26	8.22745e-106	7.41381e-83
							2.7	3.15463e-27	2.03724e-109	1.15387e-85
							2.8	3.86069e-28	5.98467e-113	2.05272e-88
							2.9	4.92263e-29	2.07019e-116	4.14958e-91
							3	6.52845e-30	8.37345e-120	9.47946e-94
							3.1	8.99106e-31	3.93427e-123	2.43455e-96
							3.2	1.28394e-31	2.13403e-126	6.99512e-99
							3.3	1.89844e-32	1.32857e-129	2.23836e-101
							3.4	2.90258e-33	9.44147e-133	7.94247e-104
							3.5	4.58308e-34	7.61948e-136	3.11254e-106
							3.6	7.46439e-35	6.94913e-139	1.342e-108
							3.7	1.25258e-35	7.12957e-142	6.34315e-111
							3.8	2.16334e-36	8.193e-145	3.27567e-113
							3.9	3.84161e-37	1.05025e-147	1.84223e-115
							4	7.00731e-38	1.49599e-150	1.12492e-117

## Sheet: Figure S5
	(a)					(b)					(c)
											Pristine@MPD							NaCl@MPD
	Binding energy (eV)	Relative intensity (a.u.)				Binding energy (eV)	Relative intensity (a.u)				Binding energy (eV)	Detection depth (nm)						Binding energy (eV)	Detection depth (nm)
		Pristine@MPD	NaHCO3@MPD	NaCl@MPD			Pristine@PIP	NaHCO3@PIP	NaCl@PIP			0	20	40	60	80			0	20	40	60	80
	1096	569801	392154	264946		1095	496167	353508	246525		1096.01	251681	220096	266212	237733	230579		1096	258237	287655	227815	219122	244638
	1095	569603	389991	265663		1094	493388	350744	244051		1095.01	251821	219185	267522	237309	230719		1095	256850	283415	228161	219142	243624
	1094	564138	391774	263709		1093	489577	348884	240550		1094.01	250379	217670	270791	235755	232317		1094	255404	284567	226906	215510	239969
	1093	561327	389528	262883		1092	484928	349083	240807		1093.01	252821	220327	264046	234704	232409		1093	255053	280691	223539	218736	240947
	1092	563142	387997	261571		1091	486245	345672	241193		1092.01	250431	217070	268718	233155	231215		1092	258319	281968	226937	217016	244227
	1091	561331	384911	263477		1090	487519	343109	235296		1091.01	248969	215430	269791	238579	230376		1091	254959	278528	226925	217355	243050
	1090	564253	388587	262791		1089	488535	344252	238013		1090.01	249139	215256	269062	234561	230015		1090	252515	277613	222617	216285	243147
	1089	563129	390197	259489		1088	486894	346428	237674		1089.01	250352	219431	263525	233724	231672		1089	249948	274716	223837	216833	242606
	1088	562023	382868	262539		1087	483786	343714	235321		1088.01	248726	212492	263949	234413	229696		1088	251933	279177	223420	218140	240842
	1087	560571	383092	262629		1086	484084	341910	234857		1087.01	248490	215773	265461	236745	230608		1087	252778	281253	221163	218339	240778
	1086	559421	384789	260049		1085	487261	342271	235637		1086.01	247433	217459	264694	235149	227439		1086	252388	274231	219351	216190	236921
	1085	557016	384499	261623		1084	484050	345294	237299		1085.01	245893	220877	262955	236012	226795		1085	252893	275168	220963	211745	242933
	1084	557415	384778	260010		1083	484427	345139	235729		1084.01	244582	217795	264257	234386	226876		1084	254147	275635	219720	213586	239351
	1083	560862	386289	258225		1082	485168	341519	238284		1083.01	242923	216546	262330	232640	224993		1083	253303	273617	219390	216049	240281
	1082	559556	380732	260040		1081	485469	339439	235137		1082.01	243682	214590	261955	234132	226085		1082	250447	273187	221423	216521	241975
	1081	557833	382288	258346		1080	485871	337761	233848		1081.01	246849	215525	262519	234913	228836		1081	250760	273819	220084	212531	237772
	1080	559513	383480	253911		1079	487582	340716	236078		1080.01	248448	216677	261064	234794	225598		1080	249542	272575	225730	214964	238444
	1079	557017	377486	253000		1078	487111	341288	235231		1079.01	245677	216809	259434	236447	224274		1096	258237	287655	227815	219122	244638
	1078	557424	384551	253941		1077	482120	340712	235512		1078.01	244107	217440	261141	233055	226850		1095	256850	283415	228161	219142	243624
	1077	559705	380804	254934		1076	484363	337986	236135		1077.01	242889	215947	260569	236181	228120		1094	255404	284567	226906	215510	239969
	1076	559624	379188	261769		1075	484762	338838	233558		1076.01	244687	216541	263523	236251	228415		1093	255053	280691	223539	218736	240947
	1075	556371	379708	257872		1074	484736	339382	234455		1075.01	244667	216004	267453	232168	227124		1092	258319	281968	226937	217016	244227
	1074	556616	380956	256597		1073	481892	339267	235019		1074.01	246250	215653	267882	232717	229475		1091	254959	278528	226925	217355	243050
	1073	556885	384477	263703		1072	482682	340419	231130		1073.01	247143	217985	265359	233255	227246		1090	252515	277613	222617	216285	243147
	1072	556897	390680	285418		1071	488172	344989	233600		1072.01	243133	221844	266592	233629	227920		1089	249948	274716	223837	216833	242606
	1071	556358	403257	311003		1070	485866	351332	241496		1071.01	249157	221673	265200	235915	227058		1088	251933	279177	223420	218140	240842
	1070	555735	416871	321385		1069	485315	364102	249682		1070.01	244343	220797	265764	234422	226672		1087	252778	281253	221163	218339	240778
	1069	556961	420267	306568		1068	486366	371132	259313		1069.01	242033	218948	265336	235413	226405		1086	252388	274231	219351	216190	236921
	1068	556310	417302	282587		1067	485034	374171	257736		1068.01	249442	216269	266194	236449	224698		1085	252893	275168	220963	211745	242933
	1067	556821	404422	262114		1066	484137	365691	248329		1067.01	247233	218206	260142	235002	224166		1084	254147	275635	219720	213586	239351
	1066	556829	392574	255109		1065	485927	352577	242967		1066.01	240892	216957	261570	233345	227134		1083	253303	273617	219390	216049	240281
	1065	555243	383640	249958		1064	486067	342482	235991		1065.01	243679	216946	262213	232592	227407		1082	250447	273187	221423	216521	241975
	1064	555324	381796	249778		1063	484045	338589	236712		1064.01	243247	215466	263646	239281	223843		1081	250760	273819	220084	212531	237772
	1063	557270	379588	253313		1062	486718	337555	236180		1063.01	242311	212665	258875	234311	224143		1080	249542	272575	225730	214964	238444
	1062	557687	378292	251847		1061	486368	337196	234464		1062.01	244447	215636	258510	236002	226952		1079	251607	273147	222754	215861	240712
	1061	559895	377438	257436		1060	483674	336883	236733		1061.01	248621	215503	263525	234326	226661		1078	252352	277133	224958	214180	238501
	1060	557097	380493	257698		1059	484805	335910	238792		1060.01	247463	218490	261516	235681	225858		1077	250923	273392	223286	216087	237471
	1059	558128	380281	253137		1058	487908	338905	236951		1059.01	243319	217659	257964	233718	227260		1076	250258	278055	220814	212616	238691
	1058	556410	382118	253560		1057	486149	340246	234556		1058.01	242545	214342	256469	236418	229835		1075	251483	276687	224542	216323	238339
	1057	557050	379071	254249		1056	487216	339238	236289		1057.01	241912	215693	262107	233250	226691		1074	252402	276285	222392	220849	238449
	1056	557292	377103	251132		1055	486603	337570	236643		1056.01	240426	214802	257267	236870	225694		1073	262224	291623	230624	220765	240181
	1055	556158	381966	254666		1054	485669	338506	237217		1055.01	241009	216273	258735	235768	227537		1072	278003	306363	236909	225535	246153
	1054	556877	376440	247556		1053	483430	337752	237125		1054.01	241211	221698	258984	231690	224484		1071	296613	311129	246311	229309	247704
	1053	556976	378415	251413		1052	484036	338522	231254		1053.01	240718	220064	258283	236027	220584		1070	286471	308441	245313	228984	251197
	1052	557171	380858	249737		1051	484998	339183	232328		1052.01	243930	218179	262228	239524	223304		1069	272210	304862	237817	220215	243401
	1051	557550	378096	248462		1050	488675	337828	233240		1051.01	242232	217563	258978	235471	223052		1068	259657	283008	224805	216121	240779
	1050	555708	377973	251349		1049	487827	337370	237051		1050.01	244167	215125	258973	235718	226933		1067	249145	268217	222906	212177	238764
	1049	554269	380572	250723		1048	487833	338141	236023		1049.01	241178	215842	258048	235363	222637		1066	248124	267908	220335	213289	239220
	1048	554646	379755	250816		1047	486902	338262	233451		1048.01	241677	217180	259631	235453	225218		1065	250214	271933	223575	212121	237546
	1047	556503	380484	253148		1046	487698	336555	235889		1047.01	246161	218001	262234	237503	227906		1064	246428	272239	221544	210125	237266
	1046	558895	380599	254427		1045	486990	337508	237071		1046.01	249351	216960	263463	240040	227826		1063	250677	270558	218311	215020	238485
	1045	556874	380768	254842		1044	488409	338635	234620		1045.01	249153	217340	258050	236381	227601		1062	248701	273554	219283	215564	238176
	1044	557559	380061	255009		1043	490153	339460	236799		1044.01	251387	217409	257564	234586	226841		1061	250351	277455	223892	212166	238876
	1043	561521	382974	258341		1042	488395	339804	239868		1043.01	248037	221795	257251	233893	227139		1060	253657	272961	222657	214272	236940
	1042	560184	381061	258981		1041	490652	339266	238341		1042.01	247590	220698	256303	231031	225617		1059	252960	272729	221040	214696	239816
	1041	558568	380764	251931		1040	490486	337793	241303		1041.01	244439	216703	257290	229878	223893		1058	248434	272712	220940	213438	239823
	1040	558709	380199	254911		1039	492486	337279	237234		1040.01	243160	216339	258971	232300	226709		1057	245282	268358	221351	210828	241009
	1039	556431	378426	253030		1038	489313	336709	234434		1039.01	243194	219351	256832	232675	226160		1056	249028	265054	224541	214520	238069
	1038	560669	377638	253057		1037	491203	338714	232952		1038.01	244337	217605	257908	233962	224919		1055	249818	268946	223353	215158	238394
	1037	559280	380089	251048		1036	492163	342357	236471		1037.01	244550	219596	258549	236177	222015		1054	250376	270120	219895	216928	240033
	1036	557600	376969	249826		1035	487554	341287	236907		1036.01	245124	216363	259382	233689	222963		1053	248411	267671	219904	214885	241718
	1035	555434	376181	253129		1034	490809	340311	231666		1035.01	244015	216609	260211	237651	226303		1052	247718	266843	219644	214280	237098
	1034	559965	374423	250990		1033	490916	338999	237735		1034.01	242895	215840	259998	234185	228146		1051	247344	269063	217340	211376	240300
	1033	559185	379871	251325		1032	486328	336936	240364		1033.01	244049	218188	257952	234040	226821		1050	248718	269885	219228	213327	242453
	1032	560276	380639	251595		1031	487016	341502	239393		1032.01	244970	220096	256542	238696	227127		1049	248981	267036	220536	213647	242820
	1031	559621	380101	252425		1030	486906	340978	239557		1031.01	241069	216614	256613	237180	224956		1048	244050	267738	220778	213349	240175
	1030	557216	381261	253718		1029	486510	342801	238917		1030.01	242200	216682	257780	237573	227523		1047	243394	270273	221162	213680	242079
	1029	554926	383560	252479		1028	489821	341940	240470		1029.01	240685	214843	255494	236898	226797		1046	247541	271726	219273	216312	241393
	1028	561245	380517	252300		1027	491226	341026	240258		1028.01	240886	218247	255913	237417	225791		1045	251144	271075	221255	215403	239494
	1027	561512	380361	251549		1026	489865	341575	238095		1027.01	241576	218976	255289	237733	228390		1044	249610	270558	222374	215000	238301
	1026	559429	383476	254824		1025	491377	342650	238755		1026.01	244237	219114	255411	236666	227036		1043	252590	275007	222755	215092	240192
	1025	559826	382378	257299		1024	492240	344575	240290		1025.01	244112	217452	258842	237616	230301		1042	248621	269611	219977	213930	239239
	1024	563214	381483	255007		1023	493490	345761	239402		1024.01	245683	218421	264332	238319	231421		1041	247676	270448	223409	214002	239605
	1023	562876	381674	258874		1022	492972	342619	241117		1023.01	241455	219488	259915	240507	235140		1040	248819	270468	222379	216396	239015
	1022	565047	382879	266037		1021	490008	339682	241763		1022.01	242512	223945	258713	235978	233056		1039	250140	271767	223888	216117	239779
	1021	569186	383908	268648		1020	498212	347214	242547		1021.01	241565	224543	259129	237340	232494		1038	248638	269975	222248	214866	234730
	1020	563842	388835	266797		1019	498494	348511	247047		1020.01	242906	224164	257061	240040	232162		1037	249805	272559	221107	214867	238258
	1019	566159	386223	262046		1018	496587	346998	244146		1019.01	249463	223877	261959	239455	234315		1036	249187	268461	221741	214338	240010
	1018	565060	385545	261241		1017	497495	346652	242519		1018.01	244534	221106	258580	238812	232184		1035	248374	270618	220035	214453	241691
	1017	564467	384953	261447		1016	500542	348518	245599		1017.01	247179	219685	257921	239762	230599		1034	253315	271374	222643	212380	243268
	1016	561633	384873	257366		1015	495822	349265	247337		1016.01	246429	215746	259176	239569	229239		1033	248736	271714	225877	216611	238442
	1015	563504	385380	255773		1014	494724	345641	245639		1015.01	246801	222824	256342	237949	229852		1032	252554	270724	222561	217026	239978
	1014	565359	383327	254506		1013	495463	345935	243672		1014.01	242520	221639	254567	238521	233103		1031	247591	270240	220662	217285	241328
	1013	561991	382446	257389		1012	496941	345953	244818		1013.01	244315	218891	256908	238561	229547		1030	246403	270053	223776	216536	240020
	1012	562965	384977	258117		1011	495481	350295	242248		1012.01	242474	219055	256198	237391	228575		1029	251839	268299	223235	216778	238048
	1011	556182	382050	254756		1010	496840	346134	240862		1011.01	244265	216564	258271	235584	229710		1028	249299	272072	223844	220920	241198
	1010	559878	382445	255768		1009	492868	343110	242907		1010.01	243757	214224	258309	235410	229282		1027	250344	273855	223716	216064	238939
	1009	556115	379419	255686		1008	492412	341676	244349		1009.01	241905	216424	256684	235721	228417		1026	250664	275323	221209	215031	240963
	1008	559159	380813	257283		1007	492435	345943	241995		1008.01	244981	215248	253625	234909	228732		1025	252310	273804	223844	218429	243107
	1007	561688	382315	257039		1006	493468	345891	242842		1007.01	248358	215237	251519	236921	229211		1024	253958	275255	224672	216904	240471
	1006	559536	383598	260441		1005	496353	344440	242508		1006.01	248422	218880	254776	236410	228966		1023	252417	275132	225988	217567	241010
	1005	561638	381681	256467		1004	495838	345349	239161		1005.01	248537	220916	255241	237494	229808		1022	252856	274398	224265	220711	242942
	1004	563245	385934	260583		1003	497209	345226	242557		1004.01	245382	219186	258523	241189	233396		1021	253030	275019	226730	220438	242931
	1003	563376	385032	262860		1002	501436	348990	247290		1003.01	250980	222981	261367	243624	234550		1020	252153	275560	229912	219215	242629
	1002	567652	388876	264873		1001	502970	355833	246941		1002.01	255128	225153	266128	247101	237157		1019	256919	274693	227112	219503	243635
	1001	570498	391832	266407		1000	506280	355528	252171		1001.01	255208	226300	265965	249740	240621		1018	256995	270980	221954	214578	246373
	1000	574909	391576	266346		999.004	505471	356094	256655		1000.01	259102	228409	262855	252371	239212		1017	257107	274363	227405	218440	246408
	999.004	570654	395147	270823		998.004	509177	358559	255902		999.01	258830	229411	266377	248927	238301		1016	252623	277045	223575	219930	245376
	998.004	570388	396481	271734		997.004	508943	363341	254593		998.01	257956	227124	262943	248525	236888		1015	252857	277488	223845	219277	243541
	997.004	572749	397924	271870		996.004	511751	361974	256910		997.01	255414	226253	260376	244985	234910		1014	252939	277448	224014	218932	243577
	996.004	569336	394950	266140		995.004	509643	363655	255415		996.01	255170	224345	257785	244749	234314		1013	250657	275593	223393	216632	245206
	995.004	567598	392641	264576		994.004	508419	360786	253587		995.01	250115	220376	256245	241634	230537		1012	252930	276874	221452	218103	243951
	994.004	567936	390247	261716		993.004	508236	356420	252230		994.01	249999	220102	253738	241717	229930		1011	253885	276793	219538	214713	241902
	993.004	563866	387939	256756		992.004	507483	355131	252001		993.01	246286	219807	249881	240377	230498		1010	251646	276547	224247	217382	237832
	992.004	557026	383226	255567		991.004	499513	351362	248080		992.01	240129	215124	249312	235796	226831		1009	252700	275164	224006	216387	239386
	991.004	556703	379976	252167		990.004	498256	347236	243671		991.01	234721	215196	242116	231972	220626		1008	248597	273620	224370	218626	238443
	990.004	555674	381267	247164		989.004	494160	343200	239770		990.01	235987	210576	242040	230178	219148		1007	253700	273211	225244	217420	242208
	989.004	552228	378404	246030		988.004	491800	338000	237428		989.01	234176	208975	237037	227037	219121		1006	254924	279673	227269	219325	242624
	988.004	550974	375463	243568		987.004	487293	336322	238459		988.01	232413	205382	234485	224135	217400		1005	258268	274738	230696	219910	244545
	987.004	547729	375820	242201		986.004	484105	339500	233759		987.01	228835	204164	236910	224116	221581		1004	262613	280250	229998	221096	244977
	986.004	545463	376220	244222		985.004	483358	337046	229424		986.01	230169	204564	239924	221307	216169		1003	263715	284863	227108	223269	246518
	985.004	543846	371820	243021		984.004	485767	333663	228204		985.01	228578	201132	236324	220223	215022		1002	264374	286799	231419	229686	244495
	984.004	544738	370801	242257		983.004	485610	335595	229223		984.01	227529	200398	235186	222776	216446		1001	267775	289772	231802	227205	248894
	983.004	548819	373758	244581		982.004	484424	337403	228793		983.01	233190	198308	239574	222669	220764		1000	265826	289692	235924	222841	250720
	982.004	554000	378181	248977		981.004	486727	338363	232783		982.01	236397	205786	242217	227830	225437		999.004	265199	290283	234110	227840	252865
	981.004	555759	381709	253457		980.004	490136	340600	236796		981.01	243313	205366	245466	232876	227330		998.004	266579	288731	232457	229494	251433
	980.004	557629	385979	262599		979.004	494935	344382	237667		980.01	246249	209698	250384	237614	235340		997.004	263087	287262	230742	227068	247448
	979.004	567304	387543	272237		978.004	500962	352863	250321		979.01	254704	219019	256224	242461	243332		996.004	264330	288384	230882	228165	244860
	978.004	572329	397324	278317		977.004	510204	363940	257535		978.01	259876	224240	265926	250487	246826		995.004	260270	284713	230048	224570	242874
	977.004	578707	399483	283596		976.004	522761	373692	264128		977.01	269347	228350	267562	251840	248101		994.004	254899	278624	225529	221940	245600
	976.004	582352	404817	287268		975.004	526377	375716	273288		976.01	269906	229942	268310	254578	249038		993.004	255076	276680	223407	217745	243863
	975.004	588869	412277	288188		974.004	527139	379404	279962		975.01	268871	229561	267253	258549	249103		992.004	253718	273969	222398	216216	239667
	974.004	584193	409103	285324		973.004	529474	376809	274902		974.01	263998	229977	262490	253732	241587		991.004	249161	273961	217181	214828	232804
	973.004	578660	405932	283038		972.004	528725	374684	269045		973.01	259632	225330	256911	248739	238080		990.004	247659	268524	214535	207921	236580
	972.004	574554	398400	275847		971.004	523642	366711	264248		972.01	254411	219032	250140	242759	231298		989.004	245241	265223	215813	208363	233294
	971.004	564182	390793	269219		970.004	515414	362155	260119		971.01	245737	215358	243519	234690	225951		988.004	241582	262857	214219	206746	229162
	970.004	556305	385396	257885		969.004	509845	355219	252008		970.01	235189	209660	238080	226623	217848		987.004	241241	261930	213178	203198	225832
	969.004	551465	374249	247728		968.004	496855	346017	241332		969.01	223943	202218	226945	218615	208091		986.004	239173	259865	209589	205980	223409
	968.004	541143	369428	233041		967.004	488002	332256	233182		968.01	214501	193788	217997	209131	201791		985.004	239341	262256	207598	202945	224719
	967.004	529103	358581	220788		966.004	476014	321817	217551		967.01	204709	185090	209371	200288	193746		984.004	240702	263340	209106	201695	224392
	966.004	516774	349397	209326		965.004	466770	309906	205030		966.01	194861	174546	201058	195583	183230		983.004	243069	262738	211696	206120	226824
	965.004	506396	342339	200863		964.004	452566	302026	197040		965.01	188981	171592	195983	187262	178182		982.004	247174	268727	210927	206977	228013
	964.004	501444	336383	195696		963.004	443859	296395	190545		964.01	185883	167990	191739	184412	176898		981.004	254126	273374	216002	209100	230317
	963.004	497578	334328	194028		962.004	439505	291117	184893		963.01	182267	164775	193495	183556	175579		980.004	263738	283452	226185	212893	234252
	962.004	491554	329586	193520		961.004	437676	290508	181129		962.01	180381	165395	194044	180703	172808		979.004	267950	290385	228598	220607	242165
	961.004	490703	325776	190038		960.004	435948	286178	183068		961.01	179768	161417	189499	181252	171807		978.004	271692	292714	231436	229583	246129
	960.004	493571	329535	190776		959.004	434401	283996	180684		960.01	179878	163273	193259	178748	171713		977.004	275800	301993	239873	234153	254790
	959.004	490431	330842	188565		958.004	433675	286426	178758		959.01	182116	162320	194644	178727	173633		976.004	281026	305865	241305	237308	254602
	958.004	492878	328900	187392		957.004	432745	284104	177185		958.01	180996	160576	192912	178762	170366		975.004	282802	306789	242741	236872	252393
	957.004	491498	327285	188073		956.004	434974	286563	178158		957.01	181078	160647	192007	177605	170038		974.004	276918	305442	238136	233062	252340
	956.004	491890	326765	189589		955.004	433181	285161	177418		956.01	180632	161345	189012	175425	170533		973.004	271540	298782	237777	231652	251467
	955.004	491675	327878	186729		954.004	430389	284033	177649		955.01	178939	163344	189540	177787	170987		972.004	265301	289476	232837	225060	246847
	954.004	490092	329827	188751		953.004	432815	282543	176372		954.01	175261	162608	187928	176731	169391		971.004	255014	280171	223694	217707	239341
	953.004	486980	326899	190348		952.004	429888	284188	174760		953.01	176710	162136	187542	174088	174118		970.004	246040	271263	215521	212545	230997
	952.004	488356	325122	188020		951.004	430714	286191	176530		952.01	180933	163009	189790	176455	173294		969.004	232975	256025	208500	203370	225728
	951.004	488411	325760	188735		950.004	432101	282499	177780		951.01	180317	162527	191741	177382	169198		968.004	221994	243380	197113	193694	216574
	950.004	486844	326158	185413		949.004	431269	283923	176597		950.01	180448	159982	193267	176335	168475		967.004	212701	235235	188188	184358	211446
	949.004	487538	325393	186606		948.004	430609	286110	174307		949.01	179565	160662	189214	176652	166677		966.004	201572	228750	182370	175457	202225
	948.004	484917	324791	188828		947.004	429513	282330	177368		948.01	177270	160341	192040	175684	169532		965.004	195800	219384	176015	171169	193378
	947.004	487128	323864	187722		946.004	433738	284234	176409		947.01	180666	159916	191011	174924	173842		964.004	190387	216453	175458	165596	192476
	946.004	488850	326496	186561		945.004	434918	284560	175212		946.01	179937	162840	188868	175321	169402		963.004	190754	213703	172336	162094	188280
	945.004	488152	326681	188283		944.004	433055	282746	175842		945.01	177858	160169	190603	176212	168367		962.004	187052	212425	169874	161317	187082
	944.004	487546	326390	185321		943.004	432128	282784	176628		944.01	177356	158092	192215	178046	170133		961.004	184003	212869	167913	161078	185377
	943.004	488081	328152	184837		942.004	431259	283849	174506		943.01	182000	160955	190339	175156	170517		960.004	184593	213386	169098	161994	187128
	942.004	486579	326555	185643		941.004	432294	285741	176082		942.01	181181	161467	190001	174289	172074		959.004	183082	211947	168064	162767	187949
	941.004	488218	326373	188166		940.004	431413	284738	176181		941.01	181028	161331	188691	174010	167807		958.004	182898	210545	170267	162600	187277
	940.004	487983	326828	190601		939.004	434029	282233	175250		940.01	178421	160404	189638	175944	169454		957.004	184391	211695	168410	162379	186961
	939.004	485285	326563	188699		938.004	432223	281493	175497		939.01	179778	162284	191080	177395	171107		956.004	184313	213218	168500	159908	188198
	938.004	483754	325306	186002		937.004	432342	283778	177177		938.01	179206	162643	189768	176099	166616		955.004	182571	209455	166921	158450	186785
	937.004	484495	326822	185932		936.004	432917	284659	178344		937.01	178027	162267	187560	173472	169522		954.004	182056	209724	167573	156839	186457
	936.004	485262	327269	188424		935.004	429157	285050	178128		936.01	176348	161266	189423	174466	172657		953.004	181300	209306	166726	156908	185460
	935.004	486645	327729	189137		934.004	429643	284331	175400		935.01	179797	160612	192430	175696	172359		952.004	183873	206871	167410	159359	184824
	934.004	489776	328760	184392		933.004	430240	284306	175535		934.01	178937	161667	189290	177003	169721		951.004	184150	208781	167100	159109	185437
	933.004	488463	328937	184471		932.004	431913	283275	175473		933.01	177330	160454	189910	174163	169344		950.004	184688	210093	168304	159105	185504
	932.004	487655	324584	186760		931.004	431302	281973	171785		932.01	178210	158258	190445	176969	168700		949.004	182502	209934	166512	159500	183600
	931.004	489030	326491	187262		930.004	429133	285058	175295		931.01	178927	160151	188499	177508	168981		948.004	182178	210152	166900	158504	185021
	930.004	485233	327916	186146		929.004	430280	282475	176885		930.01	178682	161294	186393	174941	169882		947.004	182709	210768	168049	160017	185195
	929.004	486352	325689	190597		928.004	430086	286368	175664		929.01	179360	159933	190863	174572	171166		946.004	181394	208286	167322	160488	183436
	928.004	489603	324093	191527		927.004	430003	285801	175359		928.01	178608	158777	190491	174621	169271		945.004	181669	209054	167492	158399	183478
	927.004	489533	326615	188444		926.004	427621	283067	174499		927.01	178005	159523	184994	176477	168173		944.004	181969	208417	164787	158649	181895
	926.004	491117	327823	187116		925.004	432220	284226	177011		926.01	180420	163325	186171	174766	168588		943.004	183656	209519	165310	158748	182829
	925.004	488366	327175	187802		924.004	431346	283674	175815		925.01	178430	161418	187550	175910	167175		942.004	184079	207706	163744	159473	185725
	924.004	489170	325100	188799		923.004	434137	283975	173803		924.01	180254	159878	187238	174629	169071		941.004	182991	208239	165159	159051	184391
	923.004	487186	323779	185962		922.004	431952	283085	176315		923.01	180808	159873	188687	173465	169076		940.004	182139	211517	167875	159241	184048
	922.004	486680	325690	185105		921.004	432606	286496	174557		922.01	180201	162905	186747	175960	170263		939.004	184306	210149	167201	155999	184148
	921.004	485531	325440	185319		920.004	431609	283538	175084		921.01	180227	162097	186976	175527	171439		938.004	182721	208554	164018	157608	184517
	920.004	486093	326115	186100		919.004	434186	282433	175414		920.01	180079	161600	186572	174917	172806		937.004	183014	208927	165379	160824	182302
	919.004	485607	326389	189378		918.004	431076	284382	178579		919.01	180013	160140	186285	175623	172049		936.004	185038	206962	168332	159995	180698
	918.004	482818	328212	190787		917.004	430440	285677	173652		918.01	178385	160959	192394	173094	171618		935.004	182964	208177	167097	158002	181116
	917.004	482889	326246	189179		916.004	430831	284368	174004		917.01	178059	161243	188226	170844	170596		934.004	183699	205777	169088	160363	183630
	916.004	485616	329008	189576		915.004	430955	285672	175843		916.01	176087	162356	189188	173086	168571		933.004	183305	209873	166394	160359	183163
	915.004	487215	327621	189264		914.004	432461	285669	174647		915.01	177697	161244	188037	172564	167228		932.004	184480	210318	164156	158622	182788
	914.004	486091	326103	189374		913.004	431199	286987	172100		914.01	181560	162183	189966	176378	166952		931.004	183193	209015	164893	158054	182034
	913.004	488570	327995	187060		912.004	432411	284443	173840		913.01	181919	160548	190848	175005	171291		930.004	183973	205686	168157	157964	182963
	912.004	483499	325951	187320		911.004	431002	285891	175487		912.01	178774	159659	189424	174190	170066		929.004	183477	205250	165504	157476	183412
	911.004	486374	327977	187396		910.004	427501	283221	175417		911.01	178092	157800	189547	177889	169414		928.004	183589	208365	166932	160825	184818
	910.004	486964	328666	187619		909.004	432256	283220	176986		910.01	181905	160154	186596	175561	168266		927.004	185419	211425	166330	159511	182839
	909.004	484309	323939	187291		908.004	431643	283001	175133		909.01	181482	161086	185766	173159	170015		926.004	186422	209023	164495	159733	183994
	908.004	486827	324934	185853		907.004	431549	286343	174556		908.01	177953	160481	186093	175913	169337		925.004	182734	209766	164741	157164	182106
	907.004	487743	324837	187854		906.004	431198	284475	176076		907.01	178084	163122	188504	175253	172067		924.004	179775	210295	165060	156965	183320
	906.004	486816	325708	186097		905.004	430681	285744	176695		906.01	179496	162824	189252	177359	168957		923.004	181652	209753	164318	159783	181840
	905.004	483770	325395	187913		904.004	430422	286650	175373		905.01	180039	159557	190144	174358	169744		922.004	180975	209804	167252	160961	181507
	904.004	483623	326496	188965		903.004	431789	284907	175491		904.01	180594	158383	189736	175515	170812		921.004	182079	209748	165813	158769	181636
	903.004	485248	327406	185358		902.004	433252	284648	173830		903.01	179955	159007	187677	177537	172343		920.004	181182	207984	168869	158062	180900
	902.004	483819	326961	184208		901.004	432616	282940	170538		902.01	181592	158653	188736	174571	168379		919.004	184598	207520	166262	156647	183792
	901.004	482272	325698	185663		900.004	433529	284422	174143		901.01	181100	161208	187384	173019	167635		918.004	184210	209183	166265	157225	183682
	900.004	485209	323202	186810		899.004	433385	284970	175829		900.01	178080	159785	188355	173331	167694		917.004	181288	208946	168985	159104	181387
	899.004	489214	326898	185983		898.004	433421	285891	175209		899.01	177252	158801	184910	171850	169818		916.004	180998	208804	167511	160029	182923
	898.004	487829	328047	188227		897.004	431063	285506	175481		898.01	178867	162785	186688	171206	167547		915.004	184928	205314	166493	156272	183038
	897.004	489342	324843	188013		896.004	433484	284505	173911		897.01	177961	160384	188159	171415	166901		914.004	184712	206260	167883	158349	179921
	896.004	483175	328742	188680		895.004	435253	284154	175779		896.01	175979	159175	186188	175167	167032		913.004	185504	204934	168050	160024	180600
	895.004	482288	327635	189933		894.004	432045	285248	175291		895.01	179322	157266	185230	174013	170554		912.004	185919	208393	165971	161895	182238
	894.004	484919	327664	188743		893.004	431482	285329	176243		894.01	180595	157702	186812	172840	169304		911.004	181749	211882	165347	160800	183229
	893.004	485288	329513	187449		892.004	434131	285945	176457		893.01	179461	159068	185498	173373	172521		910.004	181635	207588	165055	157596	179681
	892.004	485806	326317	187716		891.004	430586	284144	174489		892.01	178113	160156	185290	171774	169767		909.004	182436	207984	166842	160037	182428
	891.004	484775	325855	187977		890.004	430288	284217	172829		891.01	180625	160393	185001	175331	168983		908.004	183602	207109	166825	161613	182959
	890.004	485339	328063	187160		889.004	433383	286964	172926		890.01	179976	159313	186176	175675	168159		907.004	180705	203390	168495	157759	181099
	889.004	486166	327465	187897		888.004	432292	286161	176111		889.01	179952	159525	186920	172770	169056		906.004	181430	205170	165522	156869	177784
	888.004	483377	326883	185769		887.004	434762	285372	174393		888.01	177818	157791	186496	173640	168384		905.004	184685	205316	166281	157306	178747
	887.004	485790	325818	190487		886.004	431448	285104	175173		887.01	180243	158260	185120	173114	167449		904.004	184046	205943	164884	158647	179175
	886.004	482830	327931	189797		885.004	433382	287384	174150		886.01	178945	158874	185516	175633	167556		903.004	182768	208412	163477	162051	177801
	885.004	481863	331441	187295		884.004	432816	285673	175296		885.01	177915	160671	186472	174828	169776		902.004	183200	207780	164840	159973	181266
	884.004	484194	328228	184716		883.004	432696	284426	174315		884.01	177666	156384	184213	172665	170131		901.004	181586	206978	164368	159361	181750
	883.004	482860	327419	187235		882.004	435442	285678	173662		883.01	179259	156723	186342	174892	167880		900.004	182338	210676	165435	157942	179801
	882.004	481171	330508	186138		881.004	433285	284875	175751		882.01	178145	162015	182638	171770	168168		899.004	181944	209553	165220	157229	178447
	881.004	482017	328828	189487		880.004	432293	282020	174048		881.01	176407	160158	186680	171197	167137		898.004	181213	209882	167566	155707	179997
	880.004	482709	327907	188171		879.004	432308	285997	175690		880.01	178073	160226	185820	168210	166271		897.004	181298	205909	168187	158865	181391
	879.004	482307	329657	188616		878.004	431748	289071	178922		879.01	179119	159474	187046	167461	169603		896.004	183995	207329	166376	158587	182863
	878.004	479217	327272	187656		877.004	434099	287488	174139		878.01	179517	158306	188190	169038	170679		895.004	182959	210121	165376	161058	179855
	877.004	482242	329122	188857		876.004	432821	286746	174838		877.01	179762	157249	182854	168895	167867		894.004	181019	208826	166999	158968	180844
	876.004	482481	328215	187122		875.004	431416	284859	176634		876.01	178374	158903	183656	171862	167855		893.004	178261	205993	165808	158087	184061
	875.004	479655	328994	187299		874.004	432171	285874	172290		875.01	178978	159742	185651	173422	168886		892.004	181099	208913	165163	156852	182818
	874.004	481320	326979	189180		873.004	431722	288690	173155		874.01	180583	157084	187710	172372	170635		891.004	182731	208598	164335	156587	182978
	873.004	481982	328306	187157		872.004	431571	288958	175289		873.01	180071	160394	188167	172099	170458		890.004	181329	209140	162931	157492	180290
	872.004	480746	328836	187996		871.004	433614	289416	172919		872.01	178753	161176	188758	172168	168241		889.004	179556	207147	166204	159042	177608
	871.004	478411	329565	185335		870.004	434508	286285	175521		871.01	178777	160590	186868	170649	168840		888.004	179981	208580	163819	157319	179351
	870.004	480406	328230	188324		869.004	433979	286117	176520		870.01	178788	161239	185514	168742	170534		887.004	183630	206949	164338	157670	180611
	869.004	480534	328855	186325		868.004	433900	283975	176779		869.01	180097	160470	182984	169991	169309		886.004	183251	207473	163469	158209	180730
	868.004	481137	324503	185765		867.004	429961	287555	177185		868.01	176984	159821	183736	172224	170476		885.004	181557	209461	164708	157403	177073
	867.004	480122	328942	189245		866.004	430668	286428	173229		867.01	178522	159176	187048	171411	168079		884.004	182564	205831	166128	158158	177929
	866.004	484260	331379	188510		865.004	432279	284932	176684		866.01	177493	161669	183057	169313	167675		883.004	183933	206882	166387	158448	178410
	865.004	479945	326881	187945		864.004	432315	287343	174542		865.01	175745	161265	179623	166827	171193		882.004	179883	206153	165778	155327	178105
	864.004	478088	327355	187716		863.004	432557	286875	173763		864.01	177539	161217	183142	170392	170598		881.004	182369	207120	164751	156358	178805
	863.004	481953	331409	186966		862.004	433491	286025	177726		863.01	178802	160022	184510	172820	166913		880.004	181316	208543	166096	157572	181004
	862.004	484812	330848	188672		861.004	433976	288889	174284		862.01	178296	159382	184411	172510	167431		879.004	181560	205822	166373	157358	179809
	861.004	480436	328593	187055		860.004	433286	289108	176280		861.01	179279	160567	185264	171590	169602		878.004	182973	207555	167619	159116	177004
	860.004	479353	328297	187599		859.004	431815	286654	174593		860.01	179000	160986	185918	171200	167047		877.004	181796	205401	164327	157824	178061
	859.004	482399	330058	187810		858.004	434442	285283	177746		859.01	179388	161127	184915	171444	168383		876.004	182103	205862	165094	158033	176738
	858.004	483160	329983	188029		857.004	433548	287709	172348		858.01	177766	160021	183721	170921	169757		875.004	180520	207420	167472	158044	177929
	857.004	481965	331304	187697		856.004	431207	287969	174794		857.01	174746	160708	184192	170754	170826		874.004	178991	209670	163575	156682	178990
	856.004	481881	328303	188273		855.004	433292	285982	175893		856.01	177876	161065	184475	170226	169619		873.004	183336	208553	164994	158312	178550
	855.004	478229	327587	188012		854.004	432434	287538	174645		855.01	180649	161548	182037	171567	171600		872.004	180265	207761	164948	159082	178901
	854.004	479469	329570	187146		853.004	433965	289026	174358		854.01	180066	161170	186326	172767	170511		871.004	180464	204933	164536	156701	175871
	853.004	479493	330621	189613		852.004	434024	285587	173105		853.01	177098	157812	188120	169155	170414		870.004	182714	206607	166251	158390	177302
	852.004	481838	326099	189302		851.004	436785	282646	173633		852.01	179364	161202	184221	168445	170327		869.004	179894	206263	161606	158351	178087
	851.004	479627	330357	187181		850.004	434690	285302	174581		851.01	180466	160133	185917	169460	171433		868.004	180190	205732	162707	159394	176127
	850.004	479082	326433	186159		849.004	434308	285280	173003		850.01	177736	159127	185071	167656	173003		867.004	181793	205686	165232	159186	175573
	849.004	478446	325584	187902		848.004	433624	285536	174623		849.01	177527	160120	185841	170049	169238		866.004	181251	206248	164171	159007	179192
	848.004	476044	328393	188880		847.004	436313	289089	177043		848.01	179524	160416	184619	166636	167719		865.004	181660	205175	164457	158342	179207
	847.004	479465	329448	186541		846.004	433181	287866	174534		847.01	177452	160025	184398	168410	170137		864.004	180932	207260	164336	159527	177327
	846.004	481538	328903	187069		845.004	431441	287855	174898		846.01	177110	159243	181461	169789	167690		863.004	181434	209165	166136	157450	176498
	845.004	479334	329116	188774		844.004	432782	286560	176853		845.01	176779	158579	183314	172618	168516		862.004	180383	207860	165327	157228	177949
	844.004	480318	330538	186996		843.004	433071	287158	172447		844.01	175001	159353	179765	170451	170474		861.004	181451	204509	166105	158548	177862
	843.004	480503	329798	188603		842.004	436333	284638	172170		843.01	176635	159912	183292	167630	171073		860.004	182084	203193	167443	156369	174680
	842.004	482956	330553	187947		841.004	434606	285512	172373		842.01	178234	159363	182946	168744	170854		859.004	181223	205506	167743	158072	176758
	841.004	481101	331063	187363		840.004	434457	286762	173152		841.01	179127	159208	182489	166309	170276		858.004	181281	207819	166683	159382	176662
	840.004	480117	327781	187546		839.004	435093	286857	174464		840.01	178027	158200	182272	170962	169622		857.004	180204	205062	163536	156039	173039
	839.004	479829	328948	187442		838.004	435702	286472	173468		839.01	179770	156158	182146	171896	169728		856.004	181402	206006	166539	159170	178895
	838.004	480051	328512	187630		837.004	433973	285133	176037		838.01	179551	160444	181952	169008	171281		855.004	179905	205510	165277	158622	178269
	837.004	478684	327375	186337		836.004	432933	287676	177055		837.01	178970	159000	183515	170036	171471		854.004	180819	206798	164651	156936	177890
	836.004	482024	327428	187269		835.004	432917	289980	171026		836.01	175010	157197	181846	170379	170168		853.004	182021	208227	163103	158052	178063
	835.004	479627	328877	188571		834.004	433107	288026	173633		835.01	179386	159000	182976	169790	169535		852.004	181026	205964	162894	160329	174945
	834.004	480212	327296	187328		833.004	435359	288950	174802		834.01	181149	158111	185993	169507	169929		851.004	181101	206994	165506	160756	176859
	833.004	479235	330043	188389		832.004	435121	286460	173528		833.01	178757	158864	182348	168548	169933		850.004	181531	205049	164413	158980	178215
	832.004	477640	330512	189956		831.004	432947	290066	172910		832.01	175687	160205	179339	171314	170447		849.004	179738	205386	163922	160503	175679
	831.004	474540	330420	187143		830.004	433775	287030	173751		831.01	178349	160935	182068	170960	169640		848.004	181205	205484	162709	159849	175036
	830.004	473303	328539	190481		829.004	431307	288510	174169		830.01	182288	159735	182807	169224	170822		847.004	182059	207599	164429	160524	173457
	829.004	475522	327587	187265		828.004	433018	288983	175389		829.01	179195	156524	181063	168688	171068		846.004	183174	206478	165606	157009	177859
	828.004	474835	329936	186415		827.004	435304	288383	175356		828.01	177995	155895	180455	167806	170636		845.004	181690	206670	167803	155040	176965
	827.004	476137	333097	185901		826.004	433400	289303	173365		827.01	177148	157047	180898	166504	171893		844.004	179118	206962	165098	157394	173447
	826.004	474890	333168	185887		825.004	429011	289463	173779		826.01	179751	157121	181000	167168	170305		843.004	182190	206166	161425	159985	176001
	825.004	474567	330996	185552		824.004	431601	287557	172047		825.01	180640	155465	180008	168535	168093		842.004	182016	208807	162677	157782	174781
	824.004	475389	331364	185321		823.004	432895	286931	173642		824.01	179488	157152	178026	170168	168400		841.004	183443	205944	164533	156888	174606
	823.004	478037	330057	186696		822.004	434176	288641	174446		823.01	178521	158288	183040	168095	167072		840.004	180820	205145	165782	159824	174375
	822.004	476785	328412	185488		821.004	435525	286912	171238		822.01	179494	159900	179994	168463	169071		839.004	182518	203696	165511	160296	177109
	821.004	473870	330289	186647		820.004	435561	289787	171234		821.01	179236	158555	182000	167500	168344		838.004	179970	203552	166406	158132	178499
	820.004	475345	328925	187517		819.004	435733	287711	173131		820.01	178673	160518	182316	167464	169231		837.004	180305	205315	163278	157811	178390
	819.004	473564	329899	187337		818.004	436102	288864	174039		819.01	178857	159062	182489	165982	169835		836.004	180339	204633	164561	156115	178246
	818.004	477700	331865	188245		817.004	432420	289823	174038		818.01	179929	157173	181890	164963	169622		835.004	181455	204407	164551	156189	174083
	817.004	476114	330319	187409		816.004	436973	290567	172946		817.01	181203	156710	181664	166792	171383		834.004	182378	203396	163139	157869	176847
	816.004	475050	330414	189683		815.004	434745	291277	175106		816.01	180478	155031	181954	168112	169522		833.004	181652	203779	164208	156855	177826
	815.004	477768	331615	187933		814.004	433611	289450	170030		815.01	180150	158264	181530	168949	169572		832.004	178767	203312	166177	159216	174652
	814.004	477091	331379	188485		813.004	432473	289829	169937		814.01	181025	158091	180457	166515	170038		831.004	177459	204861	162021	157675	174982
	813.004	478810	329793	190459		812.004	432847	289475	172594		813.01	178787	157188	179257	166207	168165		830.004	182011	203794	161328	156783	175958
	812.004	479344	331566	189462		811.004	430752	289502	172457		812.01	177973	157170	181091	167659	167138		829.004	181109	204088	164422	158751	172865
	811.004	477272	331997	188442		810.004	429655	286649	174024		811.01	177338	158559	180392	167007	169087		828.004	179018	205084	164535	159799	174385
	810.004	476523	333984	188849		809.004	433527	289643	175121		810.01	180855	157699	178949	166776	168661		827.004	180684	204763	164062	157540	175028
	809.004	476272	331322	189489		808.004	435156	289681	175090		809.01	179758	155601	181295	166537	171424		826.004	178952	207471	164331	158858	176532
	808.004	476455	332605	187643		807.004	435305	287906	175028		808.01	180332	156462	179311	167214	172072		825.004	178920	207759	164686	157553	176661
	807.004	476844	329859	188515		806.004	434784	287707	175687		807.01	177232	157484	180088	167610	172961		824.004	182860	204023	165863	158712	173319
	806.004	475029	329950	185854		805.004	437480	287802	175005		806.01	175801	160608	180506	164627	172360		823.004	183157	205556	164044	157022	172035
	805.004	474794	334357	189832		804.004	433033	288967	176561		805.01	176536	159709	180419	163147	170699		822.004	180949	204613	162902	158415	169207
	804.004	477593	332178	188166		803.004	434748	288445	176004		804.01	177677	159337	181043	167630	169554		821.004	179648	203717	162900	158360	174056
	803.004	478522	330536	188506		802.004	432077	290118	172371		803.01	175511	156400	181228	168999	167628		820.004	178956	201896	164808	154341	175755
	802.004	476592	334098	191049		801.004	434084	286014	174611		802.01	173760	156399	182019	166169	169380		819.004	182348	204469	161057	156361	174481
	801.004	478373	334620	186390		800.004	433271	288433	176036		801.01	177282	157117	180584	166726	169694		818.004	182265	205154	162035	157631	171497
	800.004	475758	330287	190283		799.004	436197	291035	175044		800.01	175792	158038	179884	168239	168215		817.004	181214	204805	163656	155858	169877
	799.004	476447	330551	186717		798.004	434516	289674	171502		799.01	175721	158627	182004	168802	167683		816.004	181096	206093	162374	156268	172149
	798.004	476152	329616	187323		797.004	434714	287329	173095		798.01	180268	157398	181092	168596	168856		815.004	179780	203616	164348	160071	169981
	797.004	474090	331809	189115		796.004	436035	289719	174934		797.01	178870	159833	180404	168544	168470		814.004	182776	204067	164641	156243	172176
	796.004	474856	330849	188518		795.004	436580	292698	175095		796.01	177402	157631	179552	166118	170015		813.004	181093	203579	165058	157864	171730
	795.004	476147	327860	189192		794.004	436215	290236	176069		795.01	178909	157182	179330	166931	170467		812.004	177975	201849	164144	160274	171159
	794.004	476847	329914	188955		793.004	436188	290266	176974		794.01	179430	157634	181898	167651	169543		811.004	180168	204159	164060	158749	172848
	793.004	473716	332125	186124		792.004	434232	288285	176537		793.01	180817	158161	180074	164483	166337		810.004	182718	207689	162353	160424	170832
	792.004	478027	332933	188222		791.004	436661	286459	174918		792.01	178193	159949	181129	163151	170059		809.004	182326	207200	162231	157677	171914
	791.004	476033	333824	188516		790.004	435829	287112	175836		791.01	178372	157726	181000	168299	170541		808.004	179785	204798	164260	158112	172556
	790.004	475962	329890	189349		789.004	438542	289528	177055		790.01	179685	157935	181163	168139	168291		807.004	179392	205851	165884	158038	172940
	789.004	477226	331402	188300		788.004	435639	290603	174598		789.01	176349	158505	178214	169268	172032		806.004	180142	205122	163516	157360	173741
	788.004	477971	333707	186978		787.004	436955	286091	174611		788.01	177709	158784	179150	170209	168216		805.004	183114	202062	162210	156257	171138
	787.004	477213	333348	190553		786.004	437152	289117	172869		787.01	178638	155888	182783	167787	167504		804.004	179662	201720	161758	156822	171557
	786.004	477965	334851	191027		785.004	436875	290665	176697		786.01	182137	157305	181624	166645	167891		803.004	181876	205470	161967	158517	175124
	785.004	477598	334286	190224		784.004	436658	290064	176022		785.01	182864	159588	181515	166923	168411		802.004	184602	205052	161110	158356	172756
	784.004	477788	335139	188800		783.004	436193	289092	176303		784.01	180648	157007	180665	166471	171560		801.004	182013	205847	163172	159602	173881
	783.004	476366	329126	189395		782.004	434631	288895	176710		783.01	178063	158072	179260	167880	171849		800.004	181622	206366	165389	159429	173501
	782.004	477015	332011	188672		781.004	435603	288306	177636		782.01	180194	157913	182905	166455	172626		799.004	183056	204521	165807	157870	175618
	781.004	476111	331631	188773		780.004	434614	292692	176936		781.01	179357	158547	183943	168577	170704		798.004	181170	206036	165130	159755	175228
	780.004	473995	331962	189715		779.004	435407	290504	179212		780.01	180532	158993	181405	165036	167672		797.004	182885	209832	164725	157441	173688
	779.004	474276	333019	189515		778.004	435751	288494	176212		779.01	181094	159265	178588	165049	166475		796.004	183205	203201	164462	158545	172468
	778.004	475185	331877	187963		777.004	437430	290648	175147		778.01	181509	158308	178254	167134	168623		795.004	180944	203223	163164	158897	171712
	777.004	474826	331259	184183		776.004	435438	290847	173476		777.01	179860	158581	178563	168652	167483		794.004	180121	205057	165846	161260	172390
	776.004	473045	332328	184645		775.004	434993	289574	174083		776.01	177135	158707	179715	167907	169870		793.004	179973	204551	164086	158689	174386
	775.004	471840	333226	187655		774.004	438919	292200	175837		775.01	176950	158072	178203	168099	168593		792.004	180163	204649	164025	158211	172078
	774.004	472331	334311	190593		773.004	438641	290886	175828		774.01	180501	156103	178195	169035	169193		791.004	178354	204441	164472	157785	171899
	773.004	474875	333060	189829		772.004	433699	291156	173841		773.01	179887	156799	179048	167979	168657		790.004	181264	203280	166498	158571	174437
	772.004	477673	332332	186740		771.004	434449	293274	176234		772.01	181495	159379	181758	167507	167833		789.004	181578	206173	162722	157329	175509
	771.004	475957	333992	188548		770.004	433234	291753	172647		771.01	181965	156879	181100	166258	168482		788.004	183640	209284	161780	159987	174434
	770.004	475414	333594	189907		769.004	435765	293082	174580		770.01	181237	155232	177621	165092	170600		787.004	183585	206584	165487	158459	176918
	769.004	473842	333929	187462		768.004	436489	291265	173352		769.01	177445	156695	179205	166420	171811		786.004	180942	205069	163608	155832	174566
	768.004	473396	330765	186757		767.004	436618	292565	174284		768.01	179206	156123	181831	168666	170410		785.004	177747	206626	164022	158289	175139
	767.004	475339	333136	187633		766.004	436777	292589	175839		767.01	178688	155329	177663	169071	170295		784.004	179690	207481	163994	156102	173921
	766.004	475827	333888	188775		765.004	437344	291181	175840		766.01	177551	158751	180903	170412	171349		783.004	180295	205896	164206	158319	171896
	765.004	475059	333404	188087		764.004	439315	293196	178024		765.01	181255	158662	177926	166908	170200		782.004	182221	205124	163795	158321	172045
	764.004	474517	331790	187707		763.004	439737	292435	176797		764.01	179960	158410	180090	167124	172381		781.004	184319	203542	164101	157712	172460
	763.004	472723	330780	187108		762.004	436209	293796	173449		763.01	179587	157300	179928	168218	170085		780.004	183548	202879	165304	158142	171781
	762.004	474393	330748	186491		761.004	438469	293668	174628		762.01	178913	158108	180556	165507	170300		779.004	182162	204343	163624	159585	170943
	761.004	476280	331716	188061		760.004	436849	290376	175952		761.01	181241	159152	182003	165419	168428		778.004	182940	206243	164737	159129	173632
	760.004	476112	332026	186516		759.004	436598	292495	176469		760.01	182027	157224	181966	167385	170206		777.004	181890	206818	163218	157494	172709
	759.004	476273	336599	188569		758.004	437726	293413	175587		759.01	180427	158271	182946	166380	169450		776.004	181811	204642	162781	159907	173018
	758.004	472787	335954	190963		757.004	436570	291727	176347		758.01	179812	156900	180269	166019	170655		775.004	179013	205427	163896	159816	172039
	757.004	472667	335166	192890		756.004	436293	289286	174651		757.01	178457	159941	179353	164007	170863		774.004	179828	205839	164131	159772	172323
	756.004	475599	333521	188963		755.004	438683	291943	176221		756.01	179673	160664	179909	167194	170845		773.004	181304	204764	164338	158884	170527
	755.004	473994	334247	190385		754.004	438558	292237	176113		755.01	180974	160001	179780	167330	169947		772.004	181964	204224	163266	159293	172023
	754.004	475388	333886	191873		753.004	438534	291153	177467		754.01	179468	159294	179513	167135	167309		771.004	183517	208126	163559	156429	171610
	753.004	476550	333297	190715		752.004	436589	291721	175976		753.01	178835	159425	178488	164094	168606		770.004	183270	203858	164114	155931	169956
	752.004	475476	332562	191367		751.004	436492	291559	173261		752.01	180431	160838	180864	163585	170131		769.004	181560	199995	163925	155851	169419
	751.004	473269	334147	191491		750.004	437034	293761	176447		751.01	179529	157581	178412	164263	172148		768.004	180063	202294	163180	159460	171545
	750.004	475932	332022	187417		749.004	435821	293774	175476		750.01	177916	159911	177604	165406	170773		767.004	181817	205534	163438	158508	168428
	749.004	477248	331031	186428		748.004	434960	293218	175721		749.01	177696	158652	180961	165172	168260		766.004	180132	203143	161899	156194	173262
	748.004	474207	332851	186492		747.004	437768	292620	176012		748.01	179322	157898	178451	165239	171960		765.004	181832	206137	164139	157001	174993
	747.004	473894	334111	187502		746.004	435119	291918	177404		747.01	178734	156886	180152	169372	171785		764.004	182122	201840	165218	160106	172371
	746.004	472746	335644	189042		745.004	435933	292366	174680		746.01	180196	158312	178139	165153	168598		763.004	182869	203018	163686	159261	170829
	745.004	475501	336476	189308		744.004	434404	293314	176950		745.01	180090	157758	180163	163528	170909		762.004	184575	205684	164637	159437	171341
	744.004	475779	335118	189938		743.004	435384	292433	174898		744.01	179546	157570	186273	166605	169876		761.004	181443	204239	165936	158196	168279
	743.004	474941	333568	190856		742.004	438607	293656	175266		743.01	177838	158775	183054	164697	169551		760.004	183744	205239	162937	160544	167759
	742.004	475261	331564	192074		741.004	438379	292486	171657		742.01	181351	158173	184054	163748	170953		759.004	180220	206103	162778	157379	171639
	741.004	472858	332866	189587		740.004	437782	292953	176692		741.01	180094	156753	182752	167173	173332		758.004	181103	207351	164068	157946	168592
	740.004	475318	334933	189132		739.004	439581	293042	175436		740.01	180870	156969	180869	164322	170489		757.004	181346	206114	166102	159774	168311
	739.004	474794	335741	192070		738.004	436540	293836	174844		739.01	178933	158755	181092	164437	169230		756.004	181663	205672	165787	159797	169909
	738.004	471727	337731	190550		737.004	436833	294150	175998		738.01	181473	158763	182135	163234	169860		755.004	183647	206136	165424	157128	171108
	737.004	473980	334189	191253		736.004	436404	290382	175038		737.01	183405	159200	183172	166330	170472		754.004	180600	204423	164609	156833	172857
	736.004	475439	332819	188119		735.004	437789	295291	173745		736.01	181342	158773	178940	165676	169633		753.004	182572	204706	163376	157497	173283
	735.004	475923	334963	190173		734.004	438525	293606	175544		735.01	178870	158411	181989	165281	170347		752.004	182299	204123	166106	160991	170941
	734.004	475875	337380	188755		733.004	437197	292951	176019		734.01	178977	159634	178055	166708	170450		751.004	180191	205518	162484	161869	172786
	733.004	474746	332520	186524		732.004	438442	291374	177613		733.01	179408	159949	181524	165750	168846		750.004	179550	206342	162131	162232	172465
	732.004	473404	333328	188248		731.004	438456	291819	178577		732.01	179246	158625	179895	164575	169568		749.004	184210	207505	161748	160358	169688
	731.004	476501	335690	187744		730.004	436290	292911	176407		731.01	180535	158360	177335	163183	171182		748.004	183655	208294	162885	161028	168541
	730.004	475638	335564	187571		729.004	435770	295494	175609		730.01	184596	160726	179927	164253	169392		747.004	179378	204694	166358	155899	167163
	729.004	475650	334957	186824		728.004	437015	293482	175309		729.01	181433	160970	179378	166999	167335		746.004	181121	203881	166329	158473	168924
	728.004	475613	337406	191611		727.004	438769	291819	174948		728.01	179638	158381	177732	165929	170420		745.004	181922	207530	165268	156483	171268
	727.004	474156	334658	190331		726.004	437770	295203	176837		727.01	181106	157263	182342	168379	170904		744.004	181414	206223	163810	157240	170487
	726.004	472919	334922	189208		725.004	437529	293690	177732		726.01	182718	157449	182125	168392	173387		743.004	178257	206030	163473	158283	170364
	725.004	472613	335235	190959		724.004	440472	294708	173308		725.01	183056	159176	179402	167717	171160		742.004	180431	205091	163737	157126	170998
	724.004	472938	335265	188721		723.004	438394	296954	177572		724.01	182343	160331	180627	167084	170278		741.004	182413	204469	161182	157387	170080
	723.004	472793	337072	188067		722.004	436311	294162	175932		723.01	184236	156029	181677	166712	170753		740.004	183955	205862	161963	159686	170971
	722.004	475694	337127	188699		721.004	438324	293957	175764		722.01	183119	155322	181249	164102	170825		739.004	183215	205786	164510	161090	170493
	721.004	474692	334843	186575		720.004	440195	291570	176143		721.01	177554	158509	179406	165435	172031		738.004	183998	203992	165453	161222	168375
	720.004	474143	332650	186821		719.004	440169	291536	176237		720.01	179899	157642	179812	165572	172603		737.004	184654	205450	164391	159601	172428
	719.004	471991	334802	187618		718.004	437128	294012	178141		719.01	180833	160866	180616	167211	175221		736.004	182749	205330	164216	158817	172619
	718.004	473950	335245	188822		717.004	441299	295320	174096		718.01	181434	161354	181974	165177	172848		735.004	182177	205636	162391	159831	169225
	717.004	473352	336299	189161		716.004	439821	293504	177083		717.01	182682	156569	179640	162808	172713		734.004	182883	205456	164011	160490	170598
	716.004	470639	336438	185513		715.004	440721	295583	177707		716.01	183137	155787	178477	165780	171897		733.004	181529	204837	164501	162479	172073
	715.004	472661	338506	188047		714.004	438048	292506	175560		715.01	182985	157099	178572	167732	171219		732.004	182604	205000	164185	158870	172209
	714.004	473114	334067	187714		713.004	437085	289608	172622		714.01	179478	158395	179609	167325	172608		731.004	180526	202727	164970	159450	170539
	713.004	471215	335245	189501		712.004	437315	291915	172742		713.01	179054	157536	181662	167540	171546		730.004	180714	204308	165743	161494	169789
	712.004	473410	334165	189778		711.004	439423	292961	178363		712.01	181732	158580	181909	167603	171532		729.004	179947	207497	164158	161880	168264
	711.004	472605	333763	187696		710.004	437269	295521	175641		711.01	180350	159635	179715	167082	173646		728.004	182488	206196	163940	158629	170601
	710.004	478222	336599	188733		709.004	439373	295879	175034		710.01	180130	157188	183244	166322	171815		727.004	183335	205002	163781	157455	171595
	709.004	476286	337711	192062		708.004	440594	293963	176074		709.01	181645	159237	181140	166607	172973		726.004	184468	203147	163473	160641	168012
	708.004	472246	334671	192746		707.004	439368	295236	173977		708.01	184990	159285	179628	166131	172270		725.004	183692	207617	163248	158955	169275
	707.004	472085	333822	189287		706.004	436298	294546	175313		707.01	182896	157763	182391	161778	170667		724.004	183688	202631	162526	157634	169628
	706.004	471954	336238	191129		705.004	438585	296866	175283		706.01	182925	158383	180555	164966	168643		723.004	182049	203642	162952	157437	169129
	705.004	470356	336809	188998		704.004	438667	295058	174423		705.01	185245	158968	180147	165492	169804		722.004	181335	204649	164674	157858	170958
	704.004	471144	336781	189094		703.004	436898	295153	173760		704.01	184228	159799	177752	164350	169242		721.004	181256	203886	164380	157004	171612
	703.004	469457	335313	188674		702.004	438651	291929	172821		703.01	182884	158489	176634	162876	170629		720.004	180446	204445	164680	158650	168774
	702.004	472185	337117	189559		701.004	439468	293706	173397		702.01	180494	157042	175554	163771	171689		719.004	183104	207596	166136	158313	165991
	701.004	473212	335646	188744		700.004	437173	292759	172934		701.01	180928	160844	179901	166656	173899		718.004	180888	205682	163064	159639	167590
	700.004	470732	335430	188736		699.004	437067	295846	175186		700.01	184455	159896	180262	163584	172920		717.004	182174	203345	164348	158994	167553
	699.004	470537	336141	187666		698.004	435229	297321	177775		699.01	183481	159430	178943	162770	171608		716.004	183960	204441	164384	159589	166537
	698.004	470706	335923	189429		697.004	437167	297068	174687		698.01	178567	160382	179474	164512	172102		715.004	183886	207134	162339	158651	167311
	697.004	470317	333631	189453		696.004	438240	295769	175798		697.01	179712	159772	179131	164908	170535		714.004	180771	206350	163248	159249	167377
	696.004	472162	335119	188398		695.004	441185	294295	173424		696.01	180595	159541	179668	163206	169427		713.004	182784	207086	165280	161485	170198
	695.004	470361	332496	189686		694.004	441388	296799	176090		695.01	181339	156309	179575	161764	172341		712.004	185129	205985	164340	161537	170295
	694.004	468561	333079	188240		693.004	440807	297726	175568		694.01	181264	159851	179167	161181	171944		711.004	183573	207558	163433	160507	169211
	693.004	472891	337494	188736		692.004	439886	295110	176349		693.01	177671	158635	179584	165220	171975		710.004	185131	207566	161572	160289	172166
	692.004	470221	336800	190123		691.004	440072	296317	174799		692.01	178699	159850	179876	162550	172210		709.004	184577	203959	162666	158519	172988
	691.004	471371	338051	189934		690.004	437169	296780	175152		691.01	180311	159039	182874	163167	172280		708.004	182160	201253	160226	158186	169504
	690.004	473400	336479	190598		689.004	438539	299877	176119		690.01	182811	157877	180355	164337	170768		707.004	183233	202283	162594	159718	167702
	689.004	471752	338296	192546		688.004	440154	297054	177137		689.01	182050	160970	177233	163772	170512		706.004	181932	204995	163352	162014	165410
	688.004	470713	335517	189465		687.004	443955	297374	175957		688.01	181875	157860	177381	164249	171945		705.004	184417	208316	163364	160170	167007
	687.004	470358	336972	188824		686.004	441754	296186	174698		687.01	180718	158458	180802	164730	172353		704.004	182071	203790	160991	159416	168593
	686.004	468680	337787	190967		685.004	442097	295467	173345		686.01	181498	156150	178615	165157	170825		703.004	183570	202381	159522	157361	168638
	685.004	470915	338625	193138		684.004	440841	297913	176456		685.01	183956	157969	178543	163140	176307		702.004	184192	203614	161256	157931	164983
	684.004	470932	335942	192594		683.004	438152	296581	176893		684.01	184331	156705	178160	164875	171632		701.004	183488	203717	163426	157332	166621
	683.004	471337	334845	191773		682.004	439554	294169	175922		683.01	181515	159767	178713	162581	171704		700.004	184275	203999	162977	159063	166343
	682.004	470840	335661	189293		681.004	442593	297496	176998		682.01	181072	159910	179690	165144	171349		699.004	183619	204600	162441	160214	166713
	681.004	470407	337460	191180		680.004	441920	297839	174421		681.01	182554	159687	182048	163478	171997		698.004	180752	205585	163625	158375	165703
	680.004	470675	337718	190492		679.004	438246	295346	174057		680.01	180463	157890	182698	165188	172723		697.004	183678	206749	164863	159077	166614
	679.004	470248	337939	191160		678.004	442026	295092	174437		679.01	183727	158195	178657	163726	174677		696.004	183644	203906	163599	158953	166400
	678.004	470429	336388	191272		677.004	441455	296434	174224		678.01	185196	159999	177679	163722	174733		695.004	185711	202501	162205	159865	170105
	677.004	471354	333579	190486		676.004	441037	296457	173602		677.01	183794	158820	178713	165060	169752		694.004	183723	202494	165549	158298	166453
	676.004	469799	337833	193729		675.004	442943	298502	175209		676.01	183105	158876	178540	164316	169865		693.004	185486	202375	161765	157927	166834
	675.004	469256	340536	195133		674.004	440444	297388	177619		675.01	183275	158826	179036	162626	169685		692.004	184012	201370	163233	159531	164342
	674.004	469405	337630	191098		673.004	437808	298592	175279		674.01	181422	159916	181666	163603	171982		691.004	182899	201447	162682	160916	165829
	673.004	470805	337790	189269		672.004	440129	298718	175509		673.01	182147	161204	181269	162865	173027		690.004	183309	204502	165491	158674	163534
	672.004	472356	340205	194514		671.004	440976	300776	178073		672.01	183908	158607	179528	164070	172897		689.004	182223	207593	163558	161364	165112
	671.004	474269	338976	192684		670.004	441927	297369	173898		671.01	183592	157857	179812	162122	170789		688.004	184149	206182	162094	159404	167310
	670.004	471352	334932	190182		669.004	441051	297071	175063		670.01	181981	162004	182181	162477	172903		687.004	181825	207043	161820	159726	167940
	669.004	469802	336230	191259		668.004	438237	296244	176657		669.01	184525	161690	182826	163902	171023		686.004	182919	205398	162214	159586	164435
	668.004	471572	336812	188356		667.004	442028	297119	178255		668.01	182069	160936	181542	163830	170952		685.004	184407	204806	162473	159370	165608
	667.004	469522	337140	189137		666.004	439287	296895	177719		667.01	184336	158681	184297	162316	172636		684.004	181956	204095	159110	159993	167968
	666.004	470209	337827	190575		665.004	441876	298169	178287		666.01	183842	159793	181936	163434	170210		683.004	182824	205296	162545	159971	166570
	665.004	468237	334979	193669		664.004	442454	297827	178572		665.01	182464	158452	180130	164233	170870		682.004	184840	204058	163786	158725	165782
	664.004	466340	337568	193272		663.004	439486	297039	176216		664.01	182836	159699	182489	165814	170371		681.004	185485	199595	166250	160640	167408
	663.004	471198	338157	190219		662.004	439238	296822	177280		663.01	184543	160353	181821	162301	172924		680.004	184562	202056	162875	159194	166425
	662.004	471929	337524	193098		661.004	437061	297529	175774		662.01	182886	158705	182385	162207	173181		679.004	183463	204115	161635	158997	167961
	661.004	470248	340481	190964		660.004	438055	296543	175811		661.01	185309	158379	184026	161089	173091		678.004	184832	202416	161448	160865	162475
	660.004	472117	337539	192148		659.004	442794	294292	178381		660.01	187373	158389	181631	159975	173131		677.004	186049	203713	162832	158928	164959
	659.004	471296	337731	190344		658.004	442336	294661	177412		659.01	185059	158290	180892	162555	171758		676.004	185312	206694	167372	159236	166357
	658.004	470769	338883	192958		657.004	443273	296858	177371		658.01	183003	160027	180627	165905	174671		675.004	180723	205368	164970	159321	167800
	657.004	473009	337347	192243		656.004	442956	300140	177237		657.01	183778	160527	180590	165127	174511		674.004	183999	204457	162656	160736	169208
	656.004	472153	337624	190335		655.004	441391	297473	179825		656.01	184225	158574	183885	166155	172562		673.004	186481	203940	162358	162904	166401
	655.004	472005	338586	191635		654.004	443955	298250	179502		655.01	184573	160170	178750	166703	172043		672.004	185523	203730	163185	163692	167335
	654.004	470437	336240	193647		653.004	444392	301466	178932		654.01	184794	159830	179621	165486	173065		671.004	183322	203497	161016	163736	164717
	653.004	470248	337559	189715		652.004	437505	299319	177135		653.01	184242	159188	179993	163241	172338		670.004	184530	202613	162111	160799	166101
	652.004	470711	340589	191732		651.004	439302	299459	176510		652.01	184007	157534	178233	163013	174462		669.004	185656	206653	162707	160628	166635
	651.004	471862	340812	192730		650.004	443589	298042	179912		651.01	183880	159378	180184	160336	172068		668.004	182347	208662	162761	160787	166511
	650.004	470298	339027	192720		649.004	443015	297826	180104		650.01	185483	160197	180659	164724	172523		667.004	184333	203208	161243	161616	167630
	649.004	475429	337038	190886		648.004	442217	295196	179867		649.01	181509	161383	178519	164956	174429		666.004	184264	202336	161953	162038	165007
	648.004	473904	338222	189583		647.004	442154	297434	176251		648.01	182689	163242	176644	164183	175413		665.004	186855	202668	165101	163322	165989
	647.004	469923	335035	192482		646.004	443118	298420	178665		647.01	182803	159793	180988	162501	171870		664.004	183175	204528	163709	161091	168514
	646.004	472978	337651	194680		645.004	444108	297524	179048		646.01	183279	161046	179656	162658	172766		663.004	183132	206898	163888	160942	166810
	645.004	471442	336213	195067		644.004	443663	299429	179465		645.01	183396	159910	181584	161597	173585		662.004	184778	205724	165027	159583	165873
	644.004	473081	335906	191029		643.004	442331	297255	180439		644.01	184564	163111	179563	165599	174771		661.004	181669	205525	163202	160304	169880
	643.004	471472	336551	190119		642.004	441036	299735	179570		643.01	184367	161672	179811	165818	176647		660.004	182841	202108	164258	161949	166430
	642.004	472196	337872	194672		641.004	441411	298890	179397		642.01	184369	160262	178911	163341	173773		659.004	182312	205434	167728	160706	166295
	641.004	474003	340379	193047		640.004	442702	302552	180093		641.01	182676	160037	179667	166448	175355		658.004	182753	205303	162684	163408	165581
	640.004	474084	337630	193305		639.004	443292	302984	178972		640.01	185064	162267	181304	164460	173874		657.004	183561	202511	164160	162040	166304
	639.004	471060	339770	191750		638.004	443667	298981	177601		639.01	187366	161503	180544	165515	172395		656.004	183233	199151	167595	159990	166552
	638.004	471261	337869	191064		637.004	444620	301082	177772		638.01	183913	159386	179801	163964	177588		655.004	182326	203295	163472	161048	164711
	637.004	470008	338576	194664		636.004	446008	303446	179013		637.01	185548	159653	177445	167089	175950		654.004	183958	202043	165314	162399	163697
	636.004	470858	339497	193855		635.004	445052	301639	181855		636.01	182696	155501	179850	163945	173241		653.004	185564	203951	163077	162598	166450
	635.004	472484	335024	191361		634.004	442056	298677	178724		635.01	185553	159549	179666	165811	172874		652.004	186603	204934	165617	161084	167564
	634.004	472132	338536	189410		633.004	443478	301259	179594		634.01	183424	159314	176997	165712	174630		651.004	185233	203277	165502	158598	168438
	633.004	469612	338919	190846		632.004	441766	299563	177467		633.01	182416	160321	177700	163973	174701		650.004	186427	204676	164547	157124	169379
	632.004	469499	339118	192284		631.004	442081	297750	180591		632.01	184918	161273	179925	165137	175341		649.004	183197	204811	164295	160218	166335
	631.004	469643	336937	193862		630.004	442487	298753	179664		631.01	183901	160008	177466	164389	174925		648.004	185993	205289	163998	158430	164837
	630.004	471488	338873	193398		629.004	443990	300555	177136		630.01	184894	160153	177845	165570	175004		647.004	185151	204664	166300	160079	163846
	629.004	470097	341573	193623		628.004	441481	299772	180547		629.01	183934	158294	179092	165285	174087		646.004	184263	205958	167261	160863	166158
	628.004	472976	338816	191934		627.004	443272	300924	179235		628.01	185714	158518	177262	163769	174852		645.004	184806	204198	166651	162063	163272
	627.004	471072	336808	192362		626.004	443339	298918	177807		627.01	184435	158309	180394	164052	174492		644.004	184209	204979	165161	161837	165401
	626.004	471785	340450	189398		625.004	445337	302553	178915		626.01	183860	158868	178719	165599	174147		643.004	185518	202290	167128	164631	161581
	625.004	470815	337231	193324		624.004	444957	304145	181023		625.01	182310	159658	179014	164783	176504		642.004	187347	204546	168079	161940	164580
	624.004	473144	338304	190250		623.004	443938	299911	181885		624.01	184380	161843	177451	163906	175438		641.004	187282	202966	164717	160941	165881
	623.004	473901	337761	190132		622.004	443124	301717	182622		623.01	186746	160442	178179	164929	174903		640.004	186548	201223	166110	160520	166764
	622.004	473033	337334	191695		621.004	444496	302253	179030		622.01	184923	158725	176750	166736	173063		639.004	184040	201487	164625	159587	166678
	621.004	469599	340337	193804		620.004	442193	301500	178459		621.01	184061	160324	176484	166536	176963		638.004	183303	201419	164836	159361	163627
	620.004	471331	340682	192794		619.004	441376	301911	178966		620.01	184822	161896	182144	164399	174690		637.004	186776	203560	162969	163675	166396
	619.004	473144	339762	193155		618.004	444795	301292	179885		619.01	184178	159729	181918	164608	175007		636.004	187764	202811	163723	162705	165219
	618.004	471752	340248	191314		617.004	443105	302005	179206		618.01	184090	158231	180070	165843	177688		635.004	187262	203005	166070	161410	166497
	617.004	471563	341658	192947		616.004	442014	301610	178678		617.01	182628	161047	180313	164751	177233		634.004	190276	205367	165178	158028	167002
	616.004	468668	339909	192543		615.004	445294	300064	180293		616.01	183683	160431	178361	163601	176432		633.004	188732	203604	164054	158728	167056
	615.004	469128	336956	191964		614.004	447467	301604	180485		615.01	181911	158193	181105	163488	174066		632.004	188581	204498	167128	159461	166463
	614.004	468620	339243	195837		613.004	442358	301558	182453		614.01	184711	161716	178786	161958	172640		631.004	185881	207556	166513	160694	166889
	613.004	470052	338624	194512		612.004	441937	298355	180009		613.01	185774	163618	179282	163549	175998		630.004	182545	206604	166589	162851	167608
	612.004	470658	335774	194230		611.004	444504	303555	180674		612.01	184573	161443	180443	163971	176491		629.004	184416	206076	164147	164397	168387
	611.004	475310	338570	193043		610.004	446871	305002	180520		611.01	184340	157106	179838	166154	174078		628.004	186559	204847	166714	165188	168076
	610.004	471895	340239	193117		609.004	448105	301485	181338		610.01	184517	159153	179135	163402	175728		627.004	187492	200532	164218	162191	167299
	609.004	471387	336834	191918		608.004	444747	301920	182661		609.01	185736	164748	176657	164856	174214		626.004	188414	203270	162816	162072	164024
	608.004	469956	338566	191588		607.004	442629	303204	184012		608.01	184204	162412	178961	163368	174588		625.004	186517	205464	163059	162583	166170
	607.004	472397	337295	193008		606.004	443185	300565	181071		607.01	182552	160364	181916	163585	177110		624.004	187080	203508	162658	161608	166521
	606.004	473615	340455	191985		605.004	445774	299405	182122		606.01	185187	161238	181307	164106	177334		623.004	185852	204113	163492	161285	165397
	605.004	472586	342693	193164		604.004	445479	302614	182981		605.01	187349	160088	178837	165750	174935		622.004	185997	205127	165539	163296	164601
	604.004	473633	341038	193778		603.004	445790	304910	183391		604.01	186494	159467	180248	163829	176068		621.004	185473	202446	165194	161776	166355
	603.004	471559	338952	192463		602.004	445689	303632	181646		603.01	187501	158927	179782	163792	178305		620.004	184666	203176	165276	161636	166603
	602.004	474031	339744	195775		601.004	446299	300864	184214		602.01	184845	161904	178639	166620	177995		619.004	187501	201652	164670	161451	164475
	601.004	474196	339576	194269		600.004	443360	304200	179649		601.01	184098	162102	180223	166654	176708		618.004	186836	202150	163179	162038	164836
	600.004	473130	339048	192382		599.004	444600	304024	179257		600.01	184755	163456	180486	166222	174745		617.004	185164	206315	167072	162945	163834
	599.004	472015	341521	194716		598.004	445001	303863	182956		599.01	182606	159515	180369	167533	176416		616.004	188539	207232	165796	161907	165431
	598.004	472093	340407	195014		597.004	444745	302796	183440		598.01	186489	159127	180925	165048	176938		615.004	187930	203894	165737	161404	164659
	597.004	472287	339015	193340		596.004	445034	302924	179818		597.01	187015	160230	178847	162557	175194		614.004	187952	203093	165781	163559	163290
	596.004	472088	338806	191736		595.004	445357	306030	182431		596.01	182173	161176	178609	162591	175285		613.004	186133	203085	163796	163183	166566
	595.004	470010	338092	197625		594.004	446209	301481	180577		595.01	184918	158552	181006	164122	176050		612.004	189671	203789	163939	160323	168162
	594.004	471470	341275	195245		593.004	445997	303857	182446		594.01	185143	160640	181709	164958	176775		611.004	191324	205456	163450	161687	166386
	593.004	471107	339654	192127		592.004	446527	306372	181989		593.01	186926	160523	180838	163943	175782		610.004	189067	203139	164462	162272	162999
	592.004	470688	342117	195244		591.004	446640	304356	180367		592.01	188015	159517	179937	162753	175848		609.004	186647	204447	165760	162588	164391
	591.004	474880	340573	195992		590.004	446515	303634	181393		591.01	185757	160874	179243	163888	178070		608.004	186681	204849	163076	161892	166679
	590.004	473419	338753	197493		589.004	448556	303262	181090		590.01	186449	160737	180611	167704	176217		607.004	188587	206577	163437	164704	165485
	589.004	473344	340241	195510		588.004	444941	305880	184663		589.01	188675	158605	182037	165752	176350		606.004	186548	206991	164680	162748	164610
	588.004	473776	342990	195650		587.004	446555	304001	183039		588.01	187600	162803	183281	164994	175995		605.004	190449	204361	165800	161636	165959
	587.004	473008	341450	197419		586.004	444021	305263	182852		587.01	188227	163111	184163	167464	176312		604.004	188535	206041	164906	162796	166088
	586.004	476258	342071	196784		585.004	445322	304661	183318		586.01	188938	159526	182960	167160	176900		603.004	188949	203943	163666	161623	166994
	585.004	474134	341109	196807		584.004	447127	304390	184753		585.01	189999	162100	184660	165716	176761		602.004	189277	203096	164952	161969	166537
	584.004	468601	341539	196427		583.004	446151	306805	182429		584.01	188933	162524	183473	166892	176404		601.004	189370	208019	165632	162781	166410
	583.004	470276	342015	194054		582.004	447898	308002	184439		583.01	191552	161857	183239	162146	179517		600.004	186572	204243	167335	162697	166854
	582.004	473262	341273	194699		581.004	448335	304655	185390		582.01	188584	160225	179209	165593	176341		599.004	185142	203575	165603	162147	165686
	581.004	471436	341553	194915		580.004	450021	305198	185681		581.01	185198	161866	183241	166144	173815		598.004	190027	204614	167151	163913	164055
	580.004	473683	341730	195306		579.004	451061	305102	183821		580.01	188475	159821	182803	165844	175710		597.004	190299	206163	165679	166425	168514
	579.004	474181	339896	193881		578.004	449062	303210	181213		579.01	186880	162617	181687	166656	178563		596.004	190256	207622	166774	162578	165655
	578.004	472971	343123	195130		577.004	447718	305034	182191		578.01	185892	164598	180630	168987	177293		595.004	189633	206246	165772	164599	165622
	577.004	473810	340908	194432		576.004	447421	305406	182318		577.01	190180	162524	180572	168997	176385		594.004	189437	203116	166174	164772	167058
	576.004	475031	338299	193367		575.004	445071	304281	184089		576.01	187879	159853	181558	164548	178675		593.004	191183	203871	164905	164287	164829
	575.004	476543	340630	193140		574.004	444480	306152	181251		575.01	185232	162909	181945	165433	177173		592.004	190866	200830	162848	164366	165733
	574.004	473259	342036	192773		573.004	446734	305228	186242		574.01	186873	162726	180890	166058	175513		591.004	188603	201528	164977	163896	163949
	573.004	471397	340110	193736		572.004	447040	305316	184601		573.01	187684	159631	182435	165607	176740		590.004	187664	205293	165846	164906	164379
	572.004	471436	341572	195990		571.004	444916	303902	184091		572.01	184094	160217	181306	165298	175016		589.004	186879	205212	164633	163932	167192
	571.004	472748	338453	197894		570.004	445361	304223	183276		571.01	186242	159873	179248	166205	173190		588.004	185596	203740	165498	164377	167096
	570.004	471376	340132	194161		569.004	447194	303708	183566		570.01	186243	157728	176744	163592	176394		587.004	187650	204765	167471	162853	166508
	569.004	470488	340247	194135		568.004	445881	304602	185377		569.01	184319	156982	177975	162389	174770		586.004	189802	204299	166960	161928	166423
	568.004	471662	337955	192721		567.004	444617	306011	183662		568.01	186489	158604	177401	165203	174718		585.004	189844	205486	169124	164341	164238
	567.004	473658	337100	196453		566.004	442025	307168	183958		567.01	183628	159067	176641	166496	175111		584.004	191055	206311	169226	166454	165382
	566.004	472878	338105	196872		565.004	445835	307023	184741		566.01	184651	159688	179225	165600	173607		583.004	190378	205156	166215	166909	167111
	565.004	473181	339800	198995		564.004	446728	308948	184889		565.01	187123	156485	181346	162672	175829		582.004	191791	206530	163978	163845	165414
	564.004	470240	343405	196951		563.004	446319	308333	183215		564.01	187966	159249	180651	164990	177286		581.004	191063	207673	165294	165705	166335
	563.004	471324	341186	197676		562.004	449092	307128	184037		563.01	188118	159809	181323	165846	176387		580.004	189496	207398	168278	163761	166582
	562.004	473418	339311	198875		561.004	447267	305451	186207		562.01	186356	162913	181895	165349	175850		579.004	188760	204104	167139	161617	167503
	561.004	471955	337577	197881		560.004	447646	307502	185553		561.01	188080	161807	180670	166878	177812		578.004	189405	207802	166543	166723	166178
	560.004	473395	341152	196430		559.004	450620	304287	184814		560.01	188836	160551	179339	165826	178819		577.004	190579	204647	165580	165174	163738
	559.004	474160	343598	199856		558.004	448469	307631	186876		559.01	187434	162625	179813	164323	180005		576.004	186364	201266	163391	164152	166167
	558.004	476983	343338	200272		557.004	450485	311180	185495		558.01	192020	162482	182320	167512	180394		575.004	188573	203753	164263	165344	165163
	557.004	477079	345024	202311		556.004	452336	310978	188572		557.01	191926	162985	184145	165216	181609		574.004	190312	205663	165826	163766	166698
	556.004	477314	344561	200799		555.004	452069	311845	188442		556.01	189946	165277	181853	163989	183801		573.004	186372	201768	165430	159690	167008
	555.004	477439	342446	201436		554.004	451186	312369	189038		555.01	189774	167298	183145	164842	181985		572.004	188653	202702	164109	163977	167395
	554.004	477484	341404	202873		553.004	450658	308055	185338		554.01	190249	167972	180998	168525	182528		571.004	187236	202918	165573	164538	163420
	553.004	475903	337465	199799		552.004	448079	308571	186298		553.01	188617	164304	181320	168921	179083		570.004	185062	203379	164985	162764	162067
	552.004	470454	336646	195661		551.004	446507	304916	186805		552.01	186309	164809	178778	167378	178627		569.004	187205	201933	168832	161217	166370
	551.004	464062	334717	194469		550.004	446786	303845	183943		551.01	184659	159788	174202	165154	176005		568.004	187588	202247	164812	162187	163285
	550.004	464135	332435	190194		549.004	446004	298207	179953		550.01	183319	158109	174545	163371	173797		567.004	189680	204834	162076	164057	166222
	549.004	465857	331777	189493		548.004	441395	297393	177094		549.01	181293	157895	174685	162237	171924		566.004	190161	200764	161640	162109	161997
	548.004	462960	330452	186521		547.004	440967	298456	178422		548.01	181315	156889	173458	159916	169234		565.004	191335	203195	164719	163186	159784
	547.004	459455	331107	184579		546.004	440794	294401	176007		547.01	180728	155096	169250	157240	168894		564.004	191684	204010	167373	164003	162982
	546.004	456241	325799	185135		545.004	439774	294973	172442		546.01	178409	154729	167017	156817	167098		563.004	192356	204476	167615	163606	161302
	545.004	455271	322642	184678		544.004	434395	289235	167426		545.01	174739	152508	163110	155488	164306		562.004	194125	203744	166344	163289	165793
	544.004	452108	318522	181841		543.004	429562	284613	165520		544.01	169730	148558	164301	150683	160918		561.004	193864	206643	166565	163622	166155
	543.004	450012	315734	176915		542.004	425882	280111	160343		543.01	168882	145525	162648	149401	162549		560.004	194721	204644	169027	165085	164259
	542.004	448520	315991	174961		541.004	423544	276721	158240		542.01	166730	140609	158256	148044	159689		559.004	194729	207408	168404	165485	163368
	541.004	445421	314137	174950		540.004	421506	278036	155826		541.01	164212	139903	156666	147243	156829		558.004	197560	206238	168267	166764	167649
	540.004	445739	315769	174613		539.004	422062	281822	156584		540.01	163369	140122	157894	144989	155547		557.004	197076	206625	168675	166721	168002
	539.004	447461	317541	176947		538.004	426943	282501	160959		539.01	164430	140353	155789	143595	156976		556.004	197911	205692	172274	168400	168642
	538.004	450119	322336	180070		537.004	427530	283461	160746		538.01	166423	144793	157610	145363	158128		555.004	192740	203786	171033	169009	169733
	537.004	450052	328653	182852		536.004	426194	291054	163048		537.01	169633	143369	160442	145393	160924		554.004	197622	206838	169523	167143	166568
	536.004	455653	339639	189383		535.004	435008	297002	172689		536.01	171227	142958	164212	148340	164668		553.004	192257	204384	166574	168911	166944
	535.004	472898	359830	194044		534.004	452583	322374	195605		535.01	177268	148281	173654	153940	176949		552.004	189405	203642	167136	166139	164297
	534.004	507734	404713	218037		533.004	497501	375731	238239		534.01	202169	163463	197585	173974	200954		551.004	188556	199330	166041	163877	162885
	533.004	568311	455459	267251		532.004	565807	439760	302385		533.01	247061	200868	245220	212809	251424		550.004	184223	197849	164370	161919	161836
	532.004	621929	471482	323746		531.004	617282	469960	349635		532.01	302229	248456	274223	264353	278355		549.004	184448	198501	160850	160378	159060
	531.004	619757	434487	350576		530.004	598185	433540	333538		531.01	333658	282820	279022	280503	290409		548.004	184387	197705	158662	157729	157593
	530.004	566238	370564	315304		529.004	524060	356009	259978		530.01	288890	251494	252384	262355	254755		547.004	182199	194678	160646	156018	156086
	529.004	495994	319982	248224		528.004	452002	290587	188223		529.01	220354	197166	195171	203607	194662		546.004	180415	195976	159925	156228	155521
	528.004	450690	300557	189060		527.004	416060	265860	150443		528.01	169411	151456	157466	155986	155964		545.004	178196	187945	157620	154858	154053
	527.004	430563	293115	159731		526.004	406428	260089	138227		527.01	150864	133190	145442	135631	142286		544.004	175234	182714	154264	152706	150248
	526.004	426997	293344	152636		525.004	403263	257529	137132		526.01	143450	126538	140712	128145	140631		543.004	170215	185586	151387	149997	150144
	525.004	425098	297470	152189		524.004	401060	258556	138773		525.01	143463	125689	143219	128397	137076		542.004	171583	184451	148330	146785	147857
	524.004	426929	300773	156524		523.004	403294	264496	140701		524.01	145826	124555	141916	129106	141615		541.004	168122	183242	147821	145876	144682
	523.004	429662	304309	160191		522.004	406744	270265	145836		523.01	149390	123657	145776	129486	146232		540.004	169776	183202	145470	146711	144181
	522.004	435529	308692	160402		521.004	413717	270660	146478		522.01	151902	127658	149249	133566	148612		539.004	169326	185741	146536	144353	144591
	521.004	436367	300860	161257		520.004	415854	267031	147351		521.01	154319	130270	151720	133308	147338		538.004	171189	188457	146884	145469	145827
	520.004	430733	295379	159878		519.004	408510	261865	143049		520.01	151625	130815	143485	132776	146621		537.004	172991	191752	148709	148107	145854
	519.004	424491	291775	155411		518.004	401354	258353	138191		519.01	146567	129059	140924	132220	141749		536.004	176007	194105	151168	150407	148517
	518.004	420653	286564	150598		517.004	398642	250402	133698		518.01	140964	123698	137986	128847	135800		535.004	189150	202586	156175	155747	150621
	517.004	415811	284706	147699		516.004	393707	248370	129716		517.01	138987	120347	135021	124599	133953		534.004	218280	219321	169018	171056	166653
	516.004	413261	282982	144185		515.004	391002	246434	124903		516.01	134054	120430	131086	121783	131568		533.004	273121	263565	200795	206594	197442
	515.004	411834	281099	138818		514.004	391110	244769	125422		515.01	133185	118328	128924	119330	130430		532.004	328954	323532	249433	278691	257197
	514.004	414052	280377	139916		513.004	389108	245758	125914		514.01	131097	118741	129232	119335	133315		531.004	342687	330373	299047	306033	298896
	513.004	412918	278992	139282		512.004	391490	244565	125480		513.01	129879	116554	128237	117713	132997		530.004	301012	314506	267268	262902	261991
	512.004	411488	280326	138574		511.004	393150	245369	125155		512.01	130637	116373	125450	120557	130404		529.004	224074	242400	210313	203980	212185
	511.004	413673	280415	138540		510.004	391467	243125	125719		511.01	128858	118839	126902	118454	129830		528.004	171879	188586	162744	155402	162729
	510.004	412182	279498	139459		509.004	393165	244367	125293		510.01	127279	117433	128741	115227	130558		527.004	152603	163177	136290	134758	141082
	509.004	414186	280448	140402		508.004	392560	245192	124167		509.01	129499	120734	129837	117042	130132		526.004	147855	159360	132382	129476	131152
	508.004	413594	278567	140171		507.004	390891	243647	126335		508.01	132055	119737	128962	118198	129397		525.004	147717	160868	128865	126540	127395
	507.004	412299	278269	138536		506.004	390646	241940	123713		507.01	129870	117879	128398	116619	129088		524.004	150374	162670	127303	125631	128526
	506.004	412069	279097	139475		505.004	389325	242496	124131		506.01	129446	117761	126428	116607	128819		523.004	152167	165914	132993	132128	127664
	505.004	410064	279211	140178		504.004	389539	245147	123301		505.01	129192	115671	127007	115510	126467		522.004	152104	168003	135320	133683	129015
	504.004	411594	278266	139462		503.004	390129	245526	124703		504.01	129265	114583	128168	115552	125914		521.004	155913	171696	137544	134236	132978
	503.004	414363	279527	142829		502.004	392076	245329	124391		503.01	131451	114354	129321	116797	128685		520.004	152189	166033	135697	131207	132882
	502.004	414800	284890	144542		501.004	390617	246489	125862		502.01	133248	116384	134526	117581	130500		519.004	147139	162493	134516	128651	130409
	501.004	415208	286637	145133		500.004	388803	247620	125198		501.01	131855	117229	128382	117621	129806		518.004	143014	155415	130893	126226	128969
	500.004	416063	291122	146396		499.004	390624	251773	128405		500.01	130357	119201	127115	119960	130205		517.004	138042	152836	124432	122279	124549
	499.004	417554	301863	153888		498.004	396129	259447	133132		499.01	131705	119117	128936	119078	130431		516.004	137337	151181	123661	120912	122618
	498.004	428417	316463	165065		497.004	400419	271194	140987		498.01	130687	119223	127361	120161	130693		515.004	137489	148945	122034	120701	120536
	497.004	435596	318382	177882		496.004	399865	273971	143816		497.01	131448	119597	126698	119605	130669		514.004	135344	144499	121269	120167	119545
	496.004	430697	306786	177994		495.004	399348	262516	138222		496.01	131158	122459	129788	119784	129720		513.004	132554	145452	121744	119241	115980
	495.004	421817	290209	164210		494.004	394195	249888	129374		495.01	131620	122000	129098	120656	130936		512.004	131400	144519	120565	119709	117898
	494.004	410771	274014	146648		493.004	390833	241357	123706		494.01	132962	118902	129895	120420	130318		511.004	132493	141161	120806	117829	119257
	493.004	405012	267839	133211		492.004	389825	235434	118412		493.01	125427	115679	122087	115948	129314		510.004	129394	144433	120381	119506	118504
	492.004	403912	268294	128555		491.004	388264	233395	117170		492.01	123232	115462	117047	116151	126295		509.004	130782	141430	119013	118689	117036
	491.004	400401	266993	126058		490.004	387945	234682	118496		491.01	120458	116347	116426	114258	124130		508.004	133911	143825	119048	117117	115880
	490.004	401519	264609	125383		489.004	387389	235155	117622		490.01	117868	115111	118225	112430	123019		507.004	130886	145963	117762	117945	118789
	489.004	402266	266048	123918		488.004	384381	235347	116746		489.01	117561	115003	119510	114135	120526		506.004	132186	147048	120870	117940	119429
	488.004	404049	268208	124513		487.004	387838	234938	119880		488.01	121642	115182	119522	113067	121572		505.004	131274	147351	120002	117805	116552
	487.004	404029	268139	123154		486.004	387235	235248	118547		487.01	120565	113455	119975	114879	120750		504.004	130486	145761	119981	115827	114541
	486.004	406525	264956	123046		485.004	384162	233654	116885		486.01	120348	113308	119217	113151	120718		503.004	130505	146607	120115	115817	117448
	485.004	406356	265730	125572		484.004	384419	234803	115716		485.01	118501	112282	117649	112782	120640		502.004	130922	140518	119427	115286	117246
	484.004	405218	264181	126707		483.004	386040	233563	119415		484.01	119989	113020	117992	114581	121302		501.004	130525	140481	117431	115355	118778
	483.004	404871	263154	125662		482.004	385538	235868	117735		483.01	121997	115074	118591	114231	120703		500.004	130188	140702	116297	115792	119495
	482.004	403830	263596	125278		481.004	386638	234286	116863		482.01	120843	113574	116392	114100	121747		499.004	130006	140161	117239	115921	119112
	481.004	403936	265150	127171		480.004	388978	235590	119731		481.01	121711	116483	114881	113598	123354		498.004	130619	140852	117845	115785	117497
	480.004	403151	263472	127172		479.004	388000	233670	118779		480.01	118887	116982	117864	113211	120040		497.004	130100	140406	114883	115351	117922
	479.004	401678	263169	125037		478.004	388282	234620	118913		479.01	121085	114025	117133	114068	121128		496.004	130312	140320	118437	115845	116506
	478.004	402901	262707	125768		477.004	387383	234674	118084		478.01	118645	116028	116590	112877	123656		495.004	130421	140442	113111	115885	117744
	477.004	403658	264316	127312		476.004	385716	232948	118421		477.01	120965	114326	119627	113720	122459		494.004	130086	138457	114023	113135	118749
	476.004	402957	264257	126549		475.004	388106	233092	117693		476.01	120619	113665	118420	113714	121797		493.004	130693	139814	117109	115883	117496
	475.004	403366	263496	126935		474.004	388104	232390	117100		475.01	122265	115169	117193	113715	124051		492.004	127060	134538	116536	113995	115837
	474.004	403299	263891	126162		473.004	385480	234581	115775		474.01	122086	117520	116579	112320	122512		491.004	125952	132791	114330	112961	116291
	473.004	402297	264080	125358		472.004	385692	234375	117023		473.01	121101	115403	117798	110993	120822		490.004	125248	133586	112438	115429	115272
	472.004	402266	264207	123605		471.004	386594	231920	117844		472.01	119756	115930	114259	111323	121751		489.004	123699	133266	111972	114204	114253
	471.004	405008	267286	123372		470.004	387063	233770	116867		471.01	120000	116512	114480	113845	121754		488.004	123810	133261	113358	113448	115436
	470.004	403124	265127	124510		469.004	386896	235361	117492		470.01	120748	115388	114582	113736	122652		487.004	126649	130191	113030	112684	113325
	469.004	403692	266075	122792		468.004	385351	233762	117557		469.01	119734	115762	116254	114449	122509		486.004	127323	130700	110703	113858	114876
	468.004	401195	264840	125813		467.004	385284	232747	118261		468.01	119904	112949	114696	112580	123080		485.004	124395	132047	112480	115437	114189
	467.004	403209	263570	126259		466.004	386702	234860	118676		467.01	117907	111475	116493	113986	121928		484.004	126625	130200	114871	113947	113796
	466.004	404558	262753	126274		465.004	387412	234069	118442		466.01	118873	112282	116221	114173	122799		483.004	125666	131663	113689	114046	115788
	465.004	402267	264937	127323		464.004	388699	234954	119794		465.01	121783	112627	112981	113951	121861		482.004	122195	133288	112110	113870	114862
	464.004	400812	266260	126223		463.004	389873	236049	119982		464.01	120064	114934	114553	111746	120926		481.004	123308	130537	111699	114418	113807
	463.004	401424	266074	128108		462.004	389539	234204	119701		463.01	121574	115968	118103	113969	121988		480.004	124094	130894	112329	115509	115568
	462.004	404705	265517	127409		461.004	387997	236328	119738		462.01	121912	112862	119483	116369	124435		479.004	124300	132449	112530	116518	114733
	461.004	406261	264423	125543		460.004	387050	234106	118788		461.01	121207	115252	116786	112694	123841		478.004	123633	132030	115886	114635	113150
	460.004	403199	263847	127201		459.004	388434	234360	121056		460.01	120194	115705	115803	116054	124689		477.004	123779	133112	114419	114867	112710
	459.004	403862	264866	127299		458.004	388602	236162	120977		459.01	119141	113892	116920	114492	122968		476.004	122477	131345	112130	116093	114240
	458.004	401775	265795	127014		457.004	387093	233379	118841		458.01	118970	114741	114418	113164	120531		475.004	122635	133363	114679	114638	113204
	457.004	401303	263000	125371		456.004	387610	232901	117727		457.01	120356	113201	115062	116483	121834		474.004	123972	130931	114609	114057	112174
	456.004	402117	263398	123870		455.004	385382	234897	116341		456.01	119350	111850	114540	114749	123400		473.004	123035	132023	113268	114074	112415
	455.004	400563	264142	124521		454.004	387121	234216	118870		455.01	119741	110924	114957	115582	122409		472.004	123686	131643	112436	114721	116125
	454.004	402180	261334	124867		453.004	385787	232717	117745		454.01	118259	112292	113267	114228	122240		471.004	123487	131296	110421	115448	114175
	453.004	401753	262671	126512		452.004	385445	236101	118013		453.01	118544	114371	113821	113867	120719		470.004	123138	131278	112869	113136	115791
	452.004	402113	264631	126301		451.004	384963	233431	116359		452.01	119204	112978	114003	112873	121360		469.004	122435	131512	113696	113930	116047
	451.004	402733	262918	125581		450.004	386353	232651	117182		451.01	119140	115429	113620	113882	122616		468.004	121518	133462	112408	114607	113823
	450.004	402313	262763	128397		449.004	387905	233925	118667		450.01	118244	113865	113255	112460	122236		467.004	123728	134415	114167	113906	115988
	449.004	400216	264002	125308		448.004	387109	232936	118036		449.01	121325	115902	115365	112258	122744		466.004	124566	132988	115365	114846	114496
	448.004	399953	264343	124431		447.004	386611	231597	115526		448.01	119852	114436	114302	112975	121622		465.004	124979	133585	112963	115011	112073
	447.004	401803	264768	125400		446.004	384742	233738	116275		447.01	120604	114809	112734	112498	119721		464.004	124516	131608	115674	113399	113821
	446.004	401227	261472	126796		445.004	387291	231886	117918		446.01	119692	111988	113348	113124	124374		463.004	126714	131511	115831	114988	114358
	445.004	399867	261444	124765		444.004	387200	234718	116883		445.01	119618	113632	116046	112480	122945		462.004	125594	132703	114093	115142	116145
	444.004	404009	264248	122426		443.004	387137	236362	118058		444.01	119817	112084	116555	112522	121797		461.004	125547	133957	114289	116755	115576
	443.004	404218	264844	122997		442.004	387405	235189	119321		443.01	119263	114873	114711	113748	120211		460.004	126943	132810	115853	114918	116007
	442.004	404692	267266	125826		441.004	387802	236651	119672		442.01	120392	113933	114928	112630	121528		459.004	123955	133612	114800	113178	116244
	441.004	405953	266753	127009		440.004	389157	235656	117649		441.01	121451	114208	116536	111224	120880		458.004	123069	133847	113021	112702	115923
	440.004	405440	266250	126624		439.004	389131	237076	119787		440.01	123275	112933	117171	112132	122536		457.004	125059	134209	112051	114575	112998
	439.004	407605	266479	129409		438.004	389579	236760	118594		439.01	121966	114336	118203	113669	122520		456.004	123657	129970	111987	113494	113873
	438.004	405910	266789	127815		437.004	390356	235914	119043		438.01	124231	116095	118438	114108	122617		455.004	121052	127528	112686	114307	111920
	437.004	403752	265457	127825		436.004	389162	235156	119110		437.01	121741	114916	113816	114631	125054		454.004	123944	131531	111925	111846	114148
	436.004	404317	263954	127347		435.004	387010	232475	117840		436.01	117976	113968	116378	112069	124223		453.004	122165	132629	112799	112560	113175
	435.004	403967	263000	125160		434.004	387908	232095	118567		435.01	117645	114742	114641	110848	121805		452.004	121816	133176	114274	114234	112675
	434.004	403241	263794	121441		433.004	385266	232947	118272		434.01	118991	111787	112862	112735	123015		451.004	120963	131584	113305	116164	113737
	433.004	402971	264213	127095		432.004	385804	232016	117774		433.01	116101	111977	112651	111675	121528		450.004	121577	129924	112873	114091	113979
	432.004	402096	264948	127952		431.004	384256	233221	117733		432.01	116741	112924	113505	112443	121138		449.004	122437	130490	111072	115807	114577
	431.004	401678	265580	127798		430.004	383254	232759	118246		431.01	117276	112629	112988	109378	120589		448.004	124228	131195	112219	114721	114146
	430.004	402655	263359	125500		429.004	386652	233231	116864		430.01	120356	111672	114540	111628	120243		447.004	125970	132078	113299	112932	113355
	429.004	401862	263479	124596		428.004	387805	235348	116602		429.01	119459	111821	113509	113152	119904		446.004	123430	130894	110808	115446	115328
	428.004	405229	264973	126241		427.004	386314	234633	117650		428.01	120138	114921	114059	113070	121604		445.004	124129	131021	112878	114331	114394
	427.004	402709	264900	125012		426.004	385349	233097	120388		427.01	118972	116649	114741	113238	120552		444.004	123360	131032	112539	113356	112656
	426.004	402367	263394	125540		425.004	385559	232925	118663		426.01	118403	116059	115608	114062	122945		443.004	122238	129380	111690	113757	115813
	425.004	404856	267490	129918		424.004	386336	236603	117774		425.01	119731	115775	118334	113002	125010		442.004	123495	132053	110504	114107	114829
	424.004	402585	264562	127570		423.004	386504	234240	115707		424.01	119662	114504	116482	112987	124256		441.004	125961	132928	111299	113429	114607
	423.004	399276	263846	126401		422.004	387621	235870	117346		423.01	118481	116092	115172	117592	123853		440.004	127230	133923	114351	114934	115799
	422.004	401898	263694	124026		421.004	388128	234215	117845		422.01	115909	114638	113720	114696	121700		439.004	128268	134882	113083	117089	115001
	421.004	401233	265259	124578		420.004	387993	234214	117415		421.01	117973	112600	114373	112066	121351		438.004	128416	132759	114246	116172	114188
	420.004	402334	264175	121868		419.004	387362	233692	114162		420.01	116900	112129	112688	111596	121399		437.004	125809	131797	115043	114844	113283
	419.004	400346	262274	124095		418.004	384874	230165	115039		419.01	116110	113457	112356	111689	118624		436.004	125275	131818	113802	113870	112586
	418.004	398887	262465	123725		417.004	382681	225732	112845		418.01	115322	111758	111390	110834	119740		435.004	121998	132353	113237	114711	114615
	417.004	398085	260935	123805		416.004	380742	226867	113274		417.01	114381	110511	111212	111670	118246		434.004	122083	132818	112987	114953	113107
	416.004	394996	259832	120149		415.004	382862	226855	113275		416.01	113710	111236	110655	110048	116284		433.004	121275	133338	113054	115427	113314
	415.004	396162	257030	119933		414.004	379211	227314	111575		415.01	112898	109019	108038	106508	117561		432.004	122491	133363	112509	113868	114904
	414.004	396154	259161	118214		413.004	379274	227329	111688		414.01	112602	107826	108218	106729	116467		431.004	124431	132846	111821	114803	114328
	413.004	392525	257943	118776		412.004	377913	224797	109321		413.01	110876	105288	107430	105520	114295		430.004	124333	129987	110962	111667	112861
	412.004	394412	255429	115936		411.004	376109	223571	107664		412.01	111931	104369	107322	104455	113713		429.004	123469	130698	110728	114639	111566
	411.004	394800	255452	117083		410.004	376090	224397	107509		411.01	108463	105439	106528	103207	114647		428.004	124330	133220	112075	116064	111776
	410.004	394156	255579	115166		409.004	374915	221701	105878		410.01	107068	104969	107203	102614	110857		427.004	123890	134568	113207	112825	113571
	409.004	395300	256082	115017		408.004	377088	223826	107349		409.01	107970	103610	105095	104226	111764		426.004	121894	133793	114159	113621	114435
	408.004	393468	255249	116768		407.004	376328	224763	106540		408.01	109354	103735	104236	104524	111090		425.004	123563	131887	112986	112918	114661
	407.004	394705	254858	121040		406.004	374343	223751	106471		407.01	107513	103407	104174	105922	110893		424.004	123920	130791	113328	114063	116833
	406.004	391182	258788	120342		405.004	372124	221466	106652		406.01	108181	102677	106847	104948	111698		423.004	123158	132722	112702	113460	116875
	405.004	394901	256565	116565		404.004	373681	221888	105600		405.01	109526	101113	103786	103109	110652		422.004	122728	134318	111265	111896	116061
	404.004	393246	257643	115615		403.004	378789	228651	108809		404.01	111042	104843	103102	105500	111124		421.004	124192	132874	114710	113026	112939
	403.004	398437	271552	121418		402.004	393228	241809	118439		403.01	115178	106462	109665	105510	120500		420.004	123101	131290	113662	113030	113039
	402.004	416409	294944	135348		401.004	425512	273020	147651		402.01	127972	120573	125029	117135	137668		419.004	119864	130178	110920	111818	113554
	401.004	440704	316764	163537		400.004	454971	301880	175630		401.01	153868	146501	148053	143534	164823		418.004	117563	127912	108586	110657	110589
	400.004	457213	315497	184268		399.004	457532	297403	183063		400.01	164271	169978	173766	175375	189485		417.004	121120	128483	107238	110788	108855
	399.004	449905	291293	181483		398.004	428731	266454	157565		399.01	152444	178651	158033	166439	175056		416.004	119220	128368	108875	108802	110413
	398.004	422898	265641	156580		397.004	394627	235924	127648		398.01	144318	143433	132874	143200	146759		415.004	117718	125473	107315	107383	109700
	397.004	400608	251555	127226		396.004	373600	218107	108857		397.01	119873	117338	108537	117313	119212		414.004	119997	127811	105419	108697	108963
	396.004	389732	247855	113403		395.004	367750	214706	101970		396.01	106105	101314	99114.4	102767	108496		413.004	117314	124779	104538	106513	108896
	395.004	386989	250217	107293		394.004	365649	215170	100417		395.01	107493	97505.4	97159.9	97931.8	104762		412.004	114813	122502	104821	104573	105105
	394.004	385253	249973	108432		393.004	368586	214325	99781.8		394.01	105237	97342.4	96162.4	94781.7	103481		411.004	115655	122822	103481	104200	104339
	393.004	387925	249356	108041		392.004	366914	216238	99548.4		393.01	102686	95464.8	95842.5	96270.7	104460		410.004	115914	122531	102080	103812	101950
	392.004	387180	249544	108719		391.004	367682	215344	101390		392.01	101606	95369.3	98160.9	96134.7	105295		409.004	114849	121605	103214	101933	104640
	391.004	387990	252573	109117		390.004	370790	218760	104358		391.01	102788	97241.1	98736.6	97447.1	108303		408.004	116126	122737	102794	102834	104691
	390.004	390973	253697	109266		389.004	371463	219682	105484		390.01	103100	99605.9	97640.1	100145	107532		407.004	116821	123545	102924	104993	106547
	389.004	388384	250917	110327		388.004	370958	217316	105768		389.01	105858	98891.1	102011	101985	107347		406.004	115325	122234	103788	104271	104345
	388.004	388687	250138	108566		387.004	368409	215730	101973		388.01	106321	97977.9	100299	99811.9	107089		405.004	115210	121096	104081	104440	104609
	387.004	390272	248334	108680		386.004	367072	215556	100757		387.01	102508	94029.1	97675.6	98342.6	103188		404.004	115090	122906	102626	104587	103058
	386.004	387685	246816	106587		385.004	366701	214997	97907.9		386.01	99869.7	94413.3	96695.7	95536.2	102407		403.004	115141	124059	106597	108971	105260
	385.004	384952	248237	105010		384.004	365387	211630	97222.8		385.01	99987.8	93442.8	93600	93046.8	102494		402.004	129620	140082	116826	121056	116074
	384.004	385618	248134	106214		383.004	364562	212618	99069.7		384.01	100314	94592.1	95510	91111.3	101432		401.004	156131	171484	138975	147669	139948
	383.004	384649	246145	102999		382.004	363915	212886	99319.3		383.01	100389	91378.2	94152	93825.6	102864		400.004	168568	182565	162472	187665	164459
	382.004	387213	245727	104154		381.004	363603	213557	98199		382.01	99127.2	92767.8	95448.9	93202	100710		399.004	168636	179435	165082	186729	169331
	381.004	385497	247748	103406		380.004	364414	214532	97073.8		381.01	99918.8	93012.6	95688.3	93700.7	100047		398.004	149255	168406	145819	143183	149668
	380.004	384962	248676	105774		379.004	364162	215122	97252		380.01	98998.2	91253.8	97823.4	93265.5	100169		397.004	122536	137171	119065	114150	124108
	379.004	385228	247976	107298		378.004	363969	214682	99362.5		379.01	100116	95024	98256.2	93650.8	101562		396.004	112056	120208	102729	101612	104144
	378.004	384356	247250	108503		377.004	366424	217178	99402.1		378.01	100544	92298.6	96671.3	94635.7	100230		395.004	109654	115358	97849.6	99045.7	97239.6
	377.004	382677	248566	107228		376.004	365171	215887	100436		377.01	99160.7	92350.1	96863.2	92594.7	101090		394.004	108546	115362	97643.7	96554.9	96598.8
	376.004	384092	248926	106205		375.004	364726	212577	100931		376.01	101933	92500.1	95539	94720.5	102589		393.004	106293	114240	95918	95337.4	97054.8
	375.004	385618	249448	106898		374.004	365841	213409	98264.3		375.01	101527	92255.2	96278.3	93851.3	100973		392.004	106849	113227	94591.2	95022	96966.1
	374.004	384811	249704	107091		373.004	365381	212798	97558.3		374.01	100418	91396.4	96885.8	95829.7	101100		391.004	109245	117161	97224.8	97705.5	97005.4
	373.004	385992	247096	107809		372.004	362773	213053	98941.7		373.01	101008	93957.1	96005	95477.3	100826		390.004	111975	117144	98469.3	100153	99173.8
	372.004	387147	246714	105024		371.004	367250	211568	99205.2		372.01	100478	93686.6	97255.9	96575	100105		389.004	110805	115840	100679	100880	99698.6
	371.004	386301	247425	103602		370.004	364952	215345	98683		371.01	103173	94108.7	98119.6	93795.8	100800		388.004	108064	116449	100339	97710.3	100509
	370.004	384741	249246	103510		369.004	365215	212930	99595.3		370.01	100433	95630.3	96746.9	95744.8	102118		387.004	106110	114044	95293.6	96450.1	100143
	369.004	382358	249425	104981		368.004	365311	212783	99615.7		369.01	100573	93843.5	95763.4	94905.4	100617		386.004	106085	112962	94051.5	94639	97497.6
	368.004	384352	247700	104418		367.004	364699	214967	101347		368.01	101964	93344.6	93694	93988.3	99552.1		385.004	105755	112631	93349.6	93830.3	91567.4
	367.004	384748	247868	106642		366.004	365298	211658	101659		367.01	100726	93158.1	95547.9	95355.5	100493		384.004	103216	110778	93176.4	94951.8	93647
	366.004	382608	248024	106932		365.004	365820	213696	100533		366.01	101726	92008	94617.6	95250.5	99844.9		383.004	103020	109116	94657.6	93346.3	94502.3
	365.004	383795	248204	105748		364.004	363682	212871	98367.5		365.01	100577	94295.2	96275.3	94331.1	101446		382.004	104937	111420	93116.9	93010.9	91751.6
	364.004	383377	246362	104159		363.004	362965	212093	98069.7		364.01	99918.3	92366.5	95155.8	92745	101875		381.004	107033	112272	91603	90860.1	93091.2
	363.004	381087	246417	106281		362.004	361621	213761	98118.2		363.01	98928.4	93841.4	96422.9	94532.6	103471		380.004	103752	113068	93732.2	95032.2	92378.9
	362.004	384349	246648	105709		361.004	365308	212016	98384.9		362.01	99617.9	93516.8	96451	94214.7	100800		379.004	105171	114109	93220	94009.1	95017.1
	361.004	383167	247328	106149		360.004	367315	210614	98413.4		361.01	99499	93999.6	96257.2	95409.6	101311		378.004	103939	110244	93576.7	94435.2	95707.6
	360.004	383298	249111	106194		359.004	363872	213797	99664.6		360.01	102951	92248.7	97201.8	93980.4	101564		377.004	104658	112986	93264.3	92161.3	96009
	359.004	383020	249660	104765		358.004	364576	211379	100949		359.01	100561	92794.6	96766.1	94246.7	102181		376.004	105778	111724	94568.3	91694.1	93067.8
	358.004	383162	248112	103761		357.004	366519	212793	98229.4		358.01	101779	93896	95487.4	94349.6	102243		375.004	106882	110663	95131.8	95052.6	93136.1
	357.004	384221	250041	106941		356.004	365968	213480	96437.3		357.01	100748	95050.1	96103	96193.6	100688		374.004	107484	111751	94961.1	94544	93310.2
	356.004	383970	249482	105751		355.004	364976	210472	100297		356.01	103372	94865.8	94342.7	94699.3	102761		373.004	104399	111532	95324.3	93611.6	94260.2
	355.004	385658	249441	107526		354.004	365634	213862	100114		355.01	101687	94354.9	97341.7	95039.9	101853		372.004	103350	111529	94054.8	92601.7	93948.2
	354.004	385284	247835	107804		353.004	367871	218074	103374		354.01	101074	95326.1	98178.9	94949.4	102390		371.004	104497	109622	93807	94449.1	95869.7
	353.004	387593	248242	108141		352.004	369486	215946	103678		353.01	102499	96986	96805.3	97020.2	105202		370.004	106172	111467	93087.3	94589.3	94914.7
	352.004	389359	252001	108152		351.004	371386	217666	102808		352.01	103350	96502.8	99125.3	97007.5	102743		369.004	107188	110994	92804.6	94851.1	93853.1
	351.004	391381	253373	110638		350.004	371861	221645	103060		351.01	106272	94878	100075	99344.6	103362		368.004	105171	111461	92914.5	96642.8	94591.1
	350.004	393016	252172	113752		349.004	374439	221029	102023		350.01	108757	95492.9	100743	99306.9	103221		367.004	105336	112457	93890.8	95155.7	95237.7
	349.004	395227	254213	111887		348.004	375804	222418	103198		349.01	108272	95826.4	100672	99707.5	106433		366.004	106636	109216	94597.6	94388.6	94967.8
	348.004	395725	254531	110885		347.004	374543	223017	107335		348.01	110146	97709.6	101574	100465	107498		365.004	105136	111397	95469.5	93075.6	96178.4
	347.004	395120	252361	112695		346.004	373296	219482	108918		347.01	111128	100102	105945	99728	107680		364.004	104108	112137	95700.4	92196.4	96495.3
	346.004	391190	250202	112501		345.004	370344	217069	102747		346.01	109024	98345	103106	100144	106331		363.004	104788	111075	94563	93946.3	93930.3
	345.004	387431	249332	110758		344.004	366885	214065	102618		345.01	102126	98527	101164	97604.4	104596		362.004	104342	108750	92892.9	92717.1	94538.5
	344.004	384949	247400	106305		343.004	364315	212294	99576.3		344.01	100505	95121.9	97748.5	95542.1	105763		361.004	105657	111119	94946.5	94023.8	96112.3
	343.004	383894	247460	106446		342.004	367062	212073	98586.1		343.01	101413	94964.5	96207.3	95456.9	102813		360.004	105406	112138	96311.6	94363.4	93772.7
	342.004	383300	251214	107174		341.004	365858	211790	97222.9		342.01	99756.3	97167.1	95677.6	96651.5	103574		359.004	103892	112383	96134	94700.2	96048.1
	341.004	383328	250108	106858		340.004	364837	213352	97646.1		341.01	100255	94798.1	97718.6	96697.2	103362		358.004	104916	113031	96592.9	94407	95791.6
	340.004	383541	249617	105887		339.004	363602	215350	97654.4		340.01	101044	95312.8	97268.2	94720.3	102372		357.004	106496	112124	95374.7	92679.9	93362.5
	339.004	384794	248562	107733		338.004	364443	215165	97759.4		339.01	101797	93622.6	96967.3	95438.4	102912		356.004	102713	111156	94052.9	93522.4	93495.2
	338.004	384632	248582	105754		337.004	366255	213708	98046.7		338.01	98360	94016.2	97037.3	94828.8	103668		355.004	105910	112278	92331.8	92871.1	97739.9
	337.004	385309	247328	104989		336.004	366870	212314	98988.3		337.01	99862.2	94672.4	97685.5	97645.6	103310		354.004	107989	110257	96306	95988.6	94690.2
	336.004	384976	247904	106204		335.004	366286	213520	98067.2		336.01	100481	96141.1	95696.9	97676.8	101945		353.004	107694	110836	96884.4	94830.6	94372.5
	335.004	381414	247754	107564		334.004	365776	212627	98622.9		335.01	100057	95807.6	95901.3	96513.1	104013		352.004	110907	114968	96222.2	94257.6	97428.5
	334.004	383098	248175	107557		333.004	367048	213814	100203		334.01	99234.9	96323.6	96837.5	96977.9	101580		351.004	113369	116238	99436.6	98268.4	99324.3
	333.004	385906	247549	109215		332.004	365592	212801	98603.7		333.01	98315.4	95599.8	95897.1	99037.2	101948		350.004	114739	116663	99753.6	98374.5	96793.3
	332.004	383419	248432	107073		331.004	365062	214386	97933.8		332.01	100495	96877.1	96581.2	97381.4	102616		349.004	115131	115344	98906	99272.2	96020.1
	331.004	382416	249469	106350		330.004	365294	217327	102034		331.01	100748	94763.8	97563.8	95801.4	103958		348.004	115502	115252	99788.7	102405	99345.2
	330.004	385689	247636	105766		329.004	365279	214422	98695.6		330.01	98017.7	95838.6	96192.4	95551	103186		347.004	119230	119094	99343.4	103552	98958
	329.004	385953	247277	107151		328.004	363444	213307	98540.2		329.01	97541.9	94474.8	96532.7	95948.1	104108		346.004	114776	116080	98898.1	101601	98891.3
	328.004	382964	247772	107945		327.004	363967	211896	98166.5		328.01	97631.5	93312.7	95704.5	96644.4	105690		345.004	109022	112871	98210	98317.1	97694.1
	327.004	382791	250065	105703		326.004	364176	211533	97747.8		327.01	99576.8	94759.8	94736	93560.9	103725		344.004	104016	112216	96917.6	94940.5	98452.6
	326.004	384088	249359	105040		325.004	364444	211055	98231.5		326.01	99957.8	95621.8	94373	94531.3	102511		343.004	102725	112485	96864.7	94334.2	95373.1
	325.004	383152	248786	107270		324.004	363117	213718	98913		325.01	99080.7	92798.7	95162.8	95763.3	102907		342.004	105293	113381	95045.6	94317.5	97751.1
	324.004	383746	248780	106812		323.004	364367	214321	97774.4		324.01	99099.4	93601.7	94719.5	94585.2	102863		341.004	106201	111310	94269.7	93652	96818.5
	323.004	382558	247521	106390		322.004	364567	211481	97214.6		323.01	98385.7	93514.5	94679.6	94349.2	103315		340.004	104714	112931	95195.5	95017.2	96494.6
	322.004	384767	250016	104879		321.004	364132	213220	98035.4		322.01	98915.8	93807	96794.7	95444.1	102161		339.004	105001	111788	95756.6	94851.9	95988.7
	321.004	384042	245970	106568		320.004	364614	212360	99662.5		321.01	98537.1	93321.6	96031.9	95163	101490		338.004	104295	112333	96705.5	95150.9	97565.9
	320.004	383457	246407	106792		319.004	364124	213375	97619.3		320.01	101333	93721.2	96672.8	97566.2	103551		337.004	103818	111879	96360.9	95420	97309.7
	319.004	382838	249527	105902		318.004	365230	214413	98018.7		319.01	99528.8	94666.9	95405.9	97824.8	103448		336.004	102982	112770	98015.1	95499.8	97416
	318.004	384352	252369	107329		317.004	368634	215875	99591.6		318.01	98947.8	97777.9	98040.6	99946.6	104563		335.004	105455	110077	96179.8	93703.7	97611.8
	317.004	385881	251741	107913		316.004	369853	217343	101461		317.01	99851.4	95878.4	98659.1	99883.7	104077		334.004	106501	111284	96228.6	96448.6	95126.6
	316.004	386710	248950	107936		315.004	368705	217019	101970		316.01	99647.7	96045.5	98091.7	99308.5	105898		333.004	102942	113749	95753.7	96619.1	95115
	315.004	387933	250961	107839		314.004	367749	216160	101158		315.01	101964	97811.3	96011.2	99602.4	106273		332.004	102533	112809	95272.8	95737.7	98043
	314.004	388624	250216	107723		313.004	369433	214873	101453		314.01	103276	98918.7	99381.9	99042.8	107019		331.004	104845	110504	95256.6	93224.9	97497.4
	313.004	389677	252546	110497		312.004	370361	219096	102776		313.01	106048	99060.1	100989	100080	108455		330.004	105879	109946	96454.4	94850.6	98620.1
	312.004	388407	253359	110752		311.004	371064	217836	103140		312.01	104537	99008	99501.9	101538	110624		329.004	105920	109591	95420.9	98221.1	99164.6
	311.004	387256	251272	110176		310.004	372228	218711	104126		311.01	103978	99154.1	100865	100426	108112		328.004	104274	110955	95531.9	96030.8	98543.8
	310.004	388482	253401	111536		309.004	373057	216282	104447		310.01	102432	98983.1	100209	99479.9	107029		327.004	104871	108740	94268.3	93321.1	96623.6
	309.004	388100	253461	112332		308.004	370092	217564	102805		309.01	102731	98790.6	99376.7	100495	109075		326.004	104764	109707	94325.8	93044.3	95703.3
	308.004	386920	251437	110313		307.004	368939	217535	103631		308.01	101937	98345.2	99769.1	101414	105492		325.004	103953	110214	94170.5	91651	96070.8
	307.004	386698	251054	108389		306.004	368755	217154	105450		307.01	100853	97251.2	96755.2	98924.8	105004		324.004	104151	111279	93525.3	93416.4	97536.8
	306.004	384408	248420	108443		305.004	368936	212570	103860		306.01	100634	94700.2	97809	96186.2	103662		323.004	104974	110671	93849.3	94261.8	96496.5
	305.004	381800	243697	106022		304.004	363250	210252	97851.1		305.01	99266.5	92492.7	95350.4	95931	100064		322.004	104972	111901	95677.4	94204.2	96503
	304.004	379371	240923	99466.9		303.004	355963	204916	91026.3		304.01	92783.5	91376.2	90525.8	91538.4	96639.1		321.004	105080	112217	95726	94815.1	97849.8
	303.004	373629	236663	96901.7		302.004	352551	198813	87116.8		303.01	88369.8	88092.4	88149.4	88059.2	94060.4		320.004	104590	110397	95437.3	96021.7	97500.1
	302.004	371084	230469	91555.7		301.004	347119	193684	83546.5		302.01	83912.7	83844	83535.8	84919.6	88204.2		319.004	104561	112492	97179.5	95839.4	96544.1
	301.004	367048	227782	87904.1		300.004	341468	190452	78270.3		301.01	81138.2	77488	79648.5	81176.5	86425.5		318.004	105843	113506	96614.2	95454.1	97610.9
	300.004	363622	224666	83254.4		299.004	339334	186399	74659.6		300.01	76440.8	73250.4	76420.5	77945.9	82277.9		317.004	105476	114318	96369.6	95635.8	98542.4
	299.004	360397	221588	80649.1		298.004	336458	184761	70733.7		299.01	74829.2	70459.9	73784.2	73578.1	77088.7		316.004	107474	115496	98598	96502.2	97210.2
	298.004	359247	220449	79907.9		297.004	332003	183108	68138.5		298.01	73509.2	67056.8	69972.7	70787.4	74843.4		315.004	108053	115138	96455.7	96781.1	99982.7
	297.004	356825	218406	77800.8		296.004	329460	180373	66596		297.01	70995.6	63694	68456.8	66898.5	72405.8		314.004	109320	114280	97502.3	98116.3	99917.3
	296.004	354122	217663	76621.4		295.004	326733	180359	64488.4		296.01	69000.4	61833.9	67037.2	64814.6	71428		313.004	109555	116314	99182.2	99704.1	102229
	295.004	352411	218361	75846.9		294.004	327282	178984	62972.5		295.01	68424.1	60935.6	66080.9	65431.8	70784.3		312.004	109531	116052	98163	96865.5	102517
	294.004	353813	219567	78616		293.004	328156	181631	64383		294.01	67463.4	62211	64880.4	65184.5	70073.1		311.004	108193	113813	99582	100060	102616
	293.004	356692	224350	82036		292.004	329179	184621	64794.3		293.01	68606.9	61548.2	64726.9	64670.9	73147		310.004	108786	115648	101048	100793	102827
	292.004	358015	226214	83329.2		291.004	333081	184699	66052.7		292.01	70382.3	62605.9	65543	66136.3	74849.3		309.004	107081	114832	101284	99517.4	102084
	291.004	361225	232459	87872.9		290.004	339189	194225	73277.7		291.01	75752.7	65219.1	70102.5	69577.1	79352.4		308.004	107383	113423	99962.2	99747.3	99375.8
	290.004	374700	252345	97330.7		289.004	361510	219997	93870.3		290.01	86740.8	73896.1	81173.3	77437.7	90955.7		307.004	107077	112670	97837.1	97207.2	100039
	289.004	395980	280734	114607		288.004	406826	265718	131976		289.01	104668	93057.7	101886	92331.6	111515		306.004	106155	111090	96796.6	96269.5	99061.8
	288.004	428200	327421	140773		287.004	473270	328668	190620		288.01	132440	122178	132847	116756	143664		305.004	100542	108410	94861.4	95662.2	98860.6
	287.004	475675	389987	181268		286.004	545522	402051	259741		287.01	180236	169552	179966	161225	196891		304.004	96096.6	103850	92353.3	87783.5	96290.9
	286.004	542134	447055	241156		285.004	580757	421184	305397		286.01	244493	244726	279241	226469	269916		303.004	93578.3	98956.3	89803.1	84815.1	92103.5
	285.004	573841	430991	291804		284.004	536104	362788	272846		285.01	287230	304033	321121	288255	308481		302.004	89714	98368.4	85651.4	82574.6	86021.1
	284.004	532426	340578	277381		283.004	439703	263704	180189		284.01	271359	279086	269638	286115	266421		301.004	84823.5	92878.1	81514.3	80174.7	81401.5
	283.004	444103	248804	197059		282.004	352216	187628	93294.6		283.01	181265	180939	153651	203576	168058		300.004	82166.5	90164.4	78004.2	75383.2	79004.9
	282.004	368143	200342	106466		281.004	311140	157887	50265		282.01	94043	86725.3	76826.7	107017	83568.9		299.004	78521.9	88630.2	74014	72420.5	75025.3
	281.004	332696	187911	56503.1		280.004	301623	150553	38852.7		281.01	50542.8	43045.8	44944.8	53640.5	46320.2		298.004	77862.9	85943.2	71121.5	68971.2	74009.3
	280.004	324331	182488	42178.3		279.004	299478	149120	36374.5		280.01	39452.1	33476.2	36723.3	36066.6	36839.4		297.004	75835.2	83968.4	67030.3	66767.2	70509.3
	279.004	323201	182043	39671.3		278.004	299779	148713	36661.5		279.01	35778.2	29787.4	34331.6	32436.2	33440.1		296.004	72954.4	82990.3	64842.6	64231.8	69339.2
	278.004	323383	182672	38020.6		277.004	303032	151769	39897.9		278.01	35237.9	28978.6	35191.9	31931.8	33574.5		295.004	73649.9	85085.8	63839.1	62917.7	67689.8
	277.004	325149	187394	39362.7		276.004	307427	156172	42446.5		277.01	36921.6	31144.4	37457.2	33786.3	35239.5		294.004	72007.9	85363.8	63360.9	62663.5	66373.1
	276.004	328522	192032	43840.1		275.004	310159	158708	44803.7		276.01	39958.6	36270	42704.4	37359	40350.2		293.004	73642.4	85923.9	64015.2	62394.4	65676.6
	275.004	329841	192257	48028.7		274.004	308553	157424	43974.7		275.01	43924.1	41497.4	43929.2	40410.1	44154.1		292.004	75606.5	88766.8	65997.3	66018.6	66323
	274.004	328235	185507	47020.5		273.004	301421	149518	39332.9		274.01	42643.2	39423.6	41770.9	41236.4	42854.7		291.004	81085.9	94273.4	69135.9	70215.6	70122.8
	273.004	323600	179181	40970.2		272.004	293612	142627	32369.7		273.01	37052.6	32627.6	36283.8	37693.8	35684.7		290.004	92481.3	103916	75891	80637.5	77512.4
	272.004	317870	175166	35660.4		271.004	288904	139629	28158.1		272.01	30788.5	25172.7	30161.3	30139.7	28251.3		289.004	112774	125346	91178.8	96170	91239.9
	271.004	313066	172309	29956.2		270.004	286968	139024	25809.1		271.01	26742	19997.7	25848.5	24601.9	23569.1		288.004	141795	147974	114327	121734	114962
	270.004	311615	173092	27720.1		269.004	287209	139876	25274.8		270.01	23565	16931.3	24425.8	21250.1	22683.4		287.004	185939	184182	150339	165432	153410
	269.004	311346	173683	27770.5		268.004	286739	140979	26688.3		269.01	23694.9	15826.6	23876.9	18324.6	22717		286.004	254698	241248	220033	232682	222210
	268.004	311390	170873	28121.2		267.004	286952	138682	24896.8		268.01	23029.3	15804.6	23098.2	18676.7	22295.2		285.004	265656	297205	285584	272925	287137
	267.004	309339	168439	26875.6		266.004	286274	136929	23660.2		267.01	22239.5	15489.6	21655.6	17970.1	20296.3		284.004	254321	280562	286469	267366	309208
	266.004	308715	166519	25958.9		265.004	285441	135131	22474		266.01	20674.4	14931.7	21264.3	17406.4	19704.6		283.004	190981	196266	208277	187213	224210
	265.004	307552	166288	24537.3		264.004	283441	133427	20240		265.01	19980	16201.5	20074.7	16901.7	18298		282.004	97201.3	108422	109172	96582.3	123354
	264.004	307585	165928	23227		263.004	283157	132331	20728.9		264.01	19367.2	15410.5	18946.4	16781.5	17564.2		281.004	53814.1	63359.1	53689.9	47212.7	61425.7
	263.004	306471	164768	22620.8		262.004	283597	131945	20624.8		263.01	18394.2	14630.6	18914.6	16287	17440.9		280.004	40581.7	49092.6	36070	33542.8	40179.2
	262.004	305224	165783	22490.8		261.004	282194	131000	19947.4		262.01	18401.7	14531.3	19736.5	16311.5	16599.1		279.004	37015.5	46499.7	33066.3	31124.3	35021.2
	261.004	305755	165019	21291.9		260.004	281564	131116	19056.6		261.01	18647.5	14802.3	19882.6	15588.4	16443.8		278.004	36590.7	45444.5	31893.6	30435.4	33833.2
	260.004	305325	165504	20898.8		259.004	281317	131439	19081.5		260.01	18008.1	13900.2	18737.4	15972.9	16994		277.004	38511.8	45893.3	32941.3	32062.8	33191.7
	259.004	304452	164151	21245		258.004	281822	131258	19973.2		259.01	17224.1	12944.4	17744.4	15814.3	15952.2		276.004	41775.4	49790	36134	36574.6	37878
	258.004	304084	163073	21591.5		257.004	282201	130454	19647.4		258.01	17201	13113.8	17477.7	15741.6	16686.6		275.004	45026	52739.3	41126.6	39737.3	45198.7
	257.004	305021	163205	21479.5		256.004	281457	130015	19075.7		257.01	17488.9	13471.8	17487.3	15416.6	15345.6		274.004	45474.1	51543.1	40622.2	39485.7	44490.7
	256.004	304816	163294	19698.8		255.004	281535	129941	18710.9		256.01	17189	12473.7	16884.7	14923.2	15689.8		273.004	38622	48592.8	37745.1	34030.4	39943
	255.004	303658	163146	19395.1		254.004	281798	129027	18589.8		255.01	16460.5	12545	17197.6	14781	16273.9		272.004	31793.2	43530.4	30421	27488.3	32897.6
	254.004	304135	162794	19468.2		253.004	281434	129406	18417.8		254.01	16892.4	12176	16161.5	14596.9	15817.1		271.004	27447.1	39924	25296	21829.7	26403.6
	253.004	303758	163425	18703		252.004	281060	129687	17956.9		253.01	16144.2	12267.1	17580.3	14834	15739		270.004	23738.3	37671.6	21253.2	18919.6	22867.8
	252.004	303250	163634	19060		251.004	280660	129175	18013.7		252.01	16078.5	11233.3	17214	13570.5	14683.6		269.004	23309.6	38521.5	21197.5	16947.1	21852.3
	251.004	303181	163701	19047.3		250.004	280591	128357	18307.9		251.01	16934.5	12629	16991	14072.2	13919.9		268.004	23178	37525.6	20346	16033.4	19963.7
	250.004	304751	162653	19379.9		249.004	280671	129023	18054.4		250.01	16549.1	12251.8	17024.3	13529.7	15018.1		267.004	22518.9	35033.6	19323.2	15891.6	19601.8
	249.004	304012	162270	19106.6		248.004	281036	129698	18156.3		249.01	16695.4	12499.1	17764.8	13854.9	15554		266.004	21126.2	32823.9	18487.6	15533.9	18935.9
	248.004	302746	163557	19567.2		247.004	280613	128886	17909.5		248.01	15987	12527.4	17599	13795.1	15073.7		265.004	20540.2	31337.3	17374.9	15563.9	19398.6
	247.004	302959	162811	18855.7		246.004	280903	130152	17311.9		247.01	16111.7	12116	17621	14176.6	15153.6		264.004	19269.9	30877.3	16567	15418.3	18550.6
	246.004	303474	162909	18605.2		245.004	279946	129844	17794.4		246.01	15752.7	11575.3	17007.3	14351.2	14791.3		263.004	18790	29051.1	16240.5	14297.6	18128.6
	245.004	303755	162655	18910.7		244.004	281147	129143	18072.5		245.01	16099.4	12241	16866.4	13875.7	14993.2		262.004	19498.7	28454.5	16585.3	14492.3	17316.6
	244.004	304216	162116	17773.5		243.004	280325	128660	18579		244.01	15628.5	12292	17222.9	13898.7	14749		261.004	17906.7	27519.7	16105.4	13541.7	16653.3
	243.004	303943	162383	18640.3		242.004	280037	129674	18009.8		243.01	16437.8	12032.6	17111.2	14251.1	15271.3		260.004	17512.7	26869.4	16380	13782	16314
	242.004	303743	162353	19888.6		241.004	280864	130413	18325.1		242.01	16035.8	11747.9	17419.7	13868.4	15273.7		259.004	17464.6	27193.9	15413	13078.6	16793
	241.004	302224	162138	19703.4		240.004	281124	130186	17095.1		241.01	15453.9	12095.8	17738	13917	15838.7		258.004	17190.4	27943.4	14945.9	13343	16590.2
	240.004	301952	161668	19396.2		239.004	281548	129087	17553.1		240.01	16087	12517.1	17438.8	14034.2	15614.1		257.004	18200.1	26572.9	15235.2	13221.3	16264.5
	239.004	302110	162246	18662.8		238.004	281284	129964	18135.3		239.01	16966.5	12068.8	17600	13397.5	15235.4		256.004	17592.5	25366.8	15486	13108.6	16168.9
	238.004	303153	161954	18954.8		237.004	280285	128996	17821.3		238.01	16215.5	11800	16824.4	13154.3	14489.1		255.004	17414.5	25679.6	15475.2	13318.7	16771.3
	237.004	303273	161149	18218.2		236.004	280720	128742	17950.4		237.01	16569.4	11103.9	16766.5	12957.2	14583		254.004	16966.3	26622.5	15014	13199.3	16214.3
	236.004	301985	162035	17548.5		235.004	279976	127938	17631		236.01	16017.5	11534.8	17978.5	13824.1	14297.3		253.004	17688.8	25807.9	14352.2	12631.7	15589
	235.004	302615	162273	17242.1		234.004	280869	127521	18150.2		235.01	15408.1	11796.5	18130.2	13781.1	14056.7		252.004	16892.8	25428.5	14455	13176.8	16858.1
	234.004	303338	162282	17633.7		233.004	281051	127734	17591.4		234.01	15407.2	12333.1	16504.7	13490.7	14420.2		251.004	17127.2	25069.4	14918.7	12860.6	16094.9
	233.004	302396	161512	18437.5		232.004	280978	128394	17537.7		233.01	15922.2	12055	16680.2	13925.7	15163.9		250.004	15879.8	24337.1	15294.8	12412.8	16377.3
	232.004	303139	161884	17373		231.004	280178	128420	16504.2		232.01	16018.4	12136.6	16620.8	14508.3	13968.8		249.004	16548.5	24772.8	14682.3	12238.6	17447.2
	231.004	303520	162446	17719.4		230.004	279536	127689	16987.3		231.01	14876.3	12487.5	16773.3	14107.3	14621		248.004	16778.1	25524.4	14313.3	12615.8	16576.8
	230.004	302772	161532	18428		229.004	279774	128275	16978.9		230.01	15878.7	11709.1	16324.5	13497.3	14649.4		247.004	17032.6	25449.9	14263.5	12475.8	17072.3
	229.004	302324	162453	18377.8		228.004	279892	128501	17229.9		229.01	16425.7	11587.7	16273.3	13169.6	14970.4		246.004	16241.1	24077.1	14002.1	12356	15997.4
	228.004	302012	161719	18519.1		227.004	280147	128665	17019.6		228.01	16146.3	10911.1	16879.8	14115.4	14114.4		245.004	15599.1	24567.8	13880	12753.5	16220.7
	227.004	301570	161395	18491.3		226.004	279580	128483	17206.3		227.01	15506.9	11101.5	15739	13855.8	13618.6		244.004	15291.5	25900.9	14059.4	12678.8	15517.9
	226.004	302174	161025	17825.1		225.004	279679	128125	16489.8		226.01	15707	11450.4	16201.3	12634.4	13747.4		243.004	15674.8	25797.9	13867	12658.5	15481.6
	225.004	303051	161738	17411.2		224.004	280406	127035	17877.6		225.01	16152.2	11032.7	16383.6	12776.6	13587.2		242.004	16423.7	24551.1	14394.5	11603.7	15842.2
	224.004	302955	161328	19036.3		223.004	280222	127765	16661.9		224.01	15881.7	10798.6	15428.3	13537.2	14319.2		241.004	16286.5	23829.7	13905.8	12387.6	15984
	223.004	303279	160742	19048.8		222.004	280421	127941	16776.3		223.01	16546.2	12002.9	16654.4	13114.4	14492.7		240.004	16364.7	24411	13868.8	12644.2	15103.6
	222.004	302834	162280	18665.5		221.004	280728	128803	17806.2		222.01	15772.1	10885.5	17295.4	12731.2	13679.5		239.004	16352	23679.6	14091.4	11864	15598.1
	221.004	302956	161662	18644.6		220.004	281248	128854	18483.4		221.01	16651.7	10911.8	16491.6	13357.7	14191		238.004	15727.5	23160.9	14369.7	11576.5	15446.5
	220.004	303879	162570	18511		219.004	281499	130558	18927.8		220.01	16452.3	11279.5	17279.9	13430.7	14360.1		237.004	16155.7	23401.2	14674.5	12042	15308.1
	219.004	303954	162704	18406.9		218.004	281932	130761	19100.9		219.01	16358.4	12055.2	17616.2	14406.7	14836.6		236.004	15885.6	22311.5	14041.8	12635	15626.4
	218.004	303914	164037	18723.1		217.004	281149	130347	18735.1		218.01	17339.4	12612.3	18381.7	14229.9	14741.5		235.004	15800.7	22610.9	14137	12316.1	15151.7
	217.004	304783	162790	18675.4		216.004	281474	130358	19686.8		217.01	17161.1	13066.3	17954.8	14929.3	16098.5		234.004	16567.8	24131.3	14148.2	12056.8	14896.4
	216.004	304231	162613	19554.2		215.004	281913	130276	18985.9		216.01	16844.9	13480.7	18523.1	15192.3	15323.8		233.004	15857.8	23760.6	13820.1	11882	14488.3
	215.004	304462	162772	19364.5		214.004	281522	128953	18268.7		215.01	16931.6	13008.8	18106.1	14854.3	16211.9		232.004	15209.8	23874.7	13997.8	12225.5	15088
	214.004	304182	161604	19607.5		213.004	281261	127567	17614.1		214.01	16948.5	12243.4	17420.1	14302.4	15085.5		231.004	15135.9	23481.5	13896.5	11897.1	15450.7
	213.004	303177	161204	18466.7		212.004	279757	126536	16012.9		213.01	16559.9	12310.1	17766.4	15018.1	14713.9		230.004	15433.3	23356.2	13777.4	12026.6	15616.1
	212.004	301933	158716	17278.8		211.004	279229	125621	15169.3		212.01	15325.1	11033.2	16102.1	13364.7	13599.1		229.004	15024.8	22157.4	13647.9	11911	15941.8
	211.004	301409	158519	15474.8		210.004	278764	123963	15782.3		211.01	15456.3	10508.4	15296.1	12484.1	11662.2		228.004	15016.2	21882.7	13687.7	12169.8	14873.3
	210.004	300912	157483	15144.1		209.004	277861	123691	14177.1		210.01	14053.4	10592.7	14628.1	11120.1	11636.2		227.004	15949.3	22455.4	13285.6	11550.9	14923.1
	209.004	300699	157112	14728		208.004	276988	124400	14286.3		209.01	13467.2	9873.57	13989.6	11311.2	11579.5		226.004	15955.9	22264.9	13852.5	11516.7	14992.6
	208.004	300080	157335	14528.1		207.004	278065	123648	13655.5		208.01	12834.6	10156.1	14171	11197.5	11526.7		225.004	15317.6	23674.6	14389.6	12520.4	15006.3
	207.004	299870	157656	14796.4		206.004	277199	124171	14747.3		207.01	12529.2	9675.4	13873.4	11110	11589.4		224.004	14465.4	23698.9	14623.2	12194.6	14434.4
	206.004	299903	157021	14917.8		205.004	277004	124826	13470.3		206.01	12524.1	9688.03	13610.9	11066.8	12149.8		223.004	15007.5	23058.8	13773.1	11345.8	15114.8
	205.004	300153	157429	14463.5		204.004	277122	124077	13611.4		205.01	12423.3	9817.6	13806.7	11263.8	11180.9		222.004	15948.4	22148.4	12920.7	12318.2	15157.6
	204.004	299762	156691	14593.9		203.004	277450	124411	14775.5		204.01	12706.5	9958.07	14393.4	10754.5	11560.2		221.004	16168.1	23277.6	13766.1	12419.2	14754.7
	203.004	299495	157448	15427		202.004	277582	124795	14705.8		203.01	12816.6	9078.05	14366.3	11612.8	11975.1		220.004	16526.1	23957.8	14430.5	13338	15340
	202.004	300400	157043	15413.3		201.004	279220	125939	15271.4		202.01	13340.3	9617.88	14202.5	10808.8	12078.8		219.004	17094.7	24111.5	15203	13104	16461.9
	201.004	300307	156067	15723.9		200.004	278191	125311	16517.8		201.01	13513.3	10250.8	15176.1	10987.1	11608.5		218.004	16079.4	24413.7	15726.2	13328.3	16116
	200.004	300380	156574	18413.1		199.004	278053	125828	19097.5		200.01	13568.5	10267.5	14858.4	11296	11382.8		217.004	16917.4	24939.8	14646.4	13295.7	16067.8
	199.004	300487	156771	21275.3		198.004	278767	125180	21541.9		199.01	13627.4	10415.7	15183.1	11473.6	11184.1		216.004	18616.9	24423.6	14944.4	13736.5	15905
	198.004	300393	156189	29943.5		197.004	278018	125861	23250.6		198.01	13650.2	10690.5	14809.3	11449.4	11236.7		215.004	18238.9	24703.9	15030.1	13417	17617.8
	197.004	300406	156108	27107.1		196.004	278418	125553	20459.6		197.01	13505.6	10891.7	14877.6	11714.1	11419.4		214.004	17058.5	23626.4	14999.4	13100.1	16678
	196.004	300349	156840	19496.9		195.004	279335	126538	16597.8		196.01	13635.3	10845.2	14622.9	11342.1	11672.9		213.004	16818	23029.9	14191.8	12103.4	15546.9
	195.004	300304	157425	16446.4		194.004	277662	123487	14746.9		195.01	13006.1	9820	14199.3	11905.6	11157.3		212.004	15660	20811.2	13010	11713.5	14293.7
	194.004	299857	156431	14673		193.004	276702	122424	13467.3		194.01	12591.1	9582.28	13427.8	11431.4	11519.5		211.004	14060.7	20001.7	12866.2	10956	13475.4
	193.004	299290	155910	14508.9		192.004	277181	123359	13150.4		193.01	11958.3	9424.37	13026.2	11034.2	10822.3		210.004	13705.3	18785.1	11599.8	9928.53	12835.9
	192.004	299453	155920	13745.2		191.004	277238	123237	12782.4		192.01	12198.7	9324.33	14145.6	10673.6	11397.1		209.004	13894.8	18617.8	11145.1	9854.42	12867.1
	191.004	299580	155459	13296.6		190.004	276810	122940	13115.8		191.01	12914.6	9532.65	13825.1	11048.1	11882.7		208.004	13065.1	17788.7	11257.7	9748.12	12685.5
	190.004	299386	156454	13600.2		189.004	277186	124387	13522.9		190.01	13150.8	9145.97	13897.5	11813.9	11239.4		207.004	12804.9	17985.3	10964.3	9792.7	12778
	189.004	299735	156869	12978		188.004	276832	124100	14018.4		189.01	12841.1	9242.1	13854.6	11768	11092.2		206.004	12214.5	18375.3	10975	10168.7	13076.3
	188.004	300172	157170	13370.2		187.004	277345	123343	13748.4		188.01	13202.1	9553.8	13496.7	10900.6	11139.9		205.004	12821.4	18531.9	11075.1	10128.8	12999.3
	187.004	299425	156801	14106.7		186.004	277531	122837	14030		187.01	12397.8	9643.15	13232.5	12037.3	11423.6		204.004	13134.5	18769.4	10908.6	9699.6	13031.5
	186.004	299160	156202	14146.1		185.004	277299	122058	14153.5		186.01	12351.9	9512.52	13150.9	10942.9	11169.5		203.004	12950.2	18668.1	11361.1	9830.55	12569.2
	185.004	298576	155390	13320.6		184.004	276659	121872	12946.5		185.01	11472.8	9743.6	13601	10194.3	10891.9		202.004	12655.1	19977.9	11662.3	10562.3	12552.1
	184.004	298666	154678	13034.6		183.004	277436	122344	12954.9		184.01	11978.1	9552.83	13602.6	10667	10705.9		201.004	13682	22175.7	11952.8	10770.3	12791.5
	183.004	299472	154799	12925.3		182.004	276805	121587	13473.6		183.01	12490.3	9576.12	13807.8	10568.3	10308.1		200.004	15403.1	24842.7	13677.9	11343.6	13514.8
	182.004	299262	155051	12552.4		181.004	276969	122625	12592.4		182.01	12330.3	8920.55	13851.3	10841.2	10786.8		199.004	22077.5	28982.9	14630.2	11694.4	14863.4
	181.004	299126	154240	13336.8		180.004	276533	122227	12200.2		181.01	11595.7	9471.55	13934.4	10842	11033.2		198.004	38901.6	36463.7	16324.3	11433.2	15592.3
	180.004	299214	155190	13368.7		179.004	276688	121830	12129.6		180.01	11307.9	9479.7	14274.3	10811.9	10512		197.004	21584.2	27263.7	25202.8	22734	23151.6
	179.004	298791	154947	13761.1		178.004	277386	122460	12356.7		179.01	11812.1	10162.9	12977.7	10428.9	10040.5		196.004	15814.2	24147	15409.8	11081.9	14142.2
	178.004	299102	155630	13536.6		177.004	277728	122933	12765.3		178.01	11994.3	9348.15	12603.2	10182.8	10708.6		195.004	13594.2	19074.8	12880.6	10393.2	13322.8
	177.004	299562	155194	13241.7		176.004	276683	122044	12664.1		177.01	11788.6	9490.47	13637.2	10723.4	10435.3		194.004	13286	16936.4	11326.3	10028.2	13132.9
	176.004	299211	155317	12237.3		175.004	276330	121869	12729.7		176.01	12019.4	9281.53	12965.1	10448.1	10016.1		193.004	12964.1	16613	10445.4	9203.13	13006.4
	175.004	298401	155519	12687.8		174.004	277039	121869	12606.8		175.01	11686.4	9058.4	13302.8	10403.1	10354.3		192.004	12383	16165.6	10706.3	9546.35	11943.9
	174.004	298506	155595	13163.3		173.004	277341	121913	12109.1		174.01	12105.8	9630.68	13214.1	11143.2	10382.3		191.004	12314.7	15862.8	10916.8	9657.43	12479.4
	173.004	298203	155005	12982.1		172.004	276886	121839	12512.4		173.01	11907.7	9099.35	13257.8	10549.3	10234.4		190.004	12145.4	16743.4	10737.7	9026.13	13333.9
	172.004	298149	155805	12609.7		171.004	276829	121568	12380.3		172.01	11958.4	9689.55	12894.9	10018.5	10545.8		189.004	12339.2	17038.3	10733.9	9185.5	13237.5
	171.004	298216	156099	12556.9		170.004	276933	121917	13187.5		171.01	12296.9	9711.58	12853.5	10829.4	10531.7		188.004	12024.1	16938.9	10580.4	9289.95	12784.5
	170.004	299367	155863	12068.6		169.004	277312	121522	13040.4		170.01	11687.5	9401.98	13274.8	10602.9	10714.2		187.004	13250.2	16810.1	10847.4	9534.75	12610.2
	169.004	300175	155480	13080.1		168.004	277410	122360	13223.8		169.01	12090.8	9101.32	13599.5	11016.6	11345.4		186.004	12470.7	16918.2	10771.1	9086.22	12543.8
	168.004	298870	154860	13362.9		167.004	276944	122025	12840		168.01	11681.7	9772.98	13520.8	10508.1	10973.8		185.004	12333.8	16054.3	10620.7	9506.97	12543.8
	167.004	299335	154587	13661.2		166.004	276865	122336	12861.5		167.01	11807.5	9660.67	13856.7	10410.8	10818.4		184.004	12111	14891	10494	9899.88	12841.8
	166.004	299098	154874	13319.3		165.004	276721	121538	12468.5		166.01	12081.4	9399.77	13858.4	10416.7	10429.5		183.004	12269.3	14911.2	9948.67	9314	12859.8
	165.004	298961	154424	13159.3		164.004	277283	121427	12681		165.01	11437.9	9537.75	13424.5	10468	10312.4		182.004	11968.6	14911.5	10187.1	9166.68	12482.5
	164.004	299151	154053	12812.3		163.004	276676	122394	13134.6		164.01	11752.3	9895.25	13292.4	11099.8	10624.1		181.004	11950.7	14996.2	10020.9	8716.97	12218.9
	163.004	298572	154969	12768.1		162.004	276821	122096	12212.4		163.01	12397.9	9984.43	14081.8	11193.8	10483.5		180.004	12459.9	15322.8	10369.9	8833.18	12179.8
	162.004	298805	155217	13277.4		161.004	277413	122420	12317.4		162.01	12518.3	9648.83	14128.6	10520.9	10910.9		179.004	12030.7	14977.1	10188.2	9569.78	12083.2
	161.004	298159	154947	12753.2		160.004	276721	122036	12388.1		161.01	11610.5	9896.9	13609.2	10850	10165.6		178.004	11290.6	15483.8	10024.5	8648.37	11953.1
	160.004	298388	155530	12983.8		159.004	276282	122080	12486.2		160.01	12153.3	9483.5	12939.9	11039.7	10344.6		177.004	11533.7	15654.9	10261.5	8689.1	12012.5
	159.004	298803	155465	12945.5		158.004	277284	121937	12153.6		159.01	12212.1	9603.6	13329.9	10969	10443.2		176.004	11444.3	14707.5	10671	8957.4	12673.8
	158.004	299504	155045	12969.4		157.004	277395	121808	12362.7		158.01	11776.7	9574.7	12965.8	11070.5	10865.1		175.004	11184.9	14848.4	10647.5	9044.22	12384.2
	157.004	298451	155265	13638.2		156.004	277286	121933	12872.4		157.01	12291.3	9068.95	13402.9	11139.8	10801.7		174.004	11446	15449.6	10088.9	9336.1	11830.8
	156.004	298952	155816	13330.6		155.004	276537	121745	12824.9		156.01	11891.2	9023.03	13130.7	11178.8	11015.2		173.004	11779.6	15560.6	9882.2	9223.9	11833
	155.004	299923	155678	13154.2		154.004	276587	122276	13984		155.01	12089.3	9648.8	14167.2	10875.8	11521.7		172.004	12169.3	14972.9	10220.4	8782.75	12124.9
	154.004	301089	155910	13491.2		153.004	276686	122394	14341.2		154.01	13376.5	9741.5	14162	12100.3	12857.8		171.004	12212.5	15069.7	9743.72	9707.55	11698.9
	153.004	301448	156043	13307.6		152.004	277055	121011	13270.6		153.01	13185.6	9664.5	15342.8	13225.2	13683.2		170.004	11922.6	15410.6	10222.9	9502.93	11946.3
	152.004	301347	155798	12710		151.004	277018	121729	13009.9		152.01	12667.7	10048.3	13675.6	12845.7	14143.9		169.004	12267.9	15982.8	10231.9	9391.7	11945.7
	151.004	299394	155263	13276.2		150.004	276654	121695	12836.3		151.01	12657.8	9384.27	12935.3	12153.7	12527.7		168.004	12657	15725.5	10466.8	9832.32	12328
	150.004	299467	155164	13459.6		149.004	276092	121526	12472.7		150.01	12498.1	9150.4	13340.8	11288.4	11238.7		167.004	12873.7	15923.5	10537.2	9243.03	12937.5
	149.004	298807	154220	12379		148.004	276137	121472	12084.9		149.01	11882.6	9073.75	13432.9	10235.5	10316.4		166.004	12219.6	16462.9	10422.2	9010.05	12112.9
	148.004	298350	154513	12395.5		147.004	276561	121993	13019.6		148.01	11526	9023.8	13089.5	10053.8	10129.2		165.004	11858	15905.9	10585	10167.1	11712.5
	147.004	298381	154742	12384.4		146.004	276615	122015	13483.5		147.01	11176.4	9499.28	12453.8	10719.5	10863.1		164.004	11916.4	15282.5	10454.3	9785.12	12425.4
	146.004	297442	154266	12172		145.004	276218	121343	12371.8		146.01	11169.3	8718.97	12428.4	11280.5	10820.6		163.004	12620	15645.6	9973.7	9420.17	13243.3
	145.004	298068	154550	12947.9		144.004	276089	122066	12992.4		145.01	11235.8	8680.75	13703.9	10554	10247.7		162.004	11303.5	14301.9	10929.9	9351.2	12907.9
	144.004	298136	155083	12939.7		143.004	275931	121372	13827.2		144.01	11582.5	8850.8	14778.3	10462.2	10683.1		161.004	11731.8	14791	10462.2	9584	12691
	143.004	297662	155238	12661.6		142.004	276824	121291	13411.5		143.01	12305.2	9212.53	14572.9	10693.4	9802.7		160.004	11685.7	14485.4	10196	9028.72	12560.5
	142.004	297707	155204	11993.9		141.004	276378	121715	12404.6		142.01	12395.3	9860.03	14510.5	10319.8	10451.2		159.004	11652.2	14470.8	10237.7	9191.05	12407.2
	141.004	298700	154212	11453.3		140.004	276647	122141	12061.5		141.01	12463.7	9391.85	13960.5	10663.9	9971.85		158.004	11878.1	15271.2	10021	8707.9	12161.2
	140.004	298326	153834	12463.6		139.004	276542	121877	11812.5		140.01	12481.4	9372.45	14950.2	9551.82	10231.3		157.004	11500.1	15390.1	9892.28	9487.1	12746.5
	139.004	297913	154468	13118.6		138.004	276670	121657	12803.4		139.01	12174.5	9001.8	15656.6	9438.02	10406.9		156.004	11526.1	15664.1	10264.4	9261.35	13026.3
	138.004	297716	154790	12356.2		137.004	276568	121840	12409.8		138.01	11778.8	9260.35	14464.5	10082.9	10040.2		155.004	12571.4	15278.3	10998.2	9313.17	13372.3
	137.004	297511	154761	12083.1		136.004	276414	121662	12431.2		137.01	11501.4	9523.2	13625.4	10578.9	10148.4		154.004	13313.5	16561.7	10954.5	9999.77	12813.4
	136.004	298108	154870	12669.3		135.004	276457	121567	11948.4		136.01	12204.9	8872.85	13358	9715.95	9663.87		153.004	13448.8	17245.9	10483.8	9571.65	12909.3
	135.004	297887	154249	13056.1		134.004	276288	121801	12390.6		135.01	12070.4	8636.25	12605.3	10205.9	9894.25		152.004	13228.2	17112.9	10815.9	9474.38	12696.1
	134.004	297901	154653	12524.9		133.004	276517	121288	12264.9		134.01	11361.9	9517	12297.5	11284.4	9737.12		151.004	12550.6	15970.1	10796.2	8938.35	13058.2
	133.004	297561	154831	12314.7		132.004	276043	121534	12941.6		133.01	12184.3	9431.17	12750.5	10966.5	10260.9		150.004	11811.9	14674.4	10042.7	8950.88	12394.9
	132.004	298651	155148	12682.4		131.004	276210	122234	13077		132.01	11586.7	9363.87	12810.4	11030.9	10330.5		149.004	11065.7	14642.2	10155.1	9236.53	11723.4
	131.004	297876	155124	12273.8		130.004	276637	121836	13034.7		131.01	11395.6	9119.15	12198.5	10415.6	9988.45		148.004	11407.1	14391	10124	9123.4	11903.9
	130.004	297943	154794	12858.3		129.004	276806	122066	12920		130.01	11754.1	9221.57	12347.6	10934.2	10448.3		147.004	11243.8	14044.3	10131.8	9312.95	11916.9
	129.004	297529	154605	12670.7		128.004	276720	122572	12985.4		129.01	11455	8943.45	12658.7	10389.8	10713.1		146.004	12010.3	14269.6	9973.65	8667.35	12125.2
	128.004	297463	154519	12681		127.004	276703	122248	12632.7		128.01	11200.6	8983.32	12520.5	10221.5	10314.2		145.004	11513	14906.4	9398.5	8574.7	11696.6
	127.004	297329	154006	12575.6		126.004	276438	122205	12547.4		127.01	11333.4	10265.8	12396.1	10663	10168.2		144.004	11549.8	15056.7	9610.1	9587	11997.1
	126.004	297471	153973	12490.6		125.004	276477	122080	12633.3		126.01	11695.7	9604.37	12969.4	10460.2	10327.4		143.004	11849.3	14816.4	9827.87	8793.45	11996.7
	125.004	298097	155037	11635		124.004	277067	121166	12917		125.01	11378.6	9292.1	12255.3	10481.7	9907.85		142.004	11551.2	14873.4	9857.7	8738.07	11303.7
	124.004	297988	154852	11961.1		123.004	277262	120897	12032.2		124.01	11407.1	8917.5	11817.5	10659.7	10167.3		141.004	12137.7	14836.8	9944.32	8551.98	11851.4
	123.004	297734	154641	12539.9		122.004	276604	121106	12154.5		123.01	11895	9242.5	12494.1	10025.1	11247.7		140.004	11852.7	13953	10311.7	8269.72	11846
	122.004	297482	153406	12543.7		121.004	276837	120811	12304.5		122.01	12160.1	8967.63	12898.6	9696.67	11000.4		139.004	11239.4	14332.1	10287.2	9025.2	11532.8
	121.004	296986	153852	12346.9		120.004	276773	121545	12373.7		121.01	12087.2	8759.22	12692.3	10130.5	10369.1		138.004	11467	14240.5	9964.78	8574.12	11466.9
	120.004	297394	154462	11840.5		119.004	276459	122169	12286.1		120.01	11336.8	9128.1	12477.5	10560.3	10105.5		137.004	12095.4	14235.6	9971.3	9106.9	11772.6
	119.004	297321	154308	12082.8		118.004	277247	121720	12447		119.01	11563.3	9076.52	12090.3	10104.6	10793.4		136.004	11747	14034.5	10170.9	9334.4	11378.8
	118.004	297156	154277	12758.7		117.004	277036	121374	12666.3		118.01	10936.8	8538.35	12024.8	10378	10222.2		135.004	12550.3	14471.5	10276.8	9415.98	11939.2
	117.004	297542	154105	12736		116.004	277223	122693	12637.6		117.01	11560.4	8650.45	12073.6	11043.2	9659.45		134.004	12172.1	15107.1	10010.3	8929.5	11309.6
	116.004	297553	154246	12792.6		115.004	277077	122119	13127.8		116.01	11744.3	9275.75	11881.2	10106.9	9659.93		133.004	11387.1	14872.8	9873.62	8662.88	11568.9
	115.004	297204	154179	12828.5		114.004	276560	121808	13299.7		115.01	12246.7	8996.08	12486	10905.4	9779.05		132.004	11444.3	13885.9	10452.1	9376.12	11339.8
	114.004	298162	154908	12539		113.004	276266	122233	12857.4		114.01	12219	9373.85	11608.2	10445.8	10457.7		131.004	12178	14174.6	10263.1	9534.28	11857.6
	113.004	296843	154145	12678.5		112.004	276343	122038	12810.1		113.01	11433.4	9797.43	11687.4	10482.5	9903.85		130.004	12507.2	14702.6	9556.45	9134.9	10873.4
	112.004	296658	154404	13196.2		111.004	276436	121896	12495.7		112.01	11444.7	9794.13	12459.8	10541.3	10237.1		129.004	12044.5	14309.7	9669.57	9325.93	11225.2
	111.004	297466	154145	12511.4		110.004	276095	121847	13208		111.01	11771.4	8779.47	12980.8	9977.75	10174.4		128.004	12434.4	14538.1	9726	8780.72	11410.6
	110.004	296994	154056	12459.4		109.004	276673	121489	11500.7		110.01	11774.8	8883.23	12661.3	10656.9	10301.3		127.004	11687.1	14371.9	9393.68	9204.15	11347.6
	109.004	296911	154486	11859.3		108.004	276670	121461	11370.5		109.01	11527.5	9157.48	12986.9	9692.45	10156.2		126.004	11049.5	14537.5	9248.08	9079.97	11603.9
	108.004	297032	154167	11664.8		107.004	276466	121293	11946.8		108.01	11748.1	9061.72	12395.6	9869.72	10448		125.004	11437.6	13788.3	10300.8	8792.13	11619
	107.004	296872	153677	12721.8		106.004	276991	121350	11768.4		107.01	11364.7	8667.6	12179.2	10386.8	11087.5		124.004	11202.9	14138.4	9723.75	8962.82	12283.8
	106.004	296764	154372	12793.4		105.004	277396	122065	11754.7		106.01	11579.8	8585.35	11925.1	10335.8	10663.5		123.004	11787.2	13857.6	10650	8726.45	11803
	105.004	297349	154833	11904		104.004	276441	121972	12686.2		105.01	11778.8	9355.1	11687.6	10677.6	10686.7		122.004	12261.2	13991.6	9899.03	8683.35	11596.4
	104.004	298909	154889	12834.5		103.004	277397	122276	13082.2		104.01	12459.3	9634.92	12635.4	10971.5	11651.1		121.004	11969.4	14561.1	9913.5	9125.23	12119.8
	103.004	299299	154683	13336.7		102.004	277038	122962	13385.9		103.01	13014	9700.15	12705	12232.5	13086.5		120.004	11767.1	14424.5	9537.8	9175.25	12350
	102.004	301150	154847	13660.1		101.004	276993	122484	13406.5		102.01	13281.3	9626.45	13097.9	12607.3	13286.5		119.004	11034.6	13692.7	9226	9117.67	12096.6
	101.004	300095	154656	13646.4		100.004	276771	121897	12650.4		101.01	12765.1	8873.37	13188.3	12825	12663.9		118.004	11092	13651.7	9189.4	9101	11583.4
	100.004	298449	154594	12574.4		99.0037	276405	122336	12018.4		100.01	12862.1	8304.32	12267.1	11854.8	10774.2		117.004	11194	14763.5	9701.4	9625.02	11474.2
	99.0037	296921	153725	12712.5		98.0037	276305	122263	12066.3		99.01	11933.1	9071.13	12644.4	10087.4	9850.45		116.004	10973	13825.3	9447.63	9372.75	11469.1
	98.0037	296932	153991	12852.5		97.0037	276046	122244	12031.2		98.01	11631.6	9134.97	12365.8	10034.1	9754.15		115.004	11264.8	13379.6	9518.8	9488.22	11256.7
	97.0037	297832	153724	11809.2		96.0037	275853	121133	11759.7		97.01	11555.1	9162.63	12104.8	9904.18	10557		114.004	11406.8	14585.7	10014.7	9274.55	10854.9
	96.0037	297218	154723	13060.3		95.0037	276245	120873	12112.6		96.01	12289.8	8885.67	12377	9814.88	10747		113.004	10971.7	14797.8	9710.4	9215.22	11710.8
	95.0037	297792	154673	12207.8		94.0037	276839	121305	12210.1		95.01	12262.3	9185.95	12524.1	10794.7	10106.6		112.004	11159.1	14678.8	10009.5	9128.28	12513.5
	94.0037	297366	154354	12403.5		93.0037	276535	121396	12003.5		94.01	11855.7	9761.6	12942.4	10835.8	10282.6		111.004	11426	14031	10205.2	8960.85	12878.9
	93.0037	297399	154550	13569.8		92.0037	276622	122471	13048.2		93.01	11538.7	9390.57	13398.2	10159.8	10500.6		110.004	11104.4	14236.8	10475.1	9875.48	12194.8
	92.0037	297329	154589	13454.9		91.0037	276789	121854	12639.5		92.01	12021.2	9201.83	14186.2	10399.4	10387.2		109.004	11236.6	14772.6	9244.12	9973.85	11799.9
	91.0037	297775	155147	13560.7		90.0037	277428	122409	12812.5		91.01	12792.6	9673	15002.3	10984.1	10714.4		108.004	12220.1	14796.5	10235	9346.33	11075.8
	90.0037	297817	155072	12961		89.0037	277683	121954	12610.1		90.01	13033.9	9829.18	15083.2	10816.1	10949.7		107.004	11931.1	14295.3	10201.7	8895.23	11558.6
	89.0037	297644	154933	12725.8		88.0037	277002	122059	12404.1		89.01	12510.8	10078.8	15796.2	10721.9	11057.5		106.004	10967.7	13652.1	9771.45	8748.65	11767.3
	88.0037	297775	154087	13125		87.0037	277449	122743	12751.2		88.01	12727.4	10643.6	15082.5	11027	10744.3		105.004	11914.5	14313.6	10026.5	9660	11985.5
	87.0037	296680	153772	13143.7		86.0037	277199	122664	12923.1		87.01	12796.7	9794.65	12865.6	10180.2	10100.9		104.004	12547.7	14848	9974.25	9464.97	12153.9
	86.0037	296600	153839	12123.8		85.0037	276515	122021	12117.1		86.01	11584.7	9679.82	11840.4	9993.2	9844.9		103.004	12338	15180	10813	9822.65	11140.5
	85.0037	297468	154085	12369.3		84.0037	276847	121999	12297.5		85.01	12190.7	9744.23	12281.2	10251.2	9980.15		102.004	12620.1	15540.9	11051.2	9795.67	11785.3
	84.0037	296540	154534	12338.7		83.0037	276694	121409	12751.4		84.01	11557	9015.27	12307.3	10579.5	9605.62		101.004	13553.9	15716.9	10853.6	10023.8	12706.4
	83.0037	296526	153852	12511.4		82.0037	276781	122033	12501.1		83.01	11560.8	9425.22	12186.7	10057.5	10236.8		100.004	12225.8	15134.5	9888.63	8989.17	12490
	82.0037	296234	153552	12193.8		81.0037	276967	121722	13082.9		82.01	11082.7	9384.07	11913.9	10450.5	10400.2		99.0037	11373.3	14598.9	10197.5	8463.78	11824
	81.0037	296473	153898	11649.5		80.0037	277294	121759	12286.9		81.01	11408.6	9609.4	12006	10521.4	10235		98.0037	11686.9	13787.3	10514.1	8925.3	11228
	80.0037	296580	154088	11120.7		79.0037	276248	121421	11333		80.01	11852.6	9538.4	12202.1	9956.1	9556.75		97.0037	11244.3	13271.8	9570.2	8555.97	11810.9
	79.0037	296101	154253	11603.8		78.0037	275851	122067	11645		79.01	11767.6	9575.07	12413.5	10172.2	9173.3		96.0037	11492.4	14090.7	9597.1	9172.2	11665.4
	78.0037	296910	153962	11911.4		77.0037	276616	121283	11712.4		78.01	11511.6	9485.85	11751.8	10783.2	9760.25		95.0037	12243.5	14136.9	9663.5	9322.45	11246
	77.0037	296418	153198	12638.8		76.0037	276717	121781	12400.3		77.01	11680.6	8914.17	11211	9634.15	10124.6		94.0037	12130.1	13712.6	9771.5	9055.08	10395.9
	76.0037	296016	153327	11384.7		75.0037	276885	121879	12490.3		76.01	11097.5	8549.95	11724.9	10043.2	9825.35		93.0037	11671.4	13072.2	10627.1	9101.45	10660.3
	75.0037	296317	153537	11718.3		74.0037	276214	121970	12071.6		75.01	10724.6	8479.65	11540.2	9677.17	9455.63		92.0037	11454.2	14107.7	10773.2	8997.25	11503
	74.0037	296050	153788	11365.1		73.0037	276400	121803	11938.9		74.01	11670.1	8395.8	10880.3	9736.7	9273		91.0037	12308.8	15528.8	10572.2	8950.82	11362.6
	73.0037	295762	153498	11660.1		72.0037	277214	121081	11957		73.01	11074.9	9483.18	10214.1	9274.75	9586.08		90.0037	12011.9	14718.6	10220	9639.2	11414.7
	72.0037	296438	153693	11549.8		71.0037	277154	121194	12167.2		72.01	10537.8	9053.32	10865.3	9160.42	9159.75		89.0037	11663.2	14701	10682.4	9693.2	11372.3
	71.0037	296313	153700	12029.5		70.0037	275976	120807	12481.1		71.01	10890.6	9146.87	11645.6	10271.9	10327.3		88.0037	11428.1	14626.3	10062.5	9427.7	11740
	70.0037	295978	154268	11854.5		69.0037	275696	121448	11691.4		70.01	11270.7	9088.28	11616.6	10310.9	9877.18		87.0037	11653.1	14644.5	10245.9	8536.35	11829.5
	69.0037	296390	153961	11777.1		68.0037	276230	121319	11676.8		69.01	11092	9110.05	10946.3	10471.9	9799.12		86.0037	12249.3	14411.3	10623.5	8662.37	10665
	68.0037	296036	153834	12380.4		67.0037	276340	120566	12270.5		68.01	11100.9	9001.38	11222.8	10576.5	9827.78		85.0037	11717.6	13463.9	10564.4	9160.58	10478.7
	67.0037	295767	154507	11963.5		66.0037	276179	121178	12219.7		67.01	11283.9	9175.73	11434.4	10016.4	9966.7		84.0037	11849	13818.5	10399.2	9245.75	10619.8
	66.0037	296112	155621	12531.8		65.0037	277385	122718	12326.9		66.01	10955.6	9002.02	11562.8	10064.3	10305.3		83.0037	11294.2	14810.1	10491.5	9186.73	11369.7
	65.0037	297338	157326	13779.5		64.0037	277010	124033	13024.4		65.01	12433.2	8926.85	11592.3	10748.2	10977.3		82.0037	11607.7	13827.8	10364.5	9194.07	11524.8
	64.0037	297912	157900	14668.4		63.0037	277696	124070	13057.5		64.01	13454.4	9601.47	12985.5	11275.2	11317.8		81.0037	11619.3	13565.7	9876.77	8795.42	11248.5
	63.0037	297448	156954	15360.5		62.0037	277686	124444	13082.8		63.01	13714.2	9768.92	13448.2	10543.5	11476.9		80.0037	11854	13313.7	10068.1	9361.8	11071.3
	62.0037	296683	155388	14116.6		61.0037	277414	123228	12214.6		62.01	12909.3	9093.55	12909.8	10646.2	10815.6		79.0037	11999.4	12925.6	9506.92	9669.7	11059.5
	61.0037	296637	153571	12962.7		60.0037	277449	121218	11464		61.01	11941.3	9226.65	11338.8	10392.1	10350.4		78.0037	11423.1	13366.2	9398.85	9838.43	10695.6
	60.0037	295702	153097	11724.9		59.0037	276364	120738	12370.8		60.01	11048.2	9311.1	11115.4	10016.7	9737.47		77.0037	11341.9	14492.4	9961.75	9408.87	11237.1
	59.0037	295045	153035	11645		58.0037	276627	120626	11710		59.01	11415.2	9063.38	9857.25	10321.4	10210.2		76.0037	10894.7	14027.9	9874.2	9114.17	10784.6
	58.0037	295209	153341	11137.9		57.0037	275861	120819	11278		58.01	11089.5	9135.45	10473.9	10459.7	10150.4		75.0037	11634.4	13238.2	9509.13	9080.02	10953.7
	57.0037	295201	153147	11125.5		56.0037	275750	120795	11547		57.01	10582.1	8922.85	10922	9963.6	9831.42		74.0037	11647.1	13735.2	9864.25	9111.65	10974.3
	56.0037	296014	153759	11478.3		55.0037	276632	120783	12474.3		56.01	10985.8	9251.47	11149	10950.9	9744.65		73.0037	11547	12722	10153.3	8938.05	11093.9
	55.0037	295070	153719	12259.2		54.0037	277005	121447	11295.9		55.01	11343.9	10062.8	10947.2	10767.4	10057		72.0037	11554.9	13163.1	9832	8880.22	11126.9
	54.0037	295500	152999	12173		53.0037	276568	121766	11612.2		54.01	11665.8	9709.7	11653.9	9857.45	11115.1		71.0037	11916.1	13727	9288.63	8956.3	11487
	53.0037	295919	153904	12140.3		52.0037	277026	122042	11815.9		53.01	11836.5	9316.05	10878.7	10599.2	10698.9		70.0037	11678.4	13657.4	9615.47	9356.83	10852
	52.0037	295554	154841	12807.4		51.0037	277137	121038	11590.7		52.01	11325.2	9883.7	11186.4	10062.3	10368.9		69.0037	11181.5	13854.3	10118.2	8892.35	10130.8
	51.0037	295371	154127	12222.1		50.0037	276646	120997	11801.4		51.01	11096.9	9954.3	11425.2	9887.33	10380.5		68.0037	11784.9	13552.2	10237.4	8577.52	10379
	50.0037	295387	153344	12250.8		49.0037	276624	121866	11541.5		50.01	10862.9	9506.08	10514.2	9964.98	10214		67.0037	11334.3	13634.5	9869.6	9366.03	10266.1
	49.0037	295447	152786	12500.4		48.0037	276797	122195	11438.5		49.01	10831.5	9620.22	10725.9	10525.3	10407.9		66.0037	11881.1	13535.1	9860.53	9488	10534.1
	48.0037	295186	153926	12402.7		47.0037	277001	121735	12124.1		48.01	11505.9	9704.88	11047.3	9953.08	9846.2		65.0037	13177.5	15159	10091.4	9934.27	10635.6
	47.0037	294890	154292	11846.2		46.0037	276469	121763	12141.9		47.01	11463.4	9368.4	10495.9	10255.2	10246.1		64.0037	14578.9	16962.6	11167	10209.7	11396.1
	46.0037	295149	154283	11439.3		45.0037	276809	121671	11239.4		46.01	11350.2	9421.1	10708.7	10468.9	10001.5		63.0037	14143.1	17195	11572.2	10866	11500.7
	45.0037	295578	153920	11289.3		44.0037	277406	121581	11933.8		45.01	11849.6	9956.82	11379.8	10527.1	10895.2		62.0037	13907.1	16045.2	11532.9	10291.5	11516.3
	44.0037	295434	153815	12031.9		43.0037	276994	120881	11619.1		44.01	11956.2	9254.15	11101.8	9698.3	10657.9		61.0037	13178.7	14101.3	10651.9	9783	11432.4
	43.0037	294874	153059	12120.4		42.0037	276125	120710	11950.6		43.01	11292.7	10014.6	10639.6	9622.43	10051.3		60.0037	11813.9	12685.9	9491.75	9754.78	10899.3
	42.0037	294432	152982	11663.7		41.0037	276599	120783	10590.2		42.01	10768.7	9238.52	10606.5	9788.3	9424.18		59.0037	11679.3	13054.1	9453.92	9396.92	10396.3
	41.0037	294714	152410	10642.7		40.0037	276141	120333	10384.7		41.01	10536.2	8861.57	10097.2	9633.28	9303.65		58.0037	11732.5	12705.3	9295.35	9826.47	10614
	40.0037	293455	152097	11198		39.0037	275413	120573	10912.9		40.01	10242.8	8992.58	10051.9	8617.52	8721.53		57.0037	11752.7	12102.6	9528.45	9459.57	10400.3
	39.0037	293209	152379	12087.4		38.0037	275323	120388	10588.6		39.01	10372.2	9248.27	9842.45	8703	8844.87		56.0037	11935.2	13126.3	9838.62	8679.23	10707.4
	38.0037	293584	151948	11419.4		37.0037	275162	119625	10848.2		38.01	9592.43	9056.3	9811.85	9501.12	9140.62		55.0037	11410.8	13087.7	10118.1	9495.07	11838.6
	37.0037	293151	152491	10662		36.0037	275775	119560	10635.3		37.01	9407.6	8305.05	9786.6	8403.9	9061.72		54.0037	11893.5	13544.1	10024.7	9271.4	11582.1
	36.0037	293778	151987	10701.9		35.0037	274588	120376	10406.3		36.01	10865.7	8508.72	9599.83	8740.88	8543.73		53.0037	11990.7	13698.4	9620.23	9409.25	10937.7
	35.0037	293320	152387	11032.1		34.0037	275234	120955	9887.6		35.01	10034.9	8804.93	9842.85	8698.65	8941.05		52.0037	11163.4	12683.2	9812.47	9235.7	10591.1
	34.0037	293792	152580	10410.2		33.0037	275660	120214	11027.8		34.01	9932.95	9135.8	10088.7	8880.8	9607.53		51.0037	11618	12608.9	9656.63	9599.45	10565.2
	33.0037	293851	153187	11394.9		32.0037	275785	121788	11012.6		33.01	10564.7	8627.58	10230	9538.25	10099.8		50.0037	11576.9	12952.7	10146.5	9768.1	10677.9
	32.0037	293680	154179	12111.4		31.0037	275680	121985	12174.4		32.01	10545.1	8190.7	9877.55	9124.35	10217.6		49.0037	10993.7	13171.9	10239.4	9578.7	10633.1
	31.0037	294481	154892	12239.3		30.0037	276298	122781	12439.3		31.01	11539.4	8862.47	10258.5	9579.88	10864.9		48.0037	11726.4	12402.2	9889.03	9271.3	10818.5
	30.0037	296059	154469	12982.3		29.0037	276905	122383	12334.1		30.01	11998.6	8964.4	10746.8	9434.05	10855.9		47.0037	12020.9	12748.8	9583.02	8936.55	9795.9
	29.0037	295601	155113	13665		28.0037	277109	122755	12862.6		29.01	12052.8	10075.9	11755.8	9767.4	10717.5		46.0037	11378.1	12329.7	9677.93	8921.68	10500.1
	28.0037	296792	155926	14473.8		27.0037	278669	124079	13556.3		28.01	12301.9	9903.95	11587.1	11068.1	11274.8		45.0037	11606.5	12442.8	9874.2	9759.35	10756.7
	27.0037	298008	156455	14584.1		26.0037	280179	125757	14749.6		27.01	14010.5	10631.8	12252.5	11351.2	11745.2		44.0037	11968.1	13018.5	10320.7	9048.73	9758.65
	26.0037	298439	155703	14400.2		25.0037	280627	126018	15601.5		26.01	14637	11896.3	13486.8	12374.7	13108		43.0037	11899.1	12510	9936.33	9649.13	9219.28
	25.0037	298363	155071	15150.2		24.0037	280188	123712	14312.1		25.01	14883.2	12167.4	13040.8	12407.4	13140		42.0037	11238.5	12248.4	9648.5	9648.97	9641.02
	24.0037	297227	154170	14975.6		23.0037	278491	122131	13626.9		24.01	13522.4	11308.8	12696.5	12216	12591.2		41.0037	10880.8	11613.3	9490.65	9225.68	9660.93
	23.0037	296071	152762	13814.5		22.0037	277376	121743	12818.7		23.01	12038.2	10595	12082.2	10704.9	11960.5		40.0037	10904.6	11373.3	9410.6	8753.9	9382.35
	22.0037	294981	153253	12630.3		21.0037	276820	120645	11125.9		22.01	11545.1	9436	10358.4	10824.6	11462.7		39.0037	10349.7	11615.8	8967.23	8615.35	10002.8
	21.0037	294004	152503	12178.1		20.0037	276014	120225	10983.9		21.01	10883.5	8921.05	10154.6	9763.57	10680.9		38.0037	10196.1	12515.2	9169.52	8164.18	9408.12
	20.0037	294008	151940	12170.9		19.0037	275640	120143	11211.7		20.01	11091.6	8730.4	10852.5	9216.83	10857.9		37.0037	10655.5	11752.5	9174.55	8467.72	9021.43
	19.0037	293399	152749	11286.9		18.0037	276487	121164	10844.8		19.01	10949	9613.33	10563.9	10283	10383.2		36.0037	10286.7	11298.5	8366.73	8764.58	9147.22
	18.0037	293946	152651	11507.8		17.0037	276660	121406	11657.1		18.01	10467.1	9932.05	10048.2	11049.5	9640.6		35.0037	10183.2	11498	8824.4	8856.25	9191.73
	17.0037	293963	153441	11435.6		16.0037	276676	121299	11407.9		17.01	10064	9666.9	9968.65	10284.9	9953.1		34.0037	10266.9	10972	8692.53	8442.53	9335.38
	16.0037	293722	152266	11948		15.0037	276289	121199	11160.3		16.01	10059.4	9499.23	9834.85	9438.95	10976.1		33.0037	10628.9	11233.9	8288.97	8630.92	8821.27
	15.0037	293632	151542	11442.1		14.0037	276290	120194	11087.7		15.01	10374.7	9356.02	10413.9	9573.3	10085.5		32.0037	11061.4	12028.8	9442.92	9042.2	9305.52
	14.0037	292654	151163	10699.4		13.0037	275616	118492	9971.55		14.01	10291.1	8782.85	9685.95	9912.8	9712.55		31.0037	11899.6	13203.6	10038.5	9459.37	9096.27
	13.0037	292741	150504	10053.4		12.0037	274258	117858	9150.75		13.01	9870.45	8500.3	9677.45	9024.17	9225.43		30.0037	12047	13436.3	10321.3	9363.48	9656.6
	12.0037	291745	150693	9844.55		11.0037	273648	118170	9194		12.01	9219.42	8265.83	9533.58	8001.18	8771.6		29.0037	12558.9	13939.2	9726.75	9739.58	9996.7
	11.0037	291606	149909	9625.05		10.0037	274361	118528	8541.53		11.01	9058.15	7785.05	9658	7921.63	7509.77		28.0037	13264.6	13929.3	10681.2	9970.9	10675.1
	10.0037	291971	149217	9117.95		9.00375	273853	117947	8631.25		10.01	8298.28	7123.72	9617.4	7799.9	7561.05		27.0037	15016.5	14681.2	11810.6	11803.5	10689.9
	9.00375	291948	149175	8942.37		8.00375	273112	117399	7969.6		9.01	7924.15	7039.58	8041.95	7132.93	6786.47		26.0037	15614.2	14664.2	12756.2	12647.4	12117.8
	8.00375	290342	148243	7763.75		7.00375	272029	116764	7048.63		8.01	6962.17	6160.67	6858.27	6187.3	6254.73		25.0037	15056.1	15172.8	12604.7	12126.5	12620.7
	7.00375	289677	148056	6895.05		6.00375	271528	116412	6992.65		7.01	6554.57	5823.58	5751.2	6198.8	5949.27		24.0037	13976.8	13979.5	11822.6	12051.1	12459.4
	6.00375	289649	148340	7111.25		5.00375	271963	116652	6904.95		6.01	6121.48	5362.85	6111.73	5739.3	6490.68		23.0037	12438	13442.8	11707.2	11156.7	11987.8
	5.00375	289804	148687	6736.45		4.00375	271992	116438	6674.7		5.01	6414.6	5444.9	5873.43	5080.65	5535.55		22.0037	11826.2	12286.4	10784.7	10106.4	11573
	4.00375	288750	147847	6518.22		3.00375	270856	115471	6298.25		4.01	6113.87	4796.65	5211.4	5102.57	5353.3		21.0037	11356.1	12813.3	9885.6	9690.33	10109
	3.00375	288143	146159	6278.4		2.00375	269633	114221	5378.83		3.01	5249.95	4354.3	4242.17	4858.8	4264.47		20.0037	11437.6	12384.7	9161.6	9718.3	9813.67
	2.00375	287365	145166	5280.73		1.00375	269146	113484	4543.13		2.01	4693.8	3395.18	3760.38	3984.05	3901.5		19.0037	11447.9	11670.7	9226.27	9076.07	10471.7
	1.00375	286910	144955	4363.53		0.00375	268910	113064	3930.82		1.01	3667	3087.55	3482.6	3466.07	3399.67		18.0037	11423.9	12364.5	10167.8	9034.45	10936.1
	0.00375	286384	144732	4084.35		-0.99625	269071	113457	3224.52		0.01	3343.03	2905.4	3721.82	3085.42	3126.08		17.0037	10691	12209.5	9860.95	9828.77	11053.9
	-0.99625	286358	144983	3581.57		-1.99625	268608	113107	3542.03		-0.99	2970	2895.4	3211.33	2616.8	2738.7		16.0037	11667.3	12317.5	9736.53	9590.97	9736.92
	-1.99625	286376	144959	3746.03		-2.99625	268471	112773	3843.17		-1.99	3112.62	2650.28	2902.57	2678.2	2811.03		15.0037	11372.6	11789.3	10155.4	9047.25	9756.88
	-2.99625	286064	144689	3439.2		-3.99625	268029	112659	3738.65		-2.99	2889.05	2503.93	2567.85	2834.65	2730.93		14.0037	10520.6	11851.6	8899.02	9229.85	9609.73
	-3.99625	285814	145116	3527.67		-4.99625	268127	112625	3598		-3.99	2719.83	2498.57	2844.65	2582.3	2493.15		13.0037	9703.42	10259.2	8757.85	8574.93	9265.7
													--					12.0037	8992.9	10577.6	7974.2	8004.05	7919.75
													--					11.0037	8237.53	10191.4	7328.67	7876.58	8018.58
													--					10.0037	7993.27	10006.8	7534.4	7256.6	8133.9
													--					9.00375	8037.83	9359	6596.13	7381.28	6948.25
													--					8.00375	7059.75	8627.52	6559	6453.85	5987.05
													--					7.00375	6146.45	7851.5	6037.68	5504.95	5723.45
																		6.00375	5999.8	8261.32	5906.85	5211.98	5506.4
																		5.00375	6082.8	8340.77	4926.28	4986.2	5347.68
																		4.00375	6235.05	7755.7	5647.57	5022.3	5726.3
																		3.00375	5194.77	6436.25	5014.53	4470.75	5000.3
																		2.00375	4049.75	5490.92	4132.8	3897.9	4283.73
																		1.00375	3483.07	4957.2	3871.48	3383.52	3784.1
																		0.00375	3745.38	4464.15	3303.5	2734	3213.27
																		-0.99625	3261.53	4496.75	3147.03	2574.65	3488.17
																		-1.99625	3120.05	4421.38	3040.68	2732.43	3068.18
																		-2.99625	3056.15	4024.6	2495.85	2664.92	2721.1
																		-3.99625	3168.57	4161.12	2461.15	2497.9	2889.95

## Sheet: Figure S6
	(a)					(b)
	Positron incident energy (keV)	S				Positron incident energy (keV)	S
		Pristine@MPD	NaCl@MPD	NaHCO3@MPD			Pristine@PIP	NaCl@PIP	NaHCO3@PIP
	0	0.49399	0.4933	0.49015		0	0.5018	0.49613	0.49113
	0.1	0.49414	0.49448	0.49112		0.1	0.50281	0.49867	0.49184
	0.2	0.49582	0.4956	0.49267		0.2	0.50327	0.50039	0.49421
	0.3	0.49652	0.49494	0.49316		0.3	0.50427	0.5023	0.49596
	0.4	0.49815	0.4952	0.49384		0.4	0.50676	0.50214	0.49854
	0.5	0.49858	0.49502	0.49327		0.5	0.50623	0.50314	0.49916
	0.6	0.49895	0.49549	0.49303		0.6	0.50611	0.50393	0.49941
	0.7	0.49839	0.49481	0.49348		0.7	0.50598	0.50364	0.49909
	0.8	0.49875	0.4952	0.49334		0.8	0.50699	0.50318	0.49929
	0.9	0.49854	0.49646	0.49306		0.9	0.50625	0.50365	0.50142
	1	0.49826	0.49754	0.49357		1	0.5064	0.50584	0.50337
	1.2	0.49807	0.49844	0.49484		1.2	0.50603	0.50763	0.50524
	1.4	0.49879	0.49885	0.49523		1.4	0.50671	0.50835	0.50638
	1.7	0.50048	0.49939	0.49644		1.7	0.50597	0.51037	0.50974
	2	0.50198	0.5003	0.49716		2	0.50592	0.51182	0.50987
	2.5	0.50442	0.50283	0.50027		2.5	0.50974	0.5119	0.51176
	3	0.50468	0.50358	0.50204		3	0.51007	0.51206	0.51198
	3.5	0.50507	0.50385	0.50306		3.5	0.51137	0.51268	0.51239
	4	0.50507	0.50413	0.50351		4	0.51216	0.51282	0.51292
	5	0.50605	0.5053	0.5047		5	0.51196	0.51237	0.51291
	6	0.50787	0.50643	0.50539		6	0.51238	0.51319	0.51268
	7	0.50873	0.50771	0.50666		7	0.51151	0.51258	0.51231
	8	0.50899	0.50786	0.50741		8	0.51154	0.51255	0.51176
	10	0.5083	0.50802	0.50799		10	0.51216	0.51172	0.51183
	12	0.50886	0.50807	0.50784		12	0.51076	0.51195	0.5115
	15	0.50852	0.50823	0.508		15	0.51042	0.51032	0.51034
	18	0.50821	0.50858	0.50828		18	0.51063	0.51097	0.51108
	21	0.50821	0.50855	0.50805		21	0.51015	0.51225	0.51094
	24	0.50816	0.50868	0.50828		24	0.51073	0.51173	0.5121
	27	--	--			27
	--					--
	--

## Sheet: Figure S7
	2 theta (°)	Relative intensity
		Pristine@MPD	NaCl@MPD
	5	110.75	125.223
	5.01	110.345	133.686
	5.02	115.407	124.541
	5.03	134.906	126.252
	5.04	119.414	129.81
	5.05	108.434	127.649
	5.06	118.923	127.654
	5.07	115.09	129.411
	5.08	119.557	133.58
	5.09	116.948	117.728
	5.1	131.153	118.468
	5.11	112.236	116.38
	5.12	112.948	132.999
	5.13	138.918	121.144
	5.14	116.387	133.684
	5.15	114.749	124.035
	5.16	108.162	115.399
	5.17	112.743	125.014
	5.18	120.124	122.889
	5.19	113.026	101.017
	5.2	127.717	113.234
	5.21	119.269	115.665
	5.22	114.501	110.185
	5.23	125.511	121.567
	5.24	117.164	124.34
	5.25	122.172	106.684
	5.26	120.791	119.217
	5.27	110.348	106.437
	5.28	128.853	125.354
	5.29	108.935	113.59
	5.3	119.176	125.981
	5.31	88.7913	122.128
	5.32	107.22	121.222
	5.33	110.061	119.012
	5.34	110.031	114.922
	5.35	115.409	115.527
	5.36	117.007	101.317
	5.37	115.164	106.987
	5.38	109.278	131.768
	5.39	98.2318	121.173
	5.4	97.9326	119.817
	5.41	118.424	127.472
	5.42	117.756	112.385
	5.43	94.8133	105.258
	5.44	94.9884	140.352
	5.45	114.866	140.243
	5.46	102.838	121.095
	5.47	119.798	122.976
	5.48	103.931	135.145
	5.49	95.2777	98.5318
	5.5	106.276	121.168
	5.51	109.509	116.528
	5.52	107.584	110.897
	5.53	109.629	108.275
	5.54	109.263	118.046
	5.55	102.161	113.519
	5.56	104.499	122.644
	5.57	104.752	106.501
	5.58	84.6049	91.1195
	5.59	93.3023	109.481
	5.6	89.4202	108.837
	5.61	111.787	112.986
	5.62	108.477	130.825
	5.63	104.603	111.57
	5.64	84.5592	115.832
	5.65	109.345	103.759
	5.66	96.1594	111.563
	5.67	105.555	107.918
	5.68	102.391	123.918
	5.69	118.586	104.872
	5.7	109.927	92.0495
	5.71	95.9105	103.208
	5.72	107.954	133.563
	5.73	107.766	110.364
	5.74	90.9241	113.803
	5.75	86.8309	114.365
	5.76	111.477	105.171
	5.77	99.5016	90.7449
	5.78	110.363	116.829
	5.79	118.315	111.137
	5.8	97.4307	105.881
	5.81	97.3238	106.775
	5.82	98.7935	119.471
	5.83	106.963	101.544
	5.84	124.617	109.496
	5.85	109.193	121.756
	5.86	98.2248	104.254
	5.87	92.0783	98.9648
	5.88	97.7078	107.334
	5.89	92.4146	103.474
	5.9	94.9008	107.301
	5.91	106.833	101.733
	5.92	97.9301	131.924
	5.93	108.387	132.065
	5.94	113.354	111.832
	5.95	109.631	98.2129
	5.96	94.9996	108.694
	5.97	92.5509	83.2675
	5.98	97.5655	109.045
	5.99	100.969	113.598
	6	101.836	105.058
	6.01	107.876	105.41
	6.02	103.793	117.483
	6.03	89.7656	99.9175
	6.04	82.2335	118.226
	6.05	84.6803	91.7017
	6.06	75.1258	99.1354
	6.07	78.0502	101.515
	6.08	88.2829	92.9826
	6.09	95.5315	99.7097
	6.1	123.772	106.468
	6.11	82.4306	94.156
	6.12	98.709	109.72
	6.13	121.195	108.687
	6.14	105.606	101.796
	6.15	86.6517	107.511
	6.16	86.4911	118.17
	6.17	104.313	107.547
	6.18	89.9244	95.2373
	6.19	100.506	101.883
	6.2	97.652	107.335
	6.21	88.5666	105.633
	6.22	94.0658	106.567
	6.23	85.2038	86.7523
	6.24	90.209	82.6858
	6.25	78.3536	86.5144
	6.26	95.837	92.0524
	6.27	97.695	109.704
	6.28	90.8343	96.5924
	6.29	86.5211	116.755
	6.3	88.2648	104.098
	6.31	71.1314	111.135
	6.32	85.6873	91.4203
	6.33	92.6429	114.653
	6.34	85.2681	94.442
	6.35	87.528	87.5794
	6.36	94.3658	95.4832
	6.37	85.5253	105.341
	6.38	90.0655	100.622
	6.39	88.0477	99.2258
	6.4	84.538	101.582
	6.41	88.0536	107.393
	6.42	103.473	84.4915
	6.43	101.362	85.4179
	6.44	78.9447	82.8492
	6.45	99.2466	89.7804
	6.46	96.8942	73.8342
	6.47	85.9601	95.4277
	6.48	93.2486	94.7242
	6.49	89.2813	98.7214
	6.5	92.4179	92.6024
	6.51	104.245	93.966
	6.52	89.0762	94.535
	6.53	97.5571	100.018
	6.54	91.9962	94.3066
	6.55	89.5445	105.446
	6.56	93.2332	101.469
	6.57	95.4351	103.522
	6.58	96.4818	100.834
	6.59	95.4496	89.5312
	6.6	102.46	93.1943
	6.61	92.2496	92.4673
	6.62	98.5797	118.416
	6.63	84.7175	114.994
	6.64	107.953	98.0285
	6.65	91.3721	106.439
	6.66	84.5428	116.517
	6.67	91.3096	80.1431
	6.68	77.1519	100.792
	6.69	93.0788	106.478
	6.7	86.1971	109.163
	6.71	84.0609	93.1972
	6.72	78.0783	90.2214
	6.73	84.7865	94.824
	6.74	94.0968	100.916
	6.75	90.4982	108.817
	6.76	84.6578	86.6841
	6.77	89.7619	88.309
	6.78	79.9546	98.3388
	6.79	93.7567	99.8533
	6.8	88.5132	89.4947
	6.81	100.691	85.5913
	6.82	89.0696	85.4019
	6.83	93.3547	91.5441
	6.84	100.897	96.8275
	6.85	78.9903	86.6163
	6.86	93.3508	83.5359
	6.87	82.7246	95.8426
	6.88	84.543	91.7053
	6.89	93.8067	92.7376
	6.9	101.263	97.5991
	6.91	75.782	100.022
	6.92	61.3255	86.3213
	6.93	76.3291	85.4592
	6.94	75.6786	93.3486
	6.95	76.0503	98.5531
	6.96	73.7261	92.9124
	6.97	95.6295	89.7059
	6.98	86.6417	88.5599
	6.99	82.996	91.3805
	7	83.5233	96.6098
	7.01	78.6758	91.391
	7.02	79.4326	80.5298
	7.03	78.5149	82.6952
	7.04	88.2879	91.5863
	7.05	82.5946	96.62
	7.06	71.1783	80.0607
	7.07	86.2476	93.2486
	7.08	78.7555	86.8153
	7.09	90.0424	82.3128
	7.1	80.6295	75.7315
	7.11	86.3774	72.0823
	7.12	91.5104	90.048
	7.13	77.8429	75.3537
	7.14	82.7954	85.0094
	7.15	68.6713	79.8374
	7.16	93.713	91.3263
	7.17	89.8571	89.3285
	7.18	65.4016	77.9741
	7.19	83.2663	82.7899
	7.2	84.7008	86.4364
	7.21	62.2142	101.948
	7.22	90.0788	88.2412
	7.23	73.7994	87.1406
	7.24	83.0125	86.3801
	7.25	66.5902	72.7451
	7.26	73.4218	90.3839
	7.27	87.4828	79.1394
	7.28	85.6236	90.1675
	7.29	80.7948	88.1029
	7.3	76.1788	76.9244
	7.31	86.1058	88.469
	7.32	85.0366	81.3549
	7.33	73.7015	86.4616
	7.34	84.0443	92.8587
	7.35	64.5756	94.2394
	7.36	63.6661	90.2377
	7.37	78.1042	84.4619
	7.38	88.7683	84.8528
	7.39	77.5908	81.0663
	7.4	68.9851	71.3514
	7.41	76.9943	83.3384
	7.42	73.4338	66.3862
	7.43	75.8525	95.7736
	7.44	87.2873	91.3424
	7.45	63.8679	88.436
	7.46	70.3842	90.9101
	7.47	88.5593	92.0271
	7.48	75.5347	88.6367
	7.49	85.8447	80.1058
	7.5	69.7461	76.3891
	7.51	72.8521	79.2082
	7.52	63.9107	86.9389
	7.53	76.1805	84.3812
	7.54	83.1165	68.9437
	7.55	75.4829	75.7108
	7.56	89.1705	82.8089
	7.57	79.8515	77.1592
	7.58	72.4681	90.9765
	7.59	77.6212	92.9882
	7.6	72.4455	86.3511
	7.61	76.7663	95.4272
	7.62	63.4403	72.1388
	7.63	79.2976	80.4429
	7.64	66.886	91.5905
	7.65	79.2607	76.8466
	7.66	70.3385	78.1576
	7.67	64.4885	76.8472
	7.68	54.4879	85.4077
	7.69	73.2588	84.7046
	7.7	68.6995	80.655
	7.71	66.6869	80.1718
	7.72	71.2009	78.5652
	7.73	82.8588	81.31
	7.74	70.5722	78.0076
	7.75	77.0439	70.9103
	7.76	83.0824	74.4527
	7.77	66.2033	81.5015
	7.78	68.4267	102.271
	7.79	79.5138	73.7239
	7.8	76.8534	77.1636
	7.81	65.9714	62.2081
	7.82	78.5666	75.2478
	7.83	71.141	77.2963
	7.84	71.2888	68.8643
	7.85	52.2782	80.2607
	7.86	77.2945	65.4299
	7.87	85.5357	77.8191
	7.88	74.4041	74.9133
	7.89	63.2496	93.2297
	7.9	72.9311	75.7868
	7.91	76.3943	59.412
	7.92	74.4358	82.0383
	7.93	73.3342	69.3367
	7.94	73.863	80.7965
	7.95	74.9582	61.8735
	7.96	74.6758	75.8745
	7.97	63.4935	88.119
	7.98	69.7567	90.5173
	7.99	65.4441	71.8643
	8	63.1099	80.469
	8.01	71.6424	62.6935
	8.02	75.612	80.4486
	8.03	67.4143	75.568
	8.04	67.9197	76.1486
	8.05	70.1313	59.3229
	8.06	67.7512	74.1148
	8.07	59.5566	73.6835
	8.08	53.2633	83.2411
	8.09	67.4768	79.4808
	8.1	65.4054	89.2905
	8.11	71.8585	77.7893
	8.12	79.4982	77.9654
	8.13	82.2927	62.5998
	8.14	55.0051	86.9245
	8.15	58.1229	72.7577
	8.16	71.3994	78.91
	8.17	60.2152	83.1757
	8.18	64.7209	75.2419
	8.19	80.9848	60.4051
	8.2	77.485	77.6642
	8.21	66.7301	68.8588
	8.22	61.2675	65.3349
	8.23	57.5019	69.2109
	8.24	78.2898	67.2904
	8.25	64.187	71.9848
	8.26	67.7703	73.0301
	8.27	63.8998	56.7019
	8.28	71.2641	62.0581
	8.29	81.0424	84.197
	8.3	85.1244	83.0129
	8.31	70.6859	73.1748
	8.32	78.1627	68.4287
	8.33	75.8207	46.6809
	8.34	59.7418	52.0343
	8.35	76.0454	70.1871
	8.36	68.1511	69.3805
	8.37	64.1485	56.9947
	8.38	69.8038	68.198
	8.39	83.0083	82.8956
	8.4	68.9632	73.6403
	8.41	70.5883	73.6834
	8.42	62.3149	62.0549
	8.43	63.2429	64.0348
	8.44	71.0087	64.1179
	8.45	61.6893	82.037
	8.46	61.6766	77.1706
	8.47	65.2101	60.8776
	8.48	56.8973	66.1855
	8.49	63.7961	66.1944
	8.5	68.2378	72.3952
	8.51	52.169	73.5146
	8.52	74.3157	84.3967
	8.53	85.4625	59.0486
	8.54	75.9181	86.0026
	8.55	68.118	63.8905
	8.56	66.62	60.6957
	8.57	72.4517	74.3089
	8.58	76.0841	65.7879
	8.59	63.9465	76.6824
	8.6	56.3197	70.3381
	8.61	53.9133	75.3382
	8.62	61.8839	58.6781
	8.63	59.3356	71.5513
	8.64	66.5258	70.8242
	8.65	67.9413	60.0997
	8.66	71.9373	71.8419
	8.67	64.8416	65.5849
	8.68	64.1507	75.1676
	8.69	57.2347	62.7814
	8.7	58.5885	62.2486
	8.71	72.3234	61.4006
	8.72	75.4543	70.2621
	8.73	51.4041	73.1066
	8.74	53.877	75.2053
	8.75	72.0277	78.4212
	8.76	64.767	81.8442
	8.77	69.618	67.1128
	8.78	62.157	76.0615
	8.79	57.8626	70.0472
	8.8	79.5176	65.0376
	8.81	63.5699	65.5712
	8.82	72.3782	61.8018
	8.83	59.6403	55.552
	8.84	70.5398	70.5265
	8.85	68.8093	70.9112
	8.86	66.8055	67.319
	8.87	68.3969	74.4347
	8.88	81.813	73.3816
	8.89	63.551	66.9435
	8.9	66.5493	63.4891
	8.91	77.5617	73.4705
	8.92	69.8118	86.9526
	8.93	67.7356	80.964
	8.94	58.7565	75.9136
	8.95	78.1716	72.3913
	8.96	71.6513	69.12
	8.97	69.0077	58.1004
	8.98	70.6932	67.9557
	8.99	65.8705	67.1603
	9	68.6638	60.7792
	9.01	67.502	72.3535
	9.02	64.5067	56.6952
	9.03	54.5951	71.543
	9.04	62.1179	74.8251
	9.05	62.8988	61.8071
	9.06	61.7846	68.126
	9.07	65.1978	75.204
	9.08	64.3959	85.3378
	9.09	48.4895	72.4821
	9.1	61.4141	67.8996
	9.11	63.421	70.4542
	9.12	73.8354	71.5529
	9.13	70.7654	79.0977
	9.14	62.7618	86.4357
	9.15	67.9686	65.5615
	9.16	52.8695	66.534
	9.17	55.3703	72.6311
	9.18	58.3655	59.8722
	9.19	54.6231	66.0718
	9.2	52.5757	79.0667
	9.21	59.4525	66.3758
	9.22	75.9299	61.3864
	9.23	67.3604	59.4027
	9.24	49.755	62.4797
	9.25	57.2055	65.7466
	9.26	60.5102	59.9546
	9.27	70.5881	77.2661
	9.28	74.7732	57.3252
	9.29	45.3803	62.1871
	9.3	63.4326	79.2844
	9.31	67.5126	59.3176
	9.32	56.6553	91.28
	9.33	68.8035	80.2723
	9.34	63.8389	82.1715
	9.35	65.3957	60.6415
	9.36	62.7703	65.6355
	9.37	53.0134	76.075
	9.38	65.8472	85.8779
	9.39	62.9427	67.8071
	9.4	69.221	83.9277
	9.41	61.4425	44.4613
	9.42	58.5278	65.634
	9.43	68.5343	59.593
	9.44	68.9317	61.6832
	9.45	66.6666	68.7066
	9.46	69.0979	68.9585
	9.47	78.4476	76.538
	9.48	63.3223	56.8158
	9.49	71.8987	68.9964
	9.5	81.9652	70.881
	9.51	64.9944	71.7259
	9.52	70.3903	74.8617
	9.53	69.9947	66.6522
	9.54	61.1686	77.6453
	9.55	70.5544	56.613
	9.56	71.2005	73.1695
	9.57	69.7541	75.7121
	9.58	47.6407	71.9257
	9.59	74.9192	72.3553
	9.6	72.2042	71.233
	9.61	69.0269	76.2888
	9.62	66.7411	71.0739
	9.63	67.5401	76.0526
	9.64	55.3905	68.9178
	9.65	65.0628	81.3229
	9.66	67.5137	80.2222
	9.67	70.2949	74.4389
	9.68	72.8964	77.0987
	9.69	65.737	64.0636
	9.7	66.662	56.5593
	9.71	64.0837	63.0259
	9.72	75.0976	66.9635
	9.73	52.046	64.4848
	9.74	54.9308	68.8704
	9.75	51.682	67.6845
	9.76	63.2195	62.7021
	9.77	51.8188	70.81
	9.78	68.5668	63.9228
	9.79	54.378	74.1688
	9.8	67.9822	69.3742
	9.81	57.9712	71.2089
	9.82	71.3586	76.7021
	9.83	64.4509	68.0695
	9.84	68.0891	71.3087
	9.85	62.8764	65.9501
	9.86	66.7256	76.0935
	9.87	64.5265	68.9169
	9.88	76.7486	75.5528
	9.89	67.3793	64.5539
	9.9	67.8365	63.6125
	9.91	64.7813	64.0362
	9.92	51.608	73.8144
	9.93	61.4548	87.2801
	9.94	61.5269	68.3022
	9.95	65.7688	70.7167
	9.96	77.7244	62.0742
	9.97	72.1713	71.5602
	9.98	67.52	84.7071
	9.99	54.0812	62.8413
	10	52.6287	71.4213
	10.01	65.427	73.4666
	10.02	65.546	65.9237
	10.03	61.3423	70.3902
	10.04	62.8434	67.5487
	10.05	73.2354	60.2885
	10.06	65.4539	61.8718
	10.07	69.2936	63.4164
	10.08	76.9421	62.2197
	10.09	81.9888	64.9481
	10.1	84.1557	68.5198
	10.11	69.8186	58.408
	10.12	75.7023	66.1336
	10.13	57.2088	74.5518
	10.14	64.4146	76.1362
	10.15	63.3495	63.5739
	10.16	72.6553	74.8357
	10.17	58.3103	63.6207
	10.18	76.1232	68.985
	10.19	61.2707	62.004
	10.2	60.3818	48.9944
	10.21	75.2724	70.3692
	10.22	75.9848	73.3758
	10.23	59.8432	84.2018
	10.24	80.7547	60.6658
	10.25	77.8469	65.4655
	10.26	64.8907	63.6262
	10.27	65.2292	76.2031
	10.28	62.8224	76.8602
	10.29	70.42	63.8377
	10.3	63.5388	70.3903
	10.31	76.6337	83.0926
	10.32	77.2396	89.6724
	10.33	76.8329	85.5461
	10.34	78.3508	74.9815
	10.35	61.6095	56.6158
	10.36	79.056	68.1885
	10.37	68.3806	87.9843
	10.38	63.1145	72.4026
	10.39	71.5183	66.8144
	10.4	74.2813	84.5156
	10.41	70.7834	89.0926
	10.42	59.4539	60.8309
	10.43	73.2648	80.5063
	10.44	83.2538	83.0676
	10.45	71.2182	73.5998
	10.46	89.407	79.4058
	10.47	75.7249	88.4342
	10.48	74.5325	74.9346
	10.49	80.6687	72.6678
	10.5	60.1973	76.8477
	10.51	91.5796	77.2513
	10.52	77.2962	71.8965
	10.53	74.6537	70.8109
	10.54	83.5882	82.515
	10.55	75.8981	83.9566
	10.56	85.906	76.7756
	10.57	88.5895	68.3618
	10.58	86.4988	71.0511
	10.59	89.1287	92.5213
	10.6	85.9376	76.0701
	10.61	75.4805	84.6014
	10.62	76.8726	103.653
	10.63	80.112	90.7686
	10.64	84.1607	79.0419
	10.65	78.7702	69.0805
	10.66	79.5434	63.8148
	10.67	78.2323	72.7394
	10.68	87.4216	73.9088
	10.69	68.4774	79.2462
	10.7	79.8275	74.3239
	10.71	76.6823	82.9312
	10.72	75.9179	72.8531
	10.73	63.0531	68.6405
	10.74	61.5526	73.6898
	10.75	69.9718	65.4092
	10.76	64.2414	81.5237
	10.77	73.6513	65.55
	10.78	89.6755	84.2937
	10.79	90.9213	81.952
	10.8	75.7529	78.2457
	10.81	66.5441	72.0985
	10.82	72.6247	71.6391
	10.83	70.7559	76.9566
	10.84	61.1295	73.4284
	10.85	67.7703	83.6746
	10.86	70.8525	71.4841
	10.87	66.6744	80.1365
	10.88	74.5941	72.4189
	10.89	65.569	74.8674
	10.9	82.8516	77.9174
	10.91	84.1254	68.51
	10.92	76.671	85.9961
	10.93	74.0107	74.4856
	10.94	71.4983	73.3408
	10.95	80.6941	72.8836
	10.96	67.82	74.998
	10.97	68.4006	78.2767
	10.98	76.4968	73.7684
	10.99	80.6471	71.2811
	11	66.4708	69.7573
	11.01	90.1878	55.7662
	11.02	87.2392	81.843
	11.03	66.1075	88.4861
	11.04	68.4967	62.6169
	11.05	55.4322	65.8075
	11.06	61.1444	78.5612
	11.07	65.3272	88.3188
	11.08	71.3693	83.1412
	11.09	67.0333	78.141
	11.1	53.7506	67.2076
	11.11	67.8249	72.0123
	11.12	77.1214	67.5482
	11.13	72.769	72.661
	11.14	63.0862	71.9361
	11.15	70.8437	72.7491
	11.16	68.5911	70.3564
	11.17	68.6966	64.8716
	11.18	75.2607	73.2407
	11.19	69.6365	75.3894
	11.2	62.1973	80.8578
	11.21	77.0097	66.4461
	11.22	76.2961	63.3705
	11.23	69.0686	67.0725
	11.24	71.9846	79.4954
	11.25	71.1638	62.2133
	11.26	60.281	76.3492
	11.27	72.6942	75.6236
	11.28	68.5641	86.4439
	11.29	78.8721	59.3986
	11.3	70.2977	68.3151
	11.31	60.6897	62.4585
	11.32	66.313	67.1433
	11.33	57.5645	73.509
	11.34	66.0592	80.79
	11.35	79.26	86.9279
	11.36	73.8237	71.8389
	11.37	75.0941	67.5608
	11.38	75.6809	82.8371
	11.39	72.9865	77.8889
	11.4	62.7727	72.6644
	11.41	67.0084	79.6621
	11.42	73.2826	71.6112
	11.43	71.5078	70.6111
	11.44	67.2167	74.1607
	11.45	66.5496	74.8288
	11.46	64.7449	87.0418
	11.47	62.9347	80.9902
	11.48	68.3231	59.7005
	11.49	69.0117	73.8028
	11.5	74.3181	74.2136
	11.51	86.6068	75.6547
	11.52	72.4408	73.2559
	11.53	76.1744	82.0369
	11.54	73.9376	77.8833
	11.55	80.7295	75.2283
	11.56	64.5506	71.5871
	11.57	65.9533	64.5569
	11.58	69.1992	72.4194
	11.59	70.8995	65.8412
	11.6	75.3115	74.1981
	11.61	73.6837	66.6516
	11.62	73.2956	64.324
	11.63	63.7539	78.9898
	11.64	65.1776	70.7169
	11.65	63.3873	78.1052
	11.66	70.9741	83.305
	11.67	70.1323	64.7668
	11.68	78.3492	67.5081
	11.69	57.8235	85.149
	11.7	63.2702	78.2111
	11.71	68.9393	68.0816
	11.72	64.9358	75.7876
	11.73	76.8258	69.2837
	11.74	87.3389	78.9081
	11.75	79.177	78.7987
	11.76	77.3158	70.8236
	11.77	77.6219	67.6784
	11.78	55.5577	60.4963
	11.79	79.3657	70.3326
	11.8	73.8394	80.3233
	11.81	71.0036	67.1012
	11.82	81.4284	71.7814
	11.83	68.4654	77.7565
	11.84	72.2727	87.8691
	11.85	63.8779	89.7105
	11.86	86.1138	81.1312
	11.87	59.383	67.6253
	11.88	69.8163	78.8301
	11.89	71.045	76.7732
	11.9	56.9434	75.1255
	11.91	72.596	83.68
	11.92	75.1144	55.3523
	11.93	80.639	76.4687
	11.94	77.0033	85.8549
	11.95	58.6811	83.8096
	11.96	81.7197	66.4917
	11.97	80.6879	77.77
	11.98	81.2488	68.065
	11.99	67.2423	78.4299
	12	76.0285	64.4728
	12.01	78.0412	83.4603
	12.02	71.44	78.1947
	12.03	77.7597	75.6361
	12.04	68.2676	75.8184
	12.05	60.4123	88.8581
	12.06	67.2576	81.0132
	12.07	76.0855	84.2045
	12.08	77.8441	79.5211
	12.09	70.2039	66.3829
	12.1	52.9549	82.7563
	12.11	71.2728	65.259
	12.12	67.4626	74.6426
	12.13	64.9047	71.7219
	12.14	74.7613	69.0591
	12.15	69.3882	81.5608
	12.16	70.7316	77.4108
	12.17	69.2461	73.8485
	12.18	71.7163	77.4558
	12.19	76.8656	73.7743
	12.2	68.9378	85.8065
	12.21	78.2055	80.5279
	12.22	73.0666	69.6087
	12.23	70.5629	78.2308
	12.24	67.6492	74.3609
	12.25	66.8988	79.2966
	12.26	70.9484	77.8969
	12.27	80.6622	67.0614
	12.28	82.3529	72.6395
	12.29	72.6248	77.4094
	12.3	77.8382	77.0066
	12.31	87.8631	75.298
	12.32	80.59	64.3579
	12.33	76.4419	64.2338
	12.34	68.163	73.2255
	12.35	77.0086	79.0544
	12.36	81.2359	79.4965
	12.37	71.4414	92.8091
	12.38	68.176	71.9011
	12.39	81.5465	89.5142
	12.4	73.2763	83.2201
	12.41	76.33	77.8773
	12.42	74.6285	86.7953
	12.43	64.3028	76.1459
	12.44	71.3008	72.0956
	12.45	74.012	92.5492
	12.46	69.7691	79.9297
	12.47	83.7837	88.3657
	12.48	92.359	77.1129
	12.49	67.2645	67.3367
	12.5	74.3235	77.3514
	12.51	59.483	80.9192
	12.52	71.381	82.1173
	12.53	73.7085	72.1615
	12.54	81.1847	91.3903
	12.55	70.9351	76.277
	12.56	62.964	74.4422
	12.57	85.2376	73.7258
	12.58	79.6164	66.9283
	12.59	72.8622	85.2114
	12.6	74.541	102.188
	12.61	68.3228	94.197
	12.62	91.504	85.0989
	12.63	74.141	79.797
	12.64	68.8619	90.2815
	12.65	63.0489	75.242
	12.66	73.3278	75.3207
	12.67	72.7731	88.8354
	12.68	63.3427	79.7978
	12.69	69.3324	83.2992
	12.7	76.9997	84.6151
	12.71	71.0215	73.4387
	12.72	67.011	70.2214
	12.73	81.2688	93.8751
	12.74	78.6296	69.5438
	12.75	72.3865	77.9624
	12.76	78.9479	79.134
	12.77	65.8825	80.7664
	12.78	76.6818	74.208
	12.79	76.4989	72.8301
	12.8	81.8659	75.2793
	12.81	72.9173	86.8758
	12.82	67.6134	83.5532
	12.83	76.7211	69.2592
	12.84	74.4394	80.1999
	12.85	84.7837	88.4338
	12.86	77.9228	75.6111
	12.87	87.7325	76.6774
	12.88	84.1926	89.2167
	12.89	88.8307	72.4142
	12.9	76.227	88.2639
	12.91	64.6271	73.7053
	12.92	85.1126	89.869
	12.93	89.0228	83.5577
	12.94	79.6322	79.3806
	12.95	71.7705	80.3059
	12.96	89.2952	85.0821
	12.97	79.7968	80.3259
	12.98	72.2896	94.2304
	12.99	82.1059	85.3083
	13	82.24	80.983
	13.01	82.439	67.9604
	13.02	79.198	69.8062
	13.03	90.2868	81.8351
	13.04	96.1264	82.1617
	13.05	83.1315	80.8771
	13.06	76.8653	80.1274
	13.07	98.2141	74.4248
	13.08	77.3738	79.8646
	13.09	77.0448	82.5313
	13.1	77.4693	94.2804
	13.11	85.8667	95.7297
	13.12	86.037	76.9503
	13.13	83.4019	91.1942
	13.14	91.2377	77.8093
	13.15	72.317	80.6677
	13.16	86.8424	99.3912
	13.17	80.8787	81.4349
	13.18	92.4645	69.3549
	13.19	68.731	99.2944
	13.2	82.8205	93.5293
	13.21	78.7529	73.4272
	13.22	95.2973	95.055
	13.23	87.5328	102.123
	13.24	90.9131	81.5399
	13.25	100.69	82.9136
	13.26	86.392	83.1782
	13.27	90.0801	84.0029
	13.28	73.879	84.2162
	13.29	76.5725	79.4245
	13.3	81.5651	89.102
	13.31	74.6274	109.119
	13.32	74.171	103.212
	13.33	90.5822	89.0107
	13.34	88.9657	80.6491
	13.35	73.4494	87.906
	13.36	72.3689	103.341
	13.37	93.1023	85.0468
	13.38	95.991	91.2922
	13.39	103.517	84.3946
	13.4	91.5077	91.8356
	13.41	80.287	80.0475
	13.42	80.7792	87.662
	13.43	79.978	92.1785
	13.44	81.9839	79.6474
	13.45	73.8921	91.8602
	13.46	77.8905	77.9054
	13.47	79.4718	74.8455
	13.48	78.9881	71.7315
	13.49	79.8522	101.817
	13.5	76.07	96.5689
	13.51	90.7688	82.638
	13.52	85.5166	87.4396
	13.53	90.6417	87.3442
	13.54	83.7902	92.4067
	13.55	86.3274	87.6922
	13.56	98.5642	79.5496
	13.57	86.3839	65.3867
	13.58	94.1322	71.6704
	13.59	91.0856	88.1532
	13.6	66.5521	86.8851
	13.61	62.5859	83.806
	13.62	84.5549	85.8802
	13.63	91.89	84.9768
	13.64	83.5586	82.9269
	13.65	77.7542	91.7993
	13.66	80.9036	107.183
	13.67	86.8379	99.9349
	13.68	79.3835	85.1999
	13.69	85.4407	73.829
	13.7	102.746	82.7953
	13.71	100.713	79.902
	13.72	83.2278	92.1956
	13.73	92.1832	91.8387
	13.74	90.1995	80.8823
	13.75	91.1468	96.1161
	13.76	87.1847	100.794
	13.77	86.8288	112.077
	13.78	92.5819	101.963
	13.79	83.6644	99.4882
	13.8	67.4908	86.5823
	13.81	84.3757	87.588
	13.82	83.4721	90.391
	13.83	93.4337	75.6397
	13.84	84.073	73.1162
	13.85	83.7206	75.9532
	13.86	83.676	84.4347
	13.87	83.024	76.2892
	13.88	83.5144	97.7712
	13.89	102.626	86.0703
	13.9	90.7773	92.2338
	13.91	93.4147	93.7503
	13.92	98.982	99.1531
	13.93	99.1978	87.3759
	13.94	92.8033	94.6378
	13.95	85.209	89.9211
	13.96	87.708	83.8763
	13.97	75.902	81.935
	13.98	93.0723	119.91
	13.99	93.5709	100.503
	14	87.8265	105.698
	14.01	87.4319	92.5297
	14.02	80.5577	82.2645
	14.03	82.7335	87.8514
	14.04	87.0309	85.2059
	14.05	69.7095	101.881
	14.06	87.1776	87.9347
	14.07	93.3428	85.0928
	14.08	109.102	86.4159
	14.09	77.1969	80.0186
	14.1	77.5978	87.0802
	14.11	101.047	96.5749
	14.12	83.888	105.455
	14.13	108.708	81.1112
	14.14	89.8134	90.6807
	14.15	84.4712	91.6807
	14.16	86.9445	92.9077
	14.17	82.4627	89.5464
	14.18	88.9541	90.5109
	14.19	95.1205	101.94
	14.2	86.2409	74.0512
	14.21	85.4102	87.2393
	14.22	90.0559	91.3851
	14.23	93.7707	105.847
	14.24	89.3603	91.8069
	14.25	99.3326	93.3713
	14.26	98.0616	95.6218
	14.27	77.2463	94.2393
	14.28	102.678	103.79
	14.29	72.7292	99.2355
	14.3	82.1406	96.0758
	14.31	78.8122	86.9253
	14.32	80.0692	102.634
	14.33	92.6532	86.4563
	14.34	89.8954	85.9512
	14.35	84.6685	98.4525
	14.36	99.9731	93.8487
	14.37	94.6943	94.2729
	14.38	90.9553	91.5019
	14.39	82.6047	116.764
	14.4	91.6424	100.01
	14.41	98.3071	114.188
	14.42	90.0295	105.721
	14.43	90.3065	95.2797
	14.44	92.9994	90.498
	14.45	79.5318	111.091
	14.46	75.3183	97.2172
	14.47	104.438	93.3287
	14.48	96.2915	114.172
	14.49	95.6542	115.435
	14.5	100.844	98.1108
	14.51	96.0869	93.2067
	14.52	91.9244	93.1993
	14.53	87.337	106.515
	14.54	91.7539	110.871
	14.55	92.8633	77.313
	14.56	88.3332	81.5644
	14.57	78.3775	81.0637
	14.58	92.9382	90.4125
	14.59	82.3217	93.9854
	14.6	79.1681	94.5072
	14.61	100.313	100.533
	14.62	91.7391	107.74
	14.63	94.6183	106.868
	14.64	71.4293	101.361
	14.65	77.3802	92.9695
	14.66	72.8598	104.824
	14.67	81.8452	85.3116
	14.68	92.5531	120.1
	14.69	96.7291	98.2575
	14.7	85.055	101.987
	14.71	89.1592	94.3741
	14.72	78.2383	91.7137
	14.73	85.4281	91.5904
	14.74	98.4743	87.1814
	14.75	99.0739	87.2117
	14.76	95.879	100.485
	14.77	110.447	75.6077
	14.78	89.7665	78.2678
	14.79	96.0615	108.181
	14.8	109.124	99.4254
	14.81	105.945	125.471
	14.82	90.8069	110.441
	14.83	101.721	106.012
	14.84	100.311	93.853
	14.85	118.573	97.9396
	14.86	102.291	104.638
	14.87	96.8872	107.897
	14.88	93.9367	98.5498
	14.89	91.5695	93.1221
	14.9	99.339	105.791
	14.91	88.6077	99.4744
	14.92	100.585	107.699
	14.93	76.5013	119.172
	14.94	93.1164	87.2082
	14.95	91.0006	103.437
	14.96	85.9803	102.458
	14.97	94.4699	112.218
	14.98	107.081	105.723
	14.99	72.9811	104.981
	15	73.4066	99.7591
	15.01	89.852	114.461
	15.02	80.7141	102.727
	15.03	78.9498	108.425
	15.04	84.4759	103.671
	15.05	102.109	83.1767
	15.06	99.2281	86.4844
	15.07	104.153	96.4055
	15.08	83.452	100.502
	15.09	94.3946	114.508
	15.1	91.4283	115.696
	15.11	83.5008	96.3062
	15.12	105.127	94.4362
	15.13	107.754	114.965
	15.14	117.604	109.205
	15.15	87.6304	101.156
	15.16	92.4287	96.6927
	15.17	103.931	102.527
	15.18	97.9233	112.945
	15.19	113	88.768
	15.2	112.587	93.4888
	15.21	106.126	112.63
	15.22	96.5337	121.868
	15.23	98.2842	100.171
	15.24	69.4104	99.4515
	15.25	97.8281	110.842
	15.26	102.256	117
	15.27	94.8666	91.851
	15.28	97.0984	98.5834
	15.29	101.496	103.536
	15.3	104.292	113.17
	15.31	105.032	104.394
	15.32	112.415	116.019
	15.33	108.308	106.203
	15.34	84.1162	109.568
	15.35	108.931	100.273
	15.36	86.9151	101.23
	15.37	93.5929	99.4064
	15.38	115.761	70.9596
	15.39	87.4644	102.128
	15.4	93.2042	114.159
	15.41	80.7735	129.609
	15.42	80.2379	116.083
	15.43	95.5545	102.072
	15.44	111.779	98.7218
	15.45	103.766	109.942
	15.46	98.1277	93.7611
	15.47	123.345	96.8921
	15.48	98.2339	120.57
	15.49	95.8936	106.144
	15.5	109.476	99.8149
	15.51	81.3891	100.276
	15.52	96.8195	106.52
	15.53	108.57	116.033
	15.54	108.125	113.639
	15.55	93.0848	114.974
	15.56	110.542	111.738
	15.57	87.2759	117.293
	15.58	91.3177	129.259
	15.59	103.635	101.768
	15.6	98.7738	107.473
	15.61	108.725	106.313
	15.62	96.7135	98.3627
	15.63	94.9445	105.186
	15.64	101.45	112.651
	15.65	105.879	103.109
	15.66	102.91	140.738
	15.67	118.068	131.252
	15.68	121.64	132.487
	15.69	109.468	113.425
	15.7	115.042	118.817
	15.71	93.5279	109.486
	15.72	92.4807	143.772
	15.73	116.109	120.415
	15.74	99.1007	115.541
	15.75	94.2463	124.143
	15.76	115.953	93.3844
	15.77	108.962	125.017
	15.78	106.125	109.568
	15.79	110.533	102.052
	15.8	115.519	102.69
	15.81	114.267	120.721
	15.82	102.904	104.812
	15.83	90.0653	123.157
	15.84	89.7259	112.501
	15.85	98.5237	120.205
	15.86	103.603	113.89
	15.87	95.196	111.752
	15.88	121.84	126.292
	15.89	115.675	115.046
	15.9	104.82	112.222
	15.91	108.031	105.795
	15.92	119.724	141.74
	15.93	119.591	139.181
	15.94	107.449	103.516
	15.95	92.509	100.863
	15.96	110.837	136.13
	15.97	86.0843	122.224
	15.98	92.2914	123.011
	15.99	96.7896	118.517
	16	101.641	115.715
	16.01	108.88	121.335
	16.02	119.766	123.55
	16.03	106.562	102.32
	16.04	101.219	124.265
	16.05	103.079	117.708
	16.06	105.465	139.074
	16.07	106.749	119.201
	16.08	95.8689	118.428
	16.09	90.782	128.613
	16.1	112.603	130.16
	16.11	104.537	124.576
	16.12	112.538	118.563
	16.13	103.802	133.214
	16.14	110.531	126.207
	16.15	105.737	120.845
	16.16	100.308	115.561
	16.17	131.529	104.08
	16.18	108.517	110.05
	16.19	110.864	103.308
	16.2	104.071	122.565
	16.21	105.277	104.359
	16.22	100.452	117.573
	16.23	114.549	125.723
	16.24	121.967	121.995
	16.25	112.46	119.842
	16.26	117.921	130.278
	16.27	118.299	134.19
	16.28	101.735	126.754
	16.29	100.943	106.631
	16.3	115.802	108.255
	16.31	104.433	126.996
	16.32	104.131	148.952
	16.33	114.287	117.927
	16.34	107.805	111.425
	16.35	109.62	137.013
	16.36	112.291	126.775
	16.37	107.353	119.787
	16.38	105.192	128.394
	16.39	100.117	121.677
	16.4	106.602	132.024
	16.41	114.266	122.385
	16.42	111.205	128.825
	16.43	127.543	127.926
	16.44	109.359	128.908
	16.45	115.593	111.323
	16.46	113.57	122.694
	16.47	103.665	102.763
	16.48	117.678	126.922
	16.49	120.489	143.094
	16.5	114.512	139.273
	16.51	105.652	129.47
	16.52	121.207	125.832
	16.53	103.744	115.278
	16.54	110.167	121.14
	16.55	103.317	128.112
	16.56	120.015	137.869
	16.57	114.39	120.148
	16.58	118.512	127.625
	16.59	106.025	112.096
	16.6	99.9169	134.892
	16.61	114.525	116.689
	16.62	111.805	112.87
	16.63	110.565	118.09
	16.64	105.262	138.941
	16.65	118.185	124.425
	16.66	109.254	129.471
	16.67	107.915	141.62
	16.68	107.859	148.789
	16.69	96.3013	146.05
	16.7	105.474	105.016
	16.71	103.152	129.962
	16.72	100.763	131.559
	16.73	102.34	142.379
	16.74	102.802	127.234
	16.75	110.913	154.6
	16.76	117.289	135.718
	16.77	106.189	131.33
	16.78	119.518	130.918
	16.79	115.511	132.244
	16.8	109.203	150.141
	16.81	122.232	131.717
	16.82	134.167	143.68
	16.83	108.24	137.417
	16.84	131.303	122.468
	16.85	118.549	139.5
	16.86	111.195	144.42
	16.87	115.253	124.179
	16.88	117.775	145.751
	16.89	115.001	122.914
	16.9	121.07	125.907
	16.91	126.145	136.115
	16.92	129.422	150.228
	16.93	136.863	124.596
	16.94	130.343	126.943
	16.95	107.794	151.451
	16.96	126.317	140.878
	16.97	120.711	132.244
	16.98	113.829	143.593
	16.99	114.542	137.768
	17	123.1	124.538
	17.01	115.419	140.702
	17.02	126.1	130.628
	17.03	132.651	128.899
	17.04	129.789	143.555
	17.05	117.612	130.952
	17.06	136.047	133.691
	17.07	126.852	136.872
	17.08	115.408	139.737
	17.09	114.212	140.96
	17.1	130.275	147.774
	17.11	122.979	128.192
	17.12	113.194	156.327
	17.13	117.44	131.926
	17.14	121.706	113.772
	17.15	144.329	161.136
	17.16	117.92	141.16
	17.17	108.519	149.095
	17.18	126.136	124.56
	17.19	130.479	137.536
	17.2	119.731	130.604
	17.21	106.288	124.161
	17.22	125.07	136.802
	17.23	143.652	121.561
	17.24	120.656	134.908
	17.25	145.166	122.713
	17.26	120.346	161.282
	17.27	105.662	151.306
	17.28	144.885	134.799
	17.29	136.538	139.724
	17.3	106.109	137.384
	17.31	121.422	123.899
	17.32	131.805	156.831
	17.33	119.693	147.458
	17.34	122.055	162.542
	17.35	124.905	173.88
	17.36	100.787	151.894
	17.37	117.129	151.846
	17.38	129.265	144.551
	17.39	114.513	149.809
	17.4	113.922	153.881
	17.41	130.174	144.092
	17.42	142.065	139.32
	17.43	128.951	133.386
	17.44	128.052	152.948
	17.45	104.845	128.675
	17.46	145.959	137.7
	17.47	125.912	138.202
	17.48	134.597	156.903
	17.49	128.852	139.571
	17.5	136.087	159.659
	17.51	132.649	160.148
	17.52	122.967	139.167
	17.53	137.265	152.377
	17.54	124.844	137.725
	17.55	138.338	149.454
	17.56	117.995	140.914
	17.57	114.716	136.55
	17.58	126.603	137.389
	17.59	123.702	147.494
	17.6	126.157	152.539
	17.61	127.674	159.682
	17.62	127.33	146.734
	17.63	125.933	135.19
	17.64	128.304	151.146
	17.65	110.598	139.472
	17.66	118.694	156.194
	17.67	139.204	130.959
	17.68	134.448	135.379
	17.69	134.169	147.043
	17.7	121.441	149.007
	17.71	129.355	157.202
	17.72	140.875	153.327
	17.73	123.992	149.685
	17.74	134.147	170.055
	17.75	153.652	130.984
	17.76	137.457	135.42
	17.77	131.195	157.614
	17.78	143.401	159.924
	17.79	123.693	155.954
	17.8	135.22	148.849
	17.81	128.324	146.707
	17.82	123.217	149.339
	17.83	125.652	143.768
	17.84	119.001	127.235
	17.85	138.046	157.35
	17.86	123.714	166.736
	17.87	140.436	159.48
	17.88	133.029	148.139
	17.89	124.321	150.593
	17.9	119.13	150.102
	17.91	130.824	140.583
	17.92	131.954	152.394
	17.93	153.637	153.753
	17.94	116.998	159.224
	17.95	128.661	170.264
	17.96	113.195	153.711
	17.97	123.969	165.59
	17.98	129.561	166.058
	17.99	156.062	136.96
	18	131.162	158.073
	18.01	124.247	147.392
	18.02	136.502	140.23
	18.03	129.69	164.722
	18.04	123.664	156.794
	18.05	127.45	173.214
	18.06	126.06	137.521
	18.07	117.557	182.688
	18.08	125.423	169.047
	18.09	122.552	143.943
	18.1	144.543	151.352
	18.11	145.316	158.797
	18.12	129.079	164.592
	18.13	120.199	155.104
	18.14	113.305	159.55
	18.15	118.848	143.15
	18.16	133.8	155.318
	18.17	126.31	150.095
	18.18	141.526	155.632
	18.19	140.435	140.341
	18.2	117.472	155.161
	18.21	114.212	152.459
	18.22	132.069	164.834
	18.23	129.114	139.793
	18.24	135.698	155.688
	18.25	123.597	177.753
	18.26	138.399	155.702
	18.27	124.58	160.976
	18.28	104.819	146.793
	18.29	120.277	159.795
	18.3	126.577	155.208
	18.31	131.084	176.114
	18.32	141.67	159.171
	18.33	132.2	164.195
	18.34	124.829	152.811
	18.35	140.588	164.063
	18.36	126.85	151.62
	18.37	115.739	151.959
	18.38	127.53	148.519
	18.39	133.218	138.984
	18.4	128.899	168.432
	18.41	138.308	169.378
	18.42	134.267	180.47
	18.43	139.5	164.129
	18.44	134.535	142.69
	18.45	129.17	149.7
	18.46	135.654	147.951
	18.47	122.134	178.223
	18.48	133.827	155.765
	18.49	129.508	160.338
	18.5	112.585	138.695
	18.51	114.077	151.095
	18.52	138.122	145.089
	18.53	138.059	150.602
	18.54	129.353	132.778
	18.55	134.846	163.433
	18.56	138.631	145.384
	18.57	129.293	141.269
	18.58	137.69	161.464
	18.59	123.175	155.327
	18.6	132.331	145.186
	18.61	133.941	146.131
	18.62	135.598	164.66
	18.63	121.507	154.744
	18.64	130.95	137.044
	18.65	114.063	140.695
	18.66	120.086	139.357
	18.67	121.861	156.86
	18.68	142.949	143.736
	18.69	111.8	144.534
	18.7	117.23	159.508
	18.71	136.987	138.689
	18.72	125.543	147.536
	18.73	135.518	153.302
	18.74	138.172	141.975
	18.75	139.132	154.421
	18.76	113.455	166.704
	18.77	125.464	149.274
	18.78	129.686	148.245
	18.79	120.836	148.776
	18.8	109.802	158.105
	18.81	127.897	137.548
	18.82	134.087	138.781
	18.83	116.62	148.427
	18.84	125.788	186.489
	18.85	133.489	147.692
	18.86	112.522	149.546
	18.87	112.08	155.616
	18.88	110.251	144.85
	18.89	138.643	151.905
	18.9	140.257	150.179
	18.91	130.446	164.343
	18.92	135.671	147.435
	18.93	126.562	133.134
	18.94	117.292	156.44
	18.95	129.388	159.762
	18.96	129.728	122.228
	18.97	131.93	154.339
	18.98	105.358	146.815
	18.99	127.158	149.524
	19	145.734	150.54
	19.01	127.749	154.926
	19.02	108.547	146.252
	19.03	120.306	148.729
	19.04	108.434	157.118
	19.05	133.576	121.224
	19.06	136.236	136.706
	19.07	135.414	138.602
	19.08	116.871	134.122
	19.09	115.754	133.024
	19.1	139.084	113.052
	19.11	133.573	139.805
	19.12	122.06	133.813
	19.13	138.517	141.312
	19.14	110.675	131.845
	19.15	121.642	157.378
	19.16	111.774	136.457
	19.17	112.779	147.123
	19.18	117.719	153.786
	19.19	116.947	129.172
	19.2	104.397	149.268
	19.21	128.428	160.292
	19.22	128.127	164.278
	19.23	123.555	134.822
	19.24	130.179	140.913
	19.25	138.205	131.155
	19.26	104.552	127.794
	19.27	111.692	131.14
	19.28	112.276	140.886
	19.29	128.709	113.082
	19.3	111.874	130.019
	19.31	115.14	132.521
	19.32	117.792	132.921
	19.33	106.854	127.514
	19.34	97.6264	133.312
	19.35	115.181	150.519
	19.36	119.28	136.671
	19.37	124.3	150.341
	19.38	125.073	129.555
	19.39	110.565	151.818
	19.4	117.197	141.792
	19.41	115.163	137.049
	19.42	103.589	124.402
	19.43	113.357	125.289
	19.44	107.378	143.907
	19.45	115.395	142.687
	19.46	104.476	151.231
	19.47	133.434	147.357
	19.48	124.103	125.142
	19.49	107.07	149.22
	19.5	128.145	158.49
	19.51	125.8	167.837
	19.52	121.2	125.152
	19.53	142.641	133.198
	19.54	107.6	162.082
	19.55	112.772	145.588
	19.56	106.109	138.011
	19.57	112.838	155.552
	19.58	105.328	135.074
	19.59	110.926	128.901
	19.6	117.597	135.14
	19.61	97.6669	145.747
	19.62	114.44	122.585
	19.63	110.52	141.799
	19.64	104.686	139.216
	19.65	116.877	137.018
	19.66	99.4277	136.471
	19.67	117.471	135.858
	19.68	122.259	130.007
	19.69	111.21	133.248
	19.7	96.7657	151.942
	19.71	104.122	114.946
	19.72	92.6905	137.467
	19.73	105.618	142.973
	19.74	104.186	129.579
	19.75	121.668	141.78
	19.76	104.698	129.147
	19.77	123.183	137.567
	19.78	119.614	131.296
	19.79	101.746	132.248
	19.8	103.867	129.425
	19.81	107.425	127.75
	19.82	104.794	123.758
	19.83	98.1449	119.105
	19.84	122.784	137.085
	19.85	124.829	159.531
	19.86	117.14	128.095
	19.87	123.158	118.22
	19.88	98.1614	129.424
	19.89	96.407	127.868
	19.9	111.286	117.24
	19.91	102.316	145.735
	19.92	106.019	113.113
	19.93	121.769	120.164
	19.94	123.009	125.776
	19.95	99.7232	122.365
	19.96	90.7478	125.389
	19.97	102.087	100.756
	19.98	109.607	130.564
	19.99	125.471	101.694
	20	106.931	103.984
	20.01	86.4062	116.933
	20.02	75.4293	109.439
	20.03	92.2173	117.075
	20.04	94.5102	108.919
	20.05	98.9165	131.195
	20.06	104.24	116.617
	20.07	107.4	128.996
	20.08	98.8664	123.88
	20.09	101.065	134.69
	20.1	115.675	117.377
	20.11	102.582	133.477
	20.12	94.9904	134.525
	20.13	94.4049	128.875
	20.14	110.928	123.914
	20.15	106.555	107.702
	20.16	105.921	143.356
	20.17	112.171	131.812
	20.18	95.3168	134.748
	20.19	84.8445	112.315
	20.2	82.5023	125.37
	20.21	92.6962	116.204
	20.22	103.49	134.207
	20.23	113.477	126.385
	20.24	86.9411	102.934
	20.25	86.1682	109.029
	20.26	96.778	100.148
	20.27	80.7747	98.3086
	20.28	96.0766	127.657
	20.29	110.715	113.362
	20.3	93.0976	127.107
	20.31	93.8623	123.236
	20.32	118.475	119.269
	20.33	109.093	128.462
	20.34	103.876	125.035
	20.35	110.46	130.451
	20.36	108.498	111.125
	20.37	98.5665	119.852
	20.38	98.4963	108.334
	20.39	110.749	124.652
	20.4	95.404	107.643
	20.41	100.627	125.701
	20.42	84.4302	117.656
	20.43	101.989	112.955
	20.44	104.88	118.698
	20.45	100.545	103.352
	20.46	94.0341	105.338
	20.47	106.193	119.378
	20.48	93.436	113.511
	20.49	76.4558	117.915
	20.5	84.704	109.967
	20.51	88.5478	121.893
	20.52	99.7174	115.993
	20.53	86.4979	129.319
	20.54	82.5539	130.231
	20.55	81.8195	119.199
	20.56	88.9764	130.629
	20.57	98.7837	120.815
	20.58	87.1059	104.637
	20.59	108.237	109.051
	20.6	84.42	106.309
	20.61	95.7914	113.761
	20.62	91.8701	113.212
	20.63	93.2847	108.417
	20.64	80.6697	118.653
	20.65	85.8187	113.195
	20.66	98.4645	96.7901
	20.67	98.6291	109.526
	20.68	104.428	117.167
	20.69	103.698	111.516
	20.7	87.3008	118.22
	20.71	92.0652	112.021
	20.72	80.2457	100.284
	20.73	106.34	113.672
	20.74	107.727	100.311
	20.75	89.0578	112.215
	20.76	100.883	117.543
	20.77	109.155	92.1365
	20.78	101.953	98.4115
	20.79	82.8866	119.337
	20.8	86.9075	107.172
	20.81	97.3381	124.35
	20.82	85.6019	112.897
	20.83	103.791	105.62
	20.84	109.313	100.103
	20.85	104.56	111.555
	20.86	97.4275	126.432
	20.87	81.0179	115.696
	20.88	100.274	105.409
	20.89	96.5189	97.7739
	20.9	109.089	103.725
	20.91	82.7678	107.132
	20.92	91.5941	92.153
	20.93	88.0268	104.593
	20.94	82.6178	98.3657
	20.95	105.719	89.9812
	20.96	72.1586	111.698
	20.97	83.421	117.05
	20.98	85.082	100.245
	20.99	93.84	113.046
	21	101.927	117.478
	21.01	89.8398	108.79
	21.02	93.308	117.123
	21.03	79.4356	97.2862
	21.04	93.6848	108.217
	21.05	86.8597	101.657
	21.06	81.0455	116.125
	21.07	85.092	103.873
	21.08	92.5299	118.245
	21.09	83.1492	92.7693
	21.1	80.1761	98.9412
	21.11	90.9797	110.633
	21.12	96.1493	114.456
	21.13	105.28	94.5689
	21.14	85.6304	102.43
	21.15	95.3015	93.8082
	21.16	75.7484	98.3977
	21.17	74.1835	122.585
	21.18	76.5362	101.467
	21.19	79.5473	100.292
	21.2	78.6754	98.572
	21.21	96.2567	107.344
	21.22	78.4607	109.528
	21.23	78.6812	105.563
	21.24	87.3643	106.831
	21.25	80.1881	99.6553
	21.26	71.4492	102.007
	21.27	71.3352	116.012
	21.28	84.4078	100.175
	21.29	75.9844	88.4719
	21.3	81.1764	89.2725
	21.31	89.2575	88.0571
	21.32	99.6159	89.7796
	21.33	78.5817	109.62
	21.34	77.5731	129.806
	21.35	82.2493	101.622
	21.36	93.3409	102.959
	21.37	77.3993	102.333
	21.38	87.9107	96.5651
	21.39	82.2315	100.654
	21.4	80.0354	119.793
	21.41	79.0348	125.479
	21.42	84.8192	102.595
	21.43	77.1623	106.299
	21.44	75.0808	112.157
	21.45	71.5378	94.2402
	21.46	80.6442	97.1223
	21.47	81.5232	99.273
	21.48	90.4089	100.721
	21.49	89.5025	105.667
	21.5	70.5857	96.1534
	21.51	68.9464	108.473
	21.52	82.4234	116.391
	21.53	91.3265	101.935
	21.54	102.845	106.783
	21.55	89.9953	94.7317
	21.56	79.2778	102.806
	21.57	74.9993	97.576
	21.58	77.1829	77.729
	21.59	87.4939	100.136
	21.6	86.1184	117.103
	21.61	80.8325	96.4782
	21.62	78.7143	85.4429
	21.63	75.2679	82.6167
	21.64	99.2058	115.722
	21.65	69.9604	106.779
	21.66	81.2107	102.844
	21.67	76.7634	109.094
	21.68	76.2075	98.8606
	21.69	76.7768	98.8442
	21.7	73.6186	105.685
	21.71	74.8772	103.804
	21.72	89.199	94.7733
	21.73	79.3971	108.861
	21.74	87.6944	98.9518
	21.75	76.0527	106.908
	21.76	69.885	96.3154
	21.77	65.1457	82.7653
	21.78	78.726	104.571
	21.79	70.6681	116.264
	21.8	82.7522	103.948
	21.81	86.6373	105.691
	21.82	75.9877	92.7706
	21.83	77.5254	89.2061
	21.84	73.5833	115.268
	21.85	77.8802	89.3181
	21.86	79.1831	100.515
	21.87	74.2011	96.2784
	21.88	79.7389	92.8356
	21.89	80.3604	88.2319
	21.9	81.5858	96.4307
	21.91	82.8141	93.5529
	21.92	82.854	82.241
	21.93	79.138	90.1263
	21.94	90.734	95.1419
	21.95	69.8613	88.6477
	21.96	76.7729	88.0355
	21.97	70.1188	104.369
	21.98	93.3539	94.4474
	21.99	94.0662	103.709
	22	75.6759	91.734
	22.01	72.2392	92.96
	22.02	82.4478	78.741
	22.03	74.3417	91.9292
	22.04	78.1152	96.3064
	22.05	74.4891	101.502
	22.06	81.4826	99.791
	22.07	74.8932	91.1995
	22.08	84.2827	97.989
	22.09	83.578	94.7138
	22.1	65.7174	113.521
	22.11	88.055	100.68
	22.12	54.275	111.313
	22.13	76.0096	86.4696
	22.14	87.3255	82.8833
	22.15	68.2719	84.2607
	22.16	87.0121	92.6851
	22.17	74.7339	86.6947
	22.18	71.547	89.025
	22.19	81.5122	81.6922
	22.2	69.6604	91.5439
	22.21	83.0915	82.8585
	22.22	76.5531	87.0969
	22.23	65.944	98.7415
	22.24	75.3376	77.4734
	22.25	82.02	99.4287
	22.26	65.1776	87.5871
	22.27	73.178	85.7191
	22.28	56.0769	92.8634
	22.29	72.6366	88.3148
	22.3	84.5688	84.2275
	22.31	60.2481	83.1104
	22.32	76.56	88.1669
	22.33	60.7616	78.1857
	22.34	62.3481	89.6773
	22.35	69.331	86.2702
	22.36	67.1029	91.3461
	22.37	77.8623	99.7397
	22.38	87.4712	72.9702
	22.39	75.2441	65.7937
	22.4	82.4719	85.155
	22.41	83.2872	89.6474
	22.42	73.7066	101.249
	22.43	77.4458	95.7908
	22.44	82.6569	91.9929
	22.45	67.6358	89.1312
	22.46	58.0559	85.3354
	22.47	71.9547	93.1651
	22.48	71.8417	102.094
	22.49	78.698	96.0472
	22.5	68.8035	90.9455
	22.51	62.3241	80.0699
	22.52	77.8352	86.5675
	22.53	72.7424	78.1893
	22.54	63.541	82.8288
	22.55	62.4434	91.0588
	22.56	64.6767	87.8374
	22.57	65.2715	73.8928
	22.58	55.0713	88.1614
	22.59	68.045	78.8792
	22.6	64.6376	88.9919
	22.61	64.7148	90.0467
	22.62	76.0015	94.8462
	22.63	87.7747	91.0222
	22.64	63.7287	97.7925
	22.65	66.7937	89.2023
	22.66	66.635	93.9927
	22.67	95.2423	77.4406
	22.68	69.3432	88.5135
	22.69	67.531	87.9749
	22.7	72.9003	87.0767
	22.71	71.958	84.3956
	22.72	59.575	70.3565
	22.73	76.9803	88.598
	22.74	64.6905	81.4257
	22.75	82.8718	96.5572
	22.76	83.9467	75.7163
	22.77	91.5947	90.7944
	22.78	57.2473	76.1346
	22.79	77.6833	83.0312
	22.8	69.9844	76.2411
	22.81	60.7412	70.7221
	22.82	62.9475	92.9139
	22.83	73.8255	82.6247
	22.84	65.7235	70.2576
	22.85	69.2132	92.7772
	22.86	79.9581	84.9949
	22.87	70.4562	91.7192
	22.88	61.1831	92.0965
	22.89	63.6985	94.0192
	22.9	76.9888	74.4053
	22.91	78.6655	70.9499
	22.92	71.6972	73.9237
	22.93	53.6279	69.1679
	22.94	75.5104	86.5413
	22.95	63.7184	93.0486
	22.96	58.9488	81.4484
	22.97	71.5162	78.0196
	22.98	64.0427	68.4382
	22.99	67.1239	81.0143
	23	85.5406	86.196
	23.01	73.2838	74.4833
	23.02	79.2252	72.7594
	23.03	64.9824	71.1179
	23.04	80.8531	72.7082
	23.05	66.6757	82.824
	23.06	64.8973	71.6944
	23.07	59.535	93.8227
	23.08	64.9293	79.2105
	23.09	59.3986	73.1003
	23.1	75.6949	82.0213
	23.11	55.035	92.0157
	23.12	67.5932	75.1403
	23.13	62.4788	61.5622
	23.14	71.8193	83.6315
	23.15	61.4303	76.1893
	23.16	62.5398	89.743
	23.17	66.4834	81.176
	23.18	64.5261	97.0908
	23.19	65.3303	69.5362
	23.2	54.0306	73.085
	23.21	54.5754	78.3557
	23.22	61.2963	83.2735
	23.23	66.1734	68.4106
	23.24	65.571	72.7869
	23.25	66.0452	79.0358
	23.26	66.1664	66.1251
	23.27	64.7489	86.0141
	23.28	67.9204	77.374
	23.29	67.9984	62.5072
	23.3	61.7046	79.7729
	23.31	68.7422	85.9765
	23.32	65.8163	68.861
	23.33	52.367	78.3055
	23.34	71.8749	76.2316
	23.35	70.0212	72.8371
	23.36	75.8846	79.8402
	23.37	63.0526	76.8841
	23.38	83.9004	94.6723
	23.39	74.06	77.3524
	23.4	62.724	80.2156
	23.41	50.3373	84.7139
	23.42	55.8126	82.9015
	23.43	78.1573	90.7788
	23.44	71.6237	82.686
	23.45	66.931	71.8007
	23.46	62.7233	69.6955
	23.47	76.7433	75.7195
	23.48	59.4241	78.2918
	23.49	59.0181	78.409
	23.5	65.2103	88.3803
	23.51	58.7297	80.9491
	23.52	71.5829	86.5958
	23.53	61.4862	78.7922
	23.54	80.5282	74.1011
	23.55	71.1495	79.8505
	23.56	65.3854	78.1378
	23.57	50.0374	74.2637
	23.58	50.2901	80.2909
	23.59	75.2608	80.5798
	23.6	64.5441	71.7303
	23.61	49.1332	66.4541
	23.62	75.7698	84.5055
	23.63	65.8408	91.1975
	23.64	71.8145	81.0254
	23.65	68.2703	74.6855
	23.66	69.2021	67.4226
	23.67	66.7973	77.3092
	23.68	79.71	80.4749
	23.69	63.4131	77.2403
	23.7	66.5446	64.2766
	23.71	46.85	65.0684
	23.72	55.7672	61.2179
	23.73	52.5686	74.2806
	23.74	59.9336	78.6283
	23.75	52.9616	68.7765
	23.76	60.0042	68.4636
	23.77	60.7909	66.7023
	23.78	56.8402	57.5998
	23.79	63.5104	64.1233
	23.8	64.7347	72.0184
	23.81	56.8774	75.338
	23.82	74.5153	76.7629
	23.83	73.6883	73.6657
	23.84	59.3299	69.4845
	23.85	59.8238	82.8793
	23.86	61.2086	73.2622
	23.87	53.0356	63.1066
	23.88	76.9629	86.7454
	23.89	62.1578	61.3941
	23.9	54.2793	80.1829
	23.91	56.1476	83.0061
	23.92	58.5783	78.8199
	23.93	77.1958	70.1203
	23.94	68.8229	69.1388
	23.95	76.8344	81.4436
	23.96	57.0945	77.0682
	23.97	69.3636	84.3117
	23.98	59.318	77.088
	23.99	56.3531	73.0628
	24	55.3134	74.7223
	24.01	79.3229	65.5176
	24.02	63.2369	74.413
	24.03	68.0519	67.9929
	24.04	52.0657	79.3019
	24.05	65.5064	73.817
	24.06	59.7693	73.6205
	24.07	57.7064	82.8207
	24.08	63.372	75.0969
	24.09	66.8977	75.1034
	24.1	68.6363	88.8062
	24.11	60.7328	68.4603
	24.12	72.4672	62.849
	24.13	60.9498	67.3252
	24.14	63.9005	70.6968
	24.15	69.1206	67.6848
	24.16	58.8097	65.5039
	24.17	57.0603	67.2497
	24.18	57.2926	66.1404
	24.19	61.1823	60.0223
	24.2	47.9524	74.4488
	24.21	46.5388	79.3674
	24.22	53.6303	79.6758
	24.23	49.981	75.1306
	24.24	63.7715	70.0192
	24.25	51.8803	73.4958
	24.26	66.6403	73.9612
	24.27	71.8953	61.159
	24.28	49.9713	90.9977
	24.29	57.4354	56.619
	24.3	50.9022	69.2615
	24.31	50.4663	72.5034
	24.32	62.3812	62.1398
	24.33	52.5948	70.0037
	24.34	61.5385	67.1975
	24.35	59.0332	68.6092
	24.36	52.6785	76.5574
	24.37	60.9505	77.1923
	24.38	52.0399	61.598
	24.39	55.3316	75.3051
	24.4	53.3913	71.7634
	24.41	58.5	63.923
	24.42	47.2819	69.6775
	24.43	50.9346	59.1792
	24.44	58.5442	72.4012
	24.45	45.2484	78.0206
	24.46	59.684	58.7166
	24.47	54.3702	80.8746
	24.48	47.9961	69.1396
	24.49	51.9249	61.2
	24.5	63.0698	75.3077
	24.51	60.0482	77.3179
	24.52	61.8588	93.0044
	24.53	51.3102	68.2711
	24.54	58.9453	67.7887
	24.55	49.455	56.2214
	24.56	56.124	79.1858
	24.57	62.3271	70.6774
	24.58	62.4008	78.4908
	24.59	37.8322	78.1013
	24.6	61.1516	58.1213
	24.61	55.1035	80.4341
	24.62	58.7756	66.1188
	24.63	62.9251	67.4247
	24.64	54.06	68.1267
	24.65	53.2966	58.8576
	24.66	60.9674	69.6068
	24.67	61.5558	53.5034
	24.68	76.3888	65.9888
	24.69	42.9316	73.6705
	24.7	61.9339	73.1585
	24.71	55.22	78.5494
	24.72	64.8311	66.3582
	24.73	66.5777	79.2281
	24.74	70.3937	79.2359
	24.75	51.0683	83.7779
	24.76	60.9321	56.4467
	24.77	68.4316	58.4654
	24.78	57.6773	63.1366
	24.79	58.1743	65.1291
	24.8	47.4363	62.0246
	24.81	58.5193	68.5455
	24.82	56.638	65.3129
	24.83	48.9502	63.9359
	24.84	53.8647	66.098
	24.85	51.6272	68.693
	24.86	51.9835	68.9296
	24.87	52.85	62.5671
	24.88	62.1783	61.2718
	24.89	55.8637	77.1908
	24.9	59.2564	77.6224
	24.91	58.1873	78.1265
	24.92	60.5339	79.8242
	24.93	64.8109	58.2589
	24.94	55.5377	51.6101
	24.95	52.6602	65.9774
	24.96	55.4805	64.6669
	24.97	57.7633	64.3836
[truncated: 5,503 more rows]

## Sheet: Figure S8
	(b)					(c)
	z (Ǻ)	ρN				z (Ǻ)	ρN
		MPD	H2O	C6H14			MPD	H2O	C6H14	Na+	Cl-
	10	2.204	69.362	0		10	0.37	73.621	0	5.26	4.951
	11	1.838	71.567	0		11	0.463	73.016	0	5.106	5.03
	12	1.682	72.806	0		12	0.474	73.303	0	4.968	5.062
	13	1.422	73.626	0		13	0.532	72.92	0	5.347	5.185
	14	0.975	75.279	0		14	0.636	71.6	0	5.141	5.298
	15	0.891	76.048	0		15	0.586	71.598	0	5.446	5.763
	16	0.738	77.482	0		16	0.577	70.964	0	5.812	5.894
	17	0.627	77.95	0		17	0.617	70.834	0	5.863	5.677
	18	0.488	78.348	0		18	0.467	71.284	0	5.844	5.911
	19	0.331	78.756	0		19	0.52	71.544	0	5.675	6.07
	20	0.275	79.334	0		20	0.44	71.831	0	6.246	6.27
	21	0.287	79.251	0		21	0.346	71.437	0	6.512	5.953
	22	0.3	79.823	0		22	0.414	71.992	0	6.336	6.259
	23	0.331	79.363	0		23	0.544	70.016	0	6.424	6.585
	24	0.294	79.148	0		24	0.63	69.273	0	7.118	6.965
	25	0.346	79.562	0		25	0.672	68.558	0	7.222	7.402
	26	0.378	78.637	0		26	0.608	67.232	0	6.873	7.513
	27	0.438	78.827	0		27	0.883	67.713	0	6.73	6.96
	28	0.404	78.74	0		28	1.273	66.415	0	6.683	6.59
	29	0.447	78.313	0		29	1.5	64.92	0	6.311	6.255
	30	0.473	78.373	0		30	1.792	64.303	0	6.355	6.17
	31	0.442	78.753	0		31	2.002	63.819	0	6.027	5.433
	32	0.494	78.262	0		32	2.357	62.827	0	5.243	5.35
	33	0.533	78.513	0		33	2.822	61.213	0	4.834	4.584
	34	0.55	78.146	0		34	2.979	60.054	0	4.342	4.23
	35	0.649	76.891	0		35	3.521	60.416	0	4.027	4.568
	36	0.735	77.439	0		36	3.297	58.395	0	4.098	4.194
	37	0.885	76.202	0		37	3.239	58.546	0	4.047	3.941
	38	0.956	75.554	0		38	3.845	58.079	0	3.606	3.465
	39	1.027	75.745	0		39	3.832	58.458	0	3.432	3.421
	40	1.2	75.229	0		40	4.065	59.038	0	3.092	2.967
	41	1.302	74.229	0		41	3.385	60.841	0	2.847	2.741
	42	1.36	74.19	0		42	3.177	62.184	0	2.588	2.591
	43	1.333	73.807	0		43	2.729	64.232	0	2.698	2.562
	44	1.427	74.342	0		44	2.405	65.425	0	2.904	2.905
	45	1.369	73.702	0		45	2.053	67.813	0	3.223	3.447
	46	1.298	75.156	0		46	1.339	69.459	0	3.557	3.688
	47	1.116	75.05	0		47	1.034	70.873	0	3.834	4.31
	48	0.88	76.065	0		48	0.622	71.463	0	4.453	4.816
	49	0.72	76.82	0		49	0.442	72.536	0	5.37	4.984
	50	0.709	77.384	0		50	0.363	71.867	0	5.724	5.711
	51	0.681	77.583	0		51	0.429	71.575	0	6.118	6.01
	52	0.629	78.123	0		52	0.317	72.324	0	6.275	6.174
	53	0.574	77.897	0		53	0.335	71.891	0	6.51	6.352
	54	0.547	78.076	0		54	0.356	72.026	0	6.366	6.115
	55	0.461	78.449	0		55	0.337	72.335	0	5.853	5.791
	56	0.488	78.309	0		56	0.399	72.7	0	5.618	5.539
	57	0.493	78.166	0		57	0.486	72.604	0	5.411	5.684
	58	0.566	77.981	0		58	0.424	72.053	0	5.487	5.756
	59	0.787	77.206	0		59	0.386	72.463	0	5.934	5.825
	60	0.862	76.462	0		60	0.423	72.316	0	5.776	5.789
	61	1.131	74.274	0.0005		61	0.338	73.355	0	5.355	5.468
	62	1.766	71.972	0.0015		62	0.304	73.88	0	5.073	4.818
	63	2.286	68.684	0.006		63	0.374	73.946	0	4.581	3.893
	64	2.87	64.409	0.005		64	0.739	72.714	0	3.34	3.419
	65	4.096	57.884	0.0055		65	1.349	71.049	0.0015	2.383	2.706
	66	5.849	49.396	0.0335		66	2.043	66.751	0.0065	1.695	1.901
	67	7.875	38.94	0.1225		67	3.301	60.546	0.016	1.063	1.113
	68	9.902	27.854	0.321		68	5.045	51.205	0.046	0.627	0.671
	69	11.223	18.356	0.865		69	7.477	38.678	0.1755	0.272	0.313
	70	11.079	10.987	1.997		70	9.905	26.091	0.613	0.11	0.105
	71	8.919	5.842	3.679		71	10.419	15.515	1.578	0.027	0.022
	72	6.318	2.935	5.6885		72	9.008	7.649	3.4455	0.009	0.001
	73	3.518	1.342	7.7895		73	5.845	3.149	5.847	0	0
	74	1.738	0.513	9.5505		74	3.158	1.111	8.3285	0	0
	75	0.739	0.205	11.0835		75	1.492	0.322	10.2985	0	0
	76	0.26	0.057	11.472		76	0.557	0.091	11.074	0	0
	77	0.088	0.026	11.2575		77	0.202	0.021	11.0985	0	0
	78	0.04	0.007	11.0035		78	0.102	0.002	10.8835	0	0
	79	0.041	0.004	10.954		79	0.065	0	11.2155	0	0
	80	0.021	0.01	10.9835		80	0.042	0	11.2585	0	0
	81	0.014	0.009	11.25		81	0.038	0	10.9475	0	0
	82	0.004	0.011	11.1155		82	0.062	0	10.8655	0	0
	83	0.005	0.009	10.868		83	0.045	0	10.962	0	0
	84	0.009	0.007	10.891		84	0.041	0	11.155	0	0
	85	0.013	0.003	10.7045		85	0.046	0	10.9775	0	0
	86	0.02	0.013	10.9515		86	0.032	0	10.7005	0	0
	87	0.011	0.007	10.918		87	0.025	0	10.7385	0	0
	88	0.013	0.006	11.034		88	0.014	0	11.143	0	0
	89	0.008	0.002	10.9745		89	0.024	0	11.1425	0	0
	90	0.014	0.009	10.9115		90	0.02	0	11.053	0	0
	91	0.026	0.015	10.806		91	0.023	0	10.957	0	0
	92	0.053	0.01	10.7185		92	0.026	0	10.731	0	0
	93	0.064	0.02	11.1815		93	0.037	0	10.957	0	0
	94	0.034	0.004	11.1325		94	0.033	0	10.8775	0	0
	95	0.036	0.009	10.925		95	0.034	0	10.8805	0	0
	96	0.058	0.025	10.81		96	0.027	0	10.899	0	0
	97	0.063	0.01	10.6885		97	0.023	0.002	10.8655	0	0
	98	0.071	0.022	10.7955		98	0.007	0.001	10.816	0	0
	99	0.061	0.015	10.642		99	0.003	0.003	10.72	0	0
	100	0.083	0.014	10.7895		100	0	0.003	10.5945	0	0
	101	0.087	0.022	10.8935		101	0.002	0.007	10.283	0	0
	102	0.084	0.019	10.5905		102	0	0.008	9.9695	0	0
	103	0.07	0.017	10.242		103	0	0.01	9.472	0	0
	104	0.047	0.02	9.9825		104	0	0.006	8.6425	0	0
	105	0.017	0.01	9.512		105	0	0.01	7.721	0	0
	106	0.018	0.018	8.792		106	0	0.014	6.6835	0	0
	107	0.013	0.016	7.8245		107	0	0.015	5.2125	0	0
	108	0.011	0.019	6.902		108	0	0.018	4.0935	0	0
	109	0.007	0.018	5.592		109	0	0.013	2.855	0	0
	110	0.002	0.022	4.2855		110	0	0.022	1.9835	0	0
	111	0	0.019	3.0455		111	0	0.017	1.25	0	0
	112	0	0.019	2.046		112	0	0.026	0.8205	0	0
	113	0	0.023	1.3305		113	0	0.019	0.558	0	0
	114	0	0.019	0.841		114	0	0.005	0.315	0	0
	115	0	0.014	0.5725		115	0	0.011	0.21	0	0
	116	0	0.017	0.362		116	0	0.005	0.133	0	0
	117	0	0.013	0.2		117	0	0.005	0.116	0	0
	118	0	0.012	0.146		118	0	0.013	0.078	0	0
	119	0	0.021	0.094		119	0	0.009	0.0605	0	0
	120	0	0.012	0.0855		120	0	0.004	0.0485	0	0
	121	0	0.012	0.0775		121	0	0.003	0.049	0	0
	122	0	0.011	0.0585		122	0	0.01	0.046	0	0
	123	0	0.011	0.054		123	0	0.01	0.051	0	0
	124	0	0.011	0.05		124	0	0.004	0.049	0	0
	125	0	0.015	0.0605		125	0	0.006	0.0425	0	0
	126	0	0.017	0.0535		126	0	0.005	0.0485	0	0
	127	0	0.007	0.0525		127	0	0.007	0.039	0	0
	128	0	0.014	0.0495		128	0	0.006	0.0495	0	0
	129	0	0.013	0.044		129	0	0.004	0.047	0	0
	130	0	0.015	0.0425		130	0	0.009	0.0515	0	0

## Sheet: Figure S10
	Upper figure						Bottom figure
	Membrane	Thickness (nm)					Membrane	Ra (nm)
		MPD/TCM system		PIP/TCM system				MPD/TCM system		PIP/TCM system
		Average	Standard deviation	Average	Standard deviation			Average	Standard deviation	Average	Standard deviation
	Pristine	152.6	10.6508	279.333	16.2822		Pristine	54.206	2.2423	27.451	2.0156
	NaCl	85.2	5.3066	106	16.8193		NaCl	23.303	1.8623	17.713	1.22147
	NaHCO3	63.2	6.27375	93.3333	11.6428		NaHCO3	20.822	1.1065	10.296	1.26212

## Sheet: Figure S11
	Membrane	Water contact angle (°)
		MPD/TCM system		PIP/TCM system
		Average	Standard deviation	Average	Standard deviation
	Pristine	81.88	1.42042	59.7714	1.67649
	NaCl	55.86	1.92765	30.2571	2.09411
	NaHCO3	61.84	2.21504	36.0571	2.98992

[truncated: 9 more sheets: Figure S12, Figure S13, Figure S14, Figure S16, Figure S17, Figure S18, Figure S19, Figure S20, Figure S21]
