# Supplementary material for: Polyamide-based membranes with structural homogeneity for ultrafast molecular sieving
Source: Nat Commun. 2022 Jan 25;13:500. doi: 10.1038/s41467-022-28183-1 (PMC8789816; doi:10.1038/s41467-022-28183-1)
Supplement: Supplementary file 3 — Source Data [file 41467_2022_28183_MOESM3_ESM.zip › Source data-Main manuscript.xlsx]

## Sheet: Figure 1
	(c)					(d)					(e)						(f)
	Probability Density Function	o-Ps lifetime (ns)				Probability Density Function	o-Ps lifetime (ns)				Upper figure			Bottom figure			Membrane	S
		Pristine@MPD	NaHCO3@MPD	NaCl@MPD			Pristine@MPD	NaHCO3@PIP	NaCl@PIP		Pristine@MPD			NaCl@MPD				PIP/TMC system	MPD/TMC system
	0.53822	5.20601e-05	0.000190206	8.02567e-05		0.53822	9.72868e-07	2.70065e-06	0.000149234		Detection depth (nm)	O/N ratio		Detection depth (nm)	O/N ratio		Pristine	0.50623	0.49858
	0.62524	0.000258991	0.000819578	0.000469353		0.62524	9.58635e-06	3.34678e-05	0.0006402		0	1.52482		0	1.55415		NaCl	0.50314	0.49502
	0.68847	0.000638142	0.00183	0.00124		0.68847	3.56995e-05	0.000136774	0.00144		20	1.40156		20	1.30818		NaHCO3	0.49916	0.49327
	0.74221	0.0012	0.00318	0.00241		0.74221	9.14606e-05	0.000365781	0.00251		40	1.35662		40	1.27574
	0.79032	0.00195	0.00481	0.00396		0.79032	0.000189646	0.000770688	0.00382		60	1.39359		60	1.26508
	0.83459	0.00285	0.00663	0.00582		0.83459	0.000342351	0.00139	0.00532		80	1.29793		80	1.28238
	0.876	0.0039	0.00858	0.00792		0.876	0.000559989	0.00225	0.00694
	0.91519	0.00506	0.01058	0.01017		0.91519	0.000850642	0.00334	0.00863
	0.95256	0.00631	0.01257	0.01248		0.95256	0.00122	0.00467	0.01035
	0.98844	0.00761	0.0145	0.01479		0.98844	0.00167	0.0062	0.01205
	1.02303	0.00895	0.01634	0.01702		1.02303	0.0022	0.0079	0.0137
	1.05653	0.01028	0.01804	0.01913		1.05653	0.00281	0.00972	0.01527
	1.08906	0.0116	0.01959	0.02107		1.08906	0.00349	0.01162	0.01674
	1.12074	0.01289	0.02098	0.02282		1.12074	0.00424	0.01355	0.01809
	1.15165	0.01412	0.02219	0.02434		1.15165	0.00505	0.01547	0.01931
	1.18187	0.01528	0.02323	0.02565		1.18187	0.00591	0.01733	0.0204
	1.21148	0.01638	0.02409	0.02672		1.21148	0.00682	0.01911	0.02135
	1.24051	0.01738	0.02478	0.02757		1.24051	0.00775	0.02077	0.02216
	1.26902	0.0183	0.02531	0.02819		1.26902	0.00871	0.02228	0.02283
	1.29705	0.01913	0.02569	0.02862		1.29705	0.00967	0.02364	0.02338
	1.32463	0.01987	0.02592	0.02885		1.32463	0.01064	0.02483	0.0238
	1.3518	0.02051	0.02603	0.0289		1.3518	0.0116	0.02583	0.0241
	1.37858	0.02105	0.02601	0.0288		1.37858	0.01255	0.02666	0.02429
	1.405	0.02151	0.02588	0.02855		1.405	0.01348	0.02731	0.02438
	1.43109	0.02188	0.02566	0.02817		1.43109	0.01437	0.02778	0.02437
	1.45685	0.02217	0.02535	0.02769		1.45685	0.01524	0.02808	0.02428
	1.48231	0.02238	0.02497	0.02711		1.48231	0.01606	0.02823	0.02411
	1.50749	0.02251	0.02453	0.02645		1.50749	0.01684	0.02822	0.02387
	1.53239	0.02258	0.02402	0.02573		1.53239	0.01757	0.02808	0.02358
	1.55704	0.02257	0.02348	0.02496		1.55704	0.01825	0.02782	0.02322
	1.58145	0.02251	0.02289	0.02414		1.58145	0.01887	0.02745	0.02282
	1.60563	0.02239	0.02227	0.02329		1.60563	0.01944	0.02698	0.02238
	1.62958	0.02222	0.02163	0.02243		1.62958	0.01996	0.02642	0.02191
	1.65333	0.02201	0.02097	0.02155		1.65333	0.02042	0.02579	0.02141
	1.67687	0.02175	0.0203	0.02066		1.67687	0.02083	0.0251	0.02088
	1.70022	0.02146	0.01962	0.01978		1.70022	0.02117	0.02436	0.02034
	1.72338	0.02114	0.01894	0.0189		1.72338	0.02147	0.02358	0.01978
	1.74636	0.02078	0.01825	0.01804		1.74636	0.02171	0.02276	0.01921
	1.76917	0.0204	0.01758	0.01719		1.76917	0.0219	0.02193	0.01863
	1.79182	0.02	0.0169	0.01635		1.79182	0.02205	0.02108	0.01805
	1.81431	0.01958	0.01624	0.01554		1.81431	0.02214	0.02022	0.01747
	1.83665	0.01915	0.01559	0.01475		1.83665	0.02219	0.01936	0.01689
	1.85883	0.0187	0.01495	0.01399		1.85883	0.02219	0.0185	0.01631
	1.88088	0.01824	0.01432	0.01325		1.88088	0.02216	0.01765	0.01574
	1.90279	0.01778	0.01371	0.01254		1.90279	0.02208	0.01682	0.01518
	1.92456	0.01731	0.01311	0.01186		1.92456	0.02197	0.016	0.01462
	1.9462	0.01684	0.01254	0.01121		1.9462	0.02183	0.0152	0.01408
	1.96772	0.01637	0.01198	0.01058		1.96772	0.02165	0.01442	0.01354
	1.98912	0.01589	0.01144	0.00998		1.98912	0.02145	0.01366	0.01302
	2.0104	0.01542	0.01091	0.00941		2.0104	0.02121	0.01293	0.01251
	2.03156	0.01495	0.01041	0.00887		2.03156	0.02096	0.01223	0.01201
	2.05262	0.01449	0.00992	0.00835		2.05262	0.02068	0.01155	0.01153
	2.07356	0.01403	0.00946	0.00786		2.07356	0.02038	0.01089	0.01106
	2.09441	0.01358	0.00901	0.0074		2.09441	0.02006	0.01027	0.0106
	2.11515	0.01313	0.00858	0.00696		2.11515	0.01973	0.00967	0.01016
	2.13579	0.01269	0.00816	0.00654		2.13579	0.01939	0.0091	0.00974
	2.15633	0.01226	0.00777	0.00614		2.15633	0.01903	0.00856	0.00932
	2.17678	0.01184	0.00739	0.00577		2.17678	0.01866	0.00804	0.00893
	2.19714	0.01143	0.00702	0.00542		2.19714	0.01828	0.00755	0.00854
	2.2174	0.01102	0.00668	0.00508		2.2174	0.01789	0.00709	0.00817
	2.23758	0.01063	0.00634	0.00477		2.23758	0.0175	0.00665	0.00781
	2.25768	0.01025	0.00603	0.00447		2.25768	0.01711	0.00623	0.00747
	2.27769	0.00987	0.00572	0.00419		2.27769	0.01671	0.00584	0.00714
	2.29762	0.00951	0.00544	0.00393		2.29762	0.01631	0.00546	0.00682
	2.31747	0.00916	0.00516	0.00369		2.31747	0.0159	0.00511	0.00652
	2.41559	0.00755	0.00397	0.00266		2.41559	0.01391	0.00365	0.00517
	2.51197	0.00618	0.00305	0.00191		2.51197	0.012	0.00258	0.00408
	2.60677	0.00503	0.00233	0.00137		2.60677	0.01025	0.00181	0.00322
	2.70013	0.00409	0.00178	0.000981243		2.70013	0.00867	0.00126	0.00253
	2.79219	0.00331	0.00136	0.000702613		2.79219	0.00729	0.000879829	0.00199
	2.88303	0.00267	0.00104	0.000503267		2.88303	0.00608	0.000611134	0.00156
	2.97276	0.00216	0.000796288	0.000360778		2.97276	0.00506	0.000423873	0.00122
	3.06146	0.00174	0.000609444	0.000258947		3.06146	0.00418	0.00029377	0.000961233
	3.14919	0.0014	0.000466961	0.000186143		3.14919	0.00345	0.000203566	0.000755071
	3.23602	0.00113	0.000358262	0.000134046		3.23602	0.00284	0.000141103	0.000593602
	3.322	0.000909747	0.000275275	9.67185e-05		3.322	0.00233	9.78741e-05	0.000467125
	3.4072	0.000733191	0.000211852	6.99329e-05		3.4072	0.00191	6.79576e-05	0.000368018
	3.49164	0.000591185	0.000163322	5.06778e-05		3.49164	0.00156	4.72454e-05	0.000290306
	3.57538	0.000476986	0.000126134	3.68091e-05		3.57538	0.00128	3.28947e-05	0.000229316
	3.65846	0.00038514	9.75938e-05	2.67992e-05		3.65846	0.00104	2.2941e-05	0.000181402
	3.74089	0.000311248	7.56543e-05	1.95585e-05		3.74089	0.000851117	1.6028e-05	0.000143715
	3.82273	0.000251773	5.87595e-05	1.4309e-05		3.82273	0.000694341	1.12197e-05	0.000114034
	3.90399	0.00020387	4.57262e-05	1.04943e-05		3.90399	0.000566323	7.86958e-06	9.06259e-05
	3.98471	0.00016526	3.56532e-05	7.71564e-06		3.98471	0.000461879	5.5313e-06	7.21392e-05
	4.0649	0.000134113	2.78535e-05	5.68671e-06		4.0649	0.000376724	3.89612e-06	5.7517e-05
	4.1446	0.000108963	2.18026e-05	4.20164e-06		4.1446	0.000307326	2.75034e-06	4.59338e-05
	4.22382	8.86357e-05	1.70994e-05	3.11202e-06		4.22382	0.000250784	1.94583e-06	3.67436e-05
	4.30257	7.21882e-05	1.34367e-05	2.31058e-06		4.30257	0.000204722	1.37974e-06	2.94404e-05
	4.38089	5.88655e-05	1.05788e-05	1.71968e-06		4.38089	0.000167195	9.80551e-07	2.36276e-05
	4.45879	4.80617e-05	8.34469e-06	1.28296e-06		4.45879	0.000136617	6.9844e-07	1.89934e-05
	4.53628	3.92902e-05	6.59479e-06	9.59414e-07		4.53628	0.000111696	4.98626e-07	1.5293e-05
	4.61337	3.21602e-05	5.22157e-06	7.19139e-07		4.61337	9.13778e-05	3.56786e-07	1.23334e-05
	4.69009	2.63575e-05	4.14192e-06	5.40285e-07		4.69009	7.48056e-05	2.55873e-07	9.96242e-06
	4.76645	2.16292e-05	3.29149e-06	4.06839e-07		4.76645	6.12822e-05	1.83916e-07	8.06004e-06
	4.84245	1.77716e-05	2.62038e-06	3.07042e-07		4.84245	5.02406e-05	1.32493e-07	6.53117e-06
	4.91811	1.46204e-05	2.08981e-06	2.3224e-07		4.91811	4.12201e-05	9.56607e-08	5.30052e-06
	4.99344	1.20431e-05	1.66958e-06	1.76045e-07		4.99344	3.38459e-05	6.92208e-08	4.30837e-06
	5.06846	9.9326e-06	1.33616e-06	1.33735e-07		5.06846	2.78135e-05	5.01989e-08	3.50724e-06
	5.14316	8.20211e-06	1.07114e-06	1.0181e-07		5.14316	2.28753e-05	3.64835e-08	2.85936e-06
	5.21757	6.78147e-06	8.60127e-07	7.76679e-08		5.21757	1.88297e-05	2.65727e-08	2.33461e-06
	5.29168	5.61376e-06	6.91823e-07	5.93726e-08		5.29168	1.55129e-05	1.93956e-08	1.90895e-06
	5.36552	4.65276e-06	5.57357e-07	4.5479e-08		5.36552	1.27914e-05	1.41869e-08	1.56315e-06
	5.43908	3.8609e-06	4.49746e-07	3.49062e-08		5.43908	1.05566e-05	1.03987e-08	1.28181e-06
	5.51237	3.20763e-06	3.63484e-07	2.68439e-08		5.51237	8.71989e-06	7.63778e-09	1.05258e-06
	5.58541	2.66804e-06	2.94224e-07	2.06838e-08		5.58541	7.20915e-06	5.62138e-09	8.65535e-07
	5.65819	2.22181e-06	2.38526e-07	1.59676e-08		5.65819	5.96545e-06	4.14567e-09	7.12702e-07
	5.73073	1.85234e-06	1.93663e-07	1.23499e-08		5.73073	4.94072e-06	3.06346e-09	5.87645e-07
	5.80303	1.54608e-06	1.57471e-07	9.56947e-09		5.80303	4.09568e-06	2.26822e-09	4.85174e-07
	5.8751	1.29191e-06	1.2823e-07	7.42849e-09		5.8751	3.3982e-06	1.68268e-09	4.01094e-07
	5.94694	1.08074e-06	1.04569e-07	5.77683e-09		5.94694	2.82202e-06	1.2507e-09	3.32013e-07
	6.01856	9.05075e-07	8.53943e-08	4.50031e-09		6.01856	2.34562e-06	9.31381e-10	2.75178e-07
	6.08997	7.58792e-07	6.98331e-08	3.51194e-09		6.08997	1.95139e-06	6.94887e-10	2.28358e-07
	6.16116	6.36838e-07	5.7186e-08	2.74532e-09		6.16116	1.62485e-06	5.19402e-10	1.89738e-07
	6.23215	5.35054e-07	4.68927e-08	2.14965e-09		6.23215	1.35415e-06	3.88942e-10	1.57841e-07
	6.30294	4.5001e-07	3.85034e-08	1.68601e-09		6.30294	1.12954e-06	2.91775e-10	1.31464e-07
	6.37353	3.78877e-07	3.16564e-08	1.32452e-09		6.37353	9.43015e-07	2.19271e-10	1.09624e-07
	6.44393	3.19315e-07	2.60607e-08	1.04221e-09		6.44393	7.87976e-07	1.65073e-10	9.15189e-08
	6.51414	2.6939e-07	2.14814e-08	8.21367e-10		6.51414	6.58998e-07	1.24487e-10	7.64915e-08
	6.58417	2.27498e-07	1.7729e-08	6.48327e-10		6.58417	5.51605e-07	9.40401e-11	6.40041e-08
	6.65402	1.92311e-07	1.46501e-08	5.12526e-10		6.65402	4.62109e-07	7.11597e-11	5.3615e-08
	6.72369	1.62725e-07	1.21206e-08	4.05783e-10		6.72369	3.87463e-07	5.39358e-11	4.49616e-08
	6.79319	1.37823e-07	1.00399e-08	3.21749e-10		6.79319	3.25148e-07	4.09481e-11	3.77458e-08
	6.86252	1.16843e-07	8.32625e-09	2.55491e-10		6.86252	2.73085e-07	3.11382e-11	3.17219e-08
	6.93169	9.91506e-08	6.91312e-09	2.03171e-10		6.93169	2.29548e-07	2.37164e-11	2.66876e-08
	7.0007	8.4215e-08	5.74641e-09	1.61795e-10		7.0007	1.93112e-07	1.80921e-11	2.24755e-08
	7.06954	7.1595e-08	4.78201e-09	1.29026e-10		7.06954	1.62593e-07	1.38231e-11	1.89476e-08
	7.13823	6.09213e-08	3.9839e-09	1.03037e-10		7.13823	1.37008e-07	1.05777e-11	1.59897e-08
	7.20677	5.18853e-08	3.32264e-09	8.23941e-11		7.20677	1.15542e-07	8.10655e-12	1.3507e-08
	7.27516	4.42287e-08	2.77415e-09	6.59756e-11		7.27516	9.7517e-08	6.22203e-12	1.1421e-08
	7.3434	3.77349e-08	2.31868e-09	5.28989e-11		7.3434	8.23694e-08	4.78268e-12	9.66656e-09
	7.4115	3.22223e-08	1.94003e-09	4.24694e-11		7.4115	6.96294e-08	3.68167e-12	8.18947e-09
	7.47945	2.75385e-08	1.6249e-09	3.41401e-11		7.47945	5.89058e-08	2.83822e-12	6.94464e-09
	7.54727	2.35553e-08	1.36236e-09	2.74793e-11		7.54727	4.98722e-08	2.19111e-12	5.89453e-09
	7.61495	2.01651e-08	1.14339e-09	2.21457e-11		7.61495	4.22563e-08	1.69393e-12	5.00781e-09
	7.68249	1.7277e-08	9.60578e-10	1.78694e-11		7.68249	3.58306e-08	1.31138e-12	4.25835e-09
	7.7499	1.48145e-08	8.07788e-10	1.44364e-11		7.7499	3.04049e-08	1.01662e-12	3.6243e-09
	7.81719	1.27133e-08	6.7996e-10	1.1677e-11		7.81719	2.58201e-08	7.89183e-13	3.08739e-09
	7.88434	1.09187e-08	5.7291e-10	9.45625e-12		7.88434	2.19428e-08	6.13448e-13	2.63231e-09
	7.95137	9.38477e-09	4.83169e-10	7.66681e-12		7.95137	1.86614e-08	4.77477e-13	2.24625e-09
	8.01828	8.0726e-09	4.07867e-10	6.22317e-12		8.01828	1.58822e-08	3.7213e-13	1.91845e-09
	8.08506	6.94921e-09	3.44617e-10	5.05713e-12		8.08506	1.35267e-08	2.90401e-13	1.63986e-09
	8.15173	5.98668e-09	2.91441e-10	4.1142e-12		8.15173	1.15287e-08	2.2691e-13	1.40289e-09
	8.21827	5.16132e-09	2.46692e-10	3.35081e-12		8.21827	9.83276e-09	1.77524e-13	1.20115e-09
	8.28471	4.45304e-09	2.08999e-10	2.73206e-12		8.28471	8.39218e-09	1.3906e-13	1.02925e-09
	8.35102	3.84477e-09	1.7722e-10	2.22998e-12		8.35102	7.16762e-09	1.09064e-13	8.8266e-10
	8.41723	3.32198e-09	1.50403e-10	1.82211e-12		8.41723	6.12595e-09	8.56424e-14	7.57546e-10
	8.48332	2.87233e-09	1.27753e-10	1.49042e-12		8.48332	5.23923e-09	6.73314e-14	6.50674e-10
	8.54931	2.48529e-09	1.08606e-10	1.22038e-12		8.54931	4.48388e-09	5.29984e-14	5.5931e-10
	8.61519	2.15191e-09	9.24051e-11	1.0003e-12		8.61519	3.84e-09	4.17655e-14	4.81142e-10
	8.68096	1.86453e-09	7.86857e-11	8.20737e-13		8.68096	3.29076e-09	3.29516e-14	4.1421e-10
	8.74663	1.61664e-09	6.70578e-11	6.74087e-13		8.74663	2.82192e-09	2.60276e-14	3.56854e-10
	8.81219	1.40265e-09	5.71941e-11	5.54191e-13		8.81219	2.42145e-09	2.05818e-14	3.07667e-10
	8.87766	1.21779e-09	4.882e-11	4.56066e-13		8.87766	2.07916e-09	1.62937e-14	2.65452e-10
	8.94302	1.058e-09	4.17046e-11	3.7568e-13		8.94302	1.78639e-09	1.29134e-14	2.29194e-10
	9.00829	9.19773e-10	3.56539e-11	3.09759e-13		9.00829	1.53581e-09	1.02455e-14	1.98029e-10
	9.07346	8.00122e-10	3.05045e-11	2.55647e-13		9.07346	1.32121e-09	8.13766e-15	1.71222e-10
	9.13853	6.96482e-10	2.61185e-11	2.11185e-13		9.13853	1.1373e-09	6.4704e-15	1.48147e-10
	9.20351	6.06649e-10	2.23798e-11	1.74618e-13		9.20351	9.79598e-10	5.15019e-15	1.28269e-10
	9.2684	5.28733e-10	1.91905e-11	1.44514e-13		9.2684	8.44275e-10	4.10366e-15	1.11134e-10
	9.33319	4.6111e-10	1.64678e-11	1.19708e-13		9.33319	7.28085e-10	3.27318e-15	9.63522e-11
	9.3979	4.02381e-10	1.41415e-11	9.92488e-14		9.3979	6.28261e-10	2.61345e-15	8.35922e-11
	9.46251	3.51346e-10	1.21526e-11	8.23589e-14		9.46251	5.42445e-10	2.08882e-15	7.25695e-11
	9.52704	3.06967e-10	1.04507e-11	6.84029e-14		9.52704	4.68626e-10	1.67118e-15	6.30412e-11
	9.59148	2.68353e-10	8.99352e-12	5.68609e-14		9.59148	4.05089e-10	1.33837e-15	5.47991e-11
	9.65583	2.34733e-10	7.74483e-12	4.73068e-14		9.65583	3.50369e-10	1.07289e-15	4.76648e-11
	9.7201	2.05445e-10	6.67407e-12	3.93913e-14		9.7201	3.03213e-10	8.60915e-16	4.14854e-11
	9.78428	1.79915e-10	5.75524e-12	3.28276e-14		9.78428	2.62554e-10	6.91484e-16	3.61296e-11
	9.84839	1.57647e-10	4.96623e-12	2.73803e-14		9.84839	2.27474e-10	5.55927e-16	3.14845e-11
	9.9124	1.38213e-10	4.28822e-12	2.28555e-14		9.9124	1.97191e-10	4.47367e-16	2.74533e-11
	9.97634	1.21242e-10	3.7052e-12	1.90939e-14		9.97634	1.71034e-10	3.60342e-16	2.39527e-11
	10.0402	1.06414e-10	3.20352e-12	1.59641e-14		10.0402	1.48428e-10	2.90514e-16	2.09109e-11
	10.104	9.34503e-11	2.77154e-12	1.3358e-14		10.104	1.2888e-10	2.34432e-16	1.82661e-11
	10.1677	8.21103e-11	2.39933e-12	1.1186e-14		10.1677	1.11966e-10	1.89348e-16	1.59651e-11
	10.2313	7.21851e-11	2.07841e-12	9.37444e-15		10.2313	9.7324e-11	1.53071e-16	1.39621e-11
	10.2949	6.34933e-11	1.80153e-12	7.8623e-15		10.2949	8.46415e-11	1.23854e-16	1.22173e-11
	10.3583	5.58774e-11	1.5625e-12	6.59907e-15		10.3583	7.36503e-11	1.00302e-16	1.06966e-11
	10.4217	4.92006e-11	1.35601e-12	5.54296e-15		10.4217	6.41196e-11	8.12996e-17	9.37048e-12
	10.485	4.3344e-11	1.17751e-12	4.65934e-15		10.485	5.5851e-11	6.59539e-17	8.21329e-12
	10.5483	3.8204e-11	1.02312e-12	3.91945e-15		10.5483	4.86736e-11	5.35504e-17	7.20295e-12
	10.6115	3.36906e-11	8.89497e-13	3.29946e-15		10.6115	4.244e-11	4.35164e-17	6.32033e-12
	10.6746	2.97252e-11	7.73777e-13	2.77955e-15		10.6746	3.70233e-11	3.53921e-17	5.54884e-12
	10.7376	2.62396e-11	6.73501e-13	2.34323e-15		10.7376	3.23141e-11	2.88084e-17	4.87412e-12
	10.8006	2.31741e-11	5.86555e-13	1.9768e-15		10.8006	2.82177e-11	2.34687e-17	4.2837e-12
	10.8635	2.04767e-11	5.11124e-13	1.66883e-15		10.8635	2.46528e-11	1.91342e-17	3.76677e-12
	10.9263	1.8102e-11	4.45642e-13	1.40982e-15		10.9263	2.15486e-11	1.56129e-17	3.31393e-12
	10.9891	1.60103e-11	3.88766e-13	1.19183e-15		10.9891	1.88444e-11	1.27498e-17	2.91702e-12
	11.0518	1.4167e-11	3.39336e-13	1.00823e-15		11.0518	1.64874e-11	1.04199e-17	2.56896e-12
	11.1144	1.25419e-11	2.96351e-13	8.53485e-16		11.1144	1.44321e-11	8.52252e-18	2.26356e-12
	11.177	1.11083e-11	2.58952e-13	7.22973e-16		11.177	1.26389e-11	6.97602e-18	1.99547e-12
	11.2395	9.84311e-12	2.26393e-13	6.12823e-16		11.2395	1.10737e-11	5.71454e-18	1.75999e-12
	11.3019	8.72601e-12	1.98033e-13	5.19794e-16		11.3019	9.70677e-12	4.68474e-18	1.55306e-12
	11.3643	7.73919e-12	1.73316e-13	4.41173e-16		11.3643	8.51249e-12	3.84342e-18	1.37112e-12
	11.4266	6.86704e-12	1.51763e-13	3.74684e-16		11.4266	7.46855e-12	3.15555e-18	1.21108e-12
	11.4889	6.09589e-12	1.32959e-13	3.18418e-16		11.4889	6.55558e-12	2.59271e-18	1.07022e-12
	11.5511	5.41372e-12	1.16544e-13	2.70771e-16		11.5511	5.75679e-12	2.13183e-18	9.46198e-13
	11.6132	4.80998e-12	1.02207e-13	2.30398e-16		11.6132	5.05758e-12	1.75415e-18	8.36935e-13
	11.6753	4.27543e-12	8.96792e-14	1.96166e-16		11.6753	4.44525e-12	1.44442e-18	7.40631e-13
	11.7373	3.80191e-12	7.87257e-14	1.67122e-16		11.7373	3.90876e-12	1.19024e-18	6.5571e-13
	11.7992	3.38228e-12	6.91441e-14	1.42465e-16		11.7992	3.43851e-12	9.81477e-19	5.80789e-13
	11.8611	3.01023e-12	6.07583e-14	1.21519e-16		11.8611	3.02613e-12	8.09902e-19	5.1466e-13
	11.923	2.68022e-12	5.34153e-14	1.03714e-16		11.923	2.66435e-12	6.68785e-19	4.56264e-13
	11.9847	2.38738e-12	4.69822e-14	8.857e-17		11.9847	2.34681e-12	5.52639e-19	4.04673e-13
	12.0464	2.12742e-12	4.13435e-14	7.56817e-17		12.0464	2.06798e-12	4.56976e-19	3.59072e-13
	12.1081	1.89653e-12	3.63986e-14	6.47064e-17		12.1081	1.82304e-12	3.78129e-19	3.18749e-13
	12.1697	1.69138e-12	3.20601e-14	5.53545e-17		12.1697	1.60778e-12	3.13098e-19	2.83076e-13
	12.2313	1.50903e-12	2.82518e-14	4.73813e-17		12.2313	1.41851e-12	2.59423e-19	2.51502e-13
	12.2928	1.34687e-12	2.49073e-14	4.05794e-17		12.2928	1.25204e-12	2.15093e-19	2.23545e-13
	12.3542	1.20262e-12	2.19686e-14	3.47734e-17		12.3542	1.10555e-12	1.78455e-19	1.98779e-13
	12.4156	1.07423e-12	1.93854e-14	2.98147e-17		12.4156	9.7659e-13	1.48154e-19	1.7683e-13
	12.4769	9.5992e-13	1.71136e-14	2.55772e-17		12.4769	8.63017e-13	1.23077e-19	1.5737e-13
	12.5382	8.58104e-13	1.51147e-14	2.19539e-17		12.5382	7.62952e-13	1.02311e-19	1.40109e-13
	12.5994	7.6738e-13	1.33552e-14	1.88541e-17		12.5994	6.74755e-13	8.51019e-20	1.24791e-13
	12.6606	6.86508e-13	1.18056e-14	1.62007e-17		12.6606	5.96985e-13	7.08324e-20	1.11193e-13
	12.7218	6.14389e-13	1.04403e-14	1.39281e-17		12.7218	5.28383e-13	5.89923e-20	9.91164e-14
	12.7828	5.50051e-13	9.23684e-15	1.19806e-17		12.7828	4.67843e-13	4.91618e-20	8.83862e-14
	12.8439	4.92632e-13	8.17558e-15	1.03108e-17		12.8439	4.14398e-13	4.09947e-20	7.88486e-14
	12.9048	4.41369e-13	7.2393e-15	8.8784e-18		12.9048	3.67196e-13	3.42052e-20	7.03676e-14
	12.9658	3.95583e-13	6.41292e-15	7.64888e-18		12.9658	3.25493e-13	2.85574e-20	6.28231e-14
	13.0267	3.54676e-13	5.68323e-15	6.593e-18		13.0267	2.88634e-13	2.38565e-20	5.61089e-14
	13.0875	3.18112e-13	5.03863e-15	5.68576e-18		13.0875	2.56043e-13	1.99413e-20	5.01314e-14
	13.1483	2.85419e-13	4.46896e-15	4.90582e-18		13.1483	2.27216e-13	1.66784e-20	4.48075e-14
	13.209	2.56176e-13	3.9653e-15	4.23498e-18		13.209	2.01707e-13	1.39577e-20	4.0064e-14
	13.2697	2.30009e-13	3.51981e-15	3.65768e-18		13.2697	1.79127e-13	1.16875e-20	3.5836e-14
	13.3303	2.06587e-13	3.12562e-15	3.16062e-18		13.3303	1.59132e-13	9.79225e-21	3.2066e-14
	13.3909	1.85614e-13	2.77666e-15	2.73244e-18		13.3909	1.41419e-13	8.20902e-21	2.8703e-14
	13.4514	1.66827e-13	2.46763e-15	2.36341e-18		13.4514	1.25722e-13	6.88568e-21	2.57021e-14
	13.512	1.49992e-13	2.19385e-15	2.04519e-18		13.512	1.11807e-13	5.77892e-21	2.30232e-14
	13.5724	1.34902e-13	1.95119e-15	1.77066e-18		13.5724	9.9467e-14	4.85278e-21	2.06308e-14
	13.6328	1.2137e-13	1.73604e-15	1.5337e-18		13.6328	8.85193e-14	4.07732e-21	1.84936e-14
	13.6932	1.09232e-13	1.54519e-15	1.32908e-18		13.6932	7.88037e-14	3.42766e-21	1.65836e-14
	13.7535	9.834e-14	1.37585e-15	1.15229e-18		13.7535	7.01784e-14	2.88309e-21	1.48761e-14
	13.8138	8.85631e-14	1.22552e-15	9.99476e-19		13.8138	6.25184e-14	2.42636e-21	1.3349e-14
	13.874	7.9784e-14	1.09202e-15	8.67324e-19		13.874	5.57132e-14	2.04308e-21	1.19828e-14
	13.9342	7.18983e-14	9.73418e-16	7.52987e-19		13.9342	4.96654e-14	1.72127e-21	1.076e-14
	13.9943	6.48127e-14	8.68016e-16	6.54016e-19		13.9943	4.42889e-14	1.45092e-21	9.66532e-15
	14.0544	5.84439e-14	7.74308e-16	5.68308e-19		14.0544	3.95074e-14	1.22367e-21	8.68491e-15
	14.1145	5.27175e-14	6.90964e-16	4.9405e-19		14.1145	3.52537e-14	1.03256e-21	7.80654e-15
	14.1745	4.7567e-14	6.16811e-16	4.29684e-19		14.1745	3.14682e-14	8.71742e-22	7.01934e-15
	14.2345	4.29331e-14	5.5081e-16	3.73867e-19		14.2345	2.80983e-14	7.36353e-22	6.31358e-15
	14.2944	3.87625e-14	4.92045e-16	3.25442e-19		14.2944	2.50973e-14	6.2231e-22	5.68064e-15
	14.3543	3.50077e-14	4.39703e-16	2.83411e-19		14.3543	2.2424e-14	5.26196e-22	5.1128e-15
	14.4142	3.16263e-14	3.93065e-16	2.46914e-19		14.4142	2.00418e-14	4.45152e-22	4.6032e-15
	14.474	2.85801e-14	3.51495e-16	2.15207e-19		14.474	1.79183e-14	3.76778e-22	4.14571e-15
	14.5337	2.5835e-14	3.14428e-16	1.87652e-19		14.5337	1.60248e-14	3.19065e-22	3.73488e-15
	14.5935	2.33605e-14	2.81365e-16	1.63692e-19		14.5935	1.43359e-14	2.70325e-22	3.36581e-15
	14.6532	2.11293e-14	2.51864e-16	1.42851e-19		14.6532	1.28289e-14	2.29144e-22	3.03416e-15
	14.7128	1.91168e-14	2.25531e-16	1.24715e-19		14.7128	1.14838e-14	1.9433e-22	2.73604e-15
	14.7724	1.7301e-14	2.02018e-16	1.08926e-19		14.7724	1.0283e-14	1.64885e-22	2.46796e-15
	14.832	1.56622e-14	1.81017e-16	9.51746e-20		14.832	9.21043e-15	1.39969e-22	2.22684e-15
	14.8916	1.41827e-14	1.62251e-16	8.31926e-20		14.8916	8.25225e-15	1.18875e-22	2.00988e-15
	14.951	1.28466e-14	1.45478e-16	7.27481e-20		14.951	7.39597e-15	1.01007e-22	1.8146e-15
	15.0105	1.16397e-14	1.30481e-16	6.36402e-20		15.0105	6.6305e-15	8.58657e-23	1.63879e-15
	15.0699	1.05491e-14	1.17068e-16	5.56945e-20		15.0699	5.94601e-15	7.3028e-23	1.48045e-15
	15.1293	9.56339e-15	1.05067e-16	4.876e-20		15.1293	5.33375e-15	6.21385e-23	1.3378e-15
	15.1887	8.67219e-15	9.43255e-17	4.27055e-20		15.1887	4.78592e-15	5.28971e-23	1.20926e-15
	15.248	7.8662e-15	8.4709e-17	3.74172e-20		15.248	4.29561e-15	4.50507e-23	1.09338e-15
	15.3072	7.13707e-15	7.60966e-17	3.27963e-20		15.3072	3.85663e-15	3.83856e-23	9.88891e-16
	15.3665	6.47729e-15	6.83809e-17	2.87571e-20		15.3665	3.46351e-15	3.27214e-23	8.94645e-16
	15.4257	5.88009e-15	6.14664e-17	2.52249e-20		15.4257	3.11134e-15	2.79055e-23	8.09611e-16
	15.4848	5.33938e-15	5.52679e-17	2.21348e-20		15.4848	2.79577e-15	2.3809e-23	7.32867e-16
	15.544	4.84969e-15	4.97096e-17	1.94305e-20		15.544	2.51291e-15	2.03228e-23	6.63584e-16
	15.6031	4.40607e-15	4.47237e-17	1.7063e-20		15.6031	2.25929e-15	1.73547e-23	6.01019e-16
	15.6621	4.00409e-15	4.02499e-17	1.49894e-20		15.6621	2.03184e-15	1.48266e-23	5.44504e-16
	15.7211	3.63973e-15	3.62344e-17	1.31727e-20		15.7211	1.82779e-15	1.26722e-23	4.93438e-16
	15.7801	3.30939e-15	3.26291e-17	1.15803e-20		15.7801	1.64468e-15	1.08356e-23	4.47285e-16
	15.8391	3.0098e-15	2.93911e-17	1.01841e-20		15.8391	1.48031e-15	9.26909e-24	4.05558e-16
	15.898	2.73804e-15	2.64822e-17	8.95945e-21		15.898	1.33274e-15	7.93244e-24	3.67824e-16
	15.9569	2.49145e-15	2.3868e-17	7.88487e-21		15.9569	1.2002e-15	6.7914e-24	3.3369e-16
	16.0157	2.26764e-15	2.15181e-17	6.94163e-21		16.0157	1.08112e-15	5.81694e-24	3.02804e-16
	16.0745	2.06445e-15	1.94051e-17	6.11337e-21		16.0745	9.74122e-16	4.98438e-24	2.7485e-16
	16.1333	1.87994e-15	1.75045e-17	5.38582e-21		16.1333	8.77943e-16	4.27275e-24	2.49542e-16
	16.1921	1.71235e-15	1.57946e-17	4.7465e-21		16.1921	7.91468e-16	3.66423e-24	2.26623e-16
	16.2508	1.56008e-15	1.42556e-17	4.18451e-21		16.2508	7.13696e-16	3.14366e-24	2.05863e-16
	16.3095	1.4217e-15	1.28702e-17	3.69032e-21		16.3095	6.43733e-16	2.69814e-24	1.87053e-16
	16.3681	1.29591e-15	1.16226e-17	3.25561e-21		16.3681	5.80778e-16	2.3167e-24	1.70006e-16
	16.4268	1.18154e-15	1.04988e-17	2.87307e-21		16.4268	5.24114e-16	1.98998e-24	1.54551e-16
	16.4854	1.07752e-15	9.48632e-18	2.53633e-21		16.4854	4.73099e-16	1.71002e-24	1.40537e-16
	16.5439	9.82891e-16	8.57376e-18	2.23981e-21		16.5439	4.27157e-16	1.47003e-24	1.27826e-16
	16.6024	8.96786e-16	7.75108e-18	1.97861e-21		16.6024	3.85774e-16	1.26422e-24	1.16293e-16
	16.6609	8.18418e-16	7.00921e-18	1.74845e-21		16.6609	3.48487e-16	1.08765e-24	1.05828e-16
	16.7194	7.47074e-16	6.34003e-18	1.54556e-21		16.7194	3.14883e-16	9.36103e-25	9.63276e-17
	16.7778	6.82108e-16	5.73626e-18	1.36667e-21		16.7778	2.84589e-16	8.05985e-25	8.77019e-17
	16.8362	6.22936e-16	5.19134e-18	1.20887e-21		16.8362	2.57273e-16	6.94219e-25	7.98681e-17
	16.8946	5.69029e-16	4.69941e-18	1.06963e-21		16.8946	2.32636e-16	5.98181e-25	7.27516e-17
	16.9529	5.19905e-16	4.25521e-18	9.46735e-22		16.9529	2.10409e-16	5.15625e-25	6.62852e-17
	17.0112	4.75131e-16	3.85398e-18	8.38224e-22		17.0112	1.90352e-16	4.4463e-25	6.0408e-17
	17.0695	4.34311e-16	3.49148e-18	7.42385e-22		17.0695	1.72248e-16	3.83554e-25	5.50651e-17
	17.1278	3.97087e-16	3.16388e-18	6.5771e-22		17.1278	1.55903e-16	3.30991e-25	5.02065e-17
	17.186	3.63135e-16	2.86774e-18	5.82874e-22		17.186	1.41142e-16	2.85737e-25	4.57874e-17
	17.2442	3.32159e-16	2.59997e-18	5.16713e-22		17.2442	1.2781e-16	2.46762e-25	4.17671e-17
	17.3023	3.03893e-16	2.3578e-18	4.58203e-22		17.3023	1.15764e-16	2.13181e-25	3.81086e-17
	17.3605	2.78094e-16	2.13871e-18	4.06443e-22		17.3605	1.04877e-16	1.84237e-25	3.47786e-17
	17.4185	2.5454e-16	1.94047e-18	3.60639e-22		17.4185	9.50369e-17	1.5928e-25	3.17468e-17
	17.4766	2.33032e-16	1.76102e-18	3.20094e-22		17.4766	8.61397e-17	1.37754e-25	2.8986e-17
	17.5347	2.13388e-16	1.59857e-18	2.84192e-22		17.5347	7.80933e-17	1.19179e-25	2.64712e-17
	17.5927	1.95441e-16	1.45145e-18	2.52393e-22		17.5927	7.08147e-17	1.03146e-25	2.41801e-17
	17.6507	1.79042e-16	1.31819e-18	2.24218e-22		17.6507	6.42291e-17	8.93014e-26	2.20923e-17
	17.7086	1.64054e-16	1.19745e-18	1.99248e-22		17.7086	5.82691e-17	7.73421e-26	2.01892e-17
	17.7665	1.50352e-16	1.08803e-18	1.7711e-22		17.7665	5.2874e-17	6.70079e-26	1.84541e-17
	17.8244	1.37824e-16	9.88839e-19	1.57478e-22		17.8244	4.79892e-17	5.80747e-26	1.68719e-17
	17.8823	1.26366e-16	8.98905e-19	1.40062e-22		17.8823	4.35653e-17	5.03498e-26	1.54287e-17
	17.9402	1.15884e-16	8.17341e-19	1.24609e-22		17.9402	3.9558e-17	4.36675e-26	1.4112e-17
	17.998	1.06294e-16	7.43352e-19	1.10892e-22		17.998	3.59272e-17	3.7885e-26	1.29105e-17
	18.0558	9.75175e-17	6.76216e-19	9.87132e-23		18.0558	3.26368e-17	3.28793e-26	1.18138e-17
	18.1135	8.94838e-17	6.15286e-19	8.78969e-23		18.1135	2.96542e-17	2.85447e-26	1.08126e-17
	18.1713	8.21287e-17	5.59973e-19	7.82879e-23		18.1713	2.695e-17	2.47899e-26	9.89835e-18
	18.229	7.53933e-17	5.09749e-19	6.97488e-23		18.229	2.44976e-17	2.15362e-26	9.06333e-18
	18.2867	6.92242e-17	4.64135e-19	6.21585e-23		18.2867	2.22732e-17	1.87157e-26	8.30049e-18
	18.3443	6.35726e-17	4.22697e-19	5.54095e-23		18.3443	2.02551e-17	1.627e-26	7.60345e-18
	18.4019	5.83939e-17	3.85045e-19	4.94068e-23		18.4019	1.84237e-17	1.41486e-26	6.96639e-18
	18.4596	5.36477e-17	3.50825e-19	4.40666e-23		18.4596	1.67615e-17	1.23078e-26	6.38403e-18
	18.5171	4.92969e-17	3.19717e-19	3.93142e-23		18.5171	1.52524e-17	1.07099e-26	5.85156e-18
	18.5747	4.53079e-17	2.91431e-19	3.50839e-23		18.5747	1.38821e-17	9.32253e-27	5.36459e-18
	18.6322	4.16497e-17	2.65706e-19	3.13172e-23		18.6322	1.26375e-17	8.11747e-27	4.91916e-18
	18.6897	3.82942e-17	2.42304e-19	2.79623e-23		18.6897	1.15068e-17	7.07045e-27	4.51162e-18
	18.7472	3.52158e-17	2.21011e-19	2.49735e-23		18.7472	1.04795e-17	6.16043e-27	4.13867e-18
	18.8046	3.23911e-17	2.01633e-19	2.23101e-23		18.8046	9.54584e-18	5.36923e-27	3.79732e-18
	18.862	2.97986e-17	1.83993e-19	1.9936e-23		18.862	8.69713e-18	4.68112e-27	3.48481e-18
	18.9194	2.74188e-17	1.67932e-19	1.78192e-23		18.9194	7.92547e-18	4.08247e-27	3.19866e-18
	18.9768	2.52338e-17	1.53305e-19	1.59313e-23		18.9768	7.22374e-18	3.56149e-27	2.93658e-18
	19.0342	2.32273e-17	1.39982e-19	1.42471e-23		19.0342	6.58545e-18	3.10796e-27	2.6965e-18
	19.0915	2.13843e-17	1.27843e-19	1.27442e-23		19.0915	6.00476e-18	2.71301e-27	2.47653e-18
	19.1488	1.96911e-17	1.16782e-19	1.14028e-23		19.1488	5.47635e-18	2.36898e-27	2.27494e-18
	19.2061	1.81354e-17	1.06699e-19	1.02052e-23		19.2061	4.99543e-18	2.0692e-27	2.09017e-18
	19.2633	1.67056e-17	9.75072e-20	9.13565e-24		19.2633	4.55763e-18	1.80791e-27	1.92077e-18
	19.3205	1.53914e-17	8.91254e-20	8.18027e-24		19.3205	4.15902e-18	1.58008e-27	1.76544e-18
	19.3777	1.41831e-17	8.14806e-20	7.32665e-24		19.3777	3.796e-18	1.38138e-27	1.62298e-18
	19.4349	1.3072e-17	7.45067e-20	6.56373e-24		19.4349	3.46534e-18	1.20803e-27	1.49229e-18
	19.492	1.20501e-17	6.81434e-20	5.88172e-24		19.492	3.16409e-18	1.05675e-27	1.37239e-18
	19.5492	1.11101e-17	6.23361e-20	5.27187e-24		19.5492	2.88957e-18	9.24679e-28	1.26235e-18
	19.6063	1.02452e-17	5.7035e-20	4.72642e-24		19.6063	2.63938e-18	8.09355e-28	1.16136e-18
	19.6634	9.44935e-18	5.21951e-20	4.23843e-24		19.6634	2.41131e-18	7.08621e-28	1.06864e-18
	19.7204	8.71683e-18	4.77753e-20	3.80175e-24		19.7204	2.20336e-18	6.20604e-28	9.83501e-19
	19.7775	8.0425e-18	4.37384e-20	3.41089e-24		19.7775	2.01372e-18	5.43677e-28	9.05313e-19
	19.8345	7.42163e-18	4.00503e-20	3.06095e-24		19.8345	1.84074e-18	4.76422e-28	8.33492e-19
	19.8914	6.84986e-18	3.66804e-20	2.74756e-24		19.8914	1.68294e-18	4.17607e-28	7.67508e-19
	19.9484	6.32324e-18	3.36005e-20	2.46685e-24		19.9484	1.53895e-18	3.66156e-28	7.06874e-19
	20.0053	5.8381e-18	3.07852e-20	2.21534e-24		20.0053	1.40753e-18	3.21136e-28	6.51147e-19
	20.0623	5.3911e-18	2.82111e-20	1.98994e-24		20.0623	1.28758e-18	2.8173e-28	5.99921e-19
	20.1192	4.97917e-18	2.58572e-20	1.78789e-24		20.1192	1.17806e-18	2.47228e-28	5.52822e-19
	20.176	4.59949e-18	2.37042e-20	1.60674e-24		20.176	1.07805e-18	2.17013e-28	5.09511e-19
	20.2329	4.24947e-18	2.17345e-20	1.44427e-24		20.2329	9.86709e-19	1.90543e-28	4.69675e-19
	20.2897	3.92675e-18	1.99322e-20	1.29853e-24		20.2897	9.03269e-19	1.67348e-28	4.3303e-19
	20.3465	3.62913e-18	1.82828e-20	1.16776e-24		20.3465	8.27033e-19	1.47017e-28	3.99313e-19
	20.4033	3.35463e-18	1.6773e-20	1.05041e-24		20.4033	7.57366e-19	1.29191e-28	3.68285e-19
	20.4601	3.1014e-18	1.53907e-20	9.45058e-25		20.4601	6.9369e-19	1.13557e-28	3.39726e-19
	20.5168	2.86776e-18	1.41249e-20	8.50467e-25		20.5168	6.3548e-19	9.98425e-29	3.13435e-19
	20.5735	2.65215e-18	1.29656e-20	7.65516e-25		20.5735	5.82256e-19	8.78078e-29	2.89228e-19
	20.6302	2.45314e-18	1.19036e-20	6.89204e-25		20.6302	5.33583e-19	7.72444e-29	2.66936e-19
	20.6869	2.26944e-18	1.09306e-20	6.20638e-25		20.6869	4.89063e-19	6.797e-29	2.46404e-19
	20.7436	2.09982e-18	1.00389e-20	5.59017e-25		20.7436	4.48336e-19	5.98249e-29	2.27489e-19
	20.8002	1.9432e-18	9.2216e-21	5.03626e-25		20.8002	4.1107e-19	5.26698e-29	2.10061e-19
	20.8568	1.79854e-18	8.47235e-21	4.53822e-25		20.8568	3.76967e-19	4.63826e-29	1.94001e-19
	20.9134	1.66492e-18	7.78535e-21	4.09033e-25		20.9134	3.45752e-19	4.08566e-29	1.79198e-19
	20.97	1.54146e-18	7.15533e-21	3.68744e-25		20.97	3.17175e-19	3.59984e-29	1.65551e-19
	21.0265	1.42738e-18	6.57744e-21	3.32495e-25		21.0265	2.91009e-19	3.1726e-29	1.52969e-19
	21.083	1.32196e-18	6.04728e-21	2.99874e-25		21.083	2.67047e-19	2.79679e-29	1.41366e-19
	21.1395	1.2245e-18	5.56082e-21	2.70512e-25		21.1395	2.45099e-19	2.46613e-29	1.30665e-19
	21.196	1.13441e-18	5.11438e-21	2.44076e-25		21.196	2.24992e-19	2.17512e-29	1.20793e-19
	21.2525	1.05111e-18	4.70458e-21	2.20271e-25		21.2525	2.06569e-19	1.91893e-29	1.11685e-19
	21.3089	9.74072e-19	4.32837e-21	1.98829e-25		21.3089	1.89685e-19	1.69335e-29	1.0328e-19
	21.3654	9.02819e-19	3.98292e-21	1.79512e-25		21.3654	1.7421e-19	1.49466e-29	9.55225e-20
	21.4218	8.36904e-19	3.66566e-21	1.62106e-25		21.4218	1.60024e-19	1.31962e-29	8.83619e-20
	21.4782	7.75919e-19	3.37424e-21	1.46418e-25		21.4782	1.47017e-19	1.16536e-29	8.17509e-20
	21.5345	7.19486e-19	3.10651e-21	1.32275e-25		21.5345	1.35089e-19	1.02939e-29	7.56464e-20
	21.5909	6.67257e-19	2.8605e-21	1.19523e-25		21.5909	1.24149e-19	9.09514e-30	7.00087e-20
	21.6472	6.18912e-19	2.63442e-21	1.08023e-25		21.6472	1.14113e-19	8.03793e-30	6.48012e-20
	21.7035	5.74154e-19	2.4266e-21	9.76489e-26		21.7035	1.04905e-19	7.10534e-30	5.99902e-20
	21.7598	5.32711e-19	2.23555e-21	8.82892e-26		21.7598	9.64553e-20	6.28249e-30	5.5545e-20
	21.816	4.94333e-19	2.05987e-21	7.98427e-26		21.816	8.87003e-20	5.55627e-30	5.14371e-20
	21.8723	4.58786e-19	1.89831e-21	7.22187e-26		21.8723	8.15817e-20	4.91519e-30	4.76402e-20
	21.9285	4.25857e-19	1.74971e-21	6.53359e-26		21.9285	7.50462e-20	4.34912e-30	4.41303e-20
	21.9847	3.95349e-19	1.613e-21	5.91208e-26		21.9847	6.9045e-20	3.84916e-30	4.08851e-20
	22.0409	3.67079e-19	1.48721e-21	5.35075e-26		22.0409	6.35336e-20	3.40748e-30	3.78843e-20
	22.0971	3.40879e-19	1.37146e-21	4.84367e-26		22.0971	5.84712e-20	3.0172e-30	3.5109e-20
	22.1532	3.16595e-19	1.26491e-21	4.38551e-26		22.1532	5.38204e-20	2.67225e-30	3.25418e-20
	22.2093	2.94082e-19	1.16682e-21	3.97146e-26		22.2093	4.95472e-20	2.3673e-30	3.01668e-20
	22.2655	2.73209e-19	1.07652e-21	3.59721e-26		22.2655	4.56202e-20	2.09763e-30	2.79693e-20
	22.3215	2.53853e-19	9.93354e-22	3.25885e-26		22.3215	4.20109e-20	1.85912e-30	2.59356e-20
	22.3776	2.35901e-19	9.1676e-22	2.95289e-26		22.3776	3.8693e-20	1.64811e-30	2.40534e-20
	22.4337	2.1925e-19	8.46203e-22	2.67617e-26		22.4337	3.56425e-20	1.46138e-30	2.23109e-20
	22.4897	2.03802e-19	7.81198e-22	2.42584e-26		22.4897	3.28374e-20	1.29611e-30	2.06977e-20
	22.5457	1.89469e-19	7.21298e-22	2.19935e-26		22.5457	3.02576e-20	1.14979e-30	1.9204e-20
	22.6017	1.76168e-19	6.66094e-22	1.99438e-26		22.6017	2.78847e-20	1.02022e-30	1.78205e-20
	22.6577	1.63823e-19	6.15209e-22	1.80885e-26		22.6577	2.57016e-20	9.05456e-31	1.65391e-20
	22.7137	1.52364e-19	5.68298e-22	1.64089e-26		22.7137	2.3693e-20	8.03784e-31	1.53521e-20
	22.7696	1.41726e-19	5.25043e-22	1.48881e-26		22.7696	2.18445e-20	7.13688e-31	1.42522e-20
	22.8255	1.31848e-19	4.85154e-22	1.35107e-26		22.8255	2.01432e-20	6.33833e-31	1.3233e-20
	22.8814	1.22675e-19	4.48363e-22	1.2263e-26		22.8814	1.85771e-20	5.63038e-31	1.22884e-20
	22.9373	1.14156e-19	4.14424e-22	1.11326e-26		22.9373	1.71353e-20	5.00261e-31	1.14128e-20
	22.9932	1.06243e-19	3.83111e-22	1.01083e-26		22.9932	1.58077e-20	4.44581e-31	1.06011e-20
	23.049	9.8891e-20	3.54217e-22	9.17983e-27		23.049	1.4585e-20	3.95186e-31	9.84852e-21
	23.1049	9.20602e-20	3.2755e-22	8.33819e-27		23.1049	1.34588e-20	3.51355e-31	9.1506e-21
	23.1607	8.57125e-20	3.02935e-22	7.57509e-27		23.1607	1.24213e-20	3.12453e-31	8.5033e-21
	23.2165	7.98129e-20	2.80212e-22	6.88307e-27		23.2165	1.14655e-20	2.77919e-31	7.90288e-21
	23.2723	7.43291e-20	2.5923e-22	6.2554e-27		23.2723	1.05847e-20	2.47255e-31	7.34584e-21
	23.328	6.92311e-20	2.39854e-22	5.68597e-27		23.328	9.77292e-21	2.20022e-31	6.829e-21
	23.3838	6.44911e-20	2.21959e-22	5.1693e-27		23.3838	9.02469e-21	1.9583e-31	6.34938e-21
	23.4395	6.00833e-20	2.05428e-22	4.70041e-27		23.4395	8.3349e-21	1.74335e-31	5.90423e-21
	23.4952	5.5984e-20	1.90156e-22	4.27481e-27		23.4952	7.69891e-21	1.55233e-31	5.49103e-21
	23.5509	5.21711e-20	1.76044e-22	3.88842e-27		23.5509	7.11244e-21	1.38252e-31	5.10742e-21
	23.6066	4.8624e-20	1.63003e-22	3.53758e-27		23.6066	6.57155e-21	1.23155e-31	4.75125e-21
	23.6622	4.53239e-20	1.50949e-22	3.21895e-27		23.6622	6.07262e-21	1.0973e-31	4.42049e-21
	23.7179	4.2253e-20	1.39806e-22	2.92953e-27		23.7179	5.61235e-21	9.77882e-32	4.11331e-21
	23.7735	3.93952e-20	1.29504e-22	2.6666e-27		23.7735	5.18766e-21	8.71643e-32	3.82797e-21
	23.8291	3.67352e-20	1.19978e-22	2.42767e-27		23.8291	4.79577e-21	7.77107e-32	3.56288e-21
	23.8847	3.42592e-20	1.11168e-22	2.21054e-27		23.8847	4.43408e-21	6.92966e-32	3.31659e-21
	23.9403	3.19539e-20	1.03019e-22	2.01317e-27		23.9403	4.10022e-21	6.18062e-32	3.08772e-21
	23.9958	2.98075e-20	9.54808e-23	1.83373e-27		23.9958	3.79201e-21	5.51367e-32	2.87501e-21
	24.0514	2.78087e-20	8.85062e-23	1.67057e-27		24.0514	3.50743e-21	4.9197e-32	2.6773e-21
	24.1069	2.59471e-20	8.20523e-23	1.52218e-27		24.1069	3.24464e-21	4.39059e-32	2.49351e-21
	24.1624	2.42131e-20	7.60794e-23	1.3872e-27		24.1624	3.00194e-21	3.91919e-32	2.32262e-21
	24.2179	2.25977e-20	7.05508e-23	1.26441e-27		24.2179	2.77776e-21	3.49909e-32	2.16372e-21
	24.2734	2.10926e-20	6.54329e-23	1.15267e-27		24.2734	2.57066e-21	3.12465e-32	2.01595e-21
	24.3288	1.96901e-20	6.06943e-23	1.05098e-27		24.3288	2.37931e-21	2.79084e-32	1.8785e-21
	24.3843	1.83831e-20	5.63065e-23	9.58427e-28		24.3843	2.20249e-21	2.49318e-32	1.75065e-21
	24.4397	1.71649e-20	5.22428e-23	8.74163e-28		24.4397	2.03908e-21	2.22771e-32	1.6317e-21
	24.4951	1.60294e-20	4.84788e-23	7.97438e-28		24.4951	1.88804e-21	1.9909e-32	1.52102e-21
	24.5505	1.49707e-20	4.4992e-23	7.27566e-28		24.5505	1.74841e-21	1.77961e-32	1.41802e-21
	24.6059	1.39836e-20	4.17615e-23	6.63923e-28		24.6059	1.61931e-21	1.59105e-32	1.32216e-21
	24.6612	1.30632e-20	3.8768e-23	6.05946e-28		24.6612	1.49994e-21	1.42275e-32	1.23293e-21
	24.7166	1.22047e-20	3.59937e-23	5.5312e-28		24.7166	1.38954e-21	1.2725e-32	1.14986e-21
	24.7719	1.1404e-20	3.34224e-23	5.0498e-28		24.7719	1.28744e-21	1.13833e-32	1.07252e-21
	24.8272	1.06571e-20	3.10387e-23	4.61103e-28		24.8272	1.19298e-21	1.0185e-32	1.00051e-21
	24.8825	9.96021e-21	2.88288e-23	4.21106e-28		24.8825	1.1056e-21	9.11467e-33	9.33437e-22
	24.9378	9.30999e-21	2.67797e-23	3.84639e-28		24.9378	1.02474e-21	8.15834e-33	8.70968e-22
	24.9931	8.70322e-21	2.48794e-23	3.51385e-28		24.9931	9.49922e-22	7.30373e-33	8.12777e-22
	25.0483	8.13692e-21	2.31169e-23	3.21056e-28		25.0483	8.80672e-22	6.53988e-33	7.58564e-22
	25.1036	7.60834e-21	2.14819e-23	2.93391e-28		25.1036	8.16571e-22	5.85702e-33	7.08051e-22
	25.1588	7.1149e-21	1.99652e-23	2.68152e-28		25.1588	7.5723e-22	5.24644e-33	6.6098e-22
	25.214	6.65422e-21	1.85578e-23	2.45122e-28		25.214	7.02287e-22	4.70039e-33	6.17111e-22
	25.2692	6.22406e-21	1.72519e-23	2.24104e-28		25.2692	6.51411e-22	4.21195e-33	5.7622e-22
	25.3244	5.82237e-21	1.60398e-23	2.0492e-28		25.3244	6.04294e-22	3.77497e-33	5.38102e-22
	25.3795	5.44721e-21	1.49147e-23	1.87407e-28		25.3795	5.60654e-22	3.38395e-33	5.02564e-22
	25.4347	5.09678e-21	1.38703e-23	1.71416e-28		25.4347	5.20228e-22	3.03399e-33	4.69427e-22
	25.4898	4.76943e-21	1.29006e-23	1.56814e-28		25.4898	4.82775e-22	2.72072e-33	4.38526e-22
	25.5449	4.4636e-21	1.20002e-23	1.43478e-28		25.5449	4.48072e-22	2.44024e-33	4.09705e-22
	25.6	4.17784e-21	1.1164e-23	1.31295e-28		25.6	4.15914e-22	2.18907e-33	3.82823e-22
	25.6551	3.9108e-21	1.03873e-23	1.20165e-28		25.6551	3.8611e-22	1.96411e-33	3.57745e-22
	25.7102	3.66123e-21	9.66583e-24	1.09995e-28		25.7102	3.58484e-22	1.76258e-33	3.34348e-22
	25.7652	3.42796e-21	8.99556e-24	1.007e-28		25.7652	3.32875e-22	1.58202e-33	3.12517e-22
	25.8203	3.20989e-21	8.37278e-24	9.22049e-29		25.8203	3.09131e-22	1.4202e-33	2.92144e-22
	25.8753	3.00603e-21	7.79405e-24	8.44387e-29		25.8753	2.87114e-22	1.27517e-33	2.73129e-22
	25.9303	2.81541e-21	7.25619e-24	7.7338e-29		25.9303	2.66697e-22	1.14515e-33	2.55381e-22
	25.9853	2.63717e-21	6.75625e-24	7.08448e-29		25.9853	2.47761e-22	1.02856e-33	2.38813e-22
	26.0403	2.47047e-21	6.2915e-24	6.49062e-29		26.0403	2.30196e-22	9.24014e-34	2.23344e-22
	26.0953	2.31455e-21	5.85942e-24	5.94741e-29		26.0953	2.13901e-22	8.30236e-34	2.089e-22
	26.1502	2.16871e-21	5.45765e-24	5.45045e-29		26.1502	1.98783e-22	7.46105e-34	1.95412e-22
	26.2051	2.03227e-21	5.08403e-24	4.99574e-29		26.2051	1.84754e-22	6.70617e-34	1.82815e-22
	26.2601	1.90461e-21	4.73653e-24	4.57962e-29		26.2601	1.71735e-22	6.02871e-34	1.71048e-22
	26.315	1.78516e-21	4.4133e-24	4.19876e-29		26.315	1.59652e-22	5.42062e-34	1.60056e-22
	26.3699	1.67337e-21	4.11261e-24	3.85012e-29		26.3699	1.48435e-22	4.8747e-34	1.49787e-22
	26.4248	1.56875e-21	3.83285e-24	3.53094e-29		26.4248	1.38023e-22	4.38452e-34	1.40192e-22
	26.4796	1.47082e-21	3.57253e-24	3.23867e-29		26.4796	1.28355e-22	3.9443e-34	1.31226e-22
	26.5345	1.37914e-21	3.33027e-24	2.97101e-29		26.5345	1.19378e-22	3.54888e-34	1.22846e-22
	26.5893	1.29332e-21	3.10479e-24	2.72586e-29		26.5893	1.11041e-22	3.19364e-34	1.15013e-22
	26.6441	1.21295e-21	2.89491e-24	2.50129e-29		26.6441	1.03298e-22	2.87445e-34	1.07692e-22
	26.6989	1.1377e-21	2.69952e-24	2.29554e-29		26.6989	9.61054e-23	2.5876e-34	1.00847e-22
	26.7538	1.06723e-21	2.5176e-24	2.107e-29		26.7538	8.94237e-23	2.32976e-34	9.44471e-23
	26.8085	1.00122e-21	2.34821e-24	1.93422e-29		26.8085	8.32157e-23	2.09796e-34	8.84627e-23
	26.8633	9.39385e-22	2.19046e-24	1.77585e-29		26.8633	7.74472e-23	1.88954e-34	8.28662e-23
	26.9181	8.81461e-22	2.04354e-24	1.63067e-29		26.9181	7.20865e-23	1.70211e-34	7.76318e-23
	26.9728	8.27191e-22	1.90668e-24	1.49757e-29		26.9728	6.71041e-23	1.53352e-34	7.27357e-23
	27.0275	7.7634e-22	1.77918e-24	1.37551e-29		27.0275	6.2473e-23	1.38186e-34	6.81553e-23
	27.0822	7.28687e-22	1.6604e-24	1.26358e-29		27.0822	5.81677e-23	1.2454e-34	6.387e-23
	27.1369	6.84027e-22	1.54971e-24	1.16091e-29		27.1369	5.41651e-23	1.1226e-34	5.98603e-23
	27.1916	6.42167e-22	1.44656e-24	1.06673e-29		27.1916	5.04432e-23	1.01207e-34	5.61081e-23
	27.2463	6.02928e-22	1.35043e-24	9.80321e-30		27.2463	4.69822e-23	9.12574e-35	5.25964e-23
	27.301	5.66142e-22	1.26082e-24	9.01031e-30		27.301	4.37633e-23	8.22991e-35	4.93095e-23
	27.3556	5.31653e-22	1.17728e-24	8.28265e-30		27.3556	4.07693e-23	7.42322e-35	4.62327e-23
	27.4103	4.99313e-22	1.0994e-24	7.61477e-30		27.4103	3.79842e-23	6.69667e-35	4.33523e-23
	27.4649	4.68986e-22	1.02678e-24	7.00166e-30		27.4649	3.5393e-23	6.04219e-35	4.06554e-23
	27.5195	4.40543e-22	9.5906e-25	6.43877e-30		27.5195	3.29822e-23	5.45255e-35	3.81301e-23
	27.5741	4.13865e-22	8.95902e-25	5.92191e-30		27.5741	3.07387e-23	4.92123e-35	3.57653e-23
	27.6287	3.88839e-22	8.36993e-25	5.44726e-30		27.6287	2.86509e-23	4.44238e-35	3.35504e-23
	27.6832	3.65362e-22	7.82039e-25	5.0113e-30		27.6832	2.67076e-23	4.01076e-35	3.14758e-23
	27.7378	3.43335e-22	7.30771e-25	4.61083e-30		27.7378	2.48988e-23	3.62164e-35	2.95324e-23
	27.7923	3.22667e-22	6.82936e-25	4.24291e-30		27.7923	2.32149e-23	3.27079e-35	2.77117e-23
	27.8468	3.03271e-22	6.38299e-25	3.90486e-30		27.8468	2.1647e-23	2.95438e-35	2.60059e-23
	27.9014	2.85068e-22	5.96642e-25	3.5942e-30		27.9014	2.01872e-23	2.669e-35	2.44074e-23
	27.9559	2.67983e-22	5.57761e-25	3.30868e-30		27.9559	1.88277e-23	2.41156e-35	2.29094e-23
	28.0103	2.51945e-22	5.21469e-25	3.04623e-30		28.0103	1.75616e-23	2.17928e-35	2.15054e-23
	28.0648	2.36889e-22	4.87588e-25	2.80495e-30		28.0648	1.63823e-23	1.96968e-35	2.01894e-23
	28.1193	2.22754e-22	4.55955e-25	2.58312e-30		28.1193	1.52837e-23	1.78051e-35	1.89558e-23
	28.1737	2.09481e-22	4.26419e-25	2.37912e-30		28.1737	1.42603e-23	1.60976e-35	1.77992e-23
	28.2282	1.97017e-22	3.98836e-25	2.19151e-30		28.2282	1.33067e-23	1.4556e-35	1.67149e-23
	28.2826	1.85312e-22	3.73076e-25	2.01895e-30		28.2826	1.24181e-23	1.3164e-35	1.5698e-23
	28.337	1.74318e-22	3.49015e-25	1.86021e-30		28.337	1.15901e-23	1.19069e-35	1.47445e-23
	28.3914	1.63992e-22	3.26539e-25	1.71417e-30		28.3914	1.08183e-23	1.07715e-35	1.38501e-23
	28.4458	1.54291e-22	3.05541e-25	1.57978e-30		28.4458	1.00989e-23	9.74587e-36	1.30113e-23
	28.5002	1.45177e-22	2.85922e-25	1.45611e-30		28.5002	9.42833e-24	8.81918e-36	1.22244e-23
	28.5545	1.36614e-22	2.67589e-25	1.34229e-30		28.5545	8.80312e-24	7.98179e-36	1.14861e-23
	28.6089	1.28567e-22	2.50457e-25	1.23752e-30		28.6089	8.22019e-24	7.22498e-36	1.07935e-23
	28.6632	1.21006e-22	2.34445e-25	1.14106e-30		28.6632	7.6766e-24	6.5409e-36	1.01435e-23
	28.7176	1.13899e-22	2.19479e-25	1.05225e-30		28.7176	7.16967e-24	5.92246e-36	9.53362e-24
	28.7719	1.07219e-22	2.05488e-25	9.70473e-31		28.7719	6.69687e-24	5.36328e-36	8.9612e-24
	28.8262	1.0094e-22	1.92408e-25	8.95157e-31		28.8262	6.25585e-24	4.85761e-36	8.42393e-24
	28.8805	9.50368e-23	1.80178e-25	8.25786e-31		28.8805	5.84444e-24	4.40025e-36	7.91959e-24
	28.9348	8.94868e-23	1.68742e-25	7.61883e-31		28.9348	5.46061e-24	3.98653e-36	7.44613e-24
	28.989	8.42684e-23	1.58048e-25	7.03009e-31		28.989	5.10248e-24	3.61224e-36	7.00161e-24
	29.0433	7.93612e-23	1.48045e-25	6.48762e-31		29.0433	4.7683e-24	3.27356e-36	6.58423e-24
	29.0975	7.47462e-23	1.38689e-25	5.98772e-31		29.0975	4.45643e-24	2.96706e-36	6.19228e-24
	29.1517	7.04058e-23	1.29937e-25	5.52699e-31		29.1517	4.16536e-24	2.68964e-36	5.8242e-24
	29.206	6.63231e-23	1.21749e-25	5.10232e-31		29.206	3.89366e-24	2.43851e-36	5.47848e-24
	29.2602	6.24826e-23	1.14087e-25	4.71083e-31		29.2602	3.64003e-24	2.21114e-36	5.15375e-24
	29.3144	5.88695e-23	1.06918e-25	4.34989e-31		29.3144	3.40325e-24	2.00526e-36	4.8487e-24
	29.3685	5.54702e-23	1.00209e-25	4.01708e-31		29.3685	3.18217e-24	1.8188e-36	4.56211e-24
	29.4227	5.22715e-23	9.39302e-26	3.71016e-31		29.4227	2.97572e-24	1.64991e-36	4.29284e-24
	29.4769	4.92615e-23	8.80528e-26	3.42709e-31		29.4769	2.78293e-24	1.49692e-36	4.03981e-24
	29.531	4.64288e-23	8.2551e-26	3.16598e-31		29.531	2.60288e-24	1.3583e-36	3.80204e-24
	29.5851	4.37627e-23	7.74002e-26	2.92511e-31		29.5851	2.4347e-24	1.23269e-36	3.57858e-24
	29.6393	4.12531e-23	7.25775e-26	2.70287e-31		29.6393	2.27759e-24	1.11885e-36	3.36854e-24
	29.6934	3.88908e-23	6.80617e-26	2.4978e-31		29.6934	2.13082e-24	1.01567e-36	3.17111e-24
	29.7475	3.66667e-23	6.38328e-26	2.30855e-31		29.7475	1.99369e-24	9.22128e-37	2.98551e-24
	29.8015	3.45728e-23	5.98722e-26	2.13389e-31		29.8015	1.86556e-24	8.37317e-37	2.81101e-24
	29.8556	3.26011e-23	5.61625e-26	1.97266e-31		29.8556	1.74582e-24	7.60411e-37	2.64694e-24
	29.9097	3.07445e-23	5.26875e-26	1.82382e-31		29.9097	1.63392e-24	6.90662e-37	2.49267e-24
	29.9638	2.89959e-23	4.94321e-26	1.6864e-31		29.9638	1.52932e-24	6.27397e-37	2.34758e-24
	30.0178	2.73491e-23	4.6382e-26	1.55951e-31		30.0178	1.43156e-24	5.70004e-37	2.21113e-24
	30.0718	2.57979e-23	4.35241e-26	1.44233e-31		30.0718	1.34016e-24	5.17932e-37	2.08279e-24
	30.1258	2.43367e-23	4.0846e-26	1.33411e-31		30.1258	1.25471e-24	4.7068e-37	1.96206e-24
	30.1798	2.29601e-23	3.83361e-26	1.23414e-31		30.1798	1.17481e-24	4.27796e-37	1.84849e-24
	30.2338	2.16632e-23	3.59837e-26	1.14179e-31		30.2338	1.10011e-24	3.88872e-37	1.74163e-24
	30.2878	2.04411e-23	3.37787e-26	1.05646e-31		30.2878	1.03024e-24	3.53536e-37	1.6411e-24
	30.3418	1.92896e-23	3.17116e-26	9.77623e-32		30.3418	9.64894e-25	3.21455e-37	1.54649e-24
	30.3958	1.82044e-23	2.97737e-26	9.04766e-32		30.3958	9.03774e-25	2.92323e-37	1.45746e-24
	30.4497	1.71816e-23	2.79567e-26	8.3743e-32		30.4497	8.466e-25	2.65866e-37	1.37367e-24
	30.5037	1.62176e-23	2.62529e-26	7.7519e-32		30.5037	7.93113e-25	2.41836e-37	1.29481e-24
	30.5576	1.53089e-23	2.46552e-26	7.17653e-32		30.5576	7.43071e-25	2.20007e-37	1.22057e-24
	30.6115	1.44522e-23	2.31567e-26	6.64459e-32		30.6115	6.96246e-25	2.00174e-37	1.15069e-24
	30.6654	1.36446e-23	2.17512e-26	6.15275e-32		30.6654	6.52429e-25	1.82153e-37	1.08489e-24
	30.7193	1.28831e-23	2.04327e-26	5.69792e-32		30.7193	6.11423e-25	1.65776e-37	1.02294e-24
	30.7732	1.21651e-23	1.91959e-26	5.27728e-32		30.7732	5.73044e-25	1.50891e-37	9.64608e-25
	30.827	1.1488e-23	1.80355e-26	4.88822e-32		30.827	5.3712e-25	1.3736e-37	9.09675e-25
	30.8809	1.08495e-23	1.69467e-26	4.52832e-32		30.8809	5.03491e-25	1.25058e-37	8.5794e-25
	30.9348	1.02472e-23	1.59251e-26	4.19537e-32		30.9348	4.72008e-25	1.13873e-37	8.09213e-25
	30.9886	9.6791e-24	1.49663e-26	3.8873e-32		30.9886	4.42532e-25	1.03702e-37	7.63315e-25
	31.0424	9.14321e-24	1.40664e-26	3.60224e-32		31.0424	4.14932e-25	9.44512e-38	7.20077e-25
	31.0963	8.63767e-24	1.32218e-26	3.33844e-32		31.0963	3.89086e-25	8.60366e-38	6.79344e-25
	31.1501	8.1607e-24	1.24289e-26	3.09428e-32		31.1501	3.64881e-25	7.83816e-38	6.40965e-25
	31.2039	7.71066e-24	1.16846e-26	2.86827e-32		31.2039	3.42211e-25	7.14167e-38	6.04803e-25
	31.2577	7.286e-24	1.09858e-26	2.65905e-32		31.2577	3.20976e-25	6.50789e-38	5.70726e-25
	31.3114	6.88525e-24	1.03297e-26	2.46535e-32		31.3114	3.01084e-25	5.9311e-38	5.38612e-25
	31.3652	6.50704e-24	9.71355e-27	2.28599e-32		31.3652	2.82449e-25	5.4061e-38	5.08345e-25
	31.4189	6.15007e-24	9.13493e-27	2.1199e-32		31.4189	2.64989e-25	4.9282e-38	4.79817e-25
	31.4727	5.81312e-24	8.5915e-27	1.96608e-32		31.4727	2.48629e-25	4.4931e-38	4.52924e-25
	31.5264	5.49505e-24	8.08106e-27	1.82361e-32		31.5264	2.33298e-25	4.09692e-38	4.27573e-25
	31.5801	5.19477e-24	7.60159e-27	1.69164e-32		31.5801	2.18931e-25	3.73614e-38	4.03672e-25
	31.6339	4.91127e-24	7.15116e-27	1.56937e-32		31.6339	2.05466e-25	3.40755e-38	3.81136e-25
	31.6876	4.64358e-24	6.72797e-27	1.45609e-32		31.6876	1.92844e-25	3.10824e-38	3.59886e-25
	31.7413	4.39081e-24	6.33035e-27	1.35113e-32		31.7413	1.81013e-25	2.83557e-38	3.39848e-25
	31.7949	4.15211e-24	5.95671e-27	1.25386e-32		31.7949	1.69921e-25	2.58713e-38	3.20949e-25
	31.8486	3.92668e-24	5.60559e-27	1.1637e-32		31.8486	1.59522e-25	2.36075e-38	3.03125e-25
	31.9023	3.71376e-24	5.2756e-27	1.08014e-32		31.9023	1.49772e-25	2.15444e-38	2.86313e-25
	31.9559	3.51264e-24	4.96543e-27	1.00268e-32		31.9559	1.40629e-25	1.9664e-38	2.70453e-25
	32.0095	3.32266e-24	4.67388e-27	9.30866e-33		32.0095	1.32055e-25	1.79498e-38	2.55492e-25
	32.0632	3.14318e-24	4.39981e-27	8.64282e-33		32.0632	1.24013e-25	1.63871e-38	2.41376e-25
	32.1168	2.97362e-24	4.14213e-27	8.0254e-33		32.1168	1.16471e-25	1.49622e-38	2.28058e-25
	32.1704	2.8134e-24	3.89987e-27	7.45282e-33		32.1704	1.09396e-25	1.36629e-38	2.1549e-25
	32.224	2.66201e-24	3.67206e-27	6.92178e-33		32.224	1.02759e-25	1.24778e-38	2.0363e-25
	32.2776	2.51895e-24	3.45784e-27	6.4292e-33		32.2776	9.6532e-26	1.13969e-38	1.92438e-25
	32.3312	2.38375e-24	3.25638e-27	5.97226e-33		32.3312	9.06898e-26	1.04109e-38	1.81874e-25
	32.3847	2.25597e-24	3.0669e-27	5.54834e-33		32.3847	8.52079e-26	9.51131e-39	1.71903e-25
	32.4383	2.13519e-24	2.88867e-27	5.15502e-33		32.4383	8.00637e-26	8.69047e-39	1.6249e-25
	32.4918	2.02102e-24	2.72101e-27	4.79004e-33		32.4918	7.52359e-26	7.94141e-39	1.53605e-25
	32.5454	1.91309e-24	2.56328e-27	4.45133e-33		32.5454	7.07048e-26	7.25775e-39	1.45215e-25
	32.5989	1.81105e-24	2.41489e-27	4.13697e-33		32.5989	6.64518e-26	6.63373e-39	1.37295e-25
	32.6524	1.71458e-24	2.27527e-27	3.84518e-33		32.6524	6.24595e-26	6.06407e-39	1.29815e-25
	32.7059	1.62336e-24	2.14388e-27	3.57431e-33		32.7059	5.87116e-26	5.54396e-39	1.22752e-25
	32.7594	1.5371e-24	2.02024e-27	3.32284e-33		32.7594	5.51928e-26	5.06906e-39	1.16082e-25
	32.8129	1.45552e-24	1.90388e-27	3.08936e-33		32.8129	5.18889e-26	4.63537e-39	1.09782e-25
	32.8664	1.37837e-24	1.79436e-27	2.87255e-33		32.8664	4.87866e-26	4.23927e-39	1.03832e-25
	32.9199	1.30541e-24	1.69127e-27	2.67122e-33		32.9199	4.58733e-26	3.87746e-39	9.82108e-26
	32.9733	1.23639e-24	1.59422e-27	2.48423e-33		32.9733	4.31372e-26	3.54694e-39	9.29009e-26
	33.0268	1.1711e-24	1.50286e-27	2.31054e-33		33.0268	4.05674e-26	3.24496e-39	8.78844e-26
	33.0802	1.10933e-24	1.41684e-27	2.14921e-33		33.0802	3.81536e-26	2.96903e-39	8.31447e-26
	33.1337	1.0509e-24	1.33584e-27	1.99932e-33		33.1337	3.58862e-26	2.71687e-39	7.86662e-26
	33.1871	9.95607e-25	1.25958e-27	1.86006e-33		33.1871	3.37561e-26	2.48641e-39	7.44342e-26
	33.2405	9.43292e-25	1.18775e-27	1.73066e-33		33.2405	3.17548e-26	2.27575e-39	7.04349e-26
	33.2939	8.93786e-25	1.12011e-27	1.61041e-33		33.2939	2.98743e-26	2.08317e-39	6.66552e-26
	33.3473	8.46936e-25	1.0564e-27	1.49866e-33		33.3473	2.81074e-26	1.90711e-39	6.30827e-26
	33.4007	8.02596e-25	9.96382e-28	1.39479e-33		33.4007	2.64469e-26	1.74612e-39	5.97059e-26
	33.454	7.60629e-25	9.39848e-28	1.29824e-33		33.454	2.48864e-26	1.59889e-39	5.65138e-26
	33.5074	7.20905e-25	8.86588e-28	1.20848e-33		33.5074	2.34197e-26	1.46425e-39	5.34961e-26
	33.5607	6.83301e-25	8.36408e-28	1.12503e-33		33.5607	2.20411e-26	1.34109e-39	5.0643e-26
	33.6141	6.47703e-25	7.89126e-28	1.04744e-33		33.6141	2.07452e-26	1.22842e-39	4.79455e-26
	33.6674	6.14e-25	7.44573e-28	9.75286e-34		33.6674	1.95269e-26	1.12535e-39	4.53947e-26
	33.7208	5.82089e-25	7.02586e-28	9.08186e-34		33.7208	1.83815e-26	1.03103e-39	4.29826e-26
	33.7741	5.51873e-25	6.63016e-28	8.4578e-34		33.7741	1.73045e-26	9.44727e-40	4.07015e-26
	33.8274	5.23261e-25	6.2572e-28	7.87732e-34		33.8274	1.62919e-26	8.6574e-40	3.85441e-26
	33.8807	4.96165e-25	5.90565e-28	7.33734e-34		33.8807	1.53396e-26	7.93443e-40	3.65035e-26
	33.934	4.70503e-25	5.57426e-28	6.83499e-34		33.934	1.4444e-26	7.27262e-40	3.45734e-26
	33.9872	4.46197e-25	5.26185e-28	6.3676e-34		33.9872	1.36017e-26	6.66674e-40	3.27475e-26
	34.0405	4.23175e-25	4.9673e-28	5.9327e-34		34.0405	1.28095e-26	6.11199e-40	3.10201e-26
	34.0938	4.01367e-25	4.68959e-28	5.52799e-34		34.0938	1.20642e-26	5.604e-40	2.93858e-26
	34.147	3.80707e-25	4.42771e-28	5.15135e-34		34.147	1.13632e-26	5.13879e-40	2.78395e-26
	34.2002	3.61135e-25	4.18076e-28	4.80079e-34		34.2002	1.07036e-26	4.7127e-40	2.63764e-26
	34.2535	3.42591e-25	3.94787e-28	4.47448e-34		34.2535	1.00831e-26	4.3224e-40	2.49918e-26
	34.3067	3.25019e-25	3.72821e-28	4.17072e-34		34.3067	9.49917e-27	3.96484e-40	2.36815e-26
	34.3599	3.0837e-25	3.52103e-28	3.88792e-34		34.3599	8.94972e-27	3.63725e-40	2.24414e-26
	34.4131	2.92591e-25	3.3256e-28	3.62461e-34		34.4131	8.43264e-27	3.33708e-40	2.12676e-26
	34.4663	2.77638e-25	3.14123e-28	3.37942e-34		34.4663	7.94601e-27	3.062e-40	2.01565e-26
	34.5195	2.63466e-25	2.9673e-28	3.1511e-34		34.5195	7.48798e-27	2.8099e-40	1.91048e-26
	34.5727	2.50033e-25	2.80319e-28	2.93845e-34		34.5727	7.05686e-27	2.57882e-40	1.81091e-26
	34.6258	2.373e-25	2.64835e-28	2.74039e-34		34.6258	6.65102e-27	2.36699e-40	1.71665e-26
	34.679	2.2523e-25	2.50223e-28	2.5559e-34		34.679	6.26896e-27	2.17278e-40	1.62739e-26
	34.7322	2.13787e-25	2.36434e-28	2.38404e-34		34.7322	5.90925e-27	1.99472e-40	1.54288e-26
	34.7853	2.02939e-25	2.2342e-28	2.22392e-34		34.7853	5.57058e-27	1.83144e-40	1.46286e-26
	34.8384	1.92653e-25	2.11138e-28	2.07473e-34		34.8384	5.25168e-27	1.6817e-40	1.38707e-26
	34.8916	1.82899e-25	1.99544e-28	1.93571e-34		34.8916	4.95137e-27	1.54436e-40	1.31529e-26
	34.9447	1.73651e-25	1.886e-28	1.80617e-34		34.9447	4.66856e-27	1.41839e-40	1.24731e-26
	34.9978	1.6488e-25	1.78268e-28	1.68543e-34		34.9978	4.40221e-27	1.30282e-40	1.18292e-26
	35.0509	1.56562e-25	1.68514e-28	1.5729e-34		35.0509	4.15134e-27	1.19679e-40	1.12193e-26
	35.1039	1.48673e-25	1.59305e-28	1.468e-34		35.1039	3.91503e-27	1.0995e-40	1.06415e-26
	35.157	1.4119e-25	1.50609e-28	1.37022e-34		35.157	3.69243e-27	1.01023e-40	1.0094e-26
	35.2101	1.34092e-25	1.42397e-28	1.27905e-34		35.2101	3.48272e-27	9.28295e-41	9.5754e-27
	35.2632	1.27358e-25	1.34642e-28	1.19405e-34		35.2632	3.28514e-27	8.53093e-41	9.08398e-27
	35.3162	1.2097e-25	1.27319e-28	1.11479e-34		35.3162	3.09898e-27	7.84062e-41	8.61833e-27
	35.3693	1.1491e-25	1.20401e-28	1.04088e-34		35.3693	2.92357e-27	7.2069e-41	8.17706e-27
	35.4223	1.0916e-25	1.13867e-28	9.71952e-35		35.4223	2.75827e-27	6.62506e-41	7.75887e-27
	35.4753	1.03704e-25	1.07695e-28	9.07661e-35		35.4753	2.60249e-27	6.0908e-41	7.36253e-27
	35.5283	9.85261e-26	1.01865e-28	8.47692e-35		35.5283	2.45568e-27	5.60018e-41	6.98688e-27
	35.5813	9.36128e-26	9.63561e-29	7.91751e-35		35.5813	2.3173e-27	5.1496e-41	6.6308e-27
	35.6343	8.89498e-26	9.11514e-29	7.39561e-35		35.6343	2.18687e-27	4.73574e-41	6.29326e-27
	35.6873	8.45242e-26	8.62336e-29	6.90868e-35		35.6873	2.06391e-27	4.35557e-41	5.97328e-27
	35.7403	8.03236e-26	8.15865e-29	6.45433e-35		35.7403	1.948e-27	4.00631e-41	5.66992e-27
	35.7933	7.63363e-26	7.71949e-29	6.03035e-35		35.7933	1.83871e-27	3.68542e-41	5.38229e-27
	35.8463	7.25513e-26	7.30445e-29	5.63468e-35		35.8463	1.73568e-27	3.39057e-41	5.10957e-27
	35.8992	6.8958e-26	6.91218e-29	5.26539e-35		35.8992	1.63852e-27	3.11961e-41	4.85097e-27
	35.9522	6.55466e-26	6.54141e-29	4.9207e-35		35.9522	1.5469e-27	2.87058e-41	4.60574e-27
	36.0051	6.23076e-26	6.19092e-29	4.59894e-35		36.0051	1.46051e-27	2.64169e-41	4.37317e-27
	36.058	5.92321e-26	5.85959e-29	4.29857e-35		36.058	1.37902e-27	2.43129e-41	4.1526e-27
	36.111	5.63118e-26	5.54636e-29	4.01814e-35		36.111	1.30217e-27	2.23786e-41	3.94339e-27
	36.1639	5.35386e-26	5.25021e-29	3.75629e-35		36.1639	1.22968e-27	2.06002e-41	3.74495e-27
	36.2168	5.09049e-26	4.97019e-29	3.5118e-35		36.2168	1.1613e-27	1.8965e-41	3.55671e-27
	36.2697	4.84036e-26	4.70541e-29	3.28347e-35		36.2697	1.0968e-27	1.74612e-41	3.37814e-27
	36.3226	4.60279e-26	4.45502e-29	3.07023e-35		36.3226	1.03594e-27	1.60782e-41	3.20872e-27
	36.3755	4.37714e-26	4.21823e-29	2.87107e-35		36.3755	9.78524e-28	1.48061e-41	3.04798e-27
	36.4283	4.16278e-26	3.99428e-29	2.68503e-35		36.4283	9.24348e-28	1.3636e-41	2.89547e-27
	36.4812	3.95916e-26	3.78245e-29	2.51125e-35		36.4812	8.73228e-28	1.25596e-41	2.75075e-27
	36.5341	3.76571e-26	3.58209e-29	2.3489e-35		36.5341	8.24988e-28	1.15692e-41	2.61342e-27
	36.5869	3.58191e-26	3.39256e-29	2.19721e-35		36.5869	7.79462e-28	1.06579e-41	2.4831e-27
	36.6397	3.40729e-26	3.21325e-29	2.05548e-35		36.6397	7.36494e-28	9.81937e-42	2.35941e-27
	36.6926	3.24136e-26	3.04362e-29	1.92304e-35		36.6926	6.9594e-28	9.04763e-42	2.24202e-27
	36.7454	3.08369e-26	2.88312e-29	1.79927e-35		36.7454	6.5766e-28	8.33733e-42	2.13059e-27
	36.7982	2.93385e-26	2.73126e-29	1.6836e-35		36.7982	6.21524e-28	7.6835e-42	2.02482e-27
	36.851	2.79145e-26	2.58755e-29	1.57549e-35		36.851	5.87411e-28	7.08161e-42	1.92441e-27
	36.9038	2.65611e-26	2.45156e-29	1.47443e-35		36.9038	5.55205e-28	6.52748e-42	1.82909e-27
	36.9566	2.52748e-26	2.32286e-29	1.37996e-35		36.9566	5.24798e-28	6.01726e-42	1.73859e-27
	37.0094	2.40521e-26	2.20106e-29	1.29164e-35		37.0094	4.96086e-28	5.54744e-42	1.65266e-27
	37.0622	2.28899e-26	2.08577e-29	1.20906e-35		37.0622	4.68975e-28	5.11478e-42	1.57108e-27
	37.1149	2.1785e-26	1.97664e-29	1.13185e-35		37.1149	4.43372e-28	4.71629e-42	1.4936e-27
	37.1677	2.07346e-26	1.87334e-29	1.05965e-35		37.1677	4.19194e-28	4.34924e-42	1.42003e-27
	37.2204	1.9736e-26	1.77554e-29	9.92131e-36		37.2204	3.96358e-28	4.01113e-42	1.35016e-27
	37.2732	1.87865e-26	1.68295e-29	9.28983e-36		37.2732	3.74789e-28	3.69964e-42	1.2838e-27
	37.3259	1.78836e-26	1.59529e-29	8.6992e-36		37.3259	3.54415e-28	3.41266e-42	1.22077e-27
	37.3786	1.70251e-26	1.51228e-29	8.14673e-36		37.3786	3.3517e-28	3.14821e-42	1.16091e-27
	37.4314	1.62087e-26	1.43368e-29	7.62992e-36		37.4314	3.16989e-28	2.90453e-42	1.10404e-27
	37.4841	1.54323e-26	1.35925e-29	7.14642e-36		37.4841	2.99812e-28	2.67995e-42	1.05001e-27
	37.5368	1.46939e-26	1.28876e-29	6.69406e-36		37.5368	2.83584e-28	2.47295e-42	9.9869e-28
	37.5895	1.39916e-26	1.222e-29	6.27079e-36		37.5895	2.6825e-28	2.28215e-42	9.49929e-28
	37.6422	1.33236e-26	1.15877e-29	5.87472e-36		37.6422	2.5376e-28	2.10626e-42	9.03599e-28
	37.6948	1.26881e-26	1.09887e-29	5.50408e-36		37.6948	2.40068e-28	1.9441e-42	8.59577e-28
	37.7475	1.20837e-26	1.04214e-29	5.15719e-36		37.7475	2.27128e-28	1.79458e-42	8.17745e-28
	37.8002	1.15086e-26	9.88388e-30	4.83252e-36		37.8002	2.14898e-28	1.65671e-42	7.77993e-28
	37.8528	1.09615e-26	9.37467e-30	4.52863e-36		37.8528	2.03339e-28	1.52957e-42	7.40214e-28
	37.9055	1.0441e-26	8.89222e-30	4.24415e-36		37.9055	1.92413e-28	1.41231e-42	7.04309e-28
	37.9581	9.94569e-27	8.4351e-30	3.97783e-36		37.9581	1.82085e-28	1.30415e-42	6.70183e-28
	38.0108	9.47441e-27	8.00195e-30	3.72849e-36		38.0108	1.72322e-28	1.20438e-42	6.37745e-28
	38.0634	9.02594e-27	7.59149e-30	3.49503e-36		38.0634	1.63092e-28	1.11235e-42	6.06911e-28
	38.116	8.59916e-27	7.20251e-30	3.27643e-36		38.116	1.54365e-28	1.02743e-42	5.77599e-28
	38.1686	8.19299e-27	6.83385e-30	3.07172e-36		38.1686	1.46114e-28	9.49085e-43	5.49733e-28
	38.2212	7.80642e-27	6.48445e-30	2.88001e-36		38.2212	1.38312e-28	8.76787e-43	5.23241e-28
	38.2738	7.43849e-27	6.15327e-30	2.70046e-36		38.2738	1.30934e-28	8.10067e-43	4.98052e-28
	38.3264	7.08827e-27	5.83934e-30	2.53228e-36		38.3264	1.23957e-28	7.48489e-43	4.74101e-28
	38.379	6.75489e-27	5.54174e-30	2.37474e-36		38.379	1.17359e-28	6.91651e-43	4.51327e-28
	38.4315	6.43753e-27	5.25962e-30	2.22717e-36		38.4315	1.11118e-28	6.39185e-43	4.29669e-28
	38.4841	6.1354e-27	4.99215e-30	2.08891e-36		38.4841	1.05216e-28	5.9075e-43	4.09074e-28
	38.5367	5.84776e-27	4.73855e-30	1.95937e-36		38.5367	9.96323e-29	5.46031e-43	3.89486e-28
	38.5892	5.57389e-27	4.49809e-30	1.838e-36		38.5892	9.43506e-29	5.04741e-43	3.70856e-28
	38.6417	5.31312e-27	4.27008e-30	1.72426e-36		38.6417	8.93541e-29	4.66613e-43	3.53136e-28
	38.6943	5.06481e-27	4.05386e-30	1.61768e-36		38.6943	8.46271e-29	4.31402e-43	3.36281e-28
	38.7468	4.82836e-27	3.8488e-30	1.51779e-36		38.7468	8.01547e-29	3.98882e-43	3.20248e-28
	38.7993	4.60319e-27	3.65433e-30	1.42417e-36		38.7993	7.5923e-29	3.68845e-43	3.04995e-28
	38.8518	4.38874e-27	3.46988e-30	1.33641e-36		38.8518	7.19188e-29	3.41098e-43	2.90484e-28
	38.9043	4.18449e-27	3.29492e-30	1.25415e-36		38.9043	6.81296e-29	3.15466e-43	2.76678e-28
	38.9568	3.98996e-27	3.12896e-30	1.17704e-36		38.9568	6.45438e-29	2.91784e-43	2.63542e-28
	39.0093	3.80466e-27	2.97153e-30	1.10474e-36		39.0093	6.11502e-29	2.69902e-43	2.51043e-28
	39.0618	3.62815e-27	2.82218e-30	1.03696e-36		39.0618	5.79382e-29	2.49682e-43	2.39149e-28
	39.1143	3.46001e-27	2.68048e-30	9.73396e-37		39.1143	5.48981e-29	2.30997e-43	2.27831e-28
	39.1667	3.29983e-27	2.54604e-30	9.13796e-37		39.1667	5.20204e-29	2.13727e-43	2.17059e-28
	39.2192	3.14722e-27	2.41848e-30	8.57903e-37		39.2192	4.92963e-29	1.97765e-43	2.06808e-28
	39.2716	3.00182e-27	2.29743e-30	8.05484e-37		39.2716	4.67174e-29	1.83011e-43	1.97051e-28
	39.3241	2.86328e-27	2.18257e-30	7.56319e-37		39.3241	4.4276e-29	1.69371e-43	1.87764e-28
	39.3765	2.73127e-27	2.07356e-30	7.10204e-37		39.3765	4.19644e-29	1.56761e-43	1.78924e-28
	39.429	2.60548e-27	1.9701e-30	6.66945e-37		39.429	3.97758e-29	1.45101e-43	1.7051e-28
	39.4814	2.4856e-27	1.87191e-30	6.26364e-37		39.4814	3.77034e-29	1.3432e-43	1.62499e-28
	39.5338	2.37136e-27	1.77871e-30	5.88291e-37		39.5338	3.57409e-29	1.2435e-43	1.54872e-28
	39.5862	2.26249e-27	1.69025e-30	5.5257e-37		39.5862	3.38825e-29	1.15129e-43	1.47611e-28
	39.6386	2.15871e-27	1.60627e-30	5.19052e-37		39.6386	3.21224e-29	1.06601e-43	1.40698e-28
	39.691	2.0598e-27	1.52654e-30	4.87601e-37		39.691	3.04555e-29	9.87124e-44	1.34115e-28
	39.7434	1.96552e-27	1.45085e-30	4.58085e-37		39.7434	2.88766e-29	9.14151e-44	1.27847e-28
	39.7958	1.87565e-27	1.37899e-30	4.30385e-37		39.7958	2.73811e-29	8.46641e-44	1.21878e-28
	39.8481	1.78997e-27	1.31076e-30	4.04387e-37		39.8481	2.59644e-29	7.8418e-44	1.16193e-28
	39.9005	1.70829e-27	1.24598e-30	3.79984e-37		39.9005	2.46224e-29	7.26385e-44	1.10779e-28
	39.9528	1.63042e-27	1.18445e-30	3.57077e-37		39.9528	2.3351e-29	6.72904e-44	1.05623e-28
	40.0052	1.55617e-27	1.12603e-30	3.35574e-37		40.0052	2.21465e-29	6.23411e-44	1.00712e-28
	40.0575	1.48537e-27	1.07055e-30	3.15386e-37		40.0575	2.10052e-29	5.77604e-44	9.60338e-29
	40.1099	1.41787e-27	1.01785e-30	2.96432e-37		40.1099	1.99238e-29	5.35205e-44	9.15776e-29
	40.1622	1.3535e-27	9.67798e-31	2.78635e-37		40.1622	1.88991e-29	4.95958e-44	8.73326e-29
	40.2145	1.29211e-27	9.20257e-31	2.61924e-37		40.2145	1.79281e-29	4.59626e-44	8.32885e-29
	40.2668	1.23357e-27	8.75098e-31	2.46231e-37		40.2668	1.70078e-29	4.25989e-44	7.94356e-29
	40.3192	1.17773e-27	8.32198e-31	2.31494e-37		40.3192	1.61357e-29	3.94845e-44	7.57646e-29
	40.3715	1.12448e-27	7.91444e-31	2.17652e-37		40.3715	1.53091e-29	3.66006e-44	7.22669e-29
	40.4237	1.07369e-27	7.52725e-31	2.04652e-37		40.4237	1.45256e-29	3.39301e-44	6.89341e-29
	40.476	1.02524e-27	7.15937e-31	1.9244e-37		40.476	1.37829e-29	3.14568e-44	6.57582e-29
	40.5283	9.79018e-28	6.80983e-31	1.80969e-37		40.5283	1.30789e-29	2.91662e-44	6.27317e-29
	40.5806	9.34928e-28	6.4777e-31	1.70192e-37		40.5806	1.24115e-29	2.70444e-44	5.98474e-29
	40.6328	8.92865e-28	6.16208e-31	1.60068e-37		40.6328	1.17788e-29	2.5079e-44	5.70985e-29
	40.6851	8.52736e-28	5.86215e-31	1.50555e-37		40.6851	1.11789e-29	2.32582e-44	5.44785e-29
	40.7374	8.14448e-28	5.57711e-31	1.41617e-37		40.7374	1.06102e-29	2.15712e-44	5.19813e-29
	40.7896	7.77916e-28	5.3062e-31	1.33217e-37		40.7896	1.00709e-29	2.00082e-44	4.9601e-29
	40.8419	7.43058e-28	5.0487e-31	1.25324e-37		40.8419	9.55946e-30	1.85598e-44	4.73319e-29
	40.8941	7.09794e-28	4.80396e-31	1.17906e-37		40.8941	9.0745e-30	1.72176e-44	4.51688e-29
	40.9463	6.78052e-28	4.57131e-31	1.10934e-37		40.9463	8.6146e-30	1.59737e-44	4.31066e-29
	40.9985	6.47759e-28	4.35015e-31	1.04381e-37		40.9985	8.17842e-30	1.48209e-44	4.11406e-29
	41.0507	6.18848e-28	4.1399e-31	9.82213e-38		41.0507	7.76473e-30	1.37522e-44	3.92661e-29
	41.1029	5.91255e-28	3.94001e-31	9.24308e-38		41.1029	7.37235e-30	1.27616e-44	3.74788e-29
	41.1551	5.64918e-28	3.74997e-31	8.69871e-38		41.1551	7.00015e-30	1.18433e-44	3.57746e-29
	41.2073	5.39779e-28	3.56927e-31	8.18691e-38		41.2073	6.64708e-30	1.09918e-44	3.41495e-29
	41.2595	5.15783e-28	3.39745e-31	7.7057e-38		41.2595	6.31215e-30	1.02024e-44	3.25997e-29
	41.3117	4.92876e-28	3.23407e-31	7.25322e-38		41.3117	5.9944e-30	9.47033e-45	3.11218e-29
	41.3638	4.71008e-28	3.0787e-31	6.82774e-38		41.3638	5.69293e-30	8.79148e-45	2.97122e-29
	41.416	4.50131e-28	2.93094e-31	6.42761e-38		41.416	5.4069e-30	8.16191e-45	2.83679e-29
	41.4682	4.30199e-28	2.79041e-31	6.05131e-38		41.4682	5.1355e-30	7.57799e-45	2.70856e-29
	41.5203	4.11168e-28	2.65675e-31	5.69738e-38		41.5203	4.87797e-30	7.03637e-45	2.58625e-29
	41.5725	3.92996e-28	2.52963e-31	5.36449e-38		41.5725	4.63358e-30	6.53394e-45	2.46958e-29
	41.6246	3.75645e-28	2.4087e-31	5.05135e-38		41.6246	4.40167e-30	6.06785e-45	2.35828e-29
	41.6767	3.59076e-28	2.29367e-31	4.75679e-38		41.6767	4.18157e-30	5.63542e-45	2.25211e-29
	41.7289	3.43254e-28	2.18424e-31	4.47967e-38		41.7289	3.97267e-30	5.2342e-45	2.15081e-29
	41.781	3.28143e-28	2.08013e-31	4.21895e-38		41.781	3.7744e-30	4.8619e-45	2.05417e-29
	41.8331	3.13712e-28	1.98109e-31	3.97365e-38		41.8331	3.5862e-30	4.51641e-45	1.96195e-29
	41.8852	2.99928e-28	1.88685e-31	3.74284e-38		41.8852	3.40756e-30	4.19579e-45	1.87397e-29
	41.9373	2.86764e-28	1.79718e-31	3.52565e-38		41.9373	3.23798e-30	3.89821e-45	1.79001e-29
	41.9894	2.74189e-28	1.71186e-31	3.32126e-38		41.9894	3.07698e-30	3.622e-45	1.70989e-29
	42.0414	2.62177e-28	1.63067e-31	3.1289e-38		42.0414	2.92414e-30	3.36561e-45	1.63344e-29
	42.0935	2.50703e-28	1.5534e-31	2.94787e-38		42.0935	2.77903e-30	3.1276e-45	1.56047e-29
	42.1456	2.39741e-28	1.47987e-31	2.77747e-38		42.1456	2.64125e-30	2.90663e-45	1.49083e-29
	42.1977	2.29269e-28	1.40989e-31	2.61708e-38		42.1977	2.51042e-30	2.70147e-45	1.42436e-29
	42.2497	2.19263e-28	1.34328e-31	2.4661e-38		42.2497	2.38619e-30	2.51097e-45	1.36092e-29
	42.3018	2.09704e-28	1.27988e-31	2.32397e-38		42.3018	2.26822e-30	2.33407e-45	1.30036e-29
	42.3538	2.0057e-28	1.21953e-31	2.19016e-38		42.3538	2.15618e-30	2.16979e-45	1.24256e-29
	42.4059	1.91843e-28	1.16209e-31	2.06417e-38		42.4059	2.04978e-30	2.01722e-45	1.18737e-29
	42.4579	1.83503e-28	1.1074e-31	1.94555e-38		42.4579	1.94872e-30	1.87551e-45	1.13469e-29
	42.5099	1.75533e-28	1.05533e-31	1.83385e-38		42.5099	1.85274e-30	1.74389e-45	1.0844e-29
	42.5619	1.67917e-28	1.00577e-31	1.72867e-38		42.5619	1.76157e-30	1.62161e-45	1.03638e-29
	42.6139	1.60639e-28	9.58573e-32	1.62961e-38		42.6139	1.67496e-30	1.50802e-45	9.9053e-30
	42.6659	1.53682e-28	9.13637e-32	1.53632e-38		42.6659	1.59269e-30	1.40248e-45	9.46751e-30
	42.7179	1.47033e-28	8.70848e-32	1.44846e-38		42.7179	1.51454e-30	1.30442e-45	9.04948e-30
	42.7699	1.40678e-28	8.30103e-32	1.3657e-38		42.7699	1.44029e-30	1.21331e-45	8.65029e-30
	42.8219	1.34603e-28	7.91302e-32	1.28774e-38		42.8219	1.36974e-30	1.12863e-45	8.26907e-30
	42.8739	1.28796e-28	7.54349e-32	1.2143e-38		42.8739	1.30271e-30	1.04995e-45	7.90501e-30
	42.9259	1.23245e-28	7.19157e-32	1.14512e-38		42.9259	1.23902e-30	9.76812e-46	7.5573e-30
	42.9778	1.17938e-28	6.85638e-32	1.07994e-38		42.9778	1.1785e-30	9.08835e-46	7.22521e-30
	43.0298	1.12864e-28	6.53712e-32	1.01853e-38		43.0298	1.12099e-30	8.45649e-46	6.90801e-30
	43.0817	1.08014e-28	6.23302e-32	9.6067e-39		43.0817	1.06634e-30	7.8691e-46	6.60503e-30
	43.1337	1.03376e-28	5.94334e-32	9.06146e-39		43.1337	1.0144e-30	7.32303e-46	6.31561e-30
	43.1856	9.89412e-29	5.66738e-32	8.54766e-39		43.1856	9.65032e-31	6.81532e-46	6.03914e-30
	43.2376	9.47009e-29	5.40449e-32	8.06345e-39		43.2376	9.18111e-31	6.34325e-46	5.77502e-30
	43.2895	9.06461e-29	5.15404e-32	7.6071e-39		43.2895	8.73513e-31	5.90429e-46	5.52269e-30
	43.3414	8.67686e-29	4.91542e-32	7.17698e-39		43.3414	8.31121e-31	5.49609e-46	5.28162e-30
	43.3933	8.30604e-29	4.68806e-32	6.77157e-39		43.3933	7.90822e-31	5.11646e-46	5.05128e-30
	43.4453	7.9514e-29	4.47142e-32	6.38942e-39		43.4453	7.52513e-31	4.76338e-46	4.8312e-30
	43.4972	7.61223e-29	4.26499e-32	6.02917e-39		43.4972	7.16092e-31	4.43497e-46	4.62091e-30
	43.5491	7.28782e-29	4.06827e-32	5.68956e-39		43.5491	6.81466e-31	4.12948e-46	4.41996e-30
	43.6009	6.97753e-29	3.88081e-32	5.36938e-39		43.6009	6.48544e-31	3.8453e-46	4.22793e-30
	43.6528	6.68073e-29	3.70215e-32	5.0675e-39		43.6528	6.17241e-31	3.58092e-46	4.04442e-30
	43.7047	6.39681e-29	3.53188e-32	4.78286e-39		43.7047	5.87476e-31	3.33495e-46	3.86903e-30
	43.7566	6.12522e-29	3.36959e-32	4.51446e-39		43.7566	5.59173e-31	3.10608e-46	3.70141e-30
	43.8085	5.8654e-29	3.21491e-32	4.26135e-39		43.8085	5.32257e-31	2.89311e-46	3.5412e-30
	43.8603	5.61683e-29	3.06746e-32	4.02266e-39		43.8603	5.0666e-31	2.69493e-46	3.38807e-30
	43.9122	5.37901e-29	2.92691e-32	3.79756e-39		43.9122	4.82316e-31	2.51049e-46	3.2417e-30
	43.964	5.15148e-29	2.79292e-32	3.58524e-39		43.964	4.59162e-31	2.33884e-46	3.10178e-30
	44.0159	4.93377e-29	2.66519e-32	3.38499e-39		44.0159	4.3714e-31	2.17906e-46	2.96803e-30
	44.0677	4.72545e-29	2.54341e-32	3.19609e-39		44.0677	4.16193e-31	2.03034e-46	2.84016e-30
	44.1195	4.52611e-29	2.42731e-32	3.0179e-39		44.1195	3.96268e-31	1.8919e-46	2.71792e-30
	44.1714	4.33536e-29	2.31661e-32	2.8498e-39		44.1714	3.77314e-31	1.76301e-46	2.60104e-30
	44.2232	4.15282e-29	2.21105e-32	2.69122e-39		44.2232	3.59282e-31	1.64301e-46	2.4893e-30
	44.275	3.97812e-29	2.1104e-32	2.54159e-39		44.275	3.42128e-31	1.53128e-46	2.38245e-30
	44.3268	3.81092e-29	2.01442e-32	2.40042e-39		44.3268	3.25807e-31	1.42724e-46	2.28029e-30
	44.3786	3.6509e-29	1.92289e-32	2.26721e-39		44.3786	3.10279e-31	1.33036e-46	2.1826e-30
	44.4304	3.49774e-29	1.8356e-32	2.1415e-39		44.4304	2.95504e-31	1.24014e-46	2.08918e-30
	44.4822	3.35114e-29	1.75235e-32	2.02288e-39		44.4822	2.81445e-31	1.15611e-46	1.99984e-30
	44.534	3.21081e-29	1.67295e-32	1.91093e-39		44.534	2.68067e-31	1.07785e-46	1.9144e-30
	44.5857	3.07648e-29	1.59721e-32	1.80528e-39		44.5857	2.55336e-31	1.00495e-46	1.83268e-30
	44.6375	2.94789e-29	1.52497e-32	1.70555e-39		44.6375	2.43221e-31	9.37045e-47	1.75453e-30
	44.6893	2.82478e-29	1.45607e-32	1.61142e-39		44.6893	2.31691e-31	8.73783e-47	1.67977e-30
	44.741	2.70692e-29	1.39033e-32	1.52257e-39		44.741	2.20717e-31	8.14845e-47	1.60827e-30
	44.7928	2.59408e-29	1.32762e-32	1.4387e-39		44.7928	2.10272e-31	7.59932e-47	1.53987e-30
	44.8445	2.48605e-29	1.2678e-32	1.35951e-39		44.8445	2.0033e-31	7.08766e-47	1.47444e-30
	44.8963	2.38261e-29	1.21072e-32	1.28476e-39		44.8963	1.90867e-31	6.61087e-47	1.41185e-30
	44.948	2.28356e-29	1.15626e-32	1.21418e-39		44.948	1.81858e-31	6.16656e-47	1.35197e-30
	44.9997	2.18871e-29	1.1043e-32	1.14753e-39		44.9997	1.73283e-31	5.75248e-47	1.29469e-30
	45.0515	2.09789e-29	1.05472e-32	1.0846e-39		45.0515	1.65119e-31	5.36655e-47	1.23988e-30
	45.1032	2.01091e-29	1.00741e-32	1.02518e-39		45.1032	1.57346e-31	5.00683e-47	1.18744e-30
	45.1549	1.92761e-29	9.62264e-33	9.69064e-40		45.1549	1.49946e-31	4.67153e-47	1.13726e-30
	45.2066	1.84784e-29	9.19179e-33	9.16068e-40		45.2066	1.429e-31	4.35895e-47	1.08924e-30
	45.2583	1.77144e-29	8.78061e-33	8.66014e-40		45.2583	1.36191e-31	4.06755e-47	1.0433e-30
	45.31	1.69826e-29	8.38817e-33	8.18739e-40		45.31	1.29803e-31	3.79588e-47	9.99331e-31
	45.3617	1.62817e-29	8.01361e-33	7.74084e-40		45.3617	1.23719e-31	3.54257e-47	9.57255e-31
	45.4134	1.56103e-29	7.6561e-33	7.31903e-40		45.4134	1.17926e-31	3.30638e-47	9.16986e-31
	45.465	1.49671e-29	7.31485e-33	6.92057e-40		45.465	1.12409e-31	3.08613e-47	8.78447e-31
	45.5167	1.4351e-29	6.98911e-33	6.54414e-40		45.5167	1.07154e-31	2.88073e-47	8.4156e-31
	45.5684	1.37608e-29	6.67815e-33	6.1885e-40		45.5684	1.0215e-31	2.68917e-47	8.06254e-31
	45.62	1.31954e-29	6.3813e-33	5.85249e-40		45.62	9.73834e-32	2.51051e-47	7.7246e-31
	45.6717	1.26537e-29	6.09789e-33	5.53501e-40		45.6717	9.28431e-32	2.34386e-47	7.40111e-31
	45.7233	1.21347e-29	5.82732e-33	5.23502e-40		45.7233	8.85184e-32	2.18842e-47	7.09144e-31
	45.775	1.16374e-29	5.56898e-33	4.95154e-40		45.775	8.43986e-32	2.04341e-47	6.795e-31
	45.8266	1.11609e-29	5.32232e-33	4.68366e-40		45.8266	8.0474e-32	1.90813e-47	6.51121e-31
	45.8782	1.07044e-29	5.08679e-33	4.43049e-40		45.8782	7.67351e-32	1.78191e-47	6.23951e-31
	45.9299	1.02669e-29	4.86189e-33	4.19122e-40		45.9299	7.3173e-32	1.66415e-47	5.97938e-31
	45.9815	9.84762e-30	4.64713e-33	3.96507e-40		45.9815	6.97792e-32	1.55426e-47	5.73032e-31
	46.0331	9.44584e-30	4.44203e-33	3.75132e-40		46.0331	6.65456e-32	1.45172e-47	5.49184e-31
	46.0847	9.0608e-30	4.24616e-33	3.54927e-40		46.0847	6.34645e-32	1.35603e-47	5.26349e-31
	46.1363	8.69178e-30	4.05909e-33	3.35827e-40		46.1363	6.05286e-32	1.26673e-47	5.04484e-31
	46.1879	8.3381e-30	3.88043e-33	3.17771e-40		46.1879	5.77309e-32	1.18338e-47	4.83545e-31
	46.2395	7.99911e-30	3.70978e-33	3.00701e-40		46.2395	5.50648e-32	1.10558e-47	4.63493e-31
	46.2911	7.67419e-30	3.54678e-33	2.84562e-40		46.2911	5.2524e-32	1.03296e-47	4.44289e-31
	46.3426	7.36274e-30	3.39108e-33	2.69303e-40		46.3426	5.01026e-32	9.65167e-48	4.25898e-31
	46.3942	7.06419e-30	3.24235e-33	2.54875e-40		46.3942	4.77947e-32	9.0188e-48	4.08283e-31
	46.4458	6.778e-30	3.10026e-33	2.41232e-40		46.4458	4.5595e-32	8.42793e-48	3.91412e-31
	46.4973	6.50364e-30	2.96453e-33	2.2833e-40		46.4973	4.34984e-32	7.87625e-48	3.75252e-31
	46.5489	6.24062e-30	2.83485e-33	2.16129e-40		46.5489	4.14998e-32	7.36113e-48	3.59773e-31
	46.6005	5.98845e-30	2.71095e-33	2.04591e-40		46.6005	3.95947e-32	6.88012e-48	3.44945e-31
	46.652	5.74668e-30	2.59257e-33	1.93678e-40		46.652	3.77787e-32	6.43092e-48	3.30741e-31
	46.7035	5.51488e-30	2.47946e-33	1.83356e-40		46.7035	3.60473e-32	6.01141e-48	3.17134e-31
	46.7551	5.29262e-30	2.37138e-33	1.73592e-40		46.7551	3.43968e-32	5.61961e-48	3.04099e-31
	46.8066	5.0795e-30	2.2681e-33	1.64357e-40		46.8066	3.28231e-32	5.25366e-48	2.91609e-31
	46.8581	4.87514e-30	2.16941e-33	1.55621e-40		46.8581	3.13227e-32	4.91183e-48	2.79644e-31
	46.9096	4.67918e-30	2.07509e-33	1.47356e-40		46.9096	2.98921e-32	4.59252e-48	2.68179e-31
	46.9612	4.49125e-30	1.98495e-33	1.39537e-40		46.9612	2.8528e-32	4.29422e-48	2.57194e-31
	47.0127	4.31103e-30	1.89881e-33	1.32139e-40		47.0127	2.72273e-32	4.01553e-48	2.46668e-31
	47.0642	4.13818e-30	1.81647e-33	1.2514e-40		47.0642	2.59869e-32	3.75516e-48	2.36582e-31
	47.1157	3.97242e-30	1.73778e-33	1.18517e-40		47.1157	2.4804e-32	3.51187e-48	2.26916e-31
	47.1672	3.81342e-30	1.66255e-33	1.1225e-40		47.1672	2.36759e-32	3.28454e-48	2.17654e-31
	47.2186	3.66093e-30	1.59065e-33	1.0632e-40		47.2186	2.26e-32	3.07211e-48	2.08777e-31
	47.2701	3.51465e-30	1.52192e-33	1.00707e-40		47.2701	2.15738e-32	2.87359e-48	2.0027e-31
	47.3216	3.37434e-30	1.45621e-33	9.53961e-41		47.3216	2.05951e-32	2.68805e-48	1.92116e-31
	47.3731	3.23975e-30	1.3934e-33	9.03692e-41		47.3731	1.96616e-32	2.51464e-48	1.84301e-31
	47.4245	3.11064e-30	1.33334e-33	8.56112e-41		47.4245	1.87711e-32	2.35255e-48	1.76811e-31
	47.476	2.98678e-30	1.27593e-33	8.11077e-41		47.476	1.79217e-32	2.20104e-48	1.69631e-31
	47.5274	2.86795e-30	1.22103e-33	7.68447e-41		47.5274	1.71113e-32	2.05941e-48	1.62748e-31
	47.5789	2.75395e-30	1.16854e-33	7.28093e-41		47.5789	1.63383e-32	1.927e-48	1.56151e-31
	47.6303	2.64457e-30	1.11835e-33	6.89891e-41		47.6303	1.56008e-32	1.80322e-48	1.49826e-31
	47.6818	2.53963e-30	1.07036e-33	6.53724e-41		47.6818	1.48972e-32	1.68748e-48	1.43763e-31
	47.7332	2.43893e-30	1.02447e-33	6.19483e-41		47.7332	1.42258e-32	1.57926e-48	1.3795e-31
	47.7846	2.34232e-30	9.8058e-34	5.87062e-41		47.7846	1.35853e-32	1.47806e-48	1.32377e-31
	47.836	2.2496e-30	9.38608e-34	5.56365e-41		47.836	1.29741e-32	1.38343e-48	1.27034e-31
	47.8875	2.16063e-30	8.98468e-34	5.27298e-41		47.8875	1.23909e-32	1.29494e-48	1.21911e-31
	47.9389	2.07526e-30	8.60077e-34	4.99773e-41		47.9389	1.18344e-32	1.21217e-48	1.16998e-31
	47.9903	1.99332e-30	8.23358e-34	4.73707e-41		47.9903	1.13033e-32	1.13476e-48	1.12288e-31
	48.0417	1.91469e-30	7.88237e-34	4.49021e-41		48.0417	1.07964e-32	1.06235e-48	1.07771e-31
	48.0931	1.83922e-30	7.54642e-34	4.25642e-41		48.0931	1.03127e-32	9.94619e-49	1.03439e-31
	48.1444	1.76679e-30	7.22507e-34	4.03499e-41		48.1444	9.85101e-33	9.31259e-49	9.92852e-32
	48.1958	1.69727e-30	6.91766e-34	3.82525e-41		48.1958	9.41038e-33	8.71986e-49	9.53015e-32
	48.2472	1.63054e-30	6.62358e-34	3.62659e-41		48.2472	8.98979e-33	8.16531e-49	9.14808e-32
	48.2986	1.56649e-30	6.34224e-34	3.4384e-41		48.2986	8.58834e-33	7.64646e-49	8.78164e-32
	48.35	1.50501e-30	6.07309e-34	3.26013e-41		48.35	8.20513e-33	7.16099e-49	8.43018e-32
	48.4013	1.44599e-30	5.81557e-34	3.09125e-41		48.4013	7.83931e-33	6.70671e-49	8.09307e-32
	48.4527	1.38933e-30	5.56918e-34	2.93125e-41		48.4527	7.4901e-33	6.28161e-49	7.76971e-32
	48.504	1.33494e-30	5.33343e-34	2.77965e-41		48.504	7.15671e-33	5.88378e-49	7.45954e-32
	48.5554	1.28272e-30	5.10785e-34	2.63602e-41		48.5554	6.83842e-33	5.51146e-49	7.162e-32
	48.6067	1.23258e-30	4.89199e-34	2.49993e-41		48.6067	6.53453e-33	5.16298e-49	6.87657e-32
	48.6581	1.18445e-30	4.68543e-34	2.37097e-41		48.6581	6.24439e-33	4.83681e-49	6.60274e-32
	48.7094	1.13823e-30	4.48776e-34	2.24876e-41		48.7094	5.96735e-33	4.53149e-49	6.34004e-32
	48.7607	1.09385e-30	4.29859e-34	2.13295e-41		48.7607	5.70282e-33	4.24569e-49	6.088e-32
	48.812	1.05124e-30	4.11754e-34	2.0232e-41		48.812	5.45022e-33	3.97813e-49	5.84618e-32
	48.8633	1.01032e-30	3.94427e-34	1.91918e-41		48.8633	5.20901e-33	3.72764e-49	5.61417e-32
	48.9147	9.71033e-31	3.77842e-34	1.82059e-41		48.9147	4.97866e-33	3.49311e-49	5.39155e-32
	48.966	9.333e-31	3.61968e-34	1.72715e-41		48.966	4.75867e-33	3.27352e-49	5.17793e-32
	49.0173	8.97064e-31	3.46774e-34	1.63857e-41		49.0173	4.54858e-33	3.0679e-49	4.97295e-32
	49.0686	8.62263e-31	3.3223e-34	1.55461e-41		49.0686	4.34792e-33	2.87536e-49	4.77625e-32
	49.1198	8.2884e-31	3.18307e-34	1.47501e-41		49.1198	4.15627e-33	2.69504e-49	4.58748e-32
	49.1711	7.96739e-31	3.04979e-34	1.39956e-41		49.1711	3.97321e-33	2.52618e-49	4.40633e-32
	49.2224	7.65907e-31	2.9222e-34	1.32802e-41		49.2224	3.79836e-33	2.36802e-49	4.23247e-32
	49.2737	7.36292e-31	2.80005e-34	1.2602e-41		49.2737	3.63134e-33	2.21989e-49	4.06562e-32
	49.325	7.07846e-31	2.6831e-34	1.19589e-41		49.325	3.47179e-33	2.08113e-49	3.90547e-32
	49.3762	6.80521e-31	2.57112e-34	1.13491e-41		49.3762	3.31937e-33	1.95116e-49	3.75176e-32
	49.4275	6.54273e-31	2.46391e-34	1.0771e-41		49.4275	3.17376e-33	1.8294e-49	3.60422e-32
	49.4787	6.29057e-31	2.36126e-34	1.02227e-41		49.4787	3.03465e-33	1.71533e-49	3.4626e-32
	49.53	6.04834e-31	2.26296e-34	9.70274e-42		49.53	2.90175e-33	1.60846e-49	3.32666e-32
	49.5812	5.81562e-31	2.16884e-34	9.20966e-42		49.5812	2.77476e-33	1.50833e-49	3.19616e-32
	49.6325	5.59204e-31	2.0787e-34	8.74201e-42		49.6325	2.65343e-33	1.41451e-49	3.07089e-32
	49.6837	5.37723e-31	1.99238e-34	8.29848e-42		49.6837	2.5375e-33	1.3266e-49	2.95062e-32
	49.7349	5.17084e-31	1.90971e-34	7.8778e-42		49.7349	2.42672e-33	1.24422e-49	2.83516e-32
	49.7862	4.97253e-31	1.83054e-34	7.47877e-42		49.7862	2.32086e-33	1.16701e-49	2.72431e-32
	49.8374	4.78199e-31	1.75472e-34	7.10027e-42		49.8374	2.2197e-33	1.09466e-49	2.61788e-32
	49.8886	4.59889e-31	1.68209e-34	6.74121e-42		49.8886	2.12303e-33	1.02684e-49	2.51569e-32
	49.9398	4.42295e-31	1.61253e-34	6.40059e-42		49.9398	2.03064e-33	9.63279e-50	2.41757e-32
	49.991	4.25388e-31	1.5459e-34	6.07744e-42		49.991	1.94234e-33	9.03699e-50	2.32336e-32
	50.0422	4.0914e-31	1.48207e-34	5.77086e-42		50.0422	1.85795e-33	8.47849e-50	2.23289e-32
	50.0934	3.93525e-31	1.42093e-34	5.47999e-42		50.0934	1.77729e-33	7.95493e-50	2.14601e-32
	50.1446	3.78519e-31	1.36236e-34	5.204e-42		50.1446	1.70019e-33	7.46409e-50	2.06258e-32
	50.1958	3.64096e-31	1.30625e-34	4.94212e-42		50.1958	1.62649e-33	7.00391e-50	1.98247e-32
	50.2469	3.50234e-31	1.25249e-34	4.69362e-42		50.2469	1.55605e-33	6.57244e-50	1.90552e-32
	50.2981	3.36911e-31	1.20099e-34	4.45781e-42		50.2981	1.48871e-33	6.16788e-50	1.83162e-32
	50.3493	3.24105e-31	1.15165e-34	4.23403e-42		50.3493	1.42433e-33	5.78852e-50	1.76065e-32
	50.4005	3.11795e-31	1.10437e-34	4.02165e-42		50.4005	1.36278e-33	5.43278e-50	1.69248e-32
	50.4516	2.99962e-31	1.05907e-34	3.82009e-42		50.4516	1.30395e-33	5.09916e-50	1.627e-32
	50.5028	2.88588e-31	1.01566e-34	3.62879e-42		50.5028	1.24769e-33	4.78629e-50	1.56411e-32
	50.5539	2.77654e-31	9.74069e-35	3.44721e-42		50.5539	1.19391e-33	4.49284e-50	1.5037e-32
	50.6051	2.67142e-31	9.34211e-35	3.27486e-42		50.6051	1.14248e-33	4.2176e-50	1.44567e-32
	50.6562	2.57037e-31	8.96015e-35	3.11126e-42		50.6562	1.09331e-33	3.95943e-50	1.38992e-32
	50.7073	2.47321e-31	8.5941e-35	2.95595e-42		50.7073	1.04629e-33	3.71726e-50	1.33637e-32
	50.7585	2.37981e-31	8.24328e-35	2.80852e-42		50.7585	1.00133e-33	3.49008e-50	1.28492e-32
	50.8096	2.29e-31	7.90706e-35	2.66855e-42		50.8096	9.58329e-34	3.27695e-50	1.23549e-32
	50.8607	2.20365e-31	7.58482e-35	2.53567e-42		50.8607	9.17211e-34	3.07699e-50	1.188e-32
	50.9118	2.12062e-31	7.27595e-35	2.4095e-42		50.9118	8.77888e-34	2.88938e-50	1.14237e-32
	50.9629	2.04078e-31	6.9799e-35	2.28971e-42		50.9629	8.4028e-34	2.71335e-50	1.09853e-32
	51.0141	1.96401e-31	6.69613e-35	2.17596e-42		51.0141	8.04311e-34	2.54818e-50	1.05641e-32
	51.0652	1.89019e-31	6.42411e-35	2.06795e-42		51.0652	7.69908e-34	2.39318e-50	1.01593e-32
	51.1163	1.8192e-31	6.16335e-35	1.96538e-42		51.1163	7.37002e-34	2.24772e-50	9.77039e-33
	51.1673	1.75093e-31	5.91337e-35	1.86798e-42		51.1673	7.05528e-34	2.11122e-50	9.39664e-33
	51.2184	1.68527e-31	5.67372e-35	1.77548e-42		51.2184	6.7542e-34	1.9831e-50	9.03747e-33
	51.2695	1.62213e-31	5.44397e-35	1.68763e-42		51.2695	6.4662e-34	1.86285e-50	8.69231e-33
	51.3206	1.5614e-31	5.2237e-35	1.6042e-42		51.3206	6.19069e-34	1.74998e-50	8.36059e-33
	51.3717	1.50298e-31	5.01251e-35	1.52495e-42		51.3717	5.92713e-34	1.64404e-50	8.04179e-33
	51.4227	1.4468e-31	4.81002e-35	1.44967e-42		51.4227	5.67498e-34	1.54458e-50	7.73539e-33
	51.4738	1.39276e-31	4.61587e-35	1.37817e-42		51.4738	5.43374e-34	1.45122e-50	7.44089e-33
	51.5249	1.34078e-31	4.4297e-35	1.31025e-42		51.5249	5.20293e-34	1.36356e-50	7.15783e-33
	51.5759	1.29078e-31	4.25118e-35	1.24573e-42		51.5759	4.9821e-34	1.28127e-50	6.88576e-33
	51.627	1.24268e-31	4.07999e-35	1.18443e-42		51.627	4.7708e-34	1.204e-50	6.62423e-33
	51.678	1.19641e-31	3.91582e-35	1.1262e-42		51.678	4.56862e-34	1.13145e-50	6.37284e-33
	51.7291	1.1519e-31	3.75839e-35	1.07087e-42		51.7291	4.37516e-34	1.06332e-50	6.13118e-33
	51.7801	1.10908e-31	3.6074e-35	1.0183e-42		51.7801	4.19003e-34	9.99345e-51	5.89886e-33
	51.8311	1.06788e-31	3.4626e-35	9.68353e-43		51.8311	4.01287e-34	9.39265e-51	5.67552e-33
	51.8821	1.02824e-31	3.32371e-35	9.20892e-43		51.8821	3.84333e-34	8.82841e-51	5.46081e-33
	51.9332	9.90109e-32	3.1905e-35	8.75793e-43		51.9332	3.68108e-34	8.29848e-51	5.25438e-33
	51.9842	9.53416e-32	3.06273e-35	8.32935e-43		51.9842	3.52579e-34	7.80074e-51	5.05592e-33
	52.0352	9.1811e-32	2.94018e-35	7.92208e-43		52.0352	3.37717e-34	7.33321e-51	4.8651e-33
	52.0862	8.84139e-32	2.82262e-35	7.53502e-43		52.0862	3.23492e-34	6.89405e-51	4.68162e-33
	52.1372	8.51449e-32	2.70985e-35	7.16715e-43		52.1372	3.09877e-34	6.4815e-51	4.5052e-33
	52.1882	8.19993e-32	2.60167e-35	6.81753e-43		52.1882	2.96845e-34	6.09394e-51	4.33557e-33
	52.2392	7.89722e-32	2.49789e-35	6.48521e-43		52.2392	2.8437e-34	5.72983e-51	4.17245e-33
	52.2902	7.60592e-32	2.39833e-35	6.16934e-43		52.2902	2.72429e-34	5.38774e-51	4.01558e-33
	52.3412	7.32558e-32	2.30281e-35	5.86909e-43		52.3412	2.60997e-34	5.06632e-51	3.86474e-33
	52.3922	7.05577e-32	2.21117e-35	5.58368e-43		52.3922	2.50054e-34	4.76431e-51	3.71967e-33
	52.4431	6.79611e-32	2.12324e-35	5.31235e-43		52.4431	2.39577e-34	4.48052e-51	3.58016e-33
	52.4941	6.54619e-32	2.03888e-35	5.05441e-43		52.4941	2.29547e-34	4.21383e-51	3.44598e-33
	52.5451	6.30566e-32	1.95793e-35	4.80919e-43		52.5451	2.19944e-34	3.96321e-51	3.31693e-33
	52.596	6.07413e-32	1.88025e-35	4.57604e-43		52.596	2.1075e-34	3.72768e-51	3.19282e-33
	52.647	5.85128e-32	1.80572e-35	4.35437e-43		52.647	2.01947e-34	3.50632e-51	3.07343e-33
	52.6979	5.63677e-32	1.73419e-35	4.1436e-43		52.6979	1.93517e-34	3.29825e-51	2.95861e-33
	52.7489	5.43029e-32	1.66555e-35	3.94319e-43		52.7489	1.85446e-34	3.10269e-51	2.84815e-33
	52.7998	5.23152e-32	1.59968e-35	3.75261e-43		52.7998	1.77717e-34	2.91886e-51	2.74191e-33
	52.8507	5.04017e-32	1.53646e-35	3.57139e-43		52.8507	1.70316e-34	2.74605e-51	2.6397e-33
	52.9017	4.85596e-32	1.47579e-35	3.39905e-43		52.9017	1.63228e-34	2.5836e-51	2.54138e-33
	52.9526	4.67862e-32	1.41756e-35	3.23516e-43		52.9526	1.56441e-34	2.43087e-51	2.4468e-33
	53.0035	4.50789e-32	1.36167e-35	3.07929e-43		53.0035	1.4994e-34	2.28728e-51	2.35581e-33
	53.0545	4.34351e-32	1.30803e-35	2.93104e-43		53.0545	1.43714e-34	2.15227e-51	2.26826e-33
	53.1054	4.18525e-32	1.25653e-35	2.79004e-43		53.1054	1.37752e-34	2.02533e-51	2.18404e-33
	53.1563	4.03287e-32	1.20711e-35	2.65592e-43		53.1563	1.3204e-34	1.90597e-51	2.103e-33
	53.2072	3.88615e-32	1.15966e-35	2.52835e-43		53.2072	1.2657e-34	1.79372e-51	2.02504e-33
	53.2581	3.74488e-32	1.11411e-35	2.40699e-43		53.2581	1.2133e-34	1.68817e-51	1.95002e-33
	53.309	3.60884e-32	1.07039e-35	2.29156e-43		53.309	1.16311e-34	1.5889e-51	1.87783e-33
	53.3599	3.47785e-32	1.02841e-35	2.18174e-43		53.3599	1.11503e-34	1.49554e-51	1.80837e-33
	53.4108	3.35171e-32	9.88116e-36	2.07726e-43		53.4108	1.06898e-34	1.40773e-51	1.74153e-33
	53.4617	3.23023e-32	9.49426e-36	1.97786e-43		53.4617	1.02485e-34	1.32514e-51	1.67721e-33
	53.5125	3.11325e-32	9.12279e-36	1.8833e-43		53.5125	9.82585e-35	1.24745e-51	1.61531e-33
	53.5634	3.00058e-32	8.76613e-36	1.79332e-43		53.5634	9.42088e-35	1.17437e-51	1.55575e-33
	53.6143	2.89208e-32	8.42368e-36	1.7077e-43		53.6143	9.0329e-35	1.10563e-51	1.49842e-33
	53.6651	2.78758e-32	8.09485e-36	1.62624e-43		53.6651	8.66116e-35	1.04095e-51	1.44324e-33
	53.716	2.68693e-32	7.77911e-36	1.54872e-43		53.716	8.30499e-35	9.80109e-52	1.39014e-33
	53.7669	2.58998e-32	7.4759e-36	1.47495e-43		53.7669	7.96372e-35	9.22863e-52	1.33904e-33
	53.8177	2.49661e-32	7.18474e-36	1.40475e-43		53.8177	7.63671e-35	8.69002e-52	1.28984e-33
	53.8686	2.40667e-32	6.90513e-36	1.33794e-43		53.8686	7.32336e-35	8.18321e-52	1.24249e-33
	53.9194	2.32003e-32	6.6366e-36	1.27435e-43		53.9194	7.02309e-35	7.70632e-52	1.19692e-33
	53.9703	2.23658e-32	6.37872e-36	1.21384e-43		53.9703	6.73534e-35	7.25756e-52	1.15305e-33
	54.0211	2.15619e-32	6.13104e-36	1.15624e-43		54.0211	6.45958e-35	6.83524e-52	1.11081e-33
	54.0719	2.07874e-32	5.89316e-36	1.10141e-43		54.0719	6.1953e-35	6.43779e-52	1.07016e-33
	54.1228	2.00414e-32	5.66468e-36	1.04922e-43		54.1228	5.94203e-35	6.06373e-52	1.03102e-33
	54.1736	1.93226e-32	5.44522e-36	9.99549e-44		54.1736	5.69928e-35	5.71167e-52	9.93346e-34
	54.2244	1.86301e-32	5.23443e-36	9.5226e-44		54.2244	5.46663e-35	5.38029e-52	9.57073e-34
	54.2752	1.7963e-32	5.03195e-36	9.07242e-44		54.2752	5.24363e-35	5.06837e-52	9.22151e-34
	54.326	1.73202e-32	4.83745e-36	8.64385e-44		54.326	5.02989e-35	4.77474e-52	8.88529e-34
	54.3768	1.67009e-32	4.6506e-36	8.23583e-44		54.3768	4.825e-35	4.49834e-52	8.56156e-34
	54.4276	1.61042e-32	4.47111e-36	7.84736e-44		54.4276	4.62861e-35	4.23812e-52	8.24987e-34
	54.4784	1.55292e-32	4.29868e-36	7.47749e-44		54.4784	4.44035e-35	3.99314e-52	7.94974e-34
	54.5292	1.49752e-32	4.13302e-36	7.12532e-44		54.5292	4.25987e-35	3.76249e-52	7.66076e-34
	54.58	1.44413e-32	3.97386e-36	6.78998e-44		54.58	4.08686e-35	3.54532e-52	7.38248e-34
	54.6308	1.39268e-32	3.82094e-36	6.47067e-44		54.6308	3.92099e-35	3.34084e-52	7.11451e-34
	54.6816	1.34311e-32	3.67403e-36	6.16659e-44		54.6816	3.76197e-35	3.14829e-52	6.85647e-34
	54.7323	1.29533e-32	3.53286e-36	5.87702e-44		54.7323	3.60951e-35	2.96698e-52	6.60796e-34
	54.7831	1.24929e-32	3.39722e-36	5.60126e-44		54.7831	3.46334e-35	2.79623e-52	6.36864e-34
	54.8339	1.20491e-32	3.26689e-36	5.33863e-44		54.8339	3.32318e-35	2.63542e-52	6.13817e-34
	54.8846	1.16215e-32	3.14164e-36	5.0885e-44		54.8846	3.1888e-35	2.48397e-52	5.91619e-34
	54.9354	1.12093e-32	3.02129e-36	4.85026e-44		54.9354	3.05994e-35	2.34133e-52	5.7024e-34
	54.9861	1.0812e-32	2.90564e-36	4.62335e-44		54.9861	2.93638e-35	2.20698e-52	5.4965e-34
	55.0369	1.04291e-32	2.7945e-36	4.40721e-44		55.0369	2.81789e-35	2.08043e-52	5.29817e-34
	55.0876	1.00601e-32	2.68768e-36	4.20133e-44		55.0876	2.70427e-35	1.96123e-52	5.10714e-34
	55.1384	9.7043e-33	2.58503e-36	4.00521e-44		55.1384	2.5953e-35	1.84893e-52	4.92313e-34
	55.1891	9.36138e-33	2.48637e-36	3.81839e-44		55.1891	2.4908e-35	1.74315e-52	4.74589e-34
	55.2398	9.03082e-33	2.39154e-36	3.64041e-44		55.2398	2.39058e-35	1.64349e-52	4.57515e-34
	55.2906	8.71217e-33	2.3004e-36	3.47085e-44		55.2906	2.29447e-35	1.54959e-52	4.41068e-34
	55.3413	8.40499e-33	2.2128e-36	3.30931e-44		55.3413	2.20228e-35	1.46112e-52	4.25223e-34
	55.392	8.10885e-33	2.12859e-36	3.1554e-44		55.392	2.11386e-35	1.37777e-52	4.09959e-34
	55.4427	7.82335e-33	2.04765e-36	3.00875e-44		55.4427	2.02905e-35	1.29922e-52	3.95254e-34
	55.4934	7.54811e-33	1.96985e-36	2.86903e-44		55.4934	1.9477e-35	1.22521e-52	3.81087e-34
	55.5442	7.28274e-33	1.89505e-36	2.73589e-44		55.5442	1.86967e-35	1.15546e-52	3.67437e-34
	55.5949	7.02689e-33	1.82315e-36	2.60902e-44		55.5949	1.79482e-35	1.08973e-52	3.54286e-34
	55.6456	6.78021e-33	1.75403e-36	2.48812e-44		55.6456	1.72301e-35	1.02779e-52	3.41615e-34
	55.6962	6.54236e-33	1.68758e-36	2.37291e-44		55.6962	1.65413e-35	9.69408e-53	3.29406e-34
	55.7469	6.31302e-33	1.62369e-36	2.26312e-44		55.7469	1.58805e-35	9.14383e-53	3.17642e-34
	55.7976	6.09188e-33	1.56226e-36	2.15848e-44		55.7976	1.52465e-35	8.62518e-53	3.06307e-34
	55.8483	5.87864e-33	1.50321e-36	2.05875e-44		55.8483	1.46383e-35	8.1363e-53	2.95384e-34
	55.899	5.67302e-33	1.44642e-36	1.9637e-44		55.899	1.40547e-35	7.67546e-53	2.84858e-34
	55.9496	5.47473e-33	1.39182e-36	1.8731e-44		55.9496	1.34948e-35	7.24103e-53	2.74714e-34
	56.0003	5.28351e-33	1.33932e-36	1.78675e-44		56.0003	1.29576e-35	6.83149e-53	2.64939e-34
	56.051	5.0991e-33	1.28884e-36	1.70443e-44		56.051	1.24422e-35	6.44539e-53	2.55519e-34
	56.1016	4.92125e-33	1.2403e-36	1.62597e-44		56.1016	1.19476e-35	6.08136e-53	2.4644e-34
	56.1523	4.74973e-33	1.19361e-36	1.55117e-44		56.1523	1.1473e-35	5.73815e-53	2.3769e-34
	56.203	4.58431e-33	1.14872e-36	1.47987e-44		56.203	1.10175e-35	5.41453e-53	2.29257e-34
	56.2536	4.42477e-33	1.10555e-36	1.41189e-44		56.2536	1.05805e-35	5.10938e-53	2.21129e-34
	56.3043	4.27089e-33	1.06403e-36	1.34708e-44		56.3043	1.01611e-35	4.82164e-53	2.13295e-34
	56.3549	4.12246e-33	1.0241e-36	1.28529e-44		56.3549	9.75856e-36	4.55029e-53	2.05743e-34
	56.4055	3.9793e-33	9.85692e-37	1.22638e-44		56.4055	9.37227e-36	4.2944e-53	1.98465e-34
	56.4562	3.84121e-33	9.48754e-37	1.17021e-44		56.4562	9.00153e-36	4.05306e-53	1.91449e-34
	56.5068	3.708e-33	9.13226e-37	1.11664e-44		56.5068	8.64571e-36	3.82545e-53	1.84686e-34
	56.5574	3.57951e-33	8.79053e-37	1.06557e-44		56.5574	8.30419e-36	3.61078e-53	1.78166e-34
	56.608	3.45556e-33	8.46182e-37	1.01687e-44		56.608	7.97639e-36	3.4083e-53	1.71881e-34
	56.6587	3.33598e-33	8.14563e-37	9.7043e-45		56.6587	7.66175e-36	3.2173e-53	1.65823e-34
	56.7093	3.22063e-33	7.84148e-37	9.26141e-45		56.7093	7.35973e-36	3.03714e-53	1.59982e-34
	56.7599	3.10934e-33	7.5489e-37	8.83903e-45		56.7599	7.06982e-36	2.86718e-53	1.5435e-34
	56.8105	3.00197e-33	7.26743e-37	8.43621e-45		56.8105	6.79153e-36	2.70685e-53	1.48921e-34
	56.8611	2.89839e-33	6.99665e-37	8.05202e-45		56.8611	6.52437e-36	2.5556e-53	1.43687e-34
	56.9117	2.79845e-33	6.73615e-37	7.68559e-45		56.9117	6.2679e-36	2.41289e-53	1.3864e-34
	56.9623	2.70203e-33	6.48553e-37	7.33608e-45		56.9623	6.02169e-36	2.27825e-53	1.33774e-34
	57.0128	2.60899e-33	6.2444e-37	7.00271e-45		57.0128	5.78531e-36	2.15121e-53	1.29082e-34
	57.0634	2.51922e-33	6.01241e-37	6.68471e-45		57.0634	5.55837e-36	2.03134e-53	1.24558e-34
	57.114	2.4326e-33	5.78919e-37	6.38137e-45		57.114	5.34048e-36	1.91822e-53	1.20195e-34
	57.1646	2.34902e-33	5.57442e-37	6.092e-45		57.1646	5.13128e-36	1.81149e-53	1.15989e-34
	57.2152	2.26837e-33	5.36776e-37	5.81595e-45		57.2152	4.93041e-36	1.71076e-53	1.11932e-34
	57.2657	2.19054e-33	5.1689e-37	5.55259e-45		57.2657	4.73754e-36	1.6157e-53	1.0802e-34
	57.3163	2.11544e-33	4.97755e-37	5.30134e-45		57.3163	4.55234e-36	1.52598e-53	1.04248e-34
	57.3668	2.04296e-33	4.79341e-37	5.06163e-45		57.3668	4.3745e-36	1.4413e-53	1.0061e-34
	57.4174	1.97301e-33	4.61621e-37	4.83291e-45		57.4174	4.20373e-36	1.36138e-53	9.7101e-35
	57.468	1.90551e-33	4.44568e-37	4.61469e-45		57.468	4.03974e-36	1.28595e-53	9.37171e-35
	57.5185	1.84036e-33	4.28157e-37	4.40647e-45		57.5185	3.88225e-36	1.21474e-53	9.04534e-35
	57.569	1.77748e-33	4.12363e-37	4.20778e-45		57.569	3.73101e-36	1.14752e-53	8.73056e-35
	57.6196	1.71679e-33	3.97162e-37	4.01819e-45		57.6196	3.58576e-36	1.08407e-53	8.42695e-35
	57.6701	1.65822e-33	3.82532e-37	3.83727e-45		57.6701	3.44626e-36	1.02417e-53	8.1341e-35
	57.7206	1.60169e-33	3.68451e-37	3.66461e-45		57.7206	3.31228e-36	9.67612e-54	7.85163e-35
	57.7712	1.54712e-33	3.54898e-37	3.49984e-45		57.7712	3.1836e-36	9.14218e-54	7.57916e-35
	57.8217	1.49444e-33	3.41852e-37	3.34259e-45		57.8217	3.06e-36	8.63806e-54	7.31633e-35
	57.8722	1.4436e-33	3.29295e-37	3.19251e-45		57.8722	2.94128e-36	8.16206e-54	7.06279e-35
	57.9227	1.39452e-33	3.17208e-37	3.04927e-45		57.9227	2.82724e-36	7.71261e-54	6.81822e-35
	57.9733	1.34714e-33	3.05572e-37	2.91255e-45		57.9733	2.7177e-36	7.28819e-54	6.58227e-35
	58.0237	1.3014e-33	2.94371e-37	2.78205e-45		58.0237	2.61248e-36	6.88741e-54	6.35465e-35
	58.0743	1.25725e-33	2.83589e-37	2.65749e-45		58.0743	2.5114e-36	6.50893e-54	6.13506e-35
	58.1248	1.21462e-33	2.73208e-37	2.53859e-45		58.1248	2.41429e-36	6.1515e-54	5.9232e-35
	58.1752	1.17347e-33	2.63215e-37	2.42508e-45		58.1752	2.32101e-36	5.81392e-54	5.71881e-35
	58.2257	1.13374e-33	2.53594e-37	2.31673e-45		58.2257	2.23139e-36	5.49509e-54	5.5216e-35
	58.2762	1.09538e-33	2.44331e-37	2.21329e-45		58.2762	2.14528e-36	5.19395e-54	5.33133e-35
	58.3267	1.05834e-33	2.35412e-37	2.11454e-45		58.3267	2.06256e-36	4.90951e-54	5.14774e-35
	58.3772	1.02259e-33	2.26826e-37	2.02026e-45		58.3772	1.98308e-36	4.64084e-54	4.9706e-35
	58.4277	9.88059e-34	2.18558e-37	1.93025e-45		58.4277	1.90672e-36	4.38704e-54	4.79967e-35
	58.4781	9.54722e-34	2.10597e-37	1.8443e-45		58.4781	1.83334e-36	4.14728e-54	4.63473e-35
	58.5286	9.22531e-34	2.02931e-37	1.76224e-45		58.5286	1.76284e-36	3.92078e-54	4.47558e-35
	58.5791	8.91448e-34	1.9555e-37	1.68389e-45		58.5791	1.69509e-36	3.7068e-54	4.32199e-35
	58.6296	8.61432e-34	1.88442e-37	1.60907e-45		58.6296	1.63e-36	3.50463e-54	4.17378e-35
	58.68	8.32447e-34	1.81597e-37	1.53763e-45		58.68	1.56744e-36	3.31363e-54	4.03075e-35
	58.7305	8.04457e-34	1.75005e-37	1.4694e-45		58.7305	1.50732e-36	3.13315e-54	3.89272e-35
	58.7809	7.77426e-34	1.68657e-37	1.40425e-45		58.7809	1.44955e-36	2.96262e-54	3.75951e-35
	58.8314	7.51321e-34	1.62544e-37	1.34203e-45		58.8314	1.39404e-36	2.80148e-54	3.63094e-35
	58.8818	7.26111e-34	1.56656e-37	1.2826e-45		58.8818	1.34068e-36	2.64921e-54	3.50686e-35
	58.9322	7.01763e-34	1.50985e-37	1.22585e-45		58.9322	1.2894e-36	2.50532e-54	3.3871e-35
	58.9827	6.78247e-34	1.45524e-37	1.17165e-45		58.9827	1.24011e-36	2.36933e-54	3.27151e-35
	59.0331	6.55535e-34	1.40263e-37	1.11988e-45		59.0331	1.19274e-36	2.24081e-54	3.15994e-35
	59.0835	6.33599e-34	1.35197e-37	1.07043e-45		59.0835	1.14721e-36	2.11934e-54	3.05225e-35
	59.1339	6.12411e-34	1.30316e-37	1.02319e-45		59.1339	1.10345e-36	2.00454e-54	2.9483e-35
	59.1844	5.91946e-34	1.25615e-37	9.78073e-46		59.1844	1.06139e-36	1.89603e-54	2.84796e-35
	59.2348	5.72178e-34	1.21087e-37	9.34973e-46		59.2348	1.02095e-36	1.79346e-54	2.75111e-35
	59.2852	5.53083e-34	1.16725e-37	8.93801e-46		59.2852	9.82082e-37	1.69651e-54	2.65761e-35
	59.3356	5.34638e-34	1.12523e-37	8.54469e-46		59.3356	9.44719e-37	1.60486e-54	2.56735e-35
	59.386	5.1682e-34	1.08475e-37	8.16894e-46		59.386	9.08801e-37	1.51822e-54	2.48021e-35
	59.4364	4.99608e-34	1.04576e-37	7.80995e-46		59.4364	8.74271e-37	1.43631e-54	2.39609e-35
	59.4868	4.8298e-34	1.00819e-37	7.46697e-46		59.4868	8.41076e-37	1.35887e-54	2.31488e-35
	59.5372	4.66916e-34	9.71993e-38	7.13928e-46		59.5372	8.09162e-37	1.28566e-54	2.23648e-35
	59.5876	4.51398e-34	9.37122e-38	6.82619e-46		59.5876	7.7848e-37	1.21644e-54	2.16078e-35
	59.638	4.36405e-34	9.03525e-38	6.52703e-46		59.638	7.4898e-37	1.15099e-54	2.08769e-35
	59.6883	4.2192e-34	8.71155e-38	6.24117e-46		59.6883	7.20617e-37	1.0891e-54	2.01713e-35
	59.7387	4.07925e-34	8.39965e-38	5.96802e-46		59.7387	6.93347e-37	1.03058e-54	1.94899e-35
	59.7891	3.94404e-34	8.09913e-38	5.707e-46		59.7891	6.67126e-37	9.7524e-55	1.88321e-35
	59.8395	3.8134e-34	7.80956e-38	5.45757e-46		59.8395	6.41913e-37	9.22907e-55	1.81968e-35
	59.8898	3.68716e-34	7.53053e-38	5.2192e-46		59.8898	6.17668e-37	8.73416e-55	1.75834e-35
	59.9402	3.56519e-34	7.26166e-38	4.9914e-46		59.9402	5.94355e-37	8.2661e-55	1.69911e-35
	59.9906	3.44734e-34	7.00256e-38	4.77368e-46		59.9906	5.71937e-37	7.82342e-55	1.64191e-35
	60.0409	3.33345e-34	6.75287e-38	4.56561e-46		60.0409	5.50379e-37	7.40473e-55	1.58668e-35
	60.0913	3.22341e-34	6.51225e-38	4.36674e-46		60.0913	5.29646e-37	7.0087e-55	1.53334e-35
	60.1416	3.11706e-34	6.28036e-38	4.17665e-46		60.1416	5.09708e-37	6.63411e-55	1.48183e-35
	60.192	3.0143e-34	6.05688e-38	3.99497e-46		60.192	4.90533e-37	6.27978e-55	1.43208e-35
	60.2423	2.91499e-34	5.8415e-38	3.82131e-46		60.2423	4.72092e-37	5.94459e-55	1.38403e-35
	60.2926	2.81901e-34	5.63392e-38	3.6553e-46		60.2926	4.54355e-37	5.6275e-55	1.33763e-35
	60.343	2.72626e-34	5.43385e-38	3.49662e-46		60.343	4.37296e-37	5.32753e-55	1.29281e-35
	60.3933	2.63662e-34	5.24101e-38	3.34493e-46		60.3933	4.20889e-37	5.04373e-55	1.24953e-35
	60.4436	2.54998e-34	5.05515e-38	3.19991e-46		60.4436	4.05107e-37	4.77524e-55	1.20772e-35
	60.494	2.46625e-34	4.87599e-38	3.06128e-46		60.494	3.89927e-37	4.5212e-55	1.16734e-35
	60.5443	2.38532e-34	4.7033e-38	2.92874e-46		60.5443	3.75325e-37	4.28083e-55	1.12833e-35
	60.5946	2.30709e-34	4.53684e-38	2.80202e-46		60.5946	3.61279e-37	4.0534e-55	1.09065e-35
	60.6449	2.23149e-34	4.37638e-38	2.68087e-46		60.6449	3.47768e-37	3.83819e-55	1.05426e-35
	60.6952	2.15841e-34	4.2217e-38	2.56503e-46		60.6952	3.3477e-37	3.63454e-55	1.0191e-35
	60.7455	2.08777e-34	4.07258e-38	2.45427e-46		60.7455	3.22267e-37	3.44182e-55	9.8514e-36
	60.7958	2.01949e-34	3.92883e-38	2.34837e-46		60.7958	3.10238e-37	3.25945e-55	9.52332e-36
	60.8461	1.95348e-34	3.79024e-38	2.2471e-46		60.8461	2.98666e-37	3.08685e-55	9.20638e-36
	60.8964	1.88967e-34	3.65664e-38	2.15027e-46		60.8964	2.87532e-37	2.92349e-55	8.90019e-36
	60.9467	1.82799e-34	3.52782e-38	2.05767e-46		60.9467	2.76821e-37	2.76889e-55	8.60439e-36
	60.997	1.76836e-34	3.40363e-38	1.96911e-46		60.997	2.66515e-37	2.62255e-55	8.3186e-36
	61.0473	1.71072e-34	3.2839e-38	1.88443e-46		61.0473	2.566e-37	2.48404e-55	8.04249e-36
	61.0975	1.65499e-34	3.16845e-38	1.80344e-46		61.0975	2.47059e-37	2.35293e-55	7.77572e-36
	61.1478	1.60111e-34	3.05713e-38	1.72598e-46		61.1478	2.37879e-37	2.22883e-55	7.51798e-36
	61.1981	1.54902e-34	2.94979e-38	1.6519e-46		61.1981	2.29046e-37	2.11134e-55	7.26894e-36
	61.2484	1.49866e-34	2.8463e-38	1.58104e-46		61.2484	2.20547e-37	2.00012e-55	7.02831e-36
	61.2986	1.44997e-34	2.7465e-38	1.51327e-46		61.2986	2.12368e-37	1.89483e-55	6.7958e-36
	61.3489	1.40289e-34	2.65026e-38	1.44845e-46		61.3489	2.04497e-37	1.79515e-55	6.57113e-36
	61.3991	1.35737e-34	2.55746e-38	1.38644e-46		61.3991	1.96923e-37	1.70077e-55	6.35403e-36
	61.4494	1.31335e-34	2.46797e-38	1.32713e-46		61.4494	1.89635e-37	1.61141e-55	6.14425e-36
	61.4996	1.27079e-34	2.38166e-38	1.27039e-46		61.4996	1.8262e-37	1.5268e-55	5.94152e-36
	61.5499	1.22964e-34	2.29843e-38	1.21612e-46		61.5499	1.7587e-37	1.44669e-55	5.74561e-36
	61.6001	1.18984e-34	2.21816e-38	1.16419e-46		61.6001	1.69373e-37	1.37083e-55	5.55629e-36
	61.6504	1.15136e-34	2.14075e-38	1.11452e-46		61.6504	1.6312e-37	1.299e-55	5.37333e-36
	61.7006	1.11415e-34	2.06608e-38	1.067e-46		61.7006	1.57102e-37	1.23097e-55	5.19651e-36
	61.7508	1.07816e-34	1.99407e-38	1.02153e-46		61.7508	1.51309e-37	1.16654e-55	5.02561e-36
	61.8011	1.04336e-34	1.92461e-38	9.78031e-47		61.8011	1.45734e-37	1.10553e-55	4.86045e-36
	61.8513	1.00971e-34	1.85762e-38	9.36411e-47		61.8513	1.40367e-37	1.04775e-55	4.70082e-36
	61.9015	9.77156e-35	1.793e-38	8.96588e-47		61.9015	1.35202e-37	9.93022e-56	4.54654e-36
	61.9517	9.45677e-35	1.73067e-38	8.58483e-47		61.9517	1.3023e-37	9.41186e-56	4.39741e-36
	62.0019	9.15231e-35	1.67055e-38	8.22022e-47		62.0019	1.25443e-37	8.92088e-56	4.25327e-36
	62.0522	8.85785e-35	1.61255e-38	7.87132e-47		62.0522	1.20836e-37	8.45581e-56	4.11395e-36
	62.1024	8.57304e-35	1.5566e-38	7.53745e-47		62.1024	1.164e-37	8.01527e-56	3.97928e-36
	62.1526	8.29758e-35	1.50263e-38	7.21795e-47		62.1526	1.1213e-37	7.59795e-56	3.8491e-36
	62.2028	8.03113e-35	1.45057e-38	6.91219e-47		62.2028	1.0802e-37	7.20262e-56	3.72326e-36
	62.253	7.77341e-35	1.40034e-38	6.61957e-47		62.253	1.04062e-37	6.82809e-56	3.60162e-36
	62.3032	7.52412e-35	1.35188e-38	6.33953e-47		62.3032	1.00252e-37	6.47327e-56	3.48403e-36
	62.3533	7.28298e-35	1.30513e-38	6.0715e-47		62.3533	9.65841e-38	6.1371e-56	3.37035e-36
	62.4035	7.04972e-35	1.26003e-38	5.81498e-47		62.4035	9.30523e-38	5.81859e-56	3.26045e-36
	62.4537	6.82408e-35	1.21651e-38	5.56945e-47		62.4537	8.96518e-38	5.51681e-56	3.15421e-36
	62.5039	6.6058e-35	1.17452e-38	5.33444e-47		62.5039	8.63777e-38	5.23086e-56	3.05149e-36
	62.5541	6.39464e-35	1.13401e-38	5.1095e-47		62.5541	8.32252e-38	4.95991e-56	2.95218e-36
	62.6042	6.19036e-35	1.09493e-38	4.89418e-47		62.6042	8.01896e-38	4.70316e-56	2.85617e-36
	62.6544	5.99273e-35	1.05721e-38	4.68806e-47		62.6544	7.72666e-38	4.45985e-56	2.76334e-36
	62.7046	5.80154e-35	1.02082e-38	4.49076e-47		62.7046	7.44519e-38	4.22928e-56	2.67358e-36
	62.7547	5.61656e-35	9.85698e-39	4.30188e-47		62.7547	7.17414e-38	4.01076e-56	2.5868e-36
	62.8049	5.4376e-35	9.5181e-39	4.12106e-47		62.8049	6.91313e-38	3.80367e-56	2.50289e-36
	62.8551	5.26445e-35	9.19108e-39	3.94796e-47		62.8551	6.66177e-38	3.6074e-56	2.42175e-36
	62.9052	5.09692e-35	8.87551e-39	3.78223e-47		62.9052	6.4197e-38	3.42137e-56	2.34329e-36
	62.9554	4.93483e-35	8.57096e-39	3.62356e-47		62.9554	6.18658e-38	3.24505e-56	2.26743e-36
	63.0055	4.77799e-35	8.27706e-39	3.47165e-47		63.0055	5.96206e-38	3.07792e-56	2.19406e-36
	63.0556	4.62623e-35	7.99341e-39	3.32619e-47		63.0556	5.74583e-38	2.9195e-56	2.12312e-36
	63.1058	4.47939e-35	7.71967e-39	3.18693e-47		63.1058	5.53756e-38	2.76933e-56	2.05452e-36
	63.1559	4.3373e-35	7.45547e-39	3.05357e-47		63.1559	5.33698e-38	2.62697e-56	1.98817e-36
	63.206	4.1998e-35	7.20047e-39	2.92588e-47		63.206	5.14378e-38	2.49202e-56	1.92401e-36
	63.2562	4.06675e-35	6.95436e-39	2.80361e-47		63.2562	4.95769e-38	2.36408e-56	1.86196e-36
	63.3063	3.93799e-35	6.71681e-39	2.68653e-47		63.3063	4.77844e-38	2.24278e-56	1.80195e-36
	63.3564	3.81339e-35	6.48752e-39	2.5744e-47		63.3564	4.60578e-38	2.12779e-56	1.74391e-36
	63.4065	3.69281e-35	6.2662e-39	2.46702e-47		63.4065	4.43947e-38	2.01875e-56	1.68777e-36
	63.4567	3.57612e-35	6.05257e-39	2.36419e-47		63.4567	4.27926e-38	1.91537e-56	1.63348e-36
	63.5068	3.46319e-35	5.84635e-39	2.26571e-47		63.5068	4.12493e-38	1.81735e-56	1.58096e-36
	63.5569	3.35389e-35	5.64729e-39	2.17139e-47		63.5569	3.97625e-38	1.7244e-56	1.53017e-36
	63.607	3.24811e-35	5.45512e-39	2.08105e-47		63.607	3.83303e-38	1.63626e-56	1.48104e-36
	63.6571	3.14572e-35	5.26962e-39	1.99453e-47		63.6571	3.69505e-38	1.55267e-56	1.43352e-36
	63.7072	3.04663e-35	5.09054e-39	1.91166e-47		63.7072	3.56211e-38	1.47341e-56	1.38755e-36
	63.7573	2.95072e-35	4.91765e-39	1.83228e-47		63.7573	3.43404e-38	1.39824e-56	1.34309e-36
	63.8073	2.85789e-35	4.75074e-39	1.75624e-47		63.8073	3.31066e-38	1.32695e-56	1.30007e-36
	63.8574	2.76804e-35	4.5896e-39	1.68341e-47		63.8574	3.19177e-38	1.25934e-56	1.25847e-36
	63.9075	2.68107e-35	4.43403e-39	1.61364e-47		63.9075	3.07723e-38	1.19521e-56	1.21821e-36
	63.9576	2.59688e-35	4.28382e-39	1.54681e-47		63.9576	2.96687e-38	1.13439e-56	1.17927e-36
	64.0077	2.51538e-35	4.1388e-39	1.48278e-47		64.0077	2.86053e-38	1.07669e-56	1.1416e-36
	64.0578	2.4365e-35	3.99877e-39	1.42145e-47		64.0578	2.75807e-38	1.02197e-56	1.10516e-36
	64.1078	2.36013e-35	3.86356e-39	1.36268e-47		64.1078	2.65933e-38	9.70058e-57	1.0699e-36
	64.1579	2.28621e-35	3.73301e-39	1.30639e-47		64.1579	2.56419e-38	9.20815e-57	1.03579e-36
	64.208	2.21465e-35	3.60696e-39	1.25245e-47		64.208	2.47251e-38	8.74101e-57	1.00278e-36
	64.258	2.14537e-35	3.48523e-39	1.20077e-47		64.258	2.38416e-38	8.29784e-57	9.70853e-37
	64.3081	2.07829e-35	3.36769e-39	1.15126e-47		64.3081	2.29902e-38	7.8774e-57	9.39957e-37
	64.3581	2.01336e-35	3.25418e-39	1.10381e-47		64.3581	2.21698e-38	7.47851e-57	9.10064e-37
	64.4082	1.9505e-35	3.14457e-39	1.05835e-47		64.4082	2.13791e-38	7.10006e-57	8.81139e-37
	64.4582	1.88963e-35	3.03872e-39	1.0148e-47		64.4582	2.0617e-38	6.74098e-57	8.53151e-37
	64.5083	1.8307e-35	2.93649e-39	9.73055e-48		64.5083	1.98826e-38	6.40028e-57	8.2607e-37
	64.5583	1.77365e-35	2.83777e-39	9.33057e-48		64.5583	1.91747e-38	6.07699e-57	7.99864e-37
	64.6084	1.71841e-35	2.74243e-39	8.94727e-48		64.6084	1.84925e-38	5.77022e-57	7.74506e-37
	64.6584	1.66492e-35	2.65034e-39	8.57994e-48		64.6584	1.7835e-38	5.47912e-57	7.49967e-37
	64.7084	1.61313e-35	2.56141e-39	8.22792e-48		64.7084	1.72012e-38	5.20288e-57	7.2622e-37
	64.7584	1.56298e-35	2.47551e-39	7.89055e-48		64.7584	1.65903e-38	4.94072e-57	7.0324e-37
	64.8085	1.51442e-35	2.39255e-39	7.56721e-48		64.8085	1.60015e-38	4.69193e-57	6.81001e-37
	64.8585	1.46739e-35	2.31241e-39	7.25732e-48		64.8585	1.54339e-38	4.45581e-57	6.59478e-37
	64.9085	1.42186e-35	2.23501e-39	6.96031e-48		64.9085	1.48868e-38	4.23171e-57	6.38649e-37
	64.9585	1.37777e-35	2.16025e-39	6.67563e-48		64.9585	1.43594e-38	4.01902e-57	6.1849e-37
	65.0085	1.33507e-35	2.08803e-39	6.40276e-48		65.0085	1.3851e-38	3.81713e-57	5.9898e-37
	65.0585	1.29372e-35	2.01827e-39	6.14121e-48		65.0585	1.33609e-38	3.62551e-57	5.80097e-37
	65.1085	1.25367e-35	1.95088e-39	5.8905e-48		65.1085	1.28884e-38	3.44362e-57	5.61821e-37
	65.1585	1.21489e-35	1.88579e-39	5.65017e-48		65.1585	1.24329e-38	3.27096e-57	5.44131e-37
	65.2085	1.17733e-35	1.8229e-39	5.41979e-48		65.2085	1.19938e-38	3.10706e-57	5.27009e-37
	65.2585	1.14096e-35	1.76215e-39	5.19894e-48		65.2585	1.15704e-38	2.95146e-57	5.10436e-37
	65.3085	1.10573e-35	1.70346e-39	4.98723e-48		65.3085	1.11622e-38	2.80375e-57	4.94395e-37
	65.3585	1.07161e-35	1.64676e-39	4.78426e-48		65.3585	1.07687e-38	2.66352e-57	4.78867e-37
	65.4085	1.03856e-35	1.59198e-39	4.58967e-48		65.4085	1.03893e-38	2.53038e-57	4.63836e-37
	65.4585	1.00655e-35	1.53906e-39	4.40311e-48		65.4585	1.00234e-38	2.40397e-57	4.49286e-37
	65.5084	9.75548e-36	1.48793e-39	4.22425e-48		65.5084	9.67068e-39	2.28395e-57	4.35201e-37
	65.5584	9.45518e-36	1.43853e-39	4.05276e-48		65.5584	9.33055e-39	2.17e-57	4.21566e-37
	65.6084	9.16431e-36	1.39079e-39	3.88833e-48		65.6084	9.00258e-39	2.06179e-57	4.08366e-37
	65.6584	8.88256e-36	1.34467e-39	3.73067e-48		65.6584	8.68633e-39	1.95905e-57	3.95588e-37
	65.7083	8.60964e-36	1.30011e-39	3.57949e-48		65.7083	8.38137e-39	1.86148e-57	3.83217e-37
	65.7583	8.34526e-36	1.25705e-39	3.43453e-48		65.7583	8.0873e-39	1.76883e-57	3.71241e-37
	65.8083	8.08916e-36	1.21544e-39	3.29553e-48		65.8083	7.80372e-39	1.68084e-57	3.59645e-37
	65.8582	7.84107e-36	1.17524e-39	3.16224e-48		65.8582	7.53024e-39	1.59728e-57	3.48419e-37
	65.9082	7.60074e-36	1.13639e-39	3.03441e-48		65.9082	7.2665e-39	1.51792e-57	3.3755e-37
	65.9581	7.36791e-36	1.09884e-39	2.91183e-48		65.9581	7.01216e-39	1.44256e-57	3.27027e-37
	66.0081	7.14236e-36	1.06256e-39	2.79427e-48		66.0081	6.76686e-39	1.37097e-57	3.16838e-37
	66.058	6.92384e-36	1.0275e-39	2.68153e-48		66.058	6.53029e-39	1.30298e-57	3.06972e-37
	66.1079	6.71214e-36	9.93613e-40	2.5734e-48		66.1079	6.30212e-39	1.2384e-57	2.97419e-37
	66.1579	6.50703e-36	9.60866e-40	2.46969e-48		66.1579	6.08206e-39	1.17706e-57	2.8817e-37
	66.2078	6.30831e-36	9.29218e-40	2.37023e-48		66.2078	5.86981e-39	1.1188e-57	2.79213e-37
	66.2577	6.11578e-36	8.98631e-40	2.27483e-48		66.2577	5.66509e-39	1.06345e-57	2.7054e-37
	66.3077	5.92924e-36	8.69069e-40	2.18332e-48		66.3077	5.46762e-39	1.01087e-57	2.62142e-37
	66.3576	5.7485e-36	8.40497e-40	2.09555e-48		66.3576	5.27715e-39	9.60916e-58	2.54009e-37
	66.4075	5.57337e-36	8.12881e-40	2.01136e-48		66.4075	5.09343e-39	9.13463e-58	2.46134e-37
	66.4574	5.40368e-36	7.86189e-40	1.9306e-48		66.4574	4.91621e-39	8.6838e-58	2.38507e-37
	66.5073	5.23926e-36	7.60389e-40	1.85314e-48		66.5073	4.74525e-39	8.25548e-58	2.31121e-37
	66.5572	5.07994e-36	7.35451e-40	1.77882e-48		66.5572	4.58034e-39	7.84853e-58	2.23969e-37
	66.6072	4.92555e-36	7.11346e-40	1.70753e-48		66.6072	4.42125e-39	7.46187e-58	2.17042e-37
	66.6571	4.77595e-36	6.88045e-40	1.63914e-48		66.6571	4.26778e-39	7.09448e-58	2.10333e-37
	66.707	4.63098e-36	6.65521e-40	1.57352e-48		66.707	4.11973e-39	6.74539e-58	2.03835e-37
	66.7569	4.49049e-36	6.43747e-40	1.51057e-48		66.7569	3.9769e-39	6.41368e-58	1.97542e-37
	66.8068	4.35435e-36	6.22699e-40	1.45018e-48		66.8068	3.8391e-39	6.09847e-58	1.91447e-37
	66.8567	4.22242e-36	6.02351e-40	1.39224e-48		66.8567	3.70615e-39	5.79892e-58	1.85544e-37
	66.9065	4.09456e-36	5.8268e-40	1.33664e-48		66.9065	3.57788e-39	5.51427e-58	1.79826e-37
	66.9564	3.97064e-36	5.63663e-40	1.2833e-48		66.9564	3.45413e-39	5.24374e-58	1.74288e-37
	67.0063	3.85055e-36	5.45278e-40	1.23211e-48		67.0063	3.33472e-39	4.98664e-58	1.68923e-37
	67.0562	3.73416e-36	5.27503e-40	1.183e-48		67.0562	3.21951e-39	4.74229e-58	1.63727e-37
	67.1061	3.62136e-36	5.10318e-40	1.13588e-48		67.1061	3.10835e-39	4.51006e-58	1.58694e-37
	67.1559	3.51202e-36	4.93703e-40	1.09065e-48		67.1559	3.00109e-39	4.28932e-58	1.53818e-37
	67.2058	3.40606e-36	4.77639e-40	1.04726e-48		67.2058	2.89759e-39	4.07952e-58	1.49095e-37
	67.2557	3.30335e-36	4.62107e-40	1.00562e-48		67.2557	2.79772e-39	3.8801e-58	1.4452e-37
	67.3055	3.2038e-36	4.47089e-40	9.65652e-49		67.3055	2.70135e-39	3.69053e-58	1.40087e-37
	67.3554	3.1073e-36	4.32567e-40	9.273e-49		67.3554	2.60835e-39	3.51034e-58	1.35794e-37
	67.4053	3.01377e-36	4.18526e-40	8.90493e-49		67.4053	2.5186e-39	3.33905e-58	1.31634e-37
	67.4551	2.92311e-36	4.04949e-40	8.55169e-49		67.4551	2.432e-39	3.17621e-58	1.27604e-37
	67.505	2.83523e-36	3.9182e-40	8.21266e-49		67.505	2.34842e-39	3.0214e-58	1.237e-37
	67.5548	2.75004e-36	3.79124e-40	7.88726e-49		67.5548	2.26776e-39	2.87423e-58	1.19918e-37
	67.6047	2.66746e-36	3.66848e-40	7.57495e-49		67.6047	2.18992e-39	2.7343e-58	1.16254e-37
	67.6545	2.58741e-36	3.54975e-40	7.27518e-49		67.6545	2.11479e-39	2.60127e-58	1.12703e-37
	67.7044	2.5098e-36	3.43494e-40	6.98745e-49		67.7044	2.04228e-39	2.47479e-58	1.09263e-37
	67.7542	2.43457e-36	3.32391e-40	6.71126e-49		67.7542	1.9723e-39	2.35452e-58	1.0593e-37
	67.804	2.36163e-36	3.21654e-40	6.44614e-49		67.804	1.90476e-39	2.24017e-58	1.02701e-37
	67.8538	2.29093e-36	3.11269e-40	6.19165e-49		67.8538	1.83956e-39	2.13143e-58	9.95722e-38
	67.9037	2.22238e-36	3.01226e-40	5.94736e-49		67.9037	1.77664e-39	2.02804e-58	9.65403e-38
	67.9535	2.15592e-36	2.91512e-40	5.71284e-49		67.9535	1.7159e-39	1.92972e-58	9.36026e-38
	68.0033	2.09149e-36	2.82117e-40	5.48771e-49		68.0033	1.65728e-39	1.83622e-58	9.07559e-38
	68.0531	2.02902e-36	2.73031e-40	5.27157e-49		68.0531	1.60069e-39	1.7473e-58	8.79974e-38
	68.103	1.96845e-36	2.64242e-40	5.06407e-49		68.103	1.54606e-39	1.66274e-58	8.53244e-38
	68.1528	1.90972e-36	2.55742e-40	4.86486e-49		68.1528	1.49333e-39	1.58231e-58	8.27341e-38
	68.2026	1.85278e-36	2.47519e-40	4.67359e-49		68.2026	1.44242e-39	1.50583e-58	8.02239e-38
	68.2524	1.79757e-36	2.39566e-40	4.48996e-49		68.2524	1.39328e-39	1.43308e-58	7.77914e-38
	68.3022	1.74404e-36	2.31873e-40	4.31365e-49		68.3022	1.34585e-39	1.36388e-58	7.5434e-38
	68.352	1.69213e-36	2.24432e-40	4.14435e-49		68.352	1.30005e-39	1.29807e-58	7.31493e-38
	68.4018	1.64179e-36	2.17233e-40	3.9818e-49		68.4018	1.25584e-39	1.23547e-58	7.09352e-38
	68.4516	1.59298e-36	2.1027e-40	3.82572e-49		68.4516	1.21315e-39	1.17592e-58	6.87894e-38
	68.5014	1.54566e-36	2.03533e-40	3.67585e-49		68.5014	1.17194e-39	1.11928e-58	6.67097e-38
	68.5512	1.49976e-36	1.97017e-40	3.53193e-49		68.5512	1.13215e-39	1.06539e-58	6.46941e-38
	68.6009	1.45525e-36	1.90712e-40	3.39372e-49		68.6009	1.09374e-39	1.01413e-58	6.27406e-38
	68.6507	1.41209e-36	1.84614e-40	3.26101e-49		68.6507	1.05665e-39	9.65366e-59	6.08471e-38
	68.7005	1.37023e-36	1.78713e-40	3.13355e-49		68.7005	1.02084e-39	9.18972e-59	5.90119e-38
	68.7503	1.32964e-36	1.73005e-40	3.01116e-49		68.7503	9.8626e-40	8.74833e-59	5.72331e-38
	68.8	1.29028e-36	1.67482e-40	2.89361e-49		68.8	9.52872e-40	8.32839e-59	5.55089e-38
	68.8498	1.2521e-36	1.62139e-40	2.78072e-49		68.8498	9.20634e-40	7.92884e-59	5.38376e-38
	68.8996	1.21507e-36	1.56969e-40	2.67229e-49		68.8996	8.89504e-40	7.54868e-59	5.22176e-38
	68.9494	1.17916e-36	1.51967e-40	2.56815e-49		68.9494	8.59443e-40	7.18695e-59	5.06473e-38
	68.9991	1.14433e-36	1.47127e-40	2.46813e-49		68.9991	8.30416e-40	6.84276e-59	4.91251e-38
	69.0489	1.11055e-36	1.42444e-40	2.37207e-49		69.0489	8.02384e-40	6.51524e-59	4.76495e-38
	69.0986	1.07778e-36	1.37913e-40	2.27979e-49		69.0986	7.75315e-40	6.20358e-59	4.62191e-38
	69.1484	1.046e-36	1.33528e-40	2.19116e-49		69.1484	7.49173e-40	5.90699e-59	4.48324e-38
	69.1981	1.01518e-36	1.29286e-40	2.10602e-49		69.1981	7.23928e-40	5.62475e-59	4.34881e-38
	69.2479	9.85277e-37	1.2518e-40	2.02424e-49		69.2479	6.99547e-40	5.35615e-59	4.21849e-38
	69.2976	9.56275e-37	1.21207e-40	1.94568e-49		69.2976	6.76e-40	5.10052e-59	4.09214e-38
	69.3474	9.28144e-37	1.17363e-40	1.87021e-49		69.3474	6.53259e-40	4.85724e-59	3.96966e-38
	69.3971	9.00855e-37	1.13643e-40	1.79772e-49		69.3971	6.31296e-40	4.62569e-59	3.85091e-38
	69.4468	8.74385e-37	1.10043e-40	1.72807e-49		69.4468	6.10083e-40	4.40531e-59	3.73577e-38
	69.4966	8.48707e-37	1.06558e-40	1.66116e-49		69.4966	5.89594e-40	4.19554e-59	3.62415e-38
	69.5463	8.23797e-37	1.03187e-40	1.59688e-49		69.5463	5.69805e-40	3.99588e-59	3.51592e-38
	69.596	7.99633e-37	9.99233e-41	1.53512e-49		69.596	5.50691e-40	3.80583e-59	3.41099e-38
	69.6457	7.7619e-37	9.6765e-41	1.47579e-49		69.6457	5.32228e-40	3.62493e-59	3.30925e-38
	69.6955	7.53449e-37	9.37084e-41	1.41878e-49		69.6955	5.14395e-40	3.45272e-59	3.2106e-38
	69.7452	7.31386e-37	9.07501e-41	1.364e-49		69.7452	4.97169e-40	3.28878e-59	3.11494e-38
	69.7949	7.09982e-37	8.78868e-41	1.31137e-49		69.7949	4.80529e-40	3.13272e-59	3.02219e-38
	69.8446	6.89216e-37	8.51154e-41	1.2608e-49		69.8446	4.64455e-40	2.98415e-59	2.93226e-38
	69.8943	6.69069e-37	8.2433e-41	1.21221e-49		69.8943	4.48928e-40	2.84271e-59	2.84505e-38
	69.944	6.49522e-37	7.98367e-41	1.16552e-49		69.944	4.33928e-40	2.70804e-59	2.76048e-38
	69.9937	6.30557e-37	7.73235e-41	1.12065e-49		69.9937	4.19438e-40	2.57983e-59	2.67847e-38
	70.0434	6.12156e-37	7.48909e-41	1.07754e-49		70.0434	4.05439e-40	2.45776e-59	2.59895e-38
	70.0931	5.94303e-37	7.25362e-41	1.03611e-49		70.0931	3.91915e-40	2.34153e-59	2.52183e-38
	70.1428	5.7698e-37	7.02569e-41	9.9629e-50		70.1428	3.7885e-40	2.23086e-59	2.44704e-38
	70.1925	5.60172e-37	6.80504e-41	9.58026e-50		70.1925	3.66227e-40	2.12548e-59	2.37452e-38
	70.2422	5.43863e-37	6.59145e-41	9.21252e-50		70.2422	3.54032e-40	2.02514e-59	2.30418e-38
	70.2919	5.28037e-37	6.38468e-41	8.85911e-50		70.2919	3.42249e-40	1.92959e-59	2.23597e-38
	70.3415	5.12681e-37	6.18451e-41	8.51944e-50		70.3415	3.30865e-40	1.8386e-59	2.16981e-38
	70.3912	4.9778e-37	5.99073e-41	8.19299e-50		70.3912	3.19866e-40	1.75194e-59	2.10565e-38
	70.4409	4.83321e-37	5.80313e-41	7.87923e-50		70.4409	3.09238e-40	1.66942e-59	2.04342e-38
	70.4906	4.69289e-37	5.62151e-41	7.57766e-50		70.4906	2.98969e-40	1.59083e-59	1.98306e-38
	70.5403	4.55672e-37	5.44567e-41	7.28779e-50		70.5403	2.89047e-40	1.51599e-59	1.92452e-38
	70.5899	4.42459e-37	5.27543e-41	7.00917e-50		70.5899	2.7946e-40	1.4447e-59	1.86775e-38
	70.6396	4.29635e-37	5.11061e-41	6.74136e-50		70.6396	2.70195e-40	1.3768e-59	1.81267e-38
	70.6892	4.1719e-37	4.95103e-41	6.48393e-50		70.6892	2.61243e-40	1.31214e-59	1.75926e-38
	70.7389	4.05113e-37	4.79652e-41	6.23647e-50		70.7389	2.52592e-40	1.25054e-59	1.70744e-38
	70.7886	3.93392e-37	4.64692e-41	5.99859e-50		70.7886	2.44233e-40	1.19187e-59	1.65718e-38
	70.8382	3.82017e-37	4.50207e-41	5.76992e-50		70.8382	2.36154e-40	1.13598e-59	1.60843e-38
	70.8879	3.70976e-37	4.36181e-41	5.55008e-50		70.8879	2.28347e-40	1.08274e-59	1.56114e-38
	70.9375	3.60261e-37	4.226e-41	5.33875e-50		70.9375	2.20802e-40	1.03203e-59	1.51527e-38
	70.9871	3.49861e-37	4.09449e-41	5.13557e-50		70.9871	2.13511e-40	9.8372e-60	1.47077e-38
	71.0368	3.39767e-37	3.96715e-41	4.94024e-50		71.0368	2.06464e-40	9.37697e-60	1.4276e-38
	71.0864	3.2997e-37	3.84384e-41	4.75245e-50		71.0864	1.99654e-40	8.93851e-60	1.38572e-38
	71.1361	3.20461e-37	3.72443e-41	4.5719e-50		71.1361	1.93072e-40	8.52079e-60	1.34509e-38
	71.1857	3.11231e-37	3.6088e-41	4.3983e-50		71.1857	1.86711e-40	8.12282e-60	1.30568e-38
	71.2353	3.02272e-37	3.49682e-41	4.23139e-50		71.2353	1.80562e-40	7.74364e-60	1.26744e-38
	71.285	2.93576e-37	3.38837e-41	4.07091e-50		71.285	1.74619e-40	7.38237e-60	1.23035e-38
	71.3346	2.85135e-37	3.28335e-41	3.9166e-50		71.3346	1.68875e-40	7.03814e-60	1.19436e-38
	71.3842	2.76941e-37	3.18164e-41	3.76822e-50		71.3842	1.63324e-40	6.71015e-60	1.15944e-38
	71.4338	2.68986e-37	3.08314e-41	3.62555e-50		71.4338	1.57957e-40	6.39762e-60	1.12556e-38
	71.4834	2.61265e-37	2.98774e-41	3.48835e-50		71.4834	1.5277e-40	6.09981e-60	1.09269e-38
	71.5331	2.5377e-37	2.89535e-41	3.35642e-50		71.5331	1.47756e-40	5.81603e-60	1.0608e-38
	71.5827	2.46494e-37	2.80586e-41	3.22956e-50		71.5827	1.42909e-40	5.54559e-60	1.02986e-38
	71.6323	2.3943e-37	2.71919e-41	3.10755e-50		71.6323	1.38224e-40	5.28788e-60	9.99839e-39
	71.6819	2.32572e-37	2.63525e-41	2.99023e-50		71.6819	1.33694e-40	5.04228e-60	9.70707e-39
	71.7315	2.25915e-37	2.55394e-41	2.87739e-50		71.7315	1.29316e-40	4.80821e-60	9.42441e-39
	71.7811	2.19452e-37	2.47518e-41	2.76887e-50		71.7811	1.25083e-40	4.58514e-60	9.15013e-39
	71.8307	2.13177e-37	2.3989e-41	2.66451e-50		71.8307	1.20991e-40	4.37253e-60	8.88398e-39
	71.8803	2.07085e-37	2.32501e-41	2.56414e-50		71.8803	1.17035e-40	4.16989e-60	8.62572e-39
	71.9299	2.01171e-37	2.25343e-41	2.4676e-50		71.9299	1.13211e-40	3.97675e-60	8.3751e-39
	71.9794	1.95429e-37	2.1841e-41	2.37474e-50		71.9794	1.09514e-40	3.79266e-60	8.13191e-39
	72.029	1.89853e-37	2.11694e-41	2.28544e-50		72.029	1.05939e-40	3.61719e-60	7.89591e-39
	72.0786	1.8444e-37	2.05188e-41	2.19953e-50		72.0786	1.02483e-40	3.44993e-60	7.66689e-39
	72.1282	1.79184e-37	1.98885e-41	2.11691e-50		72.1282	9.91412e-41	3.29049e-60	7.44463e-39
	72.1778	1.7408e-37	1.9278e-41	2.03743e-50		72.1778	9.59104e-41	3.1385e-60	7.22894e-39
	72.2274	1.69125e-37	1.86865e-41	1.96098e-50		72.2274	9.27866e-41	2.99362e-60	7.01962e-39
	72.2769	1.64314e-37	1.81135e-41	1.88744e-50		72.2769	8.97661e-41	2.8555e-60	6.81647e-39
	72.3265	1.59642e-37	1.75584e-41	1.81669e-50		72.3265	8.68456e-41	2.72382e-60	6.6193e-39
	72.3761	1.55105e-37	1.70206e-41	1.74864e-50		72.3761	8.40216e-41	2.59829e-60	6.42795e-39
	72.4256	1.507e-37	1.64995e-41	1.68317e-50		72.4256	8.1291e-41	2.47861e-60	6.24224e-39
	72.4752	1.46422e-37	1.59947e-41	1.62019e-50		72.4752	7.86505e-41	2.3645e-60	6.06199e-39
	72.5247	1.42268e-37	1.55056e-41	1.5596e-50		72.5247	7.60972e-41	2.2557e-60	5.88704e-39
	72.5743	1.38234e-37	1.50317e-41	1.5013e-50		72.5743	7.36281e-41	2.15197e-60	5.71724e-39
	72.6239	1.34316e-37	1.45726e-41	1.44522e-50		72.6239	7.12404e-41	2.05307e-60	5.55242e-39
	72.6734	1.30512e-37	1.41277e-41	1.39126e-50		72.6734	6.89314e-41	1.95876e-60	5.39245e-39
	72.7229	1.26817e-37	1.36967e-41	1.33935e-50		72.7229	6.66985e-41	1.86883e-60	5.23717e-39
	72.7725	1.23229e-37	1.3279e-41	1.2894e-50		72.7725	6.45391e-41	1.78308e-60	5.08645e-39
	72.822	1.19745e-37	1.28743e-41	1.24134e-50		72.822	6.24507e-41	1.7013e-60	4.94014e-39
	72.8716	1.16361e-37	1.24822e-41	1.19509e-50		72.8716	6.0431e-41	1.62333e-60	4.79813e-39
	72.9211	1.13074e-37	1.21022e-41	1.1506e-50		72.9211	5.84776e-41	1.54896e-60	4.66027e-39
	72.9706	1.09882e-37	1.1734e-41	1.10778e-50		72.9706	5.65884e-41	1.47804e-60	4.52644e-39
	73.0202	1.06781e-37	1.13772e-41	1.06658e-50		73.0202	5.47613e-41	1.41041e-60	4.39654e-39
	73.0697	1.0377e-37	1.10314e-41	1.02694e-50		73.0697	5.29941e-41	1.3459e-60	4.27043e-39
	73.1192	1.00846e-37	1.06963e-41	9.88787e-51		73.1192	5.12848e-41	1.28438e-60	4.148e-39
	73.1687	9.8005e-38	1.03716e-41	9.52074e-51		73.1687	4.96316e-41	1.2257e-60	4.02915e-39
	73.2183	9.52459e-38	1.00569e-41	9.16744e-51		73.2183	4.80325e-41	1.16974e-60	3.91377e-39
	73.2678	9.25659e-38	9.75194e-42	8.82743e-51		73.2678	4.64857e-41	1.11635e-60	3.80175e-39
	73.3173	8.99628e-38	9.45638e-42	8.50022e-51		73.3173	4.49896e-41	1.06544e-60	3.69301e-39
	73.3668	8.74342e-38	9.16993e-42	8.1853e-51		73.3668	4.35424e-41	1.01687e-60	3.58743e-39
	73.4163	8.49781e-38	8.89232e-42	7.88222e-51		73.4163	4.21426e-41	9.70538e-61	3.48492e-39
	73.4658	8.25922e-38	8.62325e-42	7.59053e-51		73.4658	4.07884e-41	9.26343e-61	3.3854e-39
	73.5153	8.02746e-38	8.36248e-42	7.30978e-51		73.5153	3.94785e-41	8.84184e-61	3.28877e-39
	73.5648	7.80233e-38	8.10972e-42	7.03956e-51		73.5648	3.82113e-41	8.43965e-61	3.19496e-39
	73.6143	7.58363e-38	7.86475e-42	6.77948e-51		73.6143	3.69854e-41	8.05596e-61	3.10386e-39
	73.6638	7.37118e-38	7.6273e-42	6.52914e-51		73.6638	3.57995e-41	7.68992e-61	3.01542e-39
	73.7133	7.16479e-38	7.39715e-42	6.28818e-51		73.7133	3.46523e-41	7.34069e-61	2.92954e-39
	73.7628	6.96429e-38	7.17406e-42	6.05624e-51		73.7628	3.35424e-41	7.00751e-61	2.84616e-39
	73.8123	6.7695e-38	6.95783e-42	5.83297e-51		73.8123	3.24686e-41	6.68962e-61	2.76519e-39
	73.8618	6.58027e-38	6.74822e-42	5.61806e-51		73.8618	3.14298e-41	6.38631e-61	2.68657e-39
	73.9112	6.39642e-38	6.54504e-42	5.41117e-51		73.9112	3.04247e-41	6.09692e-61	2.61022e-39
	73.9607	6.21781e-38	6.34809e-42	5.21202e-51		73.9607	2.94523e-41	5.82078e-61	2.53609e-39
	74.0102	6.04428e-38	6.15716e-42	5.02029e-51		74.0102	2.85115e-41	5.5573e-61	2.4641e-39
	74.0597	5.87569e-38	5.97208e-42	4.83572e-51		74.0597	2.76012e-41	5.30587e-61	2.39419e-39
	74.1091	5.71188e-38	5.79266e-42	4.65804e-51		74.1091	2.67204e-41	5.06595e-61	2.3263e-39
	74.1586	5.55273e-38	5.61873e-42	4.48697e-51		74.1586	2.58682e-41	4.837e-61	2.26037e-39
	74.2081	5.3981e-38	5.45011e-42	4.32228e-51		74.2081	2.50436e-41	4.61852e-61	2.19635e-39
	74.2575	5.24785e-38	5.28664e-42	4.16372e-51		74.2575	2.42458e-41	4.41002e-61	2.13417e-39
	74.307	5.10187e-38	5.12816e-42	4.01106e-51		74.307	2.34737e-41	4.21104e-61	2.07379e-39
	74.3565	4.96002e-38	4.97452e-42	3.86407e-51		74.3565	2.27266e-41	4.02113e-61	2.01515e-39
	74.4059	4.82219e-38	4.82556e-42	3.72255e-51		74.4059	2.20037e-41	3.83989e-61	1.95819e-39
	74.4554	4.68827e-38	4.68114e-42	3.58629e-51		74.4554	2.13042e-41	3.66691e-61	1.90288e-39
	74.5048	4.55813e-38	4.54111e-42	3.45508e-51		74.5048	2.06273e-41	3.50181e-61	1.84916e-39
	74.5543	4.43167e-38	4.40535e-42	3.32874e-51		74.5543	1.99722e-41	3.34423e-61	1.79698e-39
	74.6037	4.30879e-38	4.27372e-42	3.20709e-51		74.6037	1.93382e-41	3.19382e-61	1.7463e-39
	74.6532	4.18938e-38	4.14609e-42	3.08995e-51		74.6532	1.87247e-41	3.05025e-61	1.69708e-39
	74.7026	4.07334e-38	4.02234e-42	2.97715e-51		74.7026	1.8131e-41	2.91321e-61	1.64927e-39
	74.752	3.96058e-38	3.90235e-42	2.86852e-51		74.752	1.75564e-41	2.78239e-61	1.60283e-39
	74.8015	3.85099e-38	3.786e-42	2.76391e-51		74.8015	1.70003e-41	2.65752e-61	1.55773e-39
	74.8509	3.7445e-38	3.67318e-42	2.66318e-51		74.8509	1.64621e-41	2.53831e-61	1.51392e-39
	74.9003	3.641e-38	3.56378e-42	2.56616e-51		74.9003	1.59412e-41	2.42452e-61	1.47136e-39
	74.9498	3.54042e-38	3.4577e-42	2.47274e-51		74.9498	1.54371e-41	2.31588e-61	1.43002e-39
	74.9992	3.44267e-38	3.35483e-42	2.38276e-51		74.9992	1.49492e-41	2.21216e-61	1.38986e-39
	75.0486	3.34767e-38	3.25508e-42	2.2961e-51		75.0486	1.44769e-41	2.11314e-61	1.35086e-39
	75.098	3.25534e-38	3.15834e-42	2.21264e-51		75.098	1.40198e-41	2.01861e-61	1.31297e-39
	75.1474	3.16561e-38	3.06453e-42	2.13225e-51		75.1474	1.35774e-41	1.92835e-61	1.27616e-39
	75.1968	3.0784e-38	2.97355e-42	2.05483e-51		75.1968	1.31491e-41	1.84217e-61	1.2404e-39
	75.2463	2.99363e-38	2.88533e-42	1.98026e-51		75.2463	1.27346e-41	1.75989e-61	1.20566e-39
	75.2957	2.91124e-38	2.79976e-42	1.90843e-51		75.2957	1.23333e-41	1.68132e-61	1.17192e-39
	75.3451	2.83116e-38	2.71678e-42	1.83925e-51		75.3451	1.19449e-41	1.6063e-61	1.13913e-39
	75.3945	2.75333e-38	2.6363e-42	1.77261e-51		75.3945	1.15689e-41	1.53467e-61	1.10728e-39
	75.4439	2.67767e-38	2.55825e-42	1.70841e-51		75.4439	1.1205e-41	1.46627e-61	1.07634e-39
	75.4933	2.60414e-38	2.48255e-42	1.64658e-51		75.4933	1.08527e-41	1.40095e-61	1.04628e-39
	75.5427	2.53266e-38	2.40912e-42	1.58702e-51		75.5427	1.05116e-41	1.33857e-61	1.01707e-39
	75.5921	2.46318e-38	2.33791e-42	1.52964e-51		75.5921	1.01814e-41	1.279e-61	9.88693e-40
	75.6415	2.39564e-38	2.26884e-42	1.47436e-51		75.6415	9.86181e-42	1.22212e-61	9.61123e-40
	75.6908	2.32999e-38	2.20185e-42	1.42111e-51		75.6908	9.55237e-42	1.16779e-61	9.34337e-40
	75.7402	2.26617e-38	2.13686e-42	1.36982e-51		75.7402	9.2528e-42	1.1159e-61	9.0831e-40
	75.7896	2.20413e-38	2.07383e-42	1.32039e-51		75.7896	8.96277e-42	1.06635e-61	8.83022e-40
	75.839	2.14383e-38	2.0127e-42	1.27278e-51		75.839	8.68198e-42	1.01902e-61	8.58451e-40
	75.8884	2.0852e-38	1.95339e-42	1.22691e-51		75.8884	8.41013e-42	9.73813e-62	8.34577e-40
	75.9377	2.02821e-38	1.89587e-42	1.18272e-51		75.9377	8.14693e-42	9.30637e-62	8.11379e-40
	75.9871	1.9728e-38	1.84006e-42	1.14014e-51		75.9871	7.8921e-42	8.89396e-62	7.88837e-40
	76.0365	1.91894e-38	1.78593e-42	1.09911e-51		76.0365	7.64536e-42	8.50004e-62	7.66934e-40
	76.0858	1.86657e-38	1.73342e-42	1.05959e-51		76.0858	7.40646e-42	8.12376e-62	7.4565e-40
	76.1352	1.81566e-38	1.68248e-42	1.0215e-51		76.1352	7.17515e-42	7.76432e-62	7.24967e-40
	76.1846	1.76616e-38	1.63307e-42	9.84801e-52		76.1846	6.95118e-42	7.42097e-62	7.04869e-40
	76.2339	1.71804e-38	1.58513e-42	9.49441e-52		76.2339	6.73431e-42	7.09298e-62	6.85339e-40
	76.2833	1.67126e-38	1.53862e-42	9.15368e-52		76.2833	6.52432e-42	6.77964e-62	6.66359e-40
	76.3326	1.62577e-38	1.4935e-42	8.82535e-52		76.3326	6.32097e-42	6.4803e-62	6.47915e-40
	76.382	1.58155e-38	1.44973e-42	8.50897e-52		76.382	6.12407e-42	6.19433e-62	6.29991e-40
	76.4313	1.53855e-38	1.40726e-42	8.20409e-52		76.4313	5.9334e-42	5.92112e-62	6.12572e-40
	76.4807	1.49674e-38	1.36606e-42	7.91028e-52		76.4807	5.74876e-42	5.6601e-62	5.95644e-40
	76.53	1.45608e-38	1.32608e-42	7.62715e-52		76.53	5.56996e-42	5.41071e-62	5.79192e-40
	76.5794	1.41656e-38	1.2873e-42	7.3543e-52		76.5794	5.39681e-42	5.17244e-62	5.63203e-40
	76.6287	1.37812e-38	1.24967e-42	7.09135e-52		76.6287	5.22913e-42	4.94477e-62	5.47664e-40
	76.678	1.34075e-38	1.21316e-42	6.83793e-52		76.678	5.06674e-42	4.72724e-62	5.32561e-40
	76.7274	1.30441e-38	1.17773e-42	6.59369e-52		76.7274	4.90948e-42	4.51939e-62	5.17882e-40
	76.7767	1.26908e-38	1.14336e-42	6.35831e-52		76.7767	4.75717e-42	4.32078e-62	5.03616e-40
	76.826	1.23472e-38	1.11001e-42	6.13144e-52		76.826	4.60967e-42	4.131e-62	4.8975e-40
	76.8754	1.2013e-38	1.07765e-42	5.91279e-52		76.8754	4.46681e-42	3.94964e-62	4.76272e-40
	76.9247	1.16881e-38	1.04624e-42	5.70204e-52		76.9247	4.32845e-42	3.77634e-62	4.63173e-40
	76.974	1.13722e-38	1.01577e-42	5.49891e-52		76.974	4.19445e-42	3.61073e-62	4.5044e-40
	77.0233	1.10649e-38	9.86205e-43	5.30312e-52		77.0233	4.06466e-42	3.45246e-62	4.38064e-40
	77.0726	1.07661e-38	9.57513e-43	5.1144e-52		77.0726	3.93895e-42	3.30121e-62	4.26034e-40
	77.122	1.04755e-38	9.2967e-43	4.93249e-52		77.122	3.81719e-42	3.15666e-62	4.14341e-40
	77.1713	1.01929e-38	9.02651e-43	4.75714e-52		77.1713	3.69925e-42	3.01851e-62	4.02974e-40
	77.2206	9.91808e-39	8.76431e-43	4.58812e-52		77.2206	3.58502e-42	2.88647e-62	3.91926e-40
	77.2699	9.6508e-39	8.50986e-43	4.42518e-52		77.2699	3.47437e-42	2.76028e-62	3.81185e-40
	77.3192	9.39086e-39	8.26292e-43	4.26812e-52		77.3192	3.36719e-42	2.63966e-62	3.70745e-40
	77.3685	9.13805e-39	8.02328e-43	4.1167e-52		77.3685	3.26337e-42	2.52438e-62	3.60595e-40
	77.4178	8.89217e-39	7.79071e-43	3.97074e-52		77.4178	3.1628e-42	2.41418e-62	3.50729e-40
	77.4671	8.65304e-39	7.56499e-43	3.83002e-52		77.4671	3.06538e-42	2.30885e-62	3.41138e-40
	77.5164	8.42045e-39	7.34593e-43	3.69436e-52		77.5164	2.97101e-42	2.20817e-62	3.31814e-40
	77.5657	8.19423e-39	7.13333e-43	3.56357e-52		77.5657	2.87959e-42	2.11193e-62	3.22749e-40
	77.615	7.97421e-39	6.92698e-43	3.43748e-52		77.615	2.79103e-42	2.01993e-62	3.13937e-40
	77.6642	7.7602e-39	6.72671e-43	3.31592e-52		77.6642	2.70524e-42	1.93198e-62	3.05369e-40
	77.7135	7.55204e-39	6.53233e-43	3.19871e-52		77.7135	2.62212e-42	1.8479e-62	2.9704e-40
	77.7628	7.34957e-39	6.34367e-43	3.08571e-52		77.7628	2.5416e-42	1.76753e-62	2.88942e-40
	77.8121	7.15263e-39	6.16055e-43	2.97675e-52		77.8121	2.46359e-42	1.69069e-62	2.81069e-40
	77.8614	6.96107e-39	5.9828e-43	2.8717e-52		77.8614	2.38802e-42	1.61723e-62	2.73415e-40
	77.9106	6.77473e-39	5.81028e-43	2.7704e-52		77.9106	2.3148e-42	1.54699e-62	2.65973e-40
	77.9599	6.59348e-39	5.64282e-43	2.67273e-52		77.9599	2.24386e-42	1.47984e-62	2.58737e-40
	78.0092	6.41716e-39	5.48026e-43	2.57855e-52		78.0092	2.17513e-42	1.41564e-62	2.51701e-40
	78.0584	6.24565e-39	5.32248e-43	2.48774e-52		78.0584	2.10854e-42	1.35425e-62	2.44861e-40
	78.1077	6.07881e-39	5.16931e-43	2.40017e-52		78.1077	2.04402e-42	1.29556e-62	2.3821e-40
	78.157	5.9165e-39	5.02063e-43	2.31573e-52		78.157	1.9815e-42	1.23944e-62	2.31743e-40
	78.2062	5.75861e-39	4.8763e-43	2.23429e-52		78.2062	1.92093e-42	1.18578e-62	2.25454e-40
	78.2555	5.60502e-39	4.73619e-43	2.15577e-52		78.2555	1.86224e-42	1.13446e-62	2.1934e-40
	78.3047	5.45559e-39	4.60018e-43	2.08004e-52		78.3047	1.80537e-42	1.08539e-62	2.13394e-40
	78.354	5.31023e-39	4.46814e-43	2.00701e-52		78.354	1.75027e-42	1.03847e-62	2.07612e-40
	78.4032	5.16881e-39	4.33996e-43	1.93658e-52		78.4032	1.69687e-42	9.93603e-63	2.0199e-40
	78.4525	5.03122e-39	4.21552e-43	1.86866e-52		78.4525	1.64513e-42	9.50693e-63	1.96523e-40
	78.5017	4.89737e-39	4.09471e-43	1.80315e-52		78.5017	1.59499e-42	9.09657e-63	1.91207e-40
	78.551	4.76715e-39	3.97742e-43	1.73997e-52		78.551	1.54641e-42	8.70412e-63	1.86037e-40
	78.6002	4.64045e-39	3.86355e-43	1.67904e-52		78.6002	1.49932e-42	8.32879e-63	1.8101e-40
	78.6495	4.51718e-39	3.753e-43	1.62027e-52		78.6495	1.4537e-42	7.96983e-63	1.76121e-40
	78.6987	4.39725e-39	3.64566e-43	1.56358e-52		78.6987	1.40948e-42	7.62652e-63	1.71366e-40
	78.7479	4.28056e-39	3.54145e-43	1.50891e-52		78.7479	1.36663e-42	7.29816e-63	1.66742e-40
	78.7972	4.16703e-39	3.44027e-43	1.45618e-52		78.7972	1.32511e-42	6.98409e-63	1.62246e-40
	78.8464	4.05656e-39	3.34203e-43	1.40531e-52		78.8464	1.28486e-42	6.68369e-63	1.57872e-40
	78.8956	3.94907e-39	3.24664e-43	1.35625e-52		78.8956	1.24586e-42	6.39636e-63	1.53619e-40
	78.9448	3.84449e-39	3.15403e-43	1.30892e-52		78.9448	1.20806e-42	6.12152e-63	1.49483e-40
	78.9941	3.74273e-39	3.0641e-43	1.26327e-52		78.9941	1.17143e-42	5.85862e-63	1.4546e-40
	79.0433	3.64371e-39	2.97678e-43	1.21923e-52		79.0433	1.13592e-42	5.60714e-63	1.41547e-40
	79.0925	3.54736e-39	2.89199e-43	1.17675e-52		79.0925	1.10151e-42	5.36658e-63	1.37741e-40
	79.1417	3.45361e-39	2.80966e-43	1.13578e-52		79.1417	1.06816e-42	5.13645e-63	1.3404e-40
	79.1909	3.36238e-39	2.72972e-43	1.09624e-52		79.1909	1.03583e-42	4.9163e-63	1.3044e-40
	79.2401	3.2736e-39	2.65209e-43	1.05811e-52		79.2401	1.0045e-42	4.70569e-63	1.26938e-40
	79.2893	3.18721e-39	2.5767e-43	1.02132e-52		79.2893	9.74128e-43	4.5042e-63	1.23532e-40
	79.3385	3.10315e-39	2.5035e-43	9.85822e-53		79.3385	9.4469e-43	4.31144e-63	1.20219e-40
	79.3877	3.02134e-39	2.43241e-43	9.51579e-53		79.3877	9.16157e-43	4.12702e-63	1.16997e-40
	79.4369	2.94173e-39	2.36337e-43	9.18542e-53		79.4369	8.88499e-43	3.95058e-63	1.13862e-40
	79.4861	2.86426e-39	2.29633e-43	8.86669e-53		79.4861	8.61689e-43	3.78177e-63	1.10814e-40
	79.5353	2.78886e-39	2.23122e-43	8.55917e-53		79.5353	8.35701e-43	3.62025e-63	1.07848e-40
	79.5845	2.71549e-39	2.168e-43	8.26246e-53		79.5845	8.10509e-43	3.46571e-63	1.04963e-40
	79.6337	2.64408e-39	2.10659e-43	7.97619e-53		79.6337	7.86088e-43	3.31783e-63	1.02157e-40
	79.6829	2.57459e-39	2.04695e-43	7.69997e-53		79.6829	7.62416e-43	3.17634e-63	9.94267e-41
	79.7321	2.50695e-39	1.98903e-43	7.43346e-53		79.7321	7.39467e-43	3.04095e-63	9.67711e-41
	79.7812	2.44113e-39	1.93278e-43	7.1763e-53		79.7812	7.1722e-43	2.91139e-63	9.41878e-41
	79.8304	2.37707e-39	1.87815e-43	6.92816e-53		79.8304	6.95653e-43	2.78742e-63	9.16746e-41
	79.8796	2.31471e-39	1.82509e-43	6.68872e-53		79.8796	6.74745e-43	2.66878e-63	8.92298e-41
	79.9288	2.25403e-39	1.77355e-43	6.45767e-53		79.9288	6.54475e-43	2.55526e-63	8.68513e-41
	79.978	2.19496e-39	1.72349e-43	6.23472e-53		79.978	6.34824e-43	2.44661e-63	8.45374e-41
	80.0271	2.13748e-39	1.67488e-43	6.01957e-53		80.0271	6.15773e-43	2.34263e-63	8.22863e-41
	80.0763	2.08152e-39	1.62765e-43	5.81195e-53		80.0763	5.97302e-43	2.24313e-63	8.00963e-41
	80.1255	2.02706e-39	1.58178e-43	5.6116e-53		80.1255	5.79394e-43	2.14789e-63	7.79656e-41
	80.1746	1.97405e-39	1.53723e-43	5.41824e-53		80.1746	5.62031e-43	2.05675e-63	7.58926e-41
	80.2238	1.92245e-39	1.49395e-43	5.23165e-53		80.2238	5.45197e-43	1.96952e-63	7.38758e-41
	80.2729	1.87222e-39	1.45191e-43	5.05157e-53		80.2729	5.28875e-43	1.88602e-63	7.19135e-41
	80.3221	1.82333e-39	1.41108e-43	4.87777e-53		80.3221	5.1305e-43	1.80611e-63	7.00043e-41
	80.3713	1.77575e-39	1.37141e-43	4.71004e-53		80.3713	4.97706e-43	1.72962e-63	6.81468e-41
	80.4204	1.72942e-39	1.33288e-43	4.54816e-53		80.4204	4.82828e-43	1.65641e-63	6.63394e-41
	80.4696	1.68433e-39	1.29545e-43	4.39192e-53		80.4696	4.68401e-43	1.58633e-63	6.45808e-41
	80.5187	1.64043e-39	1.25909e-43	4.24112e-53		80.5187	4.54413e-43	1.51925e-63	6.28697e-41
	80.5679	1.59771e-39	1.22377e-43	4.09557e-53		80.5679	4.40849e-43	1.45503e-63	6.12048e-41
	80.617	1.55611e-39	1.18946e-43	3.95509e-53		80.617	4.27696e-43	1.39356e-63	5.95848e-41
	80.6661	1.51562e-39	1.15612e-43	3.81949e-53		80.6661	4.14942e-43	1.33472e-63	5.80085e-41
	80.7153	1.4762e-39	1.12373e-43	3.68861e-53		80.7153	4.02574e-43	1.27839e-63	5.64746e-41
	80.7644	1.43782e-39	1.09227e-43	3.56228e-53		80.7644	3.90581e-43	1.22446e-63	5.4982e-41
	80.8135	1.40046e-39	1.06171e-43	3.44033e-53		80.8135	3.78951e-43	1.17284e-63	5.35296e-41
	80.8627	1.36409e-39	1.03201e-43	3.32262e-53		80.8627	3.67672e-43	1.12341e-63	5.21163e-41
	80.9118	1.32868e-39	1.00316e-43	3.20899e-53		80.9118	3.56735e-43	1.07609e-63	5.0741e-41
	80.9609	1.29421e-39	9.7513e-44	3.0993e-53		80.9609	3.46128e-43	1.03079e-63	4.94026e-41
	81.01	1.26065e-39	9.47896e-44	2.99341e-53		81.01	3.35841e-43	9.87414e-64	4.81002e-41
	81.0592	1.22797e-39	9.21437e-44	2.8912e-53		81.0592	3.25865e-43	9.45885e-64	4.68327e-41
	81.1083	1.19616e-39	8.95728e-44	2.79252e-53		81.1083	3.1619e-43	9.06121e-64	4.55993e-41
	81.1574	1.16519e-39	8.7075e-44	2.69725e-53		81.1574	3.06807e-43	8.68048e-64	4.43989e-41
	81.2065	1.13503e-39	8.4648e-44	2.60529e-53		81.2065	2.97707e-43	8.31593e-64	4.32307e-41
	81.2556	1.10567e-39	8.22898e-44	2.5165e-53		81.2556	2.88881e-43	7.96685e-64	4.20938e-41
	81.3047	1.07708e-39	7.99984e-44	2.43078e-53		81.3047	2.8032e-43	7.6326e-64	4.09874e-41
	81.3538	1.04925e-39	7.7772e-44	2.34802e-53		81.3538	2.72018e-43	7.31252e-64	3.99106e-41
	81.403	1.02215e-39	7.56086e-44	2.26812e-53		81.403	2.63965e-43	7.00601e-64	3.88626e-41
	81.452	9.95759e-40	7.35064e-44	2.19097e-53		81.452	2.56154e-43	6.7125e-64	3.78426e-41
	81.5011	9.70064e-40	7.14637e-44	2.11649e-53		81.5011	2.48578e-43	6.43142e-64	3.68499e-41
	81.5503	9.45044e-40	6.94787e-44	2.04457e-53		81.5503	2.4123e-43	6.16224e-64	3.58837e-41
	81.5994	9.20682e-40	6.75498e-44	1.97514e-53		81.5994	2.34102e-43	5.90446e-64	3.49432e-41
	81.6484	8.96959e-40	6.56754e-44	1.90809e-53		81.6484	2.27189e-43	5.65757e-64	3.40279e-41
	81.6975	8.73859e-40	6.38539e-44	1.84335e-53		81.6975	2.20483e-43	5.42113e-64	3.3137e-41
	81.7466	8.51364e-40	6.20838e-44	1.78084e-53		81.7466	2.13977e-43	5.19468e-64	3.22699e-41
	81.7957	8.2946e-40	6.03636e-44	1.72048e-53		81.7957	2.07667e-43	4.97779e-64	3.14258e-41
	81.8448	8.08129e-40	5.86919e-44	1.66219e-53		81.8448	2.01546e-43	4.77006e-64	3.06043e-41
	81.8939	7.87357e-40	5.70673e-44	1.6059e-53		81.8939	1.95608e-43	4.57109e-64	2.98046e-41
	81.9429	7.67129e-40	5.54885e-44	1.55155e-53		81.9429	1.89848e-43	4.38052e-64	2.90262e-41
	81.992	7.47431e-40	5.3954e-44	1.49906e-53		81.992	1.8426e-43	4.19798e-64	2.82685e-41
	82.0411	7.28247e-40	5.24628e-44	1.44838e-53		82.0411	1.78839e-43	4.02313e-64	2.75309e-41
	82.0902	7.09565e-40	5.10135e-44	1.39943e-53		82.0902	1.7358e-43	3.85565e-64	2.6813e-41
	82.1393	6.91371e-40	4.96049e-44	1.35216e-53		82.1393	1.68479e-43	3.69521e-64	2.61141e-41
	82.1883	6.73652e-40	4.82359e-44	1.3065e-53		82.1883	1.63529e-43	3.54153e-64	2.54337e-41
	82.2374	6.56396e-40	4.69053e-44	1.26241e-53		82.2374	1.58728e-43	3.3943e-64	2.47714e-41
	82.2865	6.3959e-40	4.5612e-44	1.21983e-53		82.2865	1.54069e-43	3.25327e-64	2.41267e-41
	82.3355	6.23222e-40	4.4355e-44	1.17871e-53		82.3355	1.4955e-43	3.11816e-64	2.3499e-41
	82.3846	6.07281e-40	4.31333e-44	1.13899e-53		82.3846	1.45165e-43	2.98873e-64	2.2888e-41
	82.4336	5.91755e-40	4.19458e-44	1.10063e-53		82.4336	1.4091e-43	2.86473e-64	2.22932e-41
	82.4827	5.76633e-40	4.07915e-44	1.06358e-53		82.4827	1.36783e-43	2.74593e-64	2.1714e-41
	82.5317	5.61905e-40	3.96696e-44	1.02779e-53		82.5317	1.32778e-43	2.63211e-64	2.11503e-41
	82.5808	5.4756e-40	3.85791e-44	9.93226e-54		82.5808	1.28892e-43	2.52306e-64	2.06014e-41
	82.6298	5.33588e-40	3.7519e-44	9.5984e-54		82.6298	1.25122e-43	2.41858e-64	2.0067e-41
	82.6789	5.19979e-40	3.64886e-44	9.27591e-54		82.6789	1.21464e-43	2.31848e-64	1.95467e-41
	82.7279	5.06724e-40	3.5487e-44	8.9644e-54		82.7279	1.17914e-43	2.22256e-64	1.90402e-41
	82.777	4.93813e-40	3.45133e-44	8.66351e-54		82.777	1.1447e-43	2.13066e-64	1.85471e-41
	82.826	4.81236e-40	3.35668e-44	8.37286e-54		82.826	1.11128e-43	2.0426e-64	1.80669e-41
	82.875	4.68986e-40	3.26467e-44	8.09209e-54		82.875	1.07885e-43	1.95822e-64	1.75994e-41
	82.9241	4.57054e-40	3.17523e-44	7.82087e-54		82.9241	1.04738e-43	1.87736e-64	1.71442e-41
	82.9731	4.45431e-40	3.08828e-44	7.55887e-54		82.9731	1.01685e-43	1.79988e-64	1.6701e-41
	83.0221	4.34109e-40	3.00375e-44	7.30577e-54		83.0221	9.87215e-44	1.72563e-64	1.62695e-41
	83.0712	4.2308e-40	2.92158e-44	7.06126e-54		83.0712	9.58461e-44	1.65448e-64	1.58494e-41
	83.1202	4.12336e-40	2.84169e-44	6.82504e-54		83.1202	9.30558e-44	1.5863e-64	1.54402e-41
	83.1692	4.0187e-40	2.76403e-44	6.59685e-54		83.1692	9.0348e-44	1.52095e-64	1.50419e-41
	83.2182	3.91675e-40	2.68852e-44	6.37638e-54		83.2182	8.77202e-44	1.45833e-64	1.4654e-41
	83.2673	3.81743e-40	2.61511e-44	6.16339e-54		83.2673	8.51701e-44	1.39832e-64	1.42762e-41
	83.3163	3.72068e-40	2.54374e-44	5.95761e-54		83.3163	8.26952e-44	1.3408e-64	1.39084e-41
	83.3653	3.62642e-40	2.47435e-44	5.7588e-54		83.3653	8.02934e-44	1.28568e-64	1.35503e-41
	83.4143	3.5346e-40	2.40689e-44	5.56672e-54		83.4143	7.79625e-44	1.23284e-64	1.32015e-41
	83.4633	3.44514e-40	2.3413e-44	5.38113e-54		83.4633	7.57003e-44	1.18221e-64	1.28619e-41
	83.5123	3.35799e-40	2.27753e-44	5.20181e-54		83.5123	7.35048e-44	1.13367e-64	1.25312e-41
	83.5613	3.27309e-40	2.21552e-44	5.02856e-54		83.5613	7.1374e-44	1.08715e-64	1.22091e-41
	83.6103	3.19037e-40	2.15523e-44	4.86115e-54		83.6103	6.93059e-44	1.04256e-64	1.18955e-41
	83.6593	3.10978e-40	2.09661e-44	4.6994e-54		83.6593	6.72986e-44	9.99819e-65	1.159e-41
	83.7083	3.03126e-40	2.03962e-44	4.5431e-54		83.7083	6.53504e-44	9.5885e-65	1.12926e-41
	83.7573	2.95476e-40	1.98419e-44	4.39208e-54		83.7573	6.34596e-44	9.19578e-65	1.10029e-41
	83.8063	2.88023e-40	1.9303e-44	4.24614e-54		83.8063	6.16242e-44	8.81932e-65	1.07208e-41
	83.8553	2.80761e-40	1.8779e-44	4.10513e-54		83.8553	5.98428e-44	8.45845e-65	1.04461e-41
	83.9043	2.73686e-40	1.82695e-44	3.96886e-54		83.9043	5.81137e-44	8.11251e-65	1.01785e-41
	83.9533	2.66792e-40	1.7774e-44	3.83717e-54		83.9533	5.64354e-44	7.78087e-65	9.91789e-42
	84.0023	2.60076e-40	1.72922e-44	3.70992e-54		84.0023	5.48063e-44	7.46294e-65	9.66409e-42
	84.0513	2.53531e-40	1.68237e-44	3.58695e-54		84.0513	5.32249e-44	7.15815e-65	9.4169e-42
	84.1003	2.47154e-40	1.63681e-44	3.46811e-54		84.1003	5.16899e-44	6.86594e-65	9.17615e-42
	84.1492	2.40941e-40	1.5925e-44	3.35326e-54		84.1492	5.01999e-44	6.5858e-65	8.94167e-42
	84.1982	2.34886e-40	1.54941e-44	3.24226e-54		84.1982	4.87535e-44	6.31721e-65	8.71328e-42
	84.2472	2.28987e-40	1.50751e-44	3.135e-54		84.2472	4.73494e-44	6.05969e-65	8.49084e-42
	84.2962	2.23238e-40	1.46677e-44	3.03133e-54		84.2962	4.59864e-44	5.81279e-65	8.27418e-42
	84.3451	2.17637e-40	1.42714e-44	2.93114e-54		84.3451	4.46632e-44	5.57606e-65	8.06314e-42
	84.3941	2.12178e-40	1.3886e-44	2.8343e-54		84.3941	4.33787e-44	5.34908e-65	7.85759e-42
	84.4431	2.06859e-40	1.35112e-44	2.74071e-54		84.4431	4.21318e-44	5.13145e-65	7.65738e-42
	84.492	2.01676e-40	1.31467e-44	2.65025e-54		84.492	4.09212e-44	4.92276e-65	7.46235e-42
	84.541	1.96625e-40	1.27922e-44	2.56282e-54		84.541	3.9746e-44	4.72266e-65	7.27239e-42
	84.59	1.91703e-40	1.24474e-44	2.47831e-54		84.59	3.86051e-44	4.53077e-65	7.08735e-42
	84.6389	1.86906e-40	1.21121e-44	2.39663e-54		84.6389	3.74974e-44	4.34678e-65	6.9071e-42
	84.6879	1.82231e-40	1.17859e-44	2.31768e-54		84.6879	3.6422e-44	4.17033e-65	6.73152e-42
	84.7368	1.77676e-40	1.14687e-44	2.24137e-54		84.7368	3.53779e-44	4.00113e-65	6.56049e-42
	84.7858	1.73237e-40	1.11602e-44	2.1676e-54		84.7858	3.43643e-44	3.83887e-65	6.39388e-42
	84.8347	1.6891e-40	1.08601e-44	2.0963e-54		84.8347	3.33801e-44	3.68327e-65	6.23158e-42
	84.8837	1.64694e-40	1.05683e-44	2.02737e-54		84.8837	3.24246e-44	3.53404e-65	6.07347e-42
	84.9326	1.60584e-40	1.02844e-44	1.96074e-54		84.9326	3.14968e-44	3.39092e-65	5.91945e-42
	84.9815	1.5658e-40	1.00082e-44	1.89633e-54		84.9815	3.0596e-44	3.25366e-65	5.7694e-42
	85.0305	1.52676e-40	9.73964e-45	1.83407e-54		85.0305	2.97214e-44	3.12202e-65	5.62323e-42
	85.0794	1.48872e-40	9.47838e-45	1.77388e-54		85.0794	2.88722e-44	2.99577e-65	5.48083e-42
	85.1284	1.45165e-40	9.22424e-45	1.71569e-54		85.1284	2.80476e-44	2.87468e-65	5.3421e-42
	85.1773	1.41551e-40	8.97704e-45	1.65944e-54		85.1773	2.72469e-44	2.75854e-65	5.20694e-42
	85.2262	1.3803e-40	8.73657e-45	1.60506e-54		85.2262	2.64695e-44	2.64714e-65	5.07527e-42
	85.2752	1.34597e-40	8.50266e-45	1.55248e-54		85.2752	2.57146e-44	2.54029e-65	4.94698e-42
	85.3241	1.31251e-40	8.27512e-45	1.50165e-54		85.3241	2.49815e-44	2.4378e-65	4.822e-42
	85.373	1.2799e-40	8.05377e-45	1.45251e-54		85.373	2.42697e-44	2.33949e-65	4.70023e-42
	85.4219	1.24812e-40	7.83844e-45	1.405e-54		85.4219	2.35785e-44	2.24519e-65	4.5816e-42
	85.4709	1.21714e-40	7.62897e-45	1.35906e-54		85.4709	2.29072e-44	2.15473e-65	4.46601e-42
	85.5198	1.18694e-40	7.4252e-45	1.31465e-54		85.5198	2.22554e-44	2.06796e-65	4.35339e-42
	85.5687	1.1575e-40	7.22695e-45	1.27171e-54		85.5687	2.16224e-44	1.98472e-65	4.24367e-42
	85.6176	1.12881e-40	7.0341e-45	1.23019e-54		85.6176	2.10077e-44	1.90487e-65	4.13676e-42
	85.6665	1.10084e-40	6.84648e-45	1.19004e-54		85.6665	2.04108e-44	1.82826e-65	4.03259e-42
	85.7154	1.07358e-40	6.66394e-45	1.15123e-54		85.7154	1.98311e-44	1.75477e-65	3.93109e-42
	85.7643	1.04701e-40	6.48636e-45	1.11369e-54		85.7643	1.92681e-44	1.68427e-65	3.83219e-42
	85.8132	1.0211e-40	6.31359e-45	1.0774e-54		85.8132	1.87213e-44	1.61663e-65	3.73583e-42
	85.8622	9.9585e-41	6.14551e-45	1.04231e-54		85.8622	1.81903e-44	1.55174e-65	3.64193e-42
	85.9111	9.71234e-41	5.98197e-45	1.00837e-54		85.9111	1.76746e-44	1.48948e-65	3.55044e-42
	85.96	9.47238e-41	5.82286e-45	9.7556e-55		85.96	1.71738e-44	1.42975e-65	3.46128e-42
	86.0089	9.23846e-41	5.66806e-45	9.43828e-55		86.0089	1.66873e-44	1.37244e-65	3.37441e-42
	86.0578	9.01041e-41	5.51744e-45	9.13143e-55		86.0578	1.62149e-44	1.31745e-65	3.28976e-42
	86.1067	8.7881e-41	5.37089e-45	8.8347e-55		86.1067	1.5756e-44	1.26469e-65	3.20726e-42
	86.1555	8.57138e-41	5.2283e-45	8.54774e-55		86.1555	1.53103e-44	1.21407e-65	3.12688e-42
	86.2044	8.3601e-41	5.08956e-45	8.27023e-55		86.2044	1.48775e-44	1.16549e-65	3.04854e-42
	86.2533	8.15412e-41	4.95457e-45	8.00186e-55		86.2533	1.4457e-44	1.11888e-65	2.97221e-42
	86.3022	7.95331e-41	4.82322e-45	7.74231e-55		86.3022	1.40487e-44	1.07416e-65	2.89782e-42
	86.3511	7.75753e-41	4.69541e-45	7.4913e-55		86.3511	1.3652e-44	1.03124e-65	2.82532e-42
	86.4	7.56667e-41	4.57104e-45	7.24854e-55		86.4	1.32667e-44	9.90052e-66	2.75467e-42
	86.4488	7.38058e-41	4.45003e-45	7.01376e-55		86.4488	1.28925e-44	9.50531e-66	2.68582e-42
	86.4977	7.19916e-41	4.33227e-45	6.78669e-55		86.4977	1.2529e-44	9.12604e-66	2.61873e-42
	86.5466	7.02227e-41	4.21768e-45	6.56707e-55		86.5466	1.21759e-44	8.76208e-66	2.55334e-42
	86.5955	6.84982e-41	4.10618e-45	6.35466e-55		86.5955	1.18329e-44	8.41279e-66	2.48961e-42
	86.6443	6.68167e-41	3.99767e-45	6.14921e-55		86.6443	1.14997e-44	8.07758e-66	2.4275e-42
	86.6932	6.51773e-41	3.89208e-45	5.9505e-55		86.6932	1.1176e-44	7.75587e-66	2.36697e-42
	86.7421	6.35788e-41	3.78933e-45	5.7583e-55		86.7421	1.08616e-44	7.44712e-66	2.30797e-42
	86.7909	6.20203e-41	3.68934e-45	5.57239e-55		86.7909	1.05562e-44	7.15079e-66	2.25047e-42
	86.8398	6.05007e-41	3.59203e-45	5.39257e-55		86.8398	1.02595e-44	6.86639e-66	2.19443e-42
	86.8887	5.90189e-41	3.49733e-45	5.21863e-55		86.8887	9.97129e-45	6.59342e-66	2.13982e-42
	86.9375	5.75742e-41	3.40517e-45	5.05037e-55		86.9375	9.69128e-45	6.33142e-66	2.08658e-42
	86.9864	5.61654e-41	3.31548e-45	4.88762e-55		86.9864	9.41926e-45	6.07995e-66	2.03469e-42
	87.0352	5.47918e-41	3.22819e-45	4.73019e-55		87.0352	9.155e-45	5.83858e-66	1.98412e-42
	87.0841	5.34523e-41	3.14324e-45	4.5779e-55		87.0841	8.89827e-45	5.60689e-66	1.93483e-42
	87.1329	5.21462e-41	3.06056e-45	4.43057e-55		87.1329	8.64885e-45	5.3845e-66	1.88678e-42
	87.1818	5.08726e-41	2.9801e-45	4.28806e-55		87.1818	8.40652e-45	5.17103e-66	1.83995e-42
	87.2306	4.96307e-41	2.90179e-45	4.15019e-55		87.2306	8.1711e-45	4.96611e-66	1.7943e-42
	87.2795	4.84197e-41	2.82557e-45	4.01682e-55		87.2795	7.94237e-45	4.76941e-66	1.74981e-42
	87.3283	4.72387e-41	2.75138e-45	3.88779e-55		87.3283	7.72014e-45	4.58058e-66	1.70644e-42
	87.3772	4.60871e-41	2.67918e-45	3.76297e-55		87.3772	7.50423e-45	4.39931e-66	1.66416e-42
	87.426	4.4964e-41	2.60891e-45	3.6422e-55		87.426	7.29445e-45	4.22529e-66	1.62295e-42
	87.4748	4.38689e-41	2.54051e-45	3.52537e-55		87.4748	7.09063e-45	4.05824e-66	1.58278e-42
	87.5237	4.28008e-41	2.47393e-45	3.41234e-55		87.5237	6.89259e-45	3.89786e-66	1.54362e-42
	87.5725	4.17593e-41	2.40913e-45	3.30298e-55		87.5725	6.70017e-45	3.74388e-66	1.50544e-42
	87.6213	4.07436e-41	2.34605e-45	3.19717e-55		87.6213	6.51321e-45	3.59606e-66	1.46823e-42
	87.6702	3.9753e-41	2.28466e-45	3.0948e-55		87.6702	6.33154e-45	3.45414e-66	1.43196e-42
	87.719	3.8787e-41	2.22489e-45	2.99576e-55		87.719	6.15502e-45	3.31788e-66	1.39659e-42
	87.7678	3.78448e-41	2.16672e-45	2.89992e-55		87.7678	5.9835e-45	3.18706e-66	1.36212e-42
	87.8166	3.6926e-41	2.1101e-45	2.8072e-55		87.8166	5.81683e-45	3.06145e-66	1.32851e-42
	87.8654	3.60299e-41	2.05498e-45	2.71748e-55		87.8654	5.65488e-45	2.94084e-66	1.29575e-42
	87.9143	3.51559e-41	2.00132e-45	2.63067e-55		87.9143	5.4975e-45	2.82504e-66	1.26381e-42
	87.9631	3.43035e-41	1.94909e-45	2.54667e-55		87.9631	5.34458e-45	2.71385e-66	1.23267e-42
	88.0119	3.34721e-41	1.89825e-45	2.46539e-55		88.0119	5.19597e-45	2.60708e-66	1.20231e-42
	88.0607	3.26613e-41	1.84875e-45	2.38674e-55		88.0607	5.05156e-45	2.50456e-66	1.17271e-42
	88.1095	3.18705e-41	1.80057e-45	2.31063e-55		88.1095	4.91123e-45	2.40612e-66	1.14386e-42
	88.1583	3.10991e-41	1.75366e-45	2.23698e-55		88.1583	4.77486e-45	2.31159e-66	1.11572e-42
	88.2071	3.03468e-41	1.708e-45	2.16572e-55		88.2071	4.64233e-45	2.22081e-66	1.0883e-42
	88.2559	2.9613e-41	1.66355e-45	2.09675e-55		88.2559	4.51354e-45	2.13364e-66	1.06155e-42
	88.3047	2.88973e-41	1.62027e-45	2.03001e-55		88.3047	4.38837e-45	2.04993e-66	1.03548e-42
	88.3535	2.81992e-41	1.57814e-45	1.96543e-55		88.3535	4.26674e-45	1.96953e-66	1.01006e-42
	88.4023	2.75183e-41	1.53712e-45	1.90293e-55		88.4023	4.14852e-45	1.89233e-66	9.85276e-43
	88.4511	2.68541e-41	1.49719e-45	1.84244e-55		88.4511	4.03364e-45	1.81818e-66	9.6111e-43
	88.4999	2.62062e-41	1.45831e-45	1.7839e-55		88.4999	3.92198e-45	1.74697e-66	9.37547e-43
	88.5487	2.55742e-41	1.42046e-45	1.72725e-55		88.5487	3.81346e-45	1.67858e-66	9.14572e-43
	88.5975	2.49578e-41	1.38361e-45	1.67242e-55		88.5975	3.70799e-45	1.6129e-66	8.92171e-43
	88.6463	2.43565e-41	1.34773e-45	1.61936e-55		88.6463	3.60549e-45	1.54982e-66	8.70328e-43
	88.6951	2.37699e-41	1.31279e-45	1.568e-55		88.6951	3.50586e-45	1.48923e-66	8.49029e-43
	88.7438	2.31977e-41	1.27878e-45	1.5183e-55		88.7438	3.40903e-45	1.43103e-66	8.28261e-43
	88.7926	2.26396e-41	1.24567e-45	1.47019e-55		88.7926	3.31491e-45	1.37514e-66	8.08011e-43
	88.8414	2.20951e-41	1.21342e-45	1.42363e-55		88.8414	3.22344e-45	1.32145e-66	7.88264e-43
	88.8902	2.1564e-41	1.18203e-45	1.37856e-55		88.8902	3.13452e-45	1.26988e-66	7.69009e-43
	88.939	2.10458e-41	1.15146e-45	1.33494e-55		88.939	3.0481e-45	1.22035e-66	7.50232e-43
	88.9877	2.05404e-41	1.12169e-45	1.29272e-55		88.9877	2.9641e-45	1.17277e-66	7.31922e-43
	89.0365	2.00473e-41	1.09271e-45	1.25185e-55		89.0365	2.88245e-45	1.12706e-66	7.14067e-43
	89.0853	1.95662e-41	1.06449e-45	1.21229e-55		89.0853	2.80308e-45	1.08316e-66	6.96656e-43
	89.134	1.90969e-41	1.03701e-45	1.174e-55		89.134	2.72593e-45	1.04098e-66	6.79677e-43
	89.1828	1.86391e-41	1.01025e-45	1.13694e-55		89.1828	2.65094e-45	1.00046e-66	6.63119e-43
	89.2316	1.81924e-41	9.84194e-46	1.10106e-55		89.2316	2.57804e-45	9.61544e-67	6.46971e-43
	89.2803	1.77566e-41	9.58822e-46	1.06633e-55		89.2803	2.50718e-45	9.24153e-67	6.31224e-43
	89.3291	1.73315e-41	9.34115e-46	1.03271e-55		89.3291	2.4383e-45	8.88233e-67	6.15867e-43
	89.3778	1.69167e-41	9.10055e-46	1.00016e-55		89.3778	2.37134e-45	8.53724e-67	6.00891e-43
	89.4266	1.65121e-41	8.86625e-46	9.68658e-56		89.4266	2.30624e-45	8.20571e-67	5.86285e-43
	89.4753	1.61173e-41	8.63809e-46	9.38158e-56		89.4753	2.24297e-45	7.88719e-67	5.72041e-43
	89.5241	1.57321e-41	8.4159e-46	9.08632e-56		89.5241	2.18145e-45	7.58117e-67	5.58149e-43
	89.5728	1.53563e-41	8.19952e-46	8.80049e-56		89.5728	2.12165e-45	7.28715e-67	5.446e-43
	89.6216	1.49896e-41	7.98881e-46	8.52376e-56		89.6216	2.06351e-45	7.00467e-67	5.31386e-43
	89.6703	1.46318e-41	7.78359e-46	8.25586e-56		89.6703	2.00699e-45	6.73325e-67	5.18499e-43
	89.7191	1.42827e-41	7.58374e-46	7.9965e-56		89.7191	1.95204e-45	6.47246e-67	5.0593e-43
	89.7678	1.39421e-41	7.38911e-46	7.7454e-56		89.7678	1.89862e-45	6.22189e-67	4.93671e-43
	89.8166	1.36098e-41	7.19956e-46	7.50228e-56		89.8166	1.84669e-45	5.98113e-67	4.81714e-43
	89.8653	1.32856e-41	7.01495e-46	7.26691e-56		89.8653	1.7962e-45	5.74978e-67	4.70052e-43
	89.914	1.29692e-41	6.83516e-46	7.03902e-56		89.914	1.74711e-45	5.52748e-67	4.58678e-43
	89.9628	1.26605e-41	6.66005e-46	6.81838e-56		89.9628	1.69938e-45	5.31387e-67	4.47583e-43
	90.0115	1.23592e-41	6.48951e-46	6.60475e-56		90.0115	1.65298e-45	5.1086e-67	4.36762e-43
	90.0602	1.20653e-41	6.3234e-46	6.3979e-56		90.0602	1.60786e-45	4.91135e-67	4.26207e-43
	90.1089	1.17785e-41	6.16162e-46	6.19762e-56		90.1089	1.56399e-45	4.7218e-67	4.15912e-43
	90.1577	1.14986e-41	6.00405e-46	6.0037e-56		90.1577	1.52134e-45	4.53965e-67	4.0587e-43
	90.2064	1.12255e-41	5.85058e-46	5.81593e-56		90.2064	1.47987e-45	4.3646e-67	3.96075e-43
	90.2551	1.0959e-41	5.7011e-46	5.63411e-56		90.2551	1.43955e-45	4.19637e-67	3.86521e-43
	90.3038	1.06989e-41	5.5555e-46	5.45805e-56		90.3038	1.40035e-45	4.0347e-67	3.77201e-43
	90.3526	1.04451e-41	5.41368e-46	5.28758e-56		90.3526	1.36222e-45	3.87932e-67	3.6811e-43
	90.4013	1.01975e-41	5.27555e-46	5.1225e-56		90.4013	1.32516e-45	3.73e-67	3.59242e-43
	90.45	9.95581e-42	5.141e-46	4.96264e-56		90.45	1.28911e-45	3.58648e-67	3.50591e-43
	90.4987	9.71997e-42	5.00994e-46	4.80784e-56		90.4987	1.25406e-45	3.44855e-67	3.42153e-43
	90.5474	9.48982e-42	4.88228e-46	4.65794e-56		90.5474	1.21998e-45	3.31598e-67	3.33921e-43
	90.5961	9.26522e-42	4.75792e-46	4.51277e-56		90.5961	1.18684e-45	3.18857e-67	3.25891e-43
	90.6448	9.04603e-42	4.63679e-46	4.37219e-56		90.6448	1.15462e-45	3.0661e-67	3.18057e-43
	90.6935	8.83212e-42	4.51879e-46	4.23606e-56		90.6935	1.12328e-45	2.94839e-67	3.10415e-43
	90.7422	8.62336e-42	4.40385e-46	4.10421e-56		90.7422	1.09281e-45	2.83524e-67	3.0296e-43
	90.7909	8.41962e-42	4.29188e-46	3.97653e-56		90.7909	1.06317e-45	2.72649e-67	2.95687e-43
	90.8396	8.22078e-42	4.1828e-46	3.85288e-56		90.8396	1.03436e-45	2.62195e-67	2.88592e-43
	90.8883	8.02673e-42	4.07655e-46	3.73312e-56		90.8883	1.00633e-45	2.52147e-67	2.81671e-43
	90.937	7.83734e-42	3.97304e-46	3.61714e-56		90.937	9.79079e-46	2.42487e-67	2.74918e-43
	90.9857	7.6525e-42	3.8722e-46	3.5048e-56		90.9857	9.52575e-46	2.33202e-67	2.6833e-43
	91.0344	7.47209e-42	3.77396e-46	3.39601e-56		91.0344	9.268e-46	2.24277e-67	2.61903e-43
	91.0831	7.29602e-42	3.67826e-46	3.29064e-56		91.0831	9.01733e-46	2.15696e-67	2.55632e-43
	91.1318	7.12417e-42	3.58503e-46	3.18858e-56		91.1318	8.77355e-46	2.07448e-67	2.49515e-43
	91.1804	6.95645e-42	3.4942e-46	3.08974e-56		91.1804	8.53645e-46	1.99518e-67	2.43546e-43
	91.2291	6.79274e-42	3.40571e-46	2.99399e-56		91.2291	8.30587e-46	1.91895e-67	2.37723e-43
	91.2778	6.63295e-42	3.3195e-46	2.90126e-56		91.2778	8.08161e-46	1.84567e-67	2.32041e-43
	91.3265	6.477e-42	3.23551e-46	2.81144e-56		91.3265	7.86349e-46	1.77521e-67	2.26498e-43
	91.3752	6.32477e-42	3.15368e-46	2.72444e-56		91.3752	7.65136e-46	1.70747e-67	2.21089e-43
	91.4239	6.17619e-42	3.07396e-46	2.64016e-56		91.4239	7.44504e-46	1.64234e-67	2.15812e-43
	91.4725	6.03116e-42	2.99628e-46	2.55853e-56		91.4725	7.24436e-46	1.57973e-67	2.10663e-43
	91.5212	5.8896e-42	2.9206e-46	2.47946e-56		91.5212	7.04918e-46	1.51953e-67	2.05639e-43
	91.5699	5.75142e-42	2.84687e-46	2.40286e-56		91.5699	6.85934e-46	1.46165e-67	2.00738e-43
	91.6185	5.61655e-42	2.77502e-46	2.32867e-56		91.6185	6.6747e-46	1.406e-67	1.95955e-43
	91.6672	5.48489e-42	2.70502e-46	2.25679e-56		91.6672	6.49509e-46	1.35248e-67	1.91288e-43
	91.7159	5.35637e-42	2.63682e-46	2.18717e-56		91.7159	6.3204e-46	1.30103e-67	1.86734e-43
	91.7645	5.23093e-42	2.57037e-46	2.11972e-56		91.7645	6.15048e-46	1.25156e-67	1.82291e-43
	91.8132	5.10847e-42	2.50562e-46	2.05438e-56		91.8132	5.9852e-46	1.20399e-67	1.77955e-43
	91.8618	4.98893e-42	2.44252e-46	1.99109e-56		91.8618	5.82442e-46	1.15825e-67	1.73724e-43
	91.9105	4.87224e-42	2.38105e-46	1.92977e-56		91.9105	5.66804e-46	1.11426e-67	1.69595e-43
	91.9591	4.75832e-42	2.32114e-46	1.87036e-56		91.9591	5.51591e-46	1.07196e-67	1.65567e-43
	92.0078	4.64712e-42	2.26277e-46	1.81281e-56		92.0078	5.36794e-46	1.03129e-67	1.61636e-43
	92.0564	4.53857e-42	2.20589e-46	1.75705e-56		92.0564	5.22399e-46	9.92173e-68	1.578e-43
	92.1051	4.4326e-42	2.15047e-46	1.70303e-56		92.1051	5.08396e-46	9.54558e-68	1.54056e-43
	92.1537	4.32914e-42	2.09646e-46	1.6507e-56		92.1537	4.94775e-46	9.18385e-68	1.50403e-43
	92.2024	4.22815e-42	2.04383e-46	1.59999e-56		92.2024	4.81524e-46	8.83598e-68	1.46838e-43
	92.251	4.12955e-42	1.99255e-46	1.55087e-56		92.251	4.68633e-46	8.50143e-68	1.43359e-43
	92.2997	4.03329e-42	1.94257e-46	1.50327e-56		92.2997	4.56093e-46	8.17969e-68	1.39964e-43
	92.3483	3.93932e-42	1.89387e-46	1.45716e-56		92.3483	4.43894e-46	7.87025e-68	1.36651e-43
	92.3969	3.84758e-42	1.84641e-46	1.41247e-56		92.3969	4.32026e-46	7.57265e-68	1.33418e-43
	92.4456	3.75801e-42	1.80016e-46	1.36918e-56		92.4456	4.2048e-46	7.28642e-68	1.30262e-43
	92.4942	3.67056e-42	1.75509e-46	1.32723e-56		92.4942	4.09248e-46	7.01113e-68	1.27183e-43
	92.5428	3.58519e-42	1.71116e-46	1.28659e-56		92.5428	3.9832e-46	6.74636e-68	1.24178e-43
	92.5915	3.50184e-42	1.66835e-46	1.24721e-56		92.5915	3.87689e-46	6.49169e-68	1.21244e-43
	92.6401	3.42046e-42	1.62664e-46	1.20904e-56		92.6401	3.77345e-46	6.24674e-68	1.18382e-43
	92.6887	3.34101e-42	1.58598e-46	1.17207e-56		92.6887	3.67282e-46	6.01114e-68	1.15588e-43
	92.7374	3.26343e-42	1.54636e-46	1.13624e-56		92.7374	3.57492e-46	5.78452e-68	1.12861e-43
	92.786	3.18769e-42	1.50774e-46	1.10151e-56		92.786	3.47966e-46	5.56653e-68	1.102e-43
	92.8346	3.11374e-42	1.4701e-46	1.06787e-56		92.8346	3.38698e-46	5.35685e-68	1.07603e-43
	92.8832	3.04153e-42	1.43342e-46	1.03527e-56		92.8832	3.29681e-46	5.15515e-68	1.05068e-43
	92.9318	2.97103e-42	1.39767e-46	1.00367e-56		92.9318	3.20908e-46	4.96113e-68	1.02594e-43
	92.9804	2.9022e-42	1.36283e-46	9.73055e-57		92.9804	3.12371e-46	4.7745e-68	1.00179e-43
	93.029	2.83499e-42	1.32887e-46	9.43385e-57		93.029	3.04065e-46	4.59496e-68	9.78218e-44
	93.0777	2.76936e-42	1.29577e-46	9.14632e-57		93.0777	2.95984e-46	4.42224e-68	9.55212e-44
	93.1263	2.70528e-42	1.2635e-46	8.86767e-57		93.1263	2.88121e-46	4.25609e-68	9.32757e-44
	93.1749	2.6427e-42	1.23206e-46	8.59763e-57		93.1749	2.80469e-46	4.09625e-68	9.10839e-44
	93.2235	2.58161e-42	1.20141e-46	8.33592e-57		93.2235	2.73024e-46	3.94248e-68	8.89445e-44
	93.2721	2.52195e-42	1.17154e-46	8.08229e-57		93.2721	2.6578e-46	3.79454e-68	8.68563e-44
	93.3207	2.46369e-42	1.14242e-46	7.83648e-57		93.3207	2.58731e-46	3.65222e-68	8.4818e-44
	93.3693	2.4068e-42	1.11404e-46	7.59825e-57		93.3693	2.51872e-46	3.51529e-68	8.28283e-44
	93.4179	2.35125e-42	1.08637e-46	7.36737e-57		93.4179	2.45197e-46	3.38355e-68	8.08862e-44
	93.4665	2.29701e-42	1.05941e-46	7.14359e-57		93.4665	2.38702e-46	3.2568e-68	7.89904e-44
	93.5151	2.24404e-42	1.03312e-46	6.9267e-57		93.5151	2.32382e-46	3.13485e-68	7.71399e-44
	93.5637	2.19231e-42	1.0075e-46	6.71649e-57		93.5637	2.26232e-46	3.01752e-68	7.53335e-44
	93.6123	2.1418e-42	9.8252e-47	6.51275e-57		93.6123	2.20247e-46	2.90462e-68	7.35701e-44
	93.6608	2.09247e-42	9.58173e-47	6.31527e-57		93.6608	2.14422e-46	2.796e-68	7.18487e-44
	93.7094	2.0443e-42	9.3444e-47	6.12386e-57		93.7094	2.08754e-46	2.69148e-68	7.01684e-44
	93.758	1.99726e-42	9.11304e-47	5.93833e-57		93.758	2.03239e-46	2.59092e-68	6.8528e-44
	93.8066	1.95132e-42	8.88751e-47	5.7585e-57		93.8066	1.97871e-46	2.49415e-68	6.69267e-44
	93.8552	1.90645e-42	8.66766e-47	5.58419e-57		93.8552	1.92647e-46	2.40103e-68	6.53635e-44
	93.9038	1.86264e-42	8.45333e-47	5.41522e-57		93.9038	1.87563e-46	2.31143e-68	6.38374e-44
	93.9523	1.81985e-42	8.24439e-47	5.25144e-57		93.9523	1.82616e-46	2.22521e-68	6.23476e-44
	94.0009	1.77806e-42	8.04071e-47	5.09269e-57		94.0009	1.77801e-46	2.14224e-68	6.08932e-44
	94.0495	1.73725e-42	7.84214e-47	4.93879e-57		94.0495	1.73115e-46	2.0624e-68	5.94733e-44
	94.0981	1.69739e-42	7.64856e-47	4.78961e-57		94.0981	1.68554e-46	1.98556e-68	5.80871e-44
	94.1466	1.65847e-42	7.45984e-47	4.645e-57		94.1466	1.64115e-46	1.91162e-68	5.67338e-44
	94.1952	1.62045e-42	7.27585e-47	4.50481e-57		94.1952	1.59795e-46	1.84047e-68	5.54126e-44
	94.2438	1.58332e-42	7.09648e-47	4.36892e-57		94.2438	1.55591e-46	1.77199e-68	5.41227e-44
	94.2923	1.54705e-42	6.9216e-47	4.23717e-57		94.2923	1.51498e-46	1.70608e-68	5.28634e-44
	94.3409	1.51163e-42	6.7511e-47	4.10946e-57		94.3409	1.47515e-46	1.64266e-68	5.16339e-44
	94.3894	1.47704e-42	6.58488e-47	3.98565e-57		94.3894	1.43639e-46	1.58161e-68	5.04335e-44
	94.438	1.44325e-42	6.42282e-47	3.86562e-57		94.438	1.39866e-46	1.52286e-68	4.92615e-44
	94.4865	1.41025e-42	6.26481e-47	3.74925e-57		94.4865	1.36193e-46	1.46632e-68	4.81172e-44
	94.5351	1.37802e-42	6.11076e-47	3.63643e-57		94.5351	1.32618e-46	1.4119e-68	4.7e-44
	94.5837	1.34653e-42	5.96056e-47	3.52706e-57		94.5837	1.29139e-46	1.35952e-68	4.59092e-44
	94.6322	1.31578e-42	5.81411e-47	3.42102e-57		94.6322	1.25752e-46	1.3091e-68	4.48441e-44
	94.6808	1.28575e-42	5.67132e-47	3.31821e-57		94.6808	1.22456e-46	1.26058e-68	4.38042e-44
	94.7293	1.25641e-42	5.53209e-47	3.21853e-57		94.7293	1.19247e-46	1.21387e-68	4.27889e-44
	94.7779	1.22775e-42	5.39635e-47	3.12189e-57		94.7779	1.16124e-46	1.16891e-68	4.17975e-44
	94.8264	1.19976e-42	5.26399e-47	3.02819e-57		94.8264	1.13084e-46	1.12564e-68	4.08295e-44
	94.8749	1.17242e-42	5.13493e-47	2.93734e-57		94.8749	1.10124e-46	1.08398e-68	3.98843e-44
	94.9235	1.14571e-42	5.00908e-47	2.84925e-57		94.9235	1.07243e-46	1.04389e-68	3.89613e-44
	94.972	1.11963e-42	4.88638e-47	2.76384e-57		94.972	1.04439e-46	1.00529e-68	3.80601e-44
	95.0206	1.09414e-42	4.76673e-47	2.68103e-57		95.0206	1.01709e-46	9.68136e-69	3.71802e-44
	95.0691	1.06925e-42	4.65006e-47	2.60073e-57		95.0691	9.90518e-47	9.32369e-69	3.63209e-44
	95.1176	1.04493e-42	4.53629e-47	2.52287e-57		95.1176	9.64649e-47	8.97938e-69	3.54818e-44
	95.1662	1.02118e-42	4.42535e-47	2.44737e-57		95.1662	9.39466e-47	8.64792e-69	3.46625e-44
	95.2147	9.97978e-43	4.31717e-47	2.37416e-57		95.2147	9.14951e-47	8.32884e-69	3.38624e-44
	95.2632	9.75312e-43	4.21168e-47	2.30317e-57		95.2632	8.91085e-47	8.02165e-69	3.30812e-44
	95.3117	9.53169e-43	4.10882e-47	2.23433e-57		95.3117	8.67851e-47	7.72591e-69	3.23182e-44
	95.3603	9.31538e-43	4.0085e-47	2.16758e-57		95.3603	8.45232e-47	7.4412e-69	3.15732e-44
	95.4088	9.10407e-43	3.91068e-47	2.10285e-57		95.4088	8.23212e-47	7.16709e-69	3.08457e-44
	95.4573	8.89764e-43	3.81528e-47	2.04008e-57		95.4573	8.01775e-47	6.90319e-69	3.01352e-44
	95.5058	8.69597e-43	3.72225e-47	1.97921e-57		95.5058	7.80904e-47	6.64912e-69	2.94414e-44
	95.5543	8.49896e-43	3.63153e-47	1.92018e-57		95.5543	7.60585e-47	6.40449e-69	2.87638e-44
	95.6029	8.30649e-43	3.54306e-47	1.86293e-57		95.6029	7.40802e-47	6.16896e-69	2.81021e-44
	95.6514	8.11845e-43	3.45677e-47	1.80742e-57		95.6514	7.21542e-47	5.94219e-69	2.74559e-44
	95.6999	7.93475e-43	3.37263e-47	1.75358e-57		95.6999	7.02791e-47	5.72385e-69	2.68248e-44
	95.7484	7.75529e-43	3.29056e-47	1.70137e-57		95.7484	6.84534e-47	5.51361e-69	2.62085e-44
	95.7969	7.57995e-43	3.21053e-47	1.65073e-57		95.7969	6.66759e-47	5.31118e-69	2.56066e-44
	95.8454	7.40865e-43	3.13247e-47	1.60162e-57		95.8454	6.49453e-47	5.11627e-69	2.50188e-44
	95.8939	7.24129e-43	3.05635e-47	1.55399e-57		95.8939	6.32602e-47	4.92858e-69	2.44447e-44
	95.9424	7.07777e-43	2.98211e-47	1.5078e-57		95.9424	6.16196e-47	4.74786e-69	2.3884e-44
	95.9909	6.91802e-43	2.9097e-47	1.46299e-57		95.9909	6.00221e-47	4.57383e-69	2.33364e-44
	96.0394	6.76194e-43	2.83907e-47	1.41954e-57		96.0394	5.84667e-47	4.40625e-69	2.28016e-44
	96.0879	6.60944e-43	2.7702e-47	1.3774e-57		96.0879	5.69523e-47	4.24488e-69	2.22792e-44
	96.1364	6.46044e-43	2.70302e-47	1.33652e-57		96.1364	5.54776e-47	4.08948e-69	2.17691e-44
	96.1849	6.31487e-43	2.63749e-47	1.29688e-57		96.1849	5.40418e-47	3.93983e-69	2.12708e-44
	96.2334	6.17263e-43	2.57358e-47	1.25842e-57		96.2334	5.26436e-47	3.79572e-69	2.07841e-44
	96.2819	6.03365e-43	2.51125e-47	1.22112e-57		96.2819	5.12822e-47	3.65694e-69	2.03088e-44
	96.3304	5.89786e-43	2.45045e-47	1.18495e-57		96.3304	4.99565e-47	3.52328e-69	1.98445e-44
	96.3789	5.76518e-43	2.39115e-47	1.14985e-57		96.3789	4.86657e-47	3.39457e-69	1.9391e-44
	96.4274	5.63553e-43	2.33331e-47	1.11582e-57		96.4274	4.74087e-47	3.2706e-69	1.89481e-44
	96.4758	5.50886e-43	2.27689e-47	1.0828e-57		96.4758	4.61846e-47	3.15122e-69	1.85155e-44
	96.5243	5.38508e-43	2.22185e-47	1.05077e-57		96.5243	4.49927e-47	3.03623e-69	1.80929e-44
	96.5728	5.26414e-43	2.16817e-47	1.01971e-57		96.5728	4.3832e-47	2.92549e-69	1.76801e-44
	96.6213	5.14596e-43	2.11581e-47	9.89572e-58		96.6213	4.27017e-47	2.81883e-69	1.7277e-44
	96.6697	5.03048e-43	2.06473e-47	9.60339e-58		96.6697	4.16009e-47	2.71611e-69	1.68831e-44
	96.7182	4.91763e-43	2.01491e-47	9.31982e-58		96.7182	4.0529e-47	2.61716e-69	1.64985e-44
	96.7667	4.80737e-43	1.96631e-47	9.04473e-58		96.7667	3.94852e-47	2.52186e-69	1.61227e-44
	96.8152	4.69962e-43	1.9189e-47	8.77788e-58		96.8152	3.84686e-47	2.43007e-69	1.57556e-44
	96.8636	4.59433e-43	1.87266e-47	8.519e-58		96.8636	3.74786e-47	2.34166e-69	1.53971e-44
	96.9121	4.49144e-43	1.82754e-47	8.26786e-58		96.9121	3.65145e-47	2.25649e-69	1.50469e-44
	96.9606	4.3909e-43	1.78354e-47	8.02423e-58		96.9606	3.55755e-47	2.17446e-69	1.47047e-44
	97.009	4.29265e-43	1.74061e-47	7.78787e-58		97.009	3.46611e-47	2.09544e-69	1.43705e-44
	97.0575	4.19663e-43	1.69873e-47	7.55857e-58		97.0575	3.37705e-47	2.01933e-69	1.4044e-44
	97.106	4.1028e-43	1.65787e-47	7.33612e-58		97.106	3.29032e-47	1.94601e-69	1.37251e-44
	97.1544	4.01111e-43	1.61802e-47	7.1203e-58		97.1544	3.20585e-47	1.87538e-69	1.34135e-44
	97.2029	3.9215e-43	1.57913e-47	6.91091e-58		97.2029	3.12358e-47	1.80734e-69	1.31091e-44
	97.2513	3.83393e-43	1.5412e-47	6.70777e-58		97.2513	3.04345e-47	1.7418e-69	1.28118e-44
	97.2998	3.74836e-43	1.5042e-47	6.51067e-58		97.2998	2.96541e-47	1.67866e-69	1.25213e-44
	97.3482	3.66472e-43	1.46809e-47	6.31945e-58		97.3482	2.8894e-47	1.61783e-69	1.22376e-44
	97.3967	3.58299e-43	1.43287e-47	6.13392e-58		97.3967	2.81538e-47	1.55923e-69	1.19603e-44
	97.4451	3.50311e-43	1.39851e-47	5.95392e-58		97.4451	2.74327e-47	1.50278e-69	1.16895e-44
	97.4936	3.42504e-43	1.36499e-47	5.77926e-58		97.4936	2.67304e-47	1.44839e-69	1.14249e-44
	97.542	3.34874e-43	1.33228e-47	5.6098e-58		97.542	2.60464e-47	1.39599e-69	1.11664e-44
	97.5905	3.27418e-43	1.30037e-47	5.44538e-58		97.5905	2.53801e-47	1.34551e-69	1.09139e-44
	97.6389	3.2013e-43	1.26924e-47	5.28584e-58		97.6389	2.47312e-47	1.29687e-69	1.06671e-44
	97.6873	3.13008e-43	1.23886e-47	5.13103e-58		97.6873	2.4099e-47	1.25001e-69	1.04261e-44
	97.7358	3.06047e-43	1.20923e-47	4.98083e-58		97.7358	2.34833e-47	1.20487e-69	1.01906e-44
	97.7842	2.99243e-43	1.18031e-47	4.83508e-58		97.7842	2.28836e-47	1.16137e-69	9.96046e-45
	97.8327	2.92594e-43	1.1521e-47	4.69365e-58		97.8327	2.22994e-47	1.11945e-69	9.73565e-45
	97.8811	2.86094e-43	1.12457e-47	4.55641e-58		97.8811	2.17304e-47	1.07907e-69	9.51601e-45
	97.9295	2.79742e-43	1.09771e-47	4.42325e-58		97.9295	2.11761e-47	1.04016e-69	9.3014e-45
	97.978	2.73533e-43	1.07151e-47	4.29402e-58		97.978	2.06361e-47	1.00267e-69	9.09172e-45
	98.0264	2.67465e-43	1.04594e-47	4.16863e-58		98.0264	2.01102e-47	9.66541e-70	8.88686e-45
	98.0748	2.61534e-43	1.02099e-47	4.04694e-58		98.0748	1.95978e-47	9.31731e-70	8.68669e-45
	98.1232	2.55736e-43	9.96646e-48	3.92886e-58		98.1232	1.90987e-47	8.98187e-70	8.49111e-45
	98.1716	2.50069e-43	9.72892e-48	3.81427e-58		98.1716	1.86125e-47	8.65864e-70	8.30001e-45
	98.2201	2.4453e-43	9.49713e-48	3.70306e-58		98.2201	1.81389e-47	8.34717e-70	8.11328e-45
	98.2685	2.39116e-43	9.27096e-48	3.59514e-58		98.2685	1.76775e-47	8.04703e-70	7.93084e-45
	98.3169	2.33824e-43	9.05027e-48	3.49041e-58		98.3169	1.7228e-47	7.75779e-70	7.75256e-45
	98.3653	2.28652e-43	8.83492e-48	3.38878e-58		98.3653	1.67901e-47	7.47906e-70	7.57837e-45
	98.4137	2.23595e-43	8.62478e-48	3.29014e-58		98.4137	1.63635e-47	7.21046e-70	7.40816e-45
	98.4621	2.18653e-43	8.41972e-48	3.19441e-58		98.4621	1.59479e-47	6.95161e-70	7.24184e-45
	98.5106	2.13822e-43	8.21961e-48	3.1015e-58		98.5106	1.55431e-47	6.70214e-70	7.07932e-45
	98.559	2.09099e-43	8.02435e-48	3.01134e-58		98.559	1.51487e-47	6.46173e-70	6.92051e-45
	98.6074	2.04483e-43	7.83379e-48	2.92383e-58		98.6074	1.47644e-47	6.23004e-70	6.76533e-45
	98.6558	1.9997e-43	7.64784e-48	2.83889e-58		98.6558	1.439e-47	6.00674e-70	6.61369e-45
	98.7042	1.95559e-43	7.46638e-48	2.75646e-58		98.7042	1.40253e-47	5.79153e-70	6.46551e-45
	98.7526	1.91246e-43	7.28929e-48	2.67646e-58		98.7526	1.367e-47	5.58412e-70	6.3207e-45
	98.801	1.87031e-43	7.11648e-48	2.5988e-58		98.801	1.33238e-47	5.38421e-70	6.1792e-45
	98.8494	1.8291e-43	6.94783e-48	2.52344e-58		98.8494	1.29865e-47	5.19154e-70	6.04092e-45
	98.8978	1.78881e-43	6.78324e-48	2.45028e-58		98.8978	1.26578e-47	5.00583e-70	5.90579e-45
	98.9462	1.74943e-43	6.62262e-48	2.37928e-58		98.9462	1.23376e-47	4.82685e-70	5.77374e-45
	98.9946	1.71093e-43	6.46586e-48	2.31036e-58		98.9946	1.20257e-47	4.65433e-70	5.64469e-45
	99.043	1.6733e-43	6.31288e-48	2.24346e-58		99.043	1.17217e-47	4.48804e-70	5.51857e-45
	99.0914	1.6365e-43	6.16358e-48	2.17853e-58		99.0914	1.14256e-47	4.32776e-70	5.39533e-45
	99.1397	1.60053e-43	6.01786e-48	2.11551e-58		99.1397	1.1137e-47	4.17326e-70	5.27488e-45
	99.1881	1.56536e-43	5.87565e-48	2.05433e-58		99.1881	1.08558e-47	4.02434e-70	5.15717e-45
	99.2365	1.53098e-43	5.73686e-48	1.99494e-58		99.2365	1.05819e-47	3.88079e-70	5.04214e-45
	99.2849	1.49737e-43	5.6014e-48	1.93729e-58		99.2849	1.0315e-47	3.74241e-70	4.92971e-45
	99.3333	1.46451e-43	5.46919e-48	1.88134e-58		99.3333	1.00549e-47	3.60903e-70	4.81984e-45
	99.3816	1.43239e-43	5.34015e-48	1.82702e-58		99.3816	9.80141e-48	3.48045e-70	4.71246e-45
	99.43	1.40098e-43	5.21421e-48	1.77429e-58		99.43	9.55445e-48	3.35649e-70	4.60751e-45
	99.4784	1.37027e-43	5.09129e-48	1.7231e-58		99.4784	9.31382e-48	3.23701e-70	4.50494e-45
	99.5268	1.34025e-43	4.97132e-48	1.67341e-58		99.5268	9.07933e-48	3.12182e-70	4.4047e-45
	99.5751	1.3109e-43	4.85422e-48	1.62517e-58		99.5751	8.85084e-48	3.01077e-70	4.30673e-45
	99.6235	1.2822e-43	4.73992e-48	1.57834e-58		99.6235	8.62819e-48	2.90372e-70	4.21097e-45
	99.6719	1.25414e-43	4.62836e-48	1.53288e-58		99.6719	8.41122e-48	2.80051e-70	4.11738e-45
	99.7203	1.2267e-43	4.51947e-48	1.48875e-58		99.7203	8.19979e-48	2.70101e-70	4.0259e-45
	99.7686	1.19988e-43	4.41318e-48	1.4459e-58		99.7686	7.99376e-48	2.60509e-70	3.9365e-45
	99.817	1.17365e-43	4.30944e-48	1.4043e-58		99.817	7.79298e-48	2.5126e-70	3.84912e-45
	99.8654	1.14801e-43	4.20817e-48	1.36392e-58		99.8654	7.59732e-48	2.42344e-70	3.7637e-45
	99.9137	1.12294e-43	4.10933e-48	1.32471e-58		99.9137	7.40665e-48	2.33748e-70	3.68022e-45
	99.9621	1.09842e-43	4.01284e-48	1.28665e-58		99.9621	7.22084e-48	2.25459e-70	3.59862e-45
	100.01	1.07445e-43	3.91866e-48	1.24969e-58		100.01	7.03976e-48	2.17468e-70	3.51887e-45
	100.059	1.05101e-43	3.82672e-48	1.21381e-58		100.059	6.86329e-48	2.09763e-70	3.44091e-45
	100.107	1.0281e-43	3.73698e-48	1.17898e-58		100.107	6.69131e-48	2.02334e-70	3.36471e-45
	100.156	1.00569e-43	3.64938e-48	1.14515e-58		100.156	6.52371e-48	1.95171e-70	3.29023e-45
	100.204	9.83775e-44	3.56386e-48	1.11231e-58		100.204	6.36037e-48	1.88264e-70	3.21742e-45
	100.252	9.62349e-44	3.48039e-48	1.08043e-58		100.252	6.20118e-48	1.81604e-70	3.14626e-45
	100.301	9.41398e-44	3.3989e-48	1.04947e-58		100.301	6.04604e-48	1.75183e-70	3.07669e-45
	100.349	9.20911e-44	3.31935e-48	1.01941e-58		100.349	5.89483e-48	1.68991e-70	3.00869e-45
	100.397	9.00878e-44	3.24169e-48	9.90225e-59		100.397	5.74747e-48	1.6302e-70	2.94223e-45
	100.446	8.81288e-44	3.16588e-48	9.61885e-59		100.446	5.60384e-48	1.57262e-70	2.87725e-45
	100.494	8.62132e-44	3.09187e-48	9.34368e-59		100.494	5.46386e-48	1.5171e-70	2.81374e-45
	100.542	8.434e-44	3.01962e-48	9.07648e-59		100.542	5.32743e-48	1.46356e-70	2.75165e-45
	100.591	8.25082e-44	2.94909e-48	8.81702e-59		100.591	5.19446e-48	1.41193e-70	2.69095e-45
	100.639	8.07169e-44	2.88023e-48	8.56508e-59		100.639	5.06486e-48	1.36214e-70	2.63162e-45
	100.687	7.89652e-44	2.81301e-48	8.32044e-59		100.687	4.93853e-48	1.31413e-70	2.57362e-45
	100.736	7.72522e-44	2.74738e-48	8.08288e-59		100.736	4.81541e-48	1.26783e-70	2.51692e-45
	100.784	7.5577e-44	2.68331e-48	7.8522e-59		100.784	4.69541e-48	1.22317e-70	2.4615e-45
	100.832	7.39388e-44	2.62076e-48	7.62818e-59		100.832	4.57844e-48	1.18011e-70	2.40731e-45
	100.881	7.23367e-44	2.55969e-48	7.41065e-59		100.881	4.46443e-48	1.13857e-70	2.35434e-45
	100.929	7.07699e-44	2.50007e-48	7.1994e-59		100.929	4.3533e-48	1.09852e-70	2.30255e-45
	100.977	6.92377e-44	2.44186e-48	6.99425e-59		100.977	4.24498e-48	1.05989e-70	2.25192e-45
	101.026	6.77392e-44	2.38502e-48	6.79503e-59		101.026	4.13939e-48	1.02263e-70	2.20243e-45
	101.074	6.62738e-44	2.32953e-48	6.60156e-59		101.074	4.03647e-48	9.86697e-71	2.15404e-45
	101.122	6.48406e-44	2.27536e-48	6.41367e-59		101.122	3.93615e-48	9.5204e-71	2.10674e-45
	101.171	6.3439e-44	2.22246e-48	6.23121e-59		101.171	3.83836e-48	9.18613e-71	2.06049e-45
	101.219	6.20682e-44	2.17082e-48	6.054e-59		101.219	3.74304e-48	8.86372e-71	2.01527e-45
	101.267	6.07275e-44	2.12039e-48	5.8819e-59		101.267	3.65012e-48	8.55275e-71	1.97107e-45
	101.315	5.94164e-44	2.07116e-48	5.71476e-59		101.315	3.55954e-48	8.2528e-71	1.92785e-45
	101.364	5.8134e-44	2.02309e-48	5.55243e-59		101.364	3.47125e-48	7.96349e-71	1.8856e-45
	101.412	5.68798e-44	1.97615e-48	5.39478e-59		101.412	3.38517e-48	7.68443e-71	1.84428e-45
	101.46	5.56531e-44	1.93032e-48	5.24166e-59		101.46	3.30127e-48	7.41525e-71	1.80389e-45
	101.509	5.44534e-44	1.88557e-48	5.09295e-59		101.509	3.21947e-48	7.15561e-71	1.7644e-45
	101.557	5.328e-44	1.84187e-48	4.94851e-59		101.557	3.13974e-48	6.90515e-71	1.72579e-45
	101.605	5.21323e-44	1.79921e-48	4.80823e-59		101.605	3.062e-48	6.66355e-71	1.68804e-45
	101.654	5.10098e-44	1.75755e-48	4.67197e-59		101.654	2.98622e-48	6.4305e-71	1.65113e-45
	101.702	4.99119e-44	1.71687e-48	4.53963e-59		101.702	2.91235e-48	6.20568e-71	1.61504e-45
	101.75	4.8838e-44	1.67714e-48	4.41109e-59		101.75	2.84033e-48	5.98881e-71	1.57975e-45
	101.799	4.77877e-44	1.63836e-48	4.28624e-59		101.799	2.77012e-48	5.7796e-71	1.54525e-45
	101.847	4.67603e-44	1.60048e-48	4.16497e-59		101.847	2.70167e-48	5.57778e-71	1.51151e-45
	101.895	4.57555e-44	1.56349e-48	4.04717e-59		101.895	2.63494e-48	5.38308e-71	1.47853e-45
	101.943	4.47726e-44	1.52737e-48	3.93275e-59		101.943	2.56988e-48	5.19525e-71	1.44627e-45
	101.992	4.38111e-44	1.49211e-48	3.82161e-59		101.992	2.50645e-48	5.01404e-71	1.41474e-45
	102.04	4.28707e-44	1.45766e-48	3.71366e-59		102.04	2.44461e-48	4.83922e-71	1.3839e-45
	102.088	4.19509e-44	1.42403e-48	3.60879e-59		102.088	2.38432e-48	4.67057e-71	1.35375e-45
	102.137	4.10511e-44	1.39119e-48	3.50693e-59		102.137	2.32554e-48	4.50785e-71	1.32426e-45
	102.185	4.0171e-44	1.35911e-48	3.40798e-59		102.185	2.26823e-48	4.35086e-71	1.29543e-45
	102.233	3.93101e-44	1.32779e-48	3.31186e-59		102.233	2.21235e-48	4.1994e-71	1.26724e-45
	102.281	3.84679e-44	1.2972e-48	3.21848e-59		102.281	2.15787e-48	4.05327e-71	1.23967e-45
	102.33	3.76441e-44	1.26733e-48	3.12778e-59		102.33	2.10476e-48	3.91228e-71	1.21271e-45
	102.378	3.68383e-44	1.23816e-48	3.03966e-59		102.378	2.05297e-48	3.77624e-71	1.18635e-45
	102.426	3.605e-44	1.20967e-48	2.95406e-59		102.426	2.00247e-48	3.64499e-71	1.16057e-45
	102.475	3.52789e-44	1.18184e-48	2.87091e-59		102.475	1.95324e-48	3.51834e-71	1.13536e-45
	102.523	3.45246e-44	1.15467e-48	2.79012e-59		102.523	1.90523e-48	3.39615e-71	1.11071e-45
	102.571	3.37867e-44	1.12813e-48	2.71164e-59		102.571	1.85842e-48	3.27824e-71	1.0866e-45
	102.619	3.30649e-44	1.10221e-48	2.6354e-59		102.619	1.81278e-48	3.16447e-71	1.06303e-45
	102.668	3.23587e-44	1.0769e-48	2.56133e-59		102.668	1.76828e-48	3.05469e-71	1.03997e-45
	102.716	3.16679e-44	1.05218e-48	2.48937e-59		102.716	1.72488e-48	2.94877e-71	1.01743e-45
	102.764	3.09921e-44	1.02803e-48	2.41946e-59		102.764	1.68257e-48	2.84655e-71	9.9538e-46
	102.812	3.0331e-44	1.00445e-48	2.35154e-59		102.812	1.64131e-48	2.74791e-71	9.73818e-46
	102.861	2.96842e-44	9.8142e-49	2.28555e-59		102.861	1.60108e-48	2.65273e-71	9.52731e-46
	102.909	2.90515e-44	9.58925e-49	2.22143e-59		102.909	1.56185e-48	2.56088e-71	9.3211e-46
	102.957	2.84325e-44	9.36955e-49	2.15915e-59		102.957	1.52359e-48	2.47225e-71	9.11942e-46
	103.005	2.78269e-44	9.15496e-49	2.09863e-59		103.005	1.48629e-48	2.38671e-71	8.92218e-46
	103.054	2.72344e-44	8.94537e-49	2.03982e-59		103.054	1.44991e-48	2.30417e-71	8.72929e-46
	103.102	2.66548e-44	8.74065e-49	1.98269e-59		103.102	1.41444e-48	2.22451e-71	8.54063e-46
	103.15	2.60877e-44	8.5407e-49	1.92718e-59		103.15	1.37985e-48	2.14764e-71	8.35613e-46
	103.198	2.5533e-44	8.3454e-49	1.87325e-59		103.198	1.34612e-48	2.07345e-71	8.17568e-46
	103.247	2.49902e-44	8.15463e-49	1.82085e-59		103.247	1.31322e-48	2.00185e-71	7.9992e-46
	103.295	2.44591e-44	7.96831e-49	1.76993e-59		103.295	1.28114e-48	1.93275e-71	7.82659e-46
	103.343	2.39396e-44	7.7863e-49	1.72045e-59		103.343	1.24986e-48	1.86606e-71	7.65778e-46
	103.391	2.34313e-44	7.60853e-49	1.67238e-59		103.391	1.21935e-48	1.8017e-71	7.49266e-46
	103.44	2.29339e-44	7.43488e-49	1.62566e-59		103.44	1.18959e-48	1.73958e-71	7.33117e-46
	103.488	2.24473e-44	7.26526e-49	1.58027e-59		103.488	1.16058e-48	1.67962e-71	7.17323e-46
	103.536	2.19712e-44	7.09957e-49	1.53617e-59		103.536	1.13228e-48	1.62176e-71	7.01874e-46
	103.584	2.15054e-44	6.93773e-49	1.49331e-59		103.584	1.10468e-48	1.56591e-71	6.86764e-46
	103.633	2.10497e-44	6.77963e-49	1.45166e-59		103.633	1.07777e-48	1.512e-71	6.71985e-46
	103.681	2.06038e-44	6.6252e-49	1.41119e-59		103.681	1.05152e-48	1.45997e-71	6.5753e-46
	103.729	2.01674e-44	6.47434e-49	1.37187e-59		103.729	1.02592e-48	1.40974e-71	6.43391e-46
	103.777	1.97405e-44	6.32698e-49	1.33365e-59		103.777	1.00095e-48	1.36127e-71	6.29561e-46
	103.826	1.93228e-44	6.18302e-49	1.29651e-59		103.826	9.76603e-49	1.31448e-71	6.16034e-46
	103.874	1.89141e-44	6.0424e-49	1.26043e-59		103.874	9.52854e-49	1.26931e-71	6.02803e-46
	103.922	1.85142e-44	5.90503e-49	1.22535e-59		103.922	9.29692e-49	1.22571e-71	5.89861e-46
	103.97	1.81228e-44	5.77083e-49	1.19127e-59		103.97	9.07101e-49	1.18363e-71	5.77201e-46
	104.018	1.774e-44	5.63973e-49	1.15815e-59		104.018	8.85067e-49	1.14301e-71	5.64818e-46
	104.067	1.73653e-44	5.51166e-49	1.12596e-59		104.067	8.63576e-49	1.10379e-71	5.52706e-46
	104.115	1.69987e-44	5.38654e-49	1.09468e-59		104.115	8.42616e-49	1.06594e-71	5.40857e-46
	104.163	1.66399e-44	5.26431e-49	1.06428e-59		104.163	8.22171e-49	1.0294e-71	5.29267e-46
	104.211	1.62889e-44	5.14491e-49	1.03474e-59		104.211	8.0223e-49	9.94119e-72	5.1793e-46
[truncated: 31 more rows]

## Sheet: Figure 3
	(b)								(c)				(d)						(e)				(f)			(h)				(i)
	r (Ǻ)	g (r)							Correlation time (ns)	MSD along z direction (nm2)			z (Ǻ)	ρN					Time (ns)	∆N			Simulation system	N		φ (°)	Probability			θ (°)	Probability
		Benzene--Na+	Benzene--Cl-	Benzene--O (H2O)	N (-NH2)--Na+	N (-NH2)--Cl-	N (-NH2)--O (H2O)			MPD@H2O	MPD@H2O+NaCl			MPD@H2O	MPD@H2O+NaCl	Na+	Cl-			MPD@H2O	MPD@H2O+NaCl		MPD@H2O	81.974			MPD@H2O	MPD@H2O+NaCl			MPD@H2O	MPD@H2O+NaCl
	0.025	0	0	0	0	0	0		0	0.01773	0.02593		10	2.204	0.37	5.26	4.951		0	0	0		MPD@H2O+NaCl	61.097		5	0.01028	0.01361		5	0.00215	0.00217
	0.075	0	0	0	0	0	0		0.001	0.03625	0.06642		11	1.838	0.463	5.106	5.03		0.1	3.41	-1.54					15	0.02417	0.02708		15	0.00736	0.00637
	0.125	0	0	0	0	0	0		0.002	0.05273	0.11453		12	1.682	0.474	4.968	5.062		0.2	3.11	2.56					25	0.03477	0.04055		25	0.01173	0.00885
	0.175	0	0	0	0	0	0		0.003	0.0716	0.16144		13	1.422	0.532	5.347	5.185		0.3	3.05	1.51					35	0.04636	0.0512		35	0.01588	0.01216
	0.225	0	0	0	0	0	0		0.004	0.08434	0.18598		14	0.975	0.636	5.141	5.298		0.4	2.41	-1.45					45	0.05749	0.05969		45	0.02076	0.01574
	0.275	0	0	0	0	0	0		0.005	0.10051	0.20045		15	0.891	0.586	5.446	5.763		0.5	-0.51	-2.33					55	0.07002	0.07094		55	0.02778	0.01984
	0.325	0	0	0	0	0	0		0.006	0.11287	0.19829		16	0.738	0.577	5.812	5.894		0.6	-0.34	-1.16					65	0.08244	0.07991		65	0.03522	0.02689
	0.375	0	0	0	0	0	0		0.007	0.1127	0.1831		17	0.627	0.617	5.863	5.677		0.7	-0.85	-1.48					75	0.08994	0.0877		75	0.04499	0.03644
	0.425	0	0	0	0	0	0		0.008	0.10828	0.17142		18	0.488	0.467	5.844	5.911		0.8	2.07	-0.83					85	0.09477	0.09372		85	0.0614	0.0552
	0.475	0	0	0	0	0	0		0.009	0.11117	0.15213		19	0.331	0.52	5.675	6.07		0.9	1.65	-0.9					95	0.09415	0.09347		95	0.08598	0.08583
	0.525	0	0	0	0	0	0		0.01	0.11689	0.1453		20	0.275	0.44	6.246	6.27		1	2.75	-0.53					105	0.08784	0.08324		105	0.08117	0.07814
	0.575	0	0	0	0	0	0		0.011	0.12607	0.13813		21	0.287	0.346	6.512	5.953		1.1	1.7	0.95					115	0.07738	0.07411		115	0.09376	0.09221
	0.625	0	0	0	0	0	0		0.012	0.13515	0.13581		22	0.3	0.414	6.336	6.259		1.2	4.46	2.91					125	0.06746	0.06362		125	0.10412	0.10995
	0.675	0	0	0	0	0	0		0.013	0.14371	0.13951		23	0.331	0.544	6.424	6.585		1.3	4.99	3.84					135	0.05496	0.05203		135	0.11248	0.11753
	0.725	0	0	0	0	0	0		0.014	0.1494	0.14341		24	0.294	0.63	7.118	6.965		1.4	7.82	4.9					145	0.04414	0.04451		145	0.11069	0.11969
	0.775	0	0	0	0	0	0		0.015	0.15389	0.14974		25	0.346	0.672	7.222	7.402		1.5	6.81	5.3					155	0.03346	0.03354		155	0.09427	0.10803
	0.825	0	0	0	0	0	0		0.016	0.15436	0.15807		26	0.378	0.608	6.873	7.513		1.6	6.89	6.19					165	0.02083	0.02123		165	0.06622	0.07679
	0.875	0	0	0	0	0	0		0.017	0.15407	0.15991		27	0.438	0.883	6.73	6.96		1.7	7.11	8.51					175	0.00954	0.00986		175	0.02405	0.02818
	0.925	0	0	0	0	0	0		0.018	0.15846	0.16219		28	0.404	1.273	6.683	6.59		1.8	8.54	8.38
	0.975	0	0	0	0	0	0		0.019	0.16318	0.16232		29	0.447	1.5	6.311	6.255		1.9	8.91	7.03
	1.025	0	0	0	0	0	0		0.02	0.16403	0.16281		30	0.473	1.792	6.355	6.17		2	10.66	8.33
	1.075	0	0	0	0	0	0		0.021	0.1698	0.15275		31	0.442	2.002	6.027	5.433		2.1	9.49	9.52
	1.125	0	0	0	0	0	0		0.022	0.17681	0.1492		32	0.494	2.357	5.243	5.35		2.2	9.23	8.68
	1.175	0	0	0	0	0	0		0.023	0.18873	0.15809		33	0.533	2.822	4.834	4.584		2.3	9.9	8.34
	1.225	0	0	0	0	0	0		0.024	0.19513	0.16483		34	0.55	2.979	4.342	4.23		2.4	10.09	9.7
	1.275	0	0	0	0	0	0		0.025	0.19462	0.17485		35	0.649	3.521	4.027	4.568		2.5	14.78	9.41
	1.325	0	0	0	0	0	0		0.026	0.20814	0.18276		36	0.735	3.297	4.098	4.194		2.6	13.09	9.94
	1.375	0	0	0	0	0	0		0.027	0.2139	0.1934		37	0.885	3.239	4.047	3.941		2.7	12.88	10.16
	1.425	0	0	0	0	0	0		0.028	0.21128	0.20274		38	0.956	3.845	3.606	3.465		2.8	15.03	9.94
	1.475	0	0	0	0	0	0		0.029	0.221	0.20212		39	1.027	3.832	3.432	3.421		2.9	17.29	10.62
	1.525	0	0	0	0	0	0		0.03	0.2247	0.2082		40	1.2	4.065	3.092	2.967		3	15.03	9.06
	1.575	0	0	0	0	0	0		0.031	0.2268	0.2072		41	1.302	3.385	2.847	2.741		3.1	15.79	9.94
	1.625	0	0	0	0	0	0		0.032	0.22117	0.20738		42	1.36	3.177	2.588	2.591		3.2	16.02	10.43
	1.675	0	0	0	0	0	0		0.033	0.2301	0.21003		43	1.333	2.729	2.698	2.562		3.3	16.81	10.57
	1.725	0	0	0	0	0	0		0.034	0.23831	0.21097		44	1.427	2.405	2.904	2.905		3.4	17.7	12.01
	1.775	0	0	0	0	0	0		0.035	0.23788	0.21168		45	1.369	2.053	3.223	3.447		3.5	22.31	12.68
	1.825	0	0	0	0	0	0		0.036	0.24576	0.21601		46	1.298	1.339	3.557	3.688		3.6	23.58	12.72
	1.875	0	0	0	0	0	0		0.037	0.25286	0.22379		47	1.116	1.034	3.834	4.31		3.7	23.87	12.53
	1.925	0	0	0	0	0	0		0.038	0.26067	0.22427		48	0.88	0.622	4.453	4.816		3.8	22.11	13.48
	1.975	0	0	0	0	0	0		0.039	0.26424	0.24181		49	0.72	0.442	5.37	4.984		3.9	24.28	13.21
	2.025	0	0	0	0	0	0		0.04	0.26909	0.24011		50	0.709	0.363	5.724	5.711		4	23.01	13.82
	2.075	0	0	0	0	0	0		0.041	0.26147	0.24636		51	0.681	0.429	6.118	6.01		4.1	21.83	14.79
	2.125	0	0	0	0	0	0		0.042	0.26262	0.25295		52	0.629	0.317	6.275	6.174		4.2	21.9	15
	2.175	0	0	0	0.02129	0	0		0.043	0.2638	0.27		53	0.574	0.335	6.51	6.352		4.3	21.46	16.14
	2.225	0	0	0	0.1537	0	0		0.044	0.26926	0.27353		54	0.547	0.356	6.366	6.115		4.4	22.47	15.92
	2.275	0	0	0	0.56322	0	0		0.045	0.27805	0.26303		55	0.461	0.337	5.853	5.791		4.5	21	15.63
	2.325	0	0	0	1.447	0	0		0.046	0.29143	0.25754		56	0.488	0.399	5.618	5.539		4.6	21.79	15.66
	2.375	0	0	0	2.1009	0	0		0.047	0.29164	0.25905		57	0.493	0.486	5.411	5.684		4.7	21.18	16.39
	2.425	0	0	0	2.20545	0	0		0.048	0.29446	0.26195		58	0.566	0.424	5.487	5.756		4.8	21.06	15.36
	2.475	0	0	0	1.96471	0	6.08928e-05		0.049	0.29202	0.26459		59	0.787	0.386	5.934	5.825		4.9	23.43	15.42
	2.525	0	0	0	1.56384	0	0.00281		0.05	0.29294	0.26993		60	0.862	0.423	5.776	5.789		5	23.4	15.58
	2.575	0	0	0	1.12651	0	0.03156		0.051	0.29422	0.27846		61	1.131	0.338	5.355	5.468		5.1	26.18	15.89
	2.625	0	0	0	0.74378	0	0.1631		0.052	0.30108	0.28934		62	1.766	0.304	5.073	4.818		5.2	26.43	15.9
	2.675	0	0	0.000312768	0.48635	0	0.4937		0.053	0.31135	0.2999		63	2.286	0.374	4.581	3.893		5.3	24.51	16.03
	2.725	0	0	0.00111	0.28783	0	1.02977		0.054	0.3077	0.29645		64	2.87	0.739	3.34	3.419		5.4	25.75	16.64
	2.775	0	0	0.00262	0.20998	0	1.57988		0.055	0.31686	0.29903		65	4.096	1.349	2.383	2.706		5.5	27.07	15.92
	2.825	0	0	0.00907	0.14092	0	1.9774		0.056	0.31926	0.29638		66	5.849	2.043	1.695	1.901		5.6	27.23	16.39
	2.875	0	0	0.0185	0.10628	0	2.14046		0.057	0.32212	0.3052		67	7.875	3.301	1.063	1.113		5.7	30.18	18.03
	2.925	0	0	0.0402	0.09221	0.000653974	2.11683		0.058	0.32758	0.31821		68	9.902	5.045	0.627	0.671		5.8	30.55	19.48
	2.975	0.00379	0	0.06305	0.04868	0.00126	1.97446		0.059	0.33559	0.32496		69	11.223	7.477	0.272	0.313		5.9	33.26	19.73
	3.025	0.00245	0	0.09327	0.05748	0.00673	1.81043		0.06	0.33728	0.31991		70	11.079	9.905	0.11	0.105		6	35.86	19.35
	3.075	0.00947	0	0.12702	0.03669	0.0284	1.6471		0.061	0.33879	0.31562		71	8.919	10.419	0.027	0.022		6.1	33.6	20.03
	3.125	0.01146	0	0.16547	0.03667	0.06474	1.50173		0.062	0.34688	0.32535		72	6.318	9.008	0.009	0.001		6.2	34.27	20.72
	3.175	0.00999	0	0.19663	0.02775	0.13377	1.42095		0.063	0.35569	0.33004		73	3.518	5.845	0	0		6.3	32.61	21.61
	3.225	0.01721	0	0.23254	0.03228	0.21519	1.35671		0.064	0.35408	0.33384		74	1.738	3.158	0	0		6.4	31.64	20.9
	3.275	0.03339	0	0.27022	0.03652	0.28796	1.35355		0.065	0.35508	0.34329		75	0.739	1.492	0	0		6.5	34.07	20.87
	3.325	0.04656	0	0.2934	0.02935	0.35477	1.34594		0.066	0.36153	0.35183		76	0.26	0.557	0	0		6.6	32.64	21.91
	3.375	0.06189	0	0.33697	0.03586	0.38167	1.35777		0.067	0.35368	0.35703		77	0.088	0.202	0	0		6.7	32.96	22.54
	3.425	0.11257	0	0.37172	0.04484	0.41926	1.34732		0.068	0.35518	0.36632		78	0.04	0.102	0	0		6.8	34.95	23.67
	3.475	0.14456	0	0.39965	0.04958	0.45362	1.37154		0.069	0.36404	0.37181		79	0.041	0.065	0	0		6.9	34.5	23.92
	3.525	0.19273	0	0.43492	0.05268	0.44714	1.36373		0.07	0.36568	0.37365		80	0.021	0.042	0	0		7	34.23	24.42
	3.575	0.23728	0.000875575	0.47223	0.06786	0.46449	1.33371		0.071	0.36973	0.37381								7.1	35.91	23.48
	3.625	0.26655	0	0.52537	0.08601	0.49009	1.32201		0.072	0.3705	0.38439								7.2	35.4	23.63
	3.675	0.31486	0.00249	0.58017	0.10109	0.49797	1.3031		0.073	0.36656	0.38732								7.3	33	24.7
	3.725	0.37824	0.00161	0.63991	0.12379	0.53994	1.28717		0.074	0.36843	0.38805								7.4	34.11	23.98
	3.775	0.39498	0.00393	0.70097	0.11386	0.54379	1.25393		0.075	0.37366	0.40076								7.5	35.98	24.69
	3.825	0.45203	0.00306	0.76068	0.15833	0.52929	1.24061		0.076	0.37441	0.41092								7.6	38.26	24.88
	3.875	0.4941	0.01118	0.83195	0.16097	0.54217	1.21958		0.077	0.37771	0.41477								7.7	38.16	25.68
	3.925	0.56222	0.01671	0.88057	0.20629	0.53135	1.22243		0.078	0.38364	0.4223								7.8	36.68	26.25
	3.975	0.52267	0.01558	0.9418	0.23442	0.51559	1.20739		0.079	0.39288	0.4265								7.9	36.59	26.39
	4.025	0.58782	0.01796	1.00019	0.24659	0.51564	1.19454		0.08	0.40619	0.42348								8	36.36	27.18
	4.075	0.55394	0.03302	1.0422	0.28674	0.47543	1.19942		0.081	0.41936	0.42208								8.1	37.8	26.56
	4.125	0.56098	0.02565	1.09118	0.32521	0.4814	1.20174		0.082	0.4316	0.42427								8.2	39.66	25.83
	4.175	0.57459	0.03338	1.12945	0.37621	0.47315	1.19902		0.083	0.43626	0.41343								8.3	38.45	27.26
	4.225	0.55292	0.03197	1.172	0.3846	0.47017	1.20031		0.084	0.43459	0.42297								8.4	39.63	27.92
	4.275	0.50332	0.04654	1.19512	0.43138	0.47179	1.213		0.085	0.44424	0.42524								8.5	38.91	27.8
	4.325	0.47859	0.05025	1.23728	0.44808	0.44449	1.21513		0.086	0.44372	0.43088								8.6	39.56	27.38
	4.375	0.41101	0.0532	1.26552	0.50221	0.44667	1.21937		0.087	0.44201	0.45242								8.7	38.76	26.9
	4.425	0.4052	0.06401	1.31649	0.52064	0.45406	1.22697		0.088	0.43938	0.4545								8.8	37.41	26.15
	4.475	0.35875	0.07432	1.36274	0.55657	0.44677	1.23794		0.089	0.44796	0.4563								8.9	36.86	27.79
	4.525	0.34431	0.08143	1.42283	0.56511	0.45772	1.23351		0.09	0.45338	0.45893								9	35.68	27.1
	4.575	0.33041	0.09837	1.48446	0.58089	0.47503	1.24278		0.091	0.45156	0.4512								9.1	35.18	27.69
	4.625	0.31023	0.10515	1.54632	0.61522	0.47031	1.25622		0.092	0.46102	0.4448								9.2	36.26	28.87
	4.675	0.29543	0.12698	1.58473	0.61289	0.47848	1.2561		0.093	0.46404	0.44113								9.3	35.79	28.21
	4.725	0.27117	0.12932	1.66929	0.64635	0.4847	1.26489		0.094	0.4614	0.44219								9.4	34.61	28.86
	4.775	0.25423	0.16932	1.71213	0.6211	0.47043	1.26838		0.095	0.46775	0.46593								9.5	35.11	27.71
	4.825	0.27254	0.18987	1.74025	0.63762	0.48236	1.27032		0.096	0.46408	0.47219								9.6	34.41	27.3
	4.875	0.27875	0.21801	1.75954	0.62649	0.50406	1.26697		0.097	0.46929	0.47123								9.7	34.2	27.85
	4.925	0.27174	0.25098	1.76281	0.63067	0.5151	1.27173		0.098	0.47211	0.46517								9.8	34.25	27.98
	4.975	0.29298	0.30293	1.74489	0.60631	0.52017	1.26403		0.099	0.4653	0.47028								9.9	36.25	28.4
	5.025	0.29294	0.36075	1.72216	0.60538	0.5019	1.26868		0.1	0.46208	0.46031
	5.075	0.30501	0.39669	1.67952	0.61654	0.51291	1.26681		0.101	0.46788	0.47444
	5.125	0.34127	0.46269	1.63865	0.58902	0.54705	1.26459		0.102	0.46701	0.47977
	5.175	0.32927	0.52734	1.58349	0.60172	0.54301	1.26896		0.103	0.46079	0.47906
	5.225	0.35333	0.56812	1.55363	0.59579	0.51811	1.27539		0.104	0.46332	0.47776
	5.275	0.3535	0.56665	1.49423	0.60023	0.53508	1.26801		0.105	0.48004	0.49126
	5.325	0.37886	0.60026	1.45849	0.60598	0.54659	1.25735		0.106	0.49259	0.49926
	5.375	0.4009	0.64725	1.41847	0.60154	0.5353	1.26739		0.107	0.50669	0.4952
	5.425	0.40685	0.62777	1.39355	0.62168	0.53518	1.27102		0.108	0.51242	0.51419
	5.475	0.45209	0.65144	1.35229	0.60235	0.5471	1.27041		0.109	0.50505	0.52057
	5.525	0.42195	0.63861	1.34176	0.62046	0.52203	1.27334		0.11	0.5087	0.52503
	5.575	0.44934	0.6254	1.31305	0.63224	0.54007	1.26446		0.111	0.50857	0.52367
	5.625	0.48418	0.64015	1.31188	0.64387	0.54484	1.27195		0.112	0.51415	0.52088
	5.675	0.4882	0.61954	1.31149	0.63379	0.55995	1.27471		0.113	0.52346	0.52602
	5.725	0.51521	0.60911	1.29681	0.65759	0.57292	1.27606		0.114	0.52797	0.53052
	5.775	0.54324	0.61538	1.29396	0.65145	0.56673	1.27681		0.115	0.53113	0.52863
	5.825	0.53857	0.58145	1.28765	0.6733	0.55127	1.27696		0.116	0.52511	0.5267
	5.875	0.55376	0.58521	1.28454	0.67664	0.58407	1.28271		0.117	0.53599	0.52789
	5.925	0.58398	0.61745	1.26553	0.68567	0.58653	1.28814		0.118	0.53908	0.54035
	5.975	0.59462	0.61249	1.26959	0.70888	0.60387	1.30007		0.119	0.53771	0.54782
	6.025	0.63504	0.61316	1.26495	0.68267	0.59975	1.30803		0.12	0.54581	0.55672
	6.075	0.60917	0.60978	1.25691	0.68255	0.64161	1.31207		0.121	0.55199	0.54946
	6.125	0.64848	0.61388	1.23792	0.69308	0.62089	1.32503		0.122	0.55268	0.54675
	6.175	0.66297	0.58344	1.24018	0.71653	0.65138	1.32657		0.123	0.55054	0.53878
	6.225	0.66247	0.60413	1.242	0.69626	0.66507	1.33338		0.124	0.55537	0.5471
	6.275	0.65622	0.6062	1.23024	0.70822	0.66815	1.34718		0.125	0.56581	0.53306
	6.325	0.66267	0.6042	1.22096	0.72644	0.66364	1.35057		0.126	0.57719	0.53724
	6.375	0.68618	0.59697	1.22328	0.72418	0.70256	1.36128		0.127	0.58525	0.54515
	6.425	0.70157	0.60479	1.22602	0.71444	0.69492	1.37184		0.128	0.59414	0.53113
	6.475	0.71293	0.61043	1.22414	0.72294	0.71293	1.37672		0.129	0.59318	0.5409
	6.525	0.67339	0.604	1.22089	0.74383	0.7161	1.38893		0.13	0.58675	0.54303
	6.575	0.66397	0.62876	1.22092	0.73075	0.74615	1.3911		0.131	0.57958	0.55836
	6.625	0.68075	0.60019	1.22114	0.72958	0.75533	1.39853		0.132	0.5876	0.56899
	6.675	0.66934	0.64196	1.21589	0.73338	0.76139	1.40231		0.133	0.59848	0.56926
	6.725	0.6854	0.6176	1.22368	0.74231	0.77126	1.41576		0.134	0.601	0.58227
	6.775	0.67557	0.6546	1.22763	0.75773	0.78564	1.41977		0.135	0.60399	0.56514
	6.825	0.66546	0.66571	1.23013	0.73069	0.79027	1.42779		0.136	0.6017	0.57095
	6.875	0.66174	0.64872	1.23776	0.75064	0.789	1.43827		0.137	0.60257	0.58192
	6.925	0.65455	0.65409	1.22875	0.77753	0.79071	1.44817		0.138	0.60256	0.58602
	6.975	0.6636	0.65164	1.23905	0.77804	0.79655	1.44724		0.139	0.60723	0.57603
	7.025	0.66031	0.65238	1.25131	0.76825	0.81326	1.46037		0.14	0.60122	0.58408
	7.075	0.6604	0.69841	1.25718	0.78414	0.79789	1.46963		0.141	0.61745	0.58001
	7.125	0.68115	0.70517	1.25295	0.79224	0.81451	1.47271		0.142	0.62775	0.57277
	7.175	0.65799	0.73146	1.26156	0.78287	0.82732	1.47354		0.143	0.63157	0.57319
	7.225	0.67314	0.73509	1.27569	0.81163	0.81045	1.48766		0.144	0.63855	0.57222
	7.275	0.69775	0.72397	1.2848	0.81097	0.85189	1.48734		0.145	0.64253	0.57966
	7.325	0.68951	0.72663	1.29434	0.81235	0.8696	1.49858		0.146	0.64995	0.58908
	7.375	0.6876	0.73944	1.30945	0.83532	0.87153	1.50354		0.147	0.63894	0.58561
	7.425	0.69339	0.75814	1.30336	0.8437	0.8782	1.50634		0.148	0.63622	0.57433
	7.475	0.71338	0.77266	1.32277	0.83245	0.88041	1.51242		0.149	0.64613	0.57464
	7.525	0.71599	0.7901	1.32733	0.84929	0.88881	1.50933		0.15	0.62982	0.57216
	7.575	0.72393	0.79667	1.33955	0.85381	0.88589	1.50814		0.151	0.63468	0.55436
	7.625	0.72332	0.81763	1.34472	0.85324	0.91165	1.51257		0.152	0.63886	0.55819
	7.675	0.7295	0.81594	1.35389	0.87445	0.92479	1.51416		0.153	0.64633	0.56528
	7.725	0.77691	0.82398	1.37017	0.88801	0.91567	1.5078		0.154	0.65132	0.56619
	7.775	0.76361	0.85007	1.37874	0.87506	0.94031	1.50548		0.155	0.64628	0.5621
	7.825	0.77253	0.86354	1.3779	0.90028	0.93875	1.50492		0.156	0.6584	0.56267
	7.875	0.78224	0.86164	1.39169	0.89366	0.93129	1.499		0.157	0.65147	0.56369
	7.925	0.79325	0.86826	1.39629	0.91129	0.94701	1.49733		0.158	0.65436	0.57438
	7.975	0.80585	0.88433	1.40197	0.93491	0.95752	1.49532		0.159	0.67626	0.56591
	8.025	0.81218	0.89089	1.41009	0.93042	0.93607	1.48945		0.16	0.67943	0.56798
	8.075	0.81502	0.8835	1.41414	0.93962	0.95789	1.48832		0.161	0.67914	0.55359
	8.125	0.84621	0.89215	1.42527	0.93953	0.96097	1.48776		0.162	0.67592	0.55979
	8.175	0.85733	0.90823	1.42049	0.97236	0.96324	1.48237		0.163	0.67191	0.55939
	8.225	0.8605	0.89391	1.43795	0.96074	0.9571	1.4836		0.164	0.68598	0.56736
	8.275	0.86631	0.93462	1.43723	0.96608	0.96861	1.48103		0.165	0.70101	0.5669
	8.325	0.87031	0.91051	1.43643	0.97849	0.97792	1.47236		0.166	0.70546	0.55903
	8.375	0.89042	0.92073	1.44433	0.99277	0.96221	1.47112		0.167	0.69686	0.56648
	8.425	0.88792	0.91646	1.45024	0.99056	0.97203	1.46949		0.168	0.69051	0.58301
	8.475	0.90739	0.9197	1.45655	1.01427	0.97329	1.47159		0.169	0.6886	0.5714
	8.525	0.88169	0.94436	1.45115	1.00479	0.98809	1.47004		0.17	0.67565	0.57403
	8.575	0.90157	0.90309	1.45731	1.01221	0.99242	1.47637		0.171	0.67196	0.57429
	8.625	0.92454	0.92243	1.46622	1.01171	0.9905	1.46938		0.172	0.6736	0.57367
	8.675	0.93042	0.94797	1.46606	1.01979	0.99168	1.47271		0.173	0.67246	0.58362
	8.725	0.92493	0.9436	1.46562	1.02364	1.00056	1.46594		0.174	0.67223	0.57732
	8.775	0.96877	0.95816	1.46959	1.05328	1.01027	1.47406		0.175	0.66733	0.56481
	8.825	0.95855	0.95711	1.47141	1.04519	1.00381	1.47213		0.176	0.67102	0.54978
	8.875	0.9607	0.94636	1.47379	1.04765	1.0002	1.47481		0.177	0.67608	0.55676
	8.925	0.97203	0.95166	1.46104	1.05829	1.01417	1.47901		0.178	0.67498	0.55927
	8.975	0.94678	0.95984	1.47024	1.02604	1.02319	1.48366		0.179	0.69241	0.54557
	9.025	0.98014	0.98166	1.47111	1.05736	1.01806	1.47726		0.18	0.71329	0.54952
	9.075	0.98908	0.96842	1.47155	1.0524	1.0418	1.48396		0.181	0.71275	0.54538
	9.125	1.01308	0.99775	1.46629	1.07019	1.04412	1.48661		0.182	0.7165	0.55722
	9.175	1.00738	0.99063	1.46656	1.06853	1.03895	1.48823		0.183	0.72899	0.56133
	9.225	1.02463	0.99557	1.46586	1.0815	1.05672	1.49028		0.184	0.74093	0.57046
	9.275	1.01426	0.9967	1.46725	1.08041	1.04672	1.49222		0.185	0.73899	0.57191
	9.325	1.01371	1.00174	1.4663	1.06905	1.06107	1.50044		0.186	0.73692	0.58033
	9.375	0.99287	1.00522	1.46426	1.0974	1.06207	1.49664		0.187	0.73182	0.60529
	9.425	1.04434	1.0068	1.47069	1.08869	1.07496	1.49906		0.188	0.73487	0.59947
	9.475	1.03859	1.00855	1.46993	1.08521	1.0963	1.50981		0.189	0.72748	0.60356
	9.525	1.02907	1.02709	1.46492	1.0855	1.07199	1.51128		0.19	0.73871	0.60273
	9.575	1.03922	1.03153	1.46467	1.10257	1.07389	1.51411		0.191	0.74698	0.60052
	9.625	1.06747	1.00115	1.47847	1.10039	1.09018	1.51578		0.192	0.75396	0.58197
	9.675	1.05933	1.01629	1.46399	1.10972	1.10811	1.51815		0.193	0.74608	0.58953
	9.725	1.06846	1.05296	1.47544	1.12502	1.10745	1.51848		0.194	0.74335	0.60342
	9.775	1.07045	1.04819	1.47391	1.11395	1.11512	1.52571		0.195	0.75147	0.5932
	9.825	1.07314	1.03164	1.47485	1.11111	1.11569	1.52611		0.196	0.7749	0.57973
	9.875	1.08835	1.04807	1.47429	1.13334	1.11934	1.52729		0.197	0.78723	0.57498
	9.925	1.09423	1.06287	1.47694	1.1287	1.13098	1.53365		0.198	0.78202	0.56808
	9.975	1.1123	1.0771	1.47499	1.12237	1.14244	1.5345		0.199	0.76683	0.56075
	10.025	1.10146	1.06037	1.4844	1.13007	1.14394	1.53998		0.2	0.77202	0.55032
	10.075	1.0911	1.06828	1.47851	1.13156	1.15477	1.54293		0.201	0.78012	0.54122
	10.125	1.1155	1.07871	1.48109	1.14225	1.15704	1.54356		0.202	0.7856	0.54247
	10.175	1.11105	1.08954	1.47948	1.16153	1.16029	1.54538		0.203	0.7922	0.55687
	10.225	1.1077	1.09304	1.48959	1.14977	1.15897	1.54799		0.204	0.79524	0.5693
	10.275	1.12069	1.08232	1.48874	1.15567	1.17083	1.55305		0.205	0.78415	0.57202
	10.325	1.12351	1.09727	1.49554	1.17668	1.17054	1.55129		0.206	0.77668	0.58549
	10.375	1.13423	1.09223	1.49758	1.17337	1.17779	1.55372		0.207	0.77831	0.58695
	10.425	1.11534	1.09949	1.49078	1.17017	1.19082	1.55787		0.208	0.78057	0.5994
	10.475	1.13634	1.11186	1.49421	1.19972	1.18707	1.55488		0.209	0.79191	0.61099
	10.525	1.13506	1.10738	1.49817	1.18481	1.19911	1.56167		0.21	0.78089	0.60591
	10.575	1.14567	1.13906	1.4982	1.1893	1.21336	1.55969		0.211	0.79269	0.61589
	10.625	1.16415	1.13521	1.49581	1.20331	1.21248	1.56441		0.212	0.79986	0.60481
	10.675	1.14434	1.1466	1.49433	1.20223	1.20532	1.56257		0.213	0.8061	0.61909
	10.725	1.15276	1.15188	1.50188	1.21079	1.21337	1.56163		0.214	0.81559	0.61797
	10.775	1.1577	1.16657	1.50711	1.21341	1.23351	1.56667		0.215	0.82984	0.6203
	10.825	1.15658	1.15324	1.50764	1.20829	1.22539	1.56595		0.216	0.83575	0.62216
	10.875	1.17123	1.16849	1.51108	1.21831	1.23709	1.57476		0.217	0.83171	0.6297
	10.925	1.16269	1.15894	1.51274	1.22908	1.23569	1.57114		0.218	0.84345	0.6495
	10.975	1.1668	1.17043	1.51698	1.2271	1.22775	1.57184		0.219	0.84835	0.64024
	11.025	1.1788	1.18488	1.51691	1.24292	1.23473	1.57487		0.22	0.86673	0.64443
	11.075	1.18314	1.19035	1.51238	1.23998	1.25216	1.5714		0.221	0.88034	0.64431
	11.125	1.17751	1.19369	1.51706	1.25431	1.2431	1.57128		0.222	0.88447	0.63363
	11.175	1.19405	1.18025	1.52567	1.26503	1.2497	1.57044		0.223	0.87943	0.63596
	11.225	1.19401	1.18424	1.52747	1.26795	1.24219	1.57736		0.224	0.87515	0.63101
	11.275	1.19013	1.19436	1.52233	1.2687	1.25505	1.57034		0.225	0.88979	0.63129
	11.325	1.17816	1.21429	1.51857	1.28679	1.27362	1.57421		0.226	0.8901	0.63266
	11.375	1.21963	1.2064	1.52643	1.27533	1.25907	1.57887		0.227	0.91022	0.64065
	11.425	1.21044	1.24045	1.52498	1.28224	1.26887	1.57754		0.228	0.88444	0.6537
	11.475	1.21878	1.21895	1.52668	1.27509	1.28265	1.57999		0.229	0.87539	0.65294
	11.525	1.21665	1.21531	1.52743	1.29113	1.28397	1.57388		0.23	0.88221	0.65823
	11.575	1.20124	1.21761	1.52661	1.29199	1.27031	1.57703		0.231	0.88662	0.65339
	11.625	1.23399	1.23705	1.53118	1.29568	1.28595	1.57884		0.232	0.87152	0.65482
	11.675	1.2328	1.24667	1.53026	1.30078	1.28477	1.58044		0.233	0.86389	0.65009
	11.725	1.24787	1.24152	1.53313	1.30721	1.29386	1.58204		0.234	0.85281	0.656
	11.775	1.22704	1.23689	1.53885	1.2931	1.30594	1.58408		0.235	0.85275	0.64607
	11.825	1.25054	1.25214	1.53531	1.2988	1.29075	1.58122		0.236	0.87997	0.64931
	11.875	1.23821	1.25773	1.53912	1.31058	1.29272	1.58543		0.237	0.88233	0.668
	11.925	1.26176	1.26963	1.53766	1.31118	1.31201	1.58547		0.238	0.8804	0.66941
	11.975	1.24251	1.27083	1.54131	1.31801	1.29975	1.58402		0.239	0.86356	0.67102
	12.025	1.27182	1.27391	1.54119	1.33207	1.31078	1.58857		0.24	0.85255	0.6768
	12.075	1.25164	1.2633	1.54335	1.32655	1.31787	1.59147		0.241	0.85349	0.67677
	12.125	1.26288	1.28008	1.54422	1.32214	1.3221	1.59141		0.242	0.86703	0.67251
	12.175	1.2988	1.28001	1.54903	1.32881	1.32643	1.5877		0.243	0.87449	0.66987
	12.225	1.2751	1.28116	1.54259	1.33013	1.30872	1.59063		0.244	0.86931	0.67511
	12.275	1.28671	1.28686	1.54798	1.33235	1.32741	1.59101		0.245	0.8724	0.67033
	12.325	1.3065	1.30451	1.54637	1.32473	1.33851	1.59317		0.246	0.87574	0.68137
	12.375	1.29845	1.29633	1.54581	1.35453	1.34226	1.59394		0.247	0.8717	0.6963
	12.425	1.30447	1.29759	1.54628	1.35072	1.34275	1.59574		0.248	0.85834	0.69673
	12.475	1.31288	1.29727	1.55439	1.34876	1.3438	1.59613		0.249	0.86547	0.6982
	12.525	1.30185	1.31397	1.55767	1.35902	1.34878	1.59625		0.25	0.86309	0.68128
	12.575	1.31083	1.30772	1.55218	1.36292	1.3378	1.59792		0.251	0.87991	0.68327
	12.625	1.31395	1.30356	1.55694	1.3579	1.3678	1.59957		0.252	0.89431	0.68622
	12.675	1.31524	1.34547	1.55434	1.37155	1.35149	1.60115		0.253	0.91126	0.69341
	12.725	1.31017	1.32697	1.56069	1.37752	1.35776	1.60117		0.254	0.93576	0.69866
	12.775	1.33258	1.30542	1.56236	1.38054	1.34972	1.60734		0.255	0.92664	0.72274
	12.825	1.34881	1.33078	1.56022	1.39711	1.35833	1.60667		0.256	0.92318	0.71895
	12.875	1.33889	1.32681	1.56598	1.38004	1.36796	1.60289		0.257	0.912	0.72795
	12.925	1.3516	1.32474	1.56687	1.38486	1.37367	1.60775		0.258	0.91723	0.72771
	12.975	1.36639	1.3289	1.56609	1.36919	1.38394	1.60894		0.259	0.91071	0.71777
	13.025	1.33798	1.33594	1.56752	1.3928	1.38528	1.61149		0.26	0.92538	0.71447
	13.075	1.33883	1.34348	1.56853	1.37022	1.37945	1.61073		0.261	0.95158	0.71744
	13.125	1.35041	1.34203	1.56843	1.38068	1.39459	1.61233		0.262	0.95338	0.71413
	13.175	1.36513	1.34985	1.57288	1.41058	1.40481	1.61331		0.263	0.95562	0.72072
	13.225	1.37255	1.34657	1.5702	1.40176	1.39686	1.61689		0.264	0.95366	0.72647
	13.275	1.37741	1.37646	1.57649	1.41078	1.4076	1.61707		0.265	0.97634	0.7362
	13.325	1.35159	1.35814	1.57884	1.40292	1.40037	1.61477		0.266	0.97895	0.74047
	13.375	1.37265	1.36984	1.57393	1.41375	1.41275	1.62064		0.267	0.99902	0.74153
	13.425	1.37406	1.3558	1.57765	1.41445	1.41898	1.62028		0.268	1.01436	0.73328
	13.475	1.38225	1.36924	1.57533	1.40942	1.41848	1.62252		0.269	1.0159	0.73193
	13.525	1.38495	1.37009	1.58227	1.4022	1.42551	1.62009		0.27	1.0147	0.72937
	13.575	1.39523	1.38084	1.58303	1.42493	1.41931	1.6226		0.271	1.01362	0.72857
	13.625	1.39351	1.37718	1.57968	1.41711	1.42739	1.62148		0.272	1.01829	0.74226
	13.675	1.38735	1.38071	1.58298	1.41685	1.42466	1.62401		0.273	1.02235	0.73952
	13.725	1.40863	1.36645	1.57908	1.42223	1.43141	1.62704		0.274	1.02457	0.74869
	13.775	1.39854	1.39087	1.58523	1.43955	1.43534	1.62766		0.275	1.01817	0.7435
	13.825	1.39751	1.39722	1.58605	1.43165	1.44263	1.62878		0.276	1.0134	0.76023
	13.875	1.39653	1.39972	1.58948	1.44288	1.43762	1.62738		0.277	1.00857	0.75885
	13.925	1.4051	1.39211	1.59452	1.43534	1.44931	1.62817		0.278	1.01237	0.76552
	13.975	1.41924	1.39552	1.58664	1.4411	1.44609	1.6285		0.279	1.00965	0.78118
	14.025	1.41955	1.40169	1.59544	1.4579	1.45156	1.62919		0.28	1.02233	0.77052
	14.075	1.43937	1.40141	1.59936	1.4455	1.46309	1.63267		0.281	1.00683	0.76371
	14.125	1.4186	1.40973	1.59496	1.46375	1.45859	1.63295		0.282	1.01579	0.77767
	14.175	1.44581	1.4017	1.59432	1.45547	1.45555	1.63357		0.283	1.01405	0.79518
	14.225	1.42637	1.41078	1.60186	1.45856	1.46423	1.63229		0.284	1.00414	0.78485
	14.275	1.43699	1.39707	1.59705	1.45874	1.46376	1.63287		0.285	0.99665	0.78453
	14.325	1.41929	1.42065	1.60084	1.47617	1.47172	1.63204		0.286	1.00203	0.78509
	14.375	1.44431	1.42839	1.60275	1.46659	1.47897	1.63715		0.287	1.01289	0.7812
	14.425	1.44066	1.43587	1.60115	1.48508	1.48562	1.63756		0.288	1.00595	0.77989
	14.475	1.43825	1.42624	1.60622	1.47639	1.47465	1.63773		0.289	1.00285	0.79043
	14.525	1.44683	1.43086	1.60494	1.46879	1.47335	1.64111		0.29	1.00494	0.79603
	14.575	1.44919	1.43381	1.60549	1.48657	1.47959	1.64174		0.291	1.00138	0.80337
	14.625	1.46671	1.42298	1.60668	1.4788	1.48319	1.64235		0.292	1.00382	0.79286
	14.675	1.45533	1.44868	1.61072	1.49373	1.49527	1.64208		0.293	1.00869	0.79503
	14.725	1.45548	1.44722	1.61027	1.49445	1.49847	1.64162		0.294	1.02301	0.80443
	14.775	1.45385	1.44805	1.60679	1.49142	1.50647	1.64282		0.295	1.02589	0.79447
	14.825	1.4658	1.44645	1.61284	1.50971	1.50457	1.6445		0.296	1.02995	0.79996
	14.875	1.47948	1.45556	1.61387	1.51362	1.47778	1.64249		0.297	1.03682	0.79794
	14.925	1.45316	1.46672	1.60754	1.49837	1.50342	1.64498		0.298	1.04398	0.79387
	14.975	1.46962	1.45614	1.61063	1.49806	1.50522	1.64962		0.299	1.02836	0.7858
	15.025	1.48067	1.46773	1.61334	1.51014	1.50808	1.65189		0.3	1.00714	0.79199
	15.075	1.47466	1.47101	1.61673	1.51989	1.51747	1.64989		0.301	1.02094	0.79224
	15.125	1.45754	1.4772	1.61362	1.51641	1.51621	1.64785		0.302	1.00586	0.80002
	15.175	1.47696	1.47881	1.61799	1.51919	1.51618	1.65289		0.303	1.02426	0.79626
	15.225	1.46887	1.4749	1.61676	1.51734	1.52021	1.65066		0.304	1.0289	0.80162
	15.275	1.49807	1.47586	1.61986	1.51895	1.53291	1.65328		0.305	1.01781	0.79701
	15.325	1.48168	1.48545	1.61841	1.52245	1.52454	1.65199		0.306	1.0101	0.78782
	15.375	1.47334	1.49199	1.61953	1.53323	1.52601	1.6541		0.307	1.0138	0.78724
	15.425	1.4916	1.50468	1.62135	1.53377	1.53421	1.65357		0.308	1.01756	0.79032
	15.475	1.48866	1.49745	1.62261	1.54544	1.53322	1.65254		0.309	1.03828	0.78547
	15.525	1.48879	1.49497	1.62215	1.53276	1.53004	1.65473		0.31	1.03037	0.78845
	15.575	1.48612	1.50194	1.62513	1.54605	1.53837	1.65391		0.311	1.02705	0.78465
	15.625	1.49491	1.51531	1.62521	1.54465	1.53754	1.65708		0.312	1.01805	0.77531
	15.675	1.49323	1.50338	1.62547	1.54968	1.53713	1.65788		0.313	1.01933	0.79297
	15.725	1.4942	1.5095	1.62646	1.53977	1.54335	1.65734		0.314	1.0447	0.77421
	15.775	1.50188	1.50979	1.62836	1.55487	1.55085	1.65883		0.315	1.05264	0.77096
	15.825	1.50268	1.52078	1.62324	1.5561	1.54354	1.65959		0.316	1.04441	0.78608
	15.875	1.50029	1.52626	1.62599	1.55915	1.55808	1.65998		0.317	1.04875	0.77666
	15.925	1.50363	1.53174	1.62864	1.56757	1.55592	1.65965		0.318	1.04097	0.75763
	15.975	1.5155	1.51976	1.62915	1.56711	1.55927	1.66036		0.319	1.04161	0.75859
	16.025	1.51077	1.52829	1.63091	1.56134	1.55968	1.66283		0.32	1.04946	0.75953
	16.075	1.52386	1.52815	1.63201	1.58087	1.56366	1.66206		0.321	1.03245	0.75976
	16.125	1.52794	1.52157	1.6338	1.57259	1.55832	1.66334		0.322	1.03618	0.76286
	16.175	1.52441	1.51932	1.63318	1.56915	1.56002	1.66585		0.323	1.04393	0.76574
	16.225	1.5373	1.53454	1.63506	1.586	1.56861	1.66719		0.324	1.05777	0.75754
	16.275	1.53493	1.54621	1.6346	1.57312	1.57441	1.66677		0.325	1.07551	0.75599
	16.325	1.52403	1.53725	1.63678	1.5851	1.57148	1.66741		0.326	1.09373	0.767
	16.375	1.55371	1.54624	1.6383	1.58316	1.57731	1.66707		0.327	1.09469	0.76074
	16.425	1.55244	1.53842	1.63662	1.57675	1.57221	1.66781		0.328	1.10211	0.74983
	16.475	1.53413	1.53829	1.63518	1.59929	1.58628	1.66881		0.329	1.07581	0.74501
	16.525	1.53871	1.55321	1.6375	1.58948	1.58731	1.66841		0.33	1.08483	0.73768
	16.575	1.54141	1.55302	1.64182	1.57752	1.5853	1.67057		0.331	1.09141	0.75537
	16.625	1.54361	1.5675	1.64283	1.59568	1.5857	1.67151		0.332	1.09721	0.76083
	16.675	1.55296	1.5427	1.64571	1.58874	1.59508	1.67086		0.333	1.11235	0.76396
	16.725	1.56402	1.57566	1.64215	1.60808	1.59198	1.67553		0.334	1.11444	0.76928
	16.775	1.55196	1.56727	1.64214	1.60585	1.59966	1.6721		0.335	1.11534	0.76325
	16.825	1.56687	1.54888	1.64491	1.60879	1.59721	1.6736		0.336	1.13086	0.76585
	16.875	1.56266	1.57135	1.64732	1.60448	1.59611	1.67526		0.337	1.13644	0.77444
	16.925	1.57317	1.56747	1.64577	1.61183	1.60839	1.67475		0.338	1.14276	0.78649
	16.975	1.56668	1.55926	1.64986	1.61089	1.60509	1.67441		0.339	1.14232	0.78385
	17.025	1.57783	1.56745	1.64595	1.61073	1.60525	1.67797		0.34	1.14101	0.77975
	17.075	1.56957	1.57379	1.6463	1.61346	1.60985	1.68137		0.341	1.14496	0.77851
	17.125	1.58007	1.58152	1.648	1.61409	1.60187	1.68069		0.342	1.14847	0.78367
	17.175	1.57111	1.56804	1.65014	1.61291	1.61883	1.67927		0.343	1.14511	0.77742
	17.225	1.57	1.59146	1.65085	1.62438	1.5974	1.67932		0.344	1.15666	0.78767
	17.275	1.59812	1.56632	1.6524	1.61378	1.61903	1.68048		0.345	1.15278	0.80748
	17.325	1.58514	1.58443	1.65408	1.6206	1.62645	1.67987		0.346	1.14773	0.79912
	17.375	1.5846	1.58823	1.65556	1.62463	1.62891	1.6814		0.347	1.16064	0.8047
	17.425	1.59416	1.58525	1.65339	1.62383	1.62135	1.6834		0.348	1.14143	0.81126
	17.475	1.59011	1.59949	1.65258	1.62758	1.62623	1.68359		0.349	1.1449	0.81417
	17.525	1.60849	1.58601	1.655	1.62539	1.62645	1.68258		0.35	1.1555	0.82731
	17.575	1.61127	1.58529	1.65885	1.62612	1.62456	1.68197		0.351	1.14452	0.82988
	17.625	1.60668	1.60318	1.65625	1.63368	1.6338	1.68559		0.352	1.15107	0.83421
	17.675	1.60022	1.59542	1.65724	1.63763	1.63448	1.68474		0.353	1.13657	0.83484
	17.725	1.61642	1.59049	1.65859	1.63663	1.647	1.68463		0.354	1.12768	0.82939
	17.775	1.61138	1.59515	1.66045	1.64568	1.64299	1.68692		0.355	1.14168	0.82354
	17.825	1.60316	1.61059	1.65726	1.65037	1.63892	1.68635		0.356	1.13966	0.81713
	17.875	1.62923	1.59942	1.66099	1.65474	1.63672	1.68712		0.357	1.13278	0.80595
	17.925	1.61454	1.609	1.66409	1.63509	1.63779	1.68541		0.358	1.13231	0.82024
	17.975	1.61053	1.6187	1.66429	1.63711	1.64684	1.68778		0.359	1.12144	0.80968
	18.025	1.62671	1.62134	1.66485	1.65545	1.65428	1.6867		0.36	1.1207	0.81107
	18.075	1.62557	1.61814	1.66331	1.66486	1.65545	1.68727		0.361	1.12552	0.81025
	18.125	1.63313	1.61719	1.66257	1.64863	1.65214	1.68948		0.362	1.12818	0.81435
	18.175	1.61196	1.60786	1.66546	1.65441	1.65182	1.68888		0.363	1.12166	0.8086
	18.225	1.63969	1.62065	1.66288	1.66324	1.65436	1.69265		0.364	1.11732	0.81393
	18.275	1.63207	1.62687	1.66874	1.65822	1.65939	1.69029		0.365	1.1235	0.80748
	18.325	1.6303	1.62237	1.66346	1.66158	1.66719	1.69166		0.366	1.14127	0.81084
	18.375	1.64007	1.62767	1.66939	1.66882	1.66175	1.69114		0.367	1.14035	0.81717
	18.425	1.63715	1.63144	1.66608	1.662	1.66187	1.69134		0.368	1.15325	0.80971
	18.475	1.62466	1.63335	1.66944	1.68112	1.66348	1.69204		0.369	1.15934	0.82205
	18.525	1.6369	1.63325	1.66642	1.67218	1.67093	1.69456		0.37	1.16659	0.81336
	18.575	1.63854	1.63501	1.66653	1.67247	1.66644	1.6936		0.371	1.17731	0.81981
	18.625	1.64337	1.63637	1.67291	1.67999	1.67271	1.69371		0.372	1.17091	0.81711
	18.675	1.63757	1.63946	1.67239	1.67184	1.67503	1.69461		0.373	1.16565	0.8063
	18.725	1.64288	1.65676	1.67056	1.68239	1.67827	1.69678		0.374	1.1564	0.79631
	18.775	1.65608	1.64846	1.6708	1.68666	1.6806	1.6982		0.375	1.1481	0.80471
	18.825	1.65266	1.63949	1.6701	1.68278	1.67647	1.69514		0.376	1.16576	0.80383
	18.875	1.65956	1.64847	1.66936	1.67832	1.68783	1.69576		0.377	1.17731	0.81213
	18.925	1.66327	1.64596	1.67252	1.685	1.67937	1.69803		0.378	1.16861	0.82393
	18.975	1.6533	1.66505	1.67436	1.68684	1.69739	1.69696		0.379	1.15327	0.83175
	19.025	1.6573	1.65977	1.67161	1.68755	1.68027	1.6968		0.38	1.15983	0.82426
	19.075	1.65757	1.65391	1.67477	1.69461	1.68554	1.69745		0.381	1.15568	0.82418
	19.125	1.66394	1.66727	1.67256	1.69205	1.68642	1.70002		0.382	1.15709	0.82301
	19.175	1.67365	1.67256	1.67383	1.69392	1.69356	1.70027		0.383	1.14209	0.82704
	19.225	1.65927	1.67298	1.67513	1.69184	1.68983	1.70008		0.384	1.15177	0.82249
	19.275	1.65537	1.67022	1.67581	1.69421	1.69508	1.70126		0.385	1.14697	0.81796
	19.325	1.6736	1.66974	1.67645	1.70457	1.69014	1.70302		0.386	1.15565	0.82964
	19.375	1.67839	1.67204	1.67959	1.70552	1.69195	1.70243		0.387	1.16535	0.83433
	19.425	1.67519	1.67415	1.67614	1.70879	1.70081	1.7041		0.388	1.15469	0.83811
	19.475	1.67341	1.66733	1.67925	1.7127	1.69775	1.69981		0.389	1.15581	0.84983
	19.525	1.67122	1.67859	1.67916	1.69962	1.70127	1.70344		0.39	1.1834	0.85564
	19.575	1.67362	1.67928	1.67957	1.71116	1.70163	1.70354		0.391	1.1699	0.8532
	19.625	1.67356	1.67396	1.67862	1.7171	1.70524	1.7011		0.392	1.16509	0.86115
	19.675	1.68466	1.68836	1.67576	1.70634	1.70871	1.70607		0.393	1.18763	0.84454
	19.725	1.69514	1.67927	1.68296	1.71052	1.70633	1.70432		0.394	1.18375	0.85138
	19.775	1.68807	1.67502	1.67879	1.71921	1.70434	1.70542		0.395	1.1871	0.84888
	19.825	1.68785	1.68774	1.67793	1.70814	1.70952	1.70551		0.396	1.18607	0.85441
	19.875	1.68804	1.68829	1.68242	1.71754	1.71212	1.70574		0.397	1.16926	0.84555
	19.925	1.6906	1.69925	1.68175	1.72375	1.70433	1.70596		0.398	1.16148	0.85527
	19.975	1.68517	1.68613	1.68042	1.71764	1.71495	1.70472		0.399	1.15264	0.86101
	20.025	1.69136	1.70189	1.68527	1.71772	1.71852	1.7072		0.4	1.16515	0.86388
									0.401	1.16297	0.85288
									0.402	1.13863	0.85576
									0.403	1.14936	0.8546
									0.404	1.14272	0.85848
									0.405	1.14166	0.86643
									0.406	1.14461	0.86747
									0.407	1.13837	0.85945
									0.408	1.13592	0.85934
									0.409	1.12903	0.85686
									0.41	1.15131	0.86178
									0.411	1.14258	0.85283
									0.412	1.15525	0.87322
									0.413	1.19907	0.85947
									0.414	1.20477	0.88049
									0.415	1.19885	0.87656
									0.416	1.20272	0.87855
									0.417	1.21328	0.87043
									0.418	1.19987	0.88178
									0.419	1.1972	0.89601
									0.42	1.20235	0.8914
									0.421	1.21436	0.90544
									0.422	1.21231	0.923
									0.423	1.22317	0.92036
									0.424	1.22515	0.9106
									0.425	1.22904	0.91087
									0.426	1.21385	0.92166
									0.427	1.21929	0.94465
									0.428	1.24169	0.95044
									0.429	1.24822	0.96636
									0.43	1.24511	0.97407
									0.431	1.22467	0.97174
									0.432	1.23097	0.96708
									0.433	1.23143	0.96771
									0.434	1.23398	0.96744
									0.435	1.24577	0.95966
									0.436	1.26523	0.95783
									0.437	1.26988	0.97102
									0.438	1.26983	0.95659
									0.439	1.27437	0.97076
									0.44	1.2656	0.96651
									0.441	1.2785	0.97086
									0.442	1.27974	0.9609
									0.443	1.2691	0.9586
									0.444	1.28462	0.96126
									0.445	1.29099	0.96817
									0.446	1.29568	0.98462
									0.447	1.30429	0.9903
									0.448	1.32811	0.98485
									0.449	1.31821	0.98613
									0.45	1.30798	0.98056
									0.451	1.31065	0.98358
									0.452	1.29601	0.98992
									0.453	1.29407	0.99609
									0.454	1.30689	0.9987
									0.455	1.31503	0.9736
									0.456	1.33195	0.96958
									0.457	1.33682	0.98305
									0.458	1.33229	1.00503
									0.459	1.32601	1.00844
									0.46	1.33871	1.02127
									0.461	1.36022	1.00778
									0.462	1.38001	1.01524
									0.463	1.39171	1.02439
									0.464	1.38578	1.03353
									0.465	1.37961	1.03897
									0.466	1.37085	1.04904
									0.467	1.38014	1.05679
									0.468	1.36982	1.0577
									0.469	1.39164	1.04494
									0.47	1.38659	1.03371
									0.471	1.38289	1.02841
									0.472	1.39749	1.03929
									0.473	1.36937	1.02569
									0.474	1.36344	1.01884
									0.475	1.34356	1.00067
									0.476	1.35058	1.00361
									0.477	1.35843	1.01287
									0.478	1.36445	1.02519
									0.479	1.36881	1.03874
									0.48	1.35677	1.02375
									0.481	1.36617	1.02976
									0.482	1.3593	1.04364
									0.483	1.36231	1.0456
									0.484	1.36452	1.05182
									0.485	1.37846	1.05207
									0.486	1.38299	1.05234
									0.487	1.39777	1.0447
									0.488	1.39093	1.04144
									0.489	1.39802	1.02842
									0.49	1.39779	1.04922
									0.491	1.41626	1.04571
									0.492	1.4182	1.04432
									0.493	1.43693	1.04528
									0.494	1.44225	1.04814
									0.495	1.44612	1.0451
									0.496	1.44229	1.03785
									0.497	1.44525	1.02783
									0.498	1.43222	1.02674
									0.499	1.43216	1.03096
									0.5	1.44868	1.04421
									0.501	1.4254	1.05275
									0.502	1.4465	1.0388
									0.503	1.46505	1.04979
									0.504	1.46259	1.05042
									0.505	1.47746	1.04883
									0.506	1.4718	1.04916
									0.507	1.46719	1.06726
									0.508	1.47064	1.05303
									0.509	1.48456	1.0588
									0.51	1.46855	1.05095
									0.511	1.46177	1.05572
									0.512	1.45959	1.06468
									0.513	1.45282	1.05926
									0.514	1.45556	1.04678
									0.515	1.46884	1.06009
									0.516	1.46558	1.05532
									0.517	1.46065	1.05217
									0.518	1.45691	1.0545
									0.519	1.45996	1.05909
									0.52	1.43736	1.05378
									0.521	1.45293	1.06838
									0.522	1.45577	1.05683
									0.523	1.43949	1.06922
									0.524	1.46995	1.06638
									0.525	1.46325	1.06971
									0.526	1.46441	1.08013
									0.527	1.46307	1.07766
									0.528	1.44883	1.09011
									0.529	1.45149	1.08979
									0.53	1.44044	1.08663
									0.531	1.42823	1.09991
									0.532	1.43707	1.09502
									0.533	1.44263	1.08124
									0.534	1.45521	1.09189
									0.535	1.46308	1.0981
									0.536	1.49968	1.10765
									0.537	1.4963	1.11308
									0.538	1.46853	1.11355
									0.539	1.47317	1.10992
									0.54	1.47701	1.11229
									0.541	1.4728	1.11999
									0.542	1.47556	1.11349
									0.543	1.46491	1.11498
									0.544	1.48295	1.11664
									0.545	1.47314	1.0944
									0.546	1.47259	1.09011
									0.547	1.47628	1.09729
									0.548	1.44342	1.09292
									0.549	1.46156	1.08132
									0.55	1.46334	1.07782
									0.551	1.47653	1.07891
									0.552	1.47737	1.08592
									0.553	1.4723	1.0803
									0.554	1.45588	1.08466
									0.555	1.4571	1.08211
									0.556	1.44697	1.09432
									0.557	1.4552	1.09319
									0.558	1.45011	1.09834
									0.559	1.46884	1.09617
									0.56	1.44834	1.09632
									0.561	1.44379	1.09086
									0.562	1.44441	1.08651
									0.563	1.44557	1.08816
									0.564	1.44883	1.09625
									0.565	1.4623	1.09565
									0.566	1.45815	1.09087
									0.567	1.46069	1.09277
									0.568	1.45973	1.10178
									0.569	1.45529	1.11759
									0.57	1.43534	1.12521
									0.571	1.44049	1.12452
									0.572	1.44757	1.11321
									0.573	1.45313	1.12191
									0.574	1.43712	1.13762
									0.575	1.44192	1.16192
									0.576	1.43576	1.17884
									0.577	1.42625	1.17714
									0.578	1.41132	1.1781
									0.579	1.38855	1.17822
									0.58	1.38307	1.18656
									0.581	1.38797	1.19804
									0.582	1.38062	1.1933
									0.583	1.38668	1.19284
									0.584	1.38824	1.19914
									0.585	1.3937	1.1918
									0.586	1.38575	1.2114
									0.587	1.39972	1.18667
									0.588	1.42868	1.19474
									0.589	1.44376	1.18393
									0.59	1.44859	1.17135
									0.591	1.43734	1.15784
									0.592	1.44475	1.14788
									0.593	1.42278	1.13133
									0.594	1.43286	1.13113
									0.595	1.43386	1.12636
									0.596	1.44341	1.1265
									0.597	1.42243	1.14851
									0.598	1.43964	1.15546
									0.599	1.42001	1.18374
									0.6	1.42637	1.20899
									0.601	1.41937	1.19244
									0.602	1.42767	1.18039
									0.603	1.41842	1.17117
									0.604	1.4079	1.1512
									0.605	1.43423	1.15027
									0.606	1.43384	1.15532
									0.607	1.43417	1.15125
									0.608	1.43098	1.13784
									0.609	1.42252	1.14652
									0.61	1.40856	1.14301
									0.611	1.40388	1.14186
									0.612	1.41103	1.14363
									0.613	1.42604	1.14107
									0.614	1.42986	1.15117
									0.615	1.41475	1.16969
									0.616	1.42849	1.16809
									0.617	1.42137	1.17867
									0.618	1.41389	1.17178
									0.619	1.41008	1.17733
									0.62	1.42026	1.17292
									0.621	1.42881	1.17537
									0.622	1.44325	1.1879
									0.623	1.42601	1.1857
									0.624	1.44562	1.20564
									0.625	1.44533	1.20204
									0.626	1.43227	1.21118
									0.627	1.43549	1.2013
									0.628	1.41423	1.20327
									0.629	1.40884	1.19562
									0.63	1.40419	1.18717
									0.631	1.39859	1.18372
									0.632	1.39397	1.18748
									0.633	1.39406	1.191
									0.634	1.40671	1.18492
									0.635	1.42905	1.19411
									0.636	1.40953	1.20294
									0.637	1.39807	1.2116
									0.638	1.37927	1.21124
									0.639	1.38281	1.22628
									0.64	1.39593	1.22806
									0.641	1.40516	1.24343
									0.642	1.4157	1.24474
									0.643	1.42709	1.24424
									0.644	1.42804	1.24179
									0.645	1.41961	1.24564
									0.646	1.41994	1.24795
									0.647	1.41399	1.23467
									0.648	1.42768	1.21762
									0.649	1.4194	1.21199
									0.65	1.4396	1.20269
									0.651	1.45715	1.21284
									0.652	1.47451	1.21102
									0.653	1.4768	1.22061
									0.654	1.45901	1.22297
									0.655	1.47116	1.2239
									0.656	1.46133	1.23821
									0.657	1.4608	1.23612
									0.658	1.44978	1.22729
									0.659	1.43192	1.22593
									0.66	1.42676	1.21643
									0.661	1.43588	1.22662
									0.662	1.4412	1.22926
									0.663	1.43985	1.23604
									0.664	1.45991	1.21598
									0.665	1.44438	1.21657
									0.666	1.45109	1.22556
									0.667	1.45867	1.2229
									0.668	1.45054	1.24382
									0.669	1.45622	1.23866
									0.67	1.45008	1.25314
									0.671	1.45007	1.24184
									0.672	1.44612	1.24613
									0.673	1.4505	1.24615
									0.674	1.45843	1.24866
									0.675	1.46195	1.24267
									0.676	1.45467	1.25518
									0.677	1.44322	1.25781
									0.678	1.43218	1.25451
									0.679	1.43542	1.26073
									0.68	1.4292	1.26059
									0.681	1.42992	1.27032
									0.682	1.43533	1.27127
									0.683	1.4496	1.25788
									0.684	1.44088	1.24503
									0.685	1.47796	1.25205
									0.686	1.49698	1.24129
									0.687	1.49338	1.24388
									0.688	1.49003	1.25508
									0.689	1.505	1.24106
									0.69	1.49061	1.236
									0.691	1.4947	1.2235
									0.692	1.49502	1.23504
									0.693	1.50038	1.23623
									0.694	1.50961	1.25596
									0.695	1.51888	1.25944
									0.696	1.51614	1.25682
									0.697	1.51516	1.27547
									0.698	1.51456	1.29593
									0.699	1.52844	1.29931
									0.7	1.51569	1.30295
									0.701	1.51523	1.3054
									0.702	1.51321	1.28219
									0.703	1.52168	1.27403
									0.704	1.53711	1.2652
									0.705	1.55728	1.25946
									0.706	1.59262	1.26029
									0.707	1.57591	1.26098
									0.708	1.54837	1.28898
									0.709	1.56049	1.29223
									0.71	1.56882	1.29578
									0.711	1.58163	1.29766
									0.712	1.61983	1.29435
									0.713	1.64016	1.28708
									0.714	1.65094	1.29035
									0.715	1.64839	1.27027
									0.716	1.62984	1.28894
									0.717	1.61126	1.28776
									0.718	1.59944	1.27795
									0.719	1.59907	1.27727
									0.72	1.58421	1.29573
									0.721	1.60315	1.28285
									0.722	1.59049	1.27354
									0.723	1.58947	1.26717
									0.724	1.59067	1.26179
									0.725	1.61697	1.28491
									0.726	1.60331	1.27298
									0.727	1.61241	1.28965
									0.728	1.61077	1.29262
									0.729	1.64203	1.29273
									0.73	1.62227	1.27715
									0.731	1.61935	1.28031
									0.732	1.61225	1.28584
									0.733	1.61463	1.29193
									0.734	1.62603	1.28766
									0.735	1.62273	1.29292
									0.736	1.61363	1.29965
									0.737	1.60742	1.31712
									0.738	1.61401	1.30958
									0.739	1.61318	1.3122
									0.74	1.62668	1.28954
									0.741	1.62196	1.29322
									0.742	1.63576	1.29394
									0.743	1.63236	1.29682
									0.744	1.63993	1.28211
									0.745	1.65157	1.28243
									0.746	1.66364	1.27932
									0.747	1.65138	1.29077
									0.748	1.64792	1.29946
									0.749	1.65243	1.29962
									0.75	1.63838	1.29603
									0.751	1.63728	1.30217
									0.752	1.65456	1.31049
									0.753	1.65008	1.30085
									0.754	1.63395	1.30303
									0.755	1.61969	1.31455
									0.756	1.60284	1.32126
									0.757	1.59083	1.31579
									0.758	1.5976	1.32074
									0.759	1.60196	1.3311
									0.76	1.61633	1.31657
									0.761	1.6443	1.33152
									0.762	1.64706	1.32231
									0.763	1.64611	1.29071
									0.764	1.6507	1.31493
									0.765	1.66684	1.30585
									0.766	1.66007	1.32601
									0.767	1.67645	1.32419
									0.768	1.65362	1.33225
									0.769	1.707	1.31993
									0.77	1.6905	1.32497
									0.771	1.69278	1.33181
									0.772	1.69335	1.35182
									0.773	1.68465	1.35939
									0.774	1.69815	1.36882
									0.775	1.70496	1.35947
									0.776	1.68341	1.36381
									0.777	1.68592	1.3413
									0.778	1.70074	1.3566
									0.779	1.68391	1.34415
									0.78	1.65572	1.34799
									0.781	1.65405	1.35044
									0.782	1.66256	1.34704
									0.783	1.69137	1.34788
									0.784	1.68937	1.35632
									0.785	1.71903	1.34813
									0.786	1.71173	1.33867
									0.787	1.66951	1.34851
									0.788	1.67551	1.37641
									0.789	1.68937	1.35666
									0.79	1.70381	1.37116
									0.791	1.71245	1.36719
									0.792	1.7372	1.35771
									0.793	1.72273	1.35313
									0.794	1.73693	1.34381
									0.795	1.72723	1.33113
									0.796	1.70423	1.32391
									0.797	1.71324	1.3144
									0.798	1.7007	1.32694
									0.799	1.69632	1.35022
									0.8	1.69731	1.35265
									0.801	1.70045	1.36215
									0.802	1.72261	1.35392
									0.803	1.74078	1.34271
									0.804	1.73856	1.34064
									0.805	1.70397	1.32557
									0.806	1.71104	1.31693
									0.807	1.71016	1.32952
									0.808	1.73252	1.33814
									0.809	1.74056	1.35815
									0.81	1.7496	1.36054
									0.811	1.75465	1.35722
									0.812	1.72922	1.33892
									0.813	1.70391	1.32353
									0.814	1.70565	1.31193
									0.815	1.70318	1.30787
									0.816	1.698	1.30601
									0.817	1.69619	1.28819
									0.818	1.72052	1.2964
									0.819	1.71266	1.29939
									0.82	1.73019	1.30211
									0.821	1.73785	1.29417
									0.822	1.75108	1.29324
									0.823	1.76269	1.27779
									0.824	1.72877	1.27259
									0.825	1.68984	1.28073
									0.826	1.69091	1.26713
									0.827	1.69396	1.28304
									0.828	1.71591	1.29462
									0.829	1.7291	1.29669
									0.83	1.72909	1.29721
									0.831	1.72818	1.28974
									0.832	1.72084	1.29678
									0.833	1.72769	1.30571
									0.834	1.71585	1.32838
									0.835	1.70298	1.31729
									0.836	1.70883	1.32716
									0.837	1.71768	1.33117
									0.838	1.73238	1.33962
									0.839	1.70921	1.33821
									0.84	1.71307	1.33974
									0.841	1.72625	1.34063
									0.842	1.73716	1.34215
									0.843	1.75172	1.35246
									0.844	1.72835	1.36361
									0.845	1.71704	1.37044
									0.846	1.70606	1.36886
									0.847	1.69615	1.35837
									0.848	1.67923	1.35368
									0.849	1.67684	1.35424
									0.85	1.67882	1.36748
									0.851	1.70077	1.38166
									0.852	1.67782	1.38048
									0.853	1.67993	1.37282
									0.854	1.6909	1.37831
									0.855	1.68711	1.35682
									0.856	1.69996	1.36539
									0.857	1.69578	1.3658
									0.858	1.70519	1.37424
									0.859	1.70216	1.3818
									0.86	1.70095	1.39791
									0.861	1.68907	1.38631
									0.862	1.70059	1.38688
									0.863	1.70743	1.41758
									0.864	1.70877	1.42394
									0.865	1.70986	1.41664
									0.866	1.69973	1.41928
									0.867	1.71784	1.39435
									0.868	1.72572	1.38509
									0.869	1.73361	1.3892
									0.87	1.76366	1.37477
									0.871	1.75359	1.37703
									0.872	1.74444	1.38967
									0.873	1.75308	1.39268
									0.874	1.74504	1.40182
									0.875	1.73453	1.38303
									0.876	1.72966	1.39394
									0.877	1.73955	1.3983
									0.878	1.74058	1.4067
									0.879	1.75264	1.40774
									0.88	1.76571	1.40676
									0.881	1.76371	1.4074
									0.882	1.75188	1.40734
									0.883	1.77712	1.42476
									0.884	1.7901	1.45302
									0.885	1.78035	1.45056
									0.886	1.79468	1.43802
									0.887	1.794	1.43192
									0.888	1.79208	1.42589
									0.889	1.77219	1.43787
									0.89	1.78471	1.44142
									0.891	1.76631	1.44995
									0.892	1.78152	1.43152
									0.893	1.7846	1.43229
									0.894	1.79107	1.42985
									0.895	1.77908	1.42781
									0.896	1.79859	1.43577
									0.897	1.80358	1.43503
									0.898	1.81724	1.4166
									0.899	1.81534	1.43627
									0.9	1.82579	1.42756
									0.901	1.81294	1.4208
									0.902	1.83538	1.43137
									0.903	1.85622	1.44043
									0.904	1.8679	1.45604
									0.905	1.86745	1.47182
									0.906	1.85835	1.47228
									0.907	1.85786	1.45926
									0.908	1.85864	1.46818
									0.909	1.83094	1.43462
									0.91	1.82216	1.42125
									0.911	1.84274	1.43948
									0.912	1.85173	1.43244
									0.913	1.84876	1.43305
									0.914	1.82716	1.42519
									0.915	1.83953	1.42209
									0.916	1.83587	1.43294
									0.917	1.83668	1.43411
									0.918	1.82028	1.45306
									0.919	1.83471	1.4634
									0.92	1.85417	1.45828
									0.921	1.86111	1.44226
									0.922	1.86555	1.42771
									0.923	1.85524	1.42685
									0.924	1.85273	1.41237
									0.925	1.86164	1.42835
									0.926	1.85568	1.43442
									0.927	1.84754	1.43929
									0.928	1.86861	1.4477
									0.929	1.89429	1.45313
									0.93	1.87933	1.44
									0.931	1.87371	1.43357
									0.932	1.8848	1.43978
									0.933	1.88319	1.42329
									0.934	1.87211	1.43344
									0.935	1.8699	1.41612
									0.936	1.85347	1.42359
									0.937	1.8414	1.43169
									0.938	1.83547	1.42224
									0.939	1.86162	1.4284
									0.94	1.83921	1.4424
									0.941	1.84012	1.4303
									0.942	1.84239	1.41948
									0.943	1.82698	1.41501
									0.944	1.85765	1.41774
									0.945	1.85172	1.42113
									0.946	1.84336	1.41051
									0.947	1.84559	1.41668
									0.948	1.84828	1.42501
									0.949	1.85053	1.41764
									0.95	1.86068	1.41184
									0.951	1.87753	1.40331
									0.952	1.87474	1.40195
									0.953	1.88509	1.40759
									0.954	1.88301	1.39055
									0.955	1.89353	1.41466
									0.956	1.90163	1.41304
									0.957	1.91181	1.42504
									0.958	1.92623	1.43557
									0.959	1.92834	1.43181
									0.96	1.9404	1.43598
									0.961	1.92442	1.4311
									0.962	1.92451	1.43713
									0.963	1.90692	1.44406
									0.964	1.90865	1.43471
									0.965	1.90148	1.42163
									0.966	1.9134	1.40816
									0.967	1.92057	1.42482
									0.968	1.94633	1.42222
									0.969	1.9597	1.41177
									0.97	1.95353	1.4286
									0.971	1.94741	1.43269
									0.972	1.95246	1.42364
									0.973	1.9303	1.43188
									0.974	1.91542	1.42293
									0.975	1.92174	1.43336
									0.976	1.92235	1.43328
									0.977	1.92259	1.43507
									0.978	1.91342	1.42888
									0.979	1.92002	1.43268
									0.98	1.92689	1.42634
									0.981	1.90152	1.41938
									0.982	1.93166	1.41987
									0.983	1.93025	1.42408
									0.984	1.92767	1.42412
									0.985	1.95249	1.44225
									0.986	1.95898	1.44304
									0.987	1.95367	1.43677
									0.988	1.96503	1.42807
									0.989	1.96793	1.4232
									0.99	1.99219	1.4296
									0.991	2.01926	1.42246
									0.992	2.03347	1.41943
									0.993	2.03242	1.41767
									0.994	2.0363	1.41439
									0.995	2.02958	1.42768
									0.996	2.02841	1.44095
									0.997	2.03001	1.44196
									0.998	2.0265	1.44337
									0.999	2.04409	1.4415
									1	2.06359	1.43898
									1.001	2.09948	1.43905
									1.002	2.11641	1.44716
									1.003	2.11102	1.45211
									1.004	2.10848	1.47554
									1.005	2.10945	1.4663
									1.006	2.07189	1.45321
									1.007	2.09145	1.43152
									1.008	2.10104	1.41217
									1.009	2.10524	1.44029
									1.01	2.11537	1.43078
									1.011	2.09884	1.43755
									1.012	2.07466	1.44616
									1.013	2.06992	1.46267
									1.014	2.08419	1.4625
									1.015	2.09941	1.47667
									1.016	2.10051	1.47752
									1.017	2.09184	1.48092
									1.018	2.10207	1.46647
									1.019	2.1232	1.46787
									1.02	2.09505	1.46046
									1.021	2.06666	1.45041
									1.022	2.06424	1.44541
									1.023	2.06119	1.46465
									1.024	2.04065	1.4474
									1.025	2.05905	1.47294
									1.026	2.07574	1.44743
									1.027	2.07436	1.43724
									1.028	2.06829	1.4336
									1.029	2.07141	1.42036
									1.03	2.07586	1.41876
									1.031	2.05829	1.41751
									1.032	2.04462	1.40874
									1.033	2.02619	1.42841
									1.034	2.06502	1.43244
									1.035	2.0785	1.42754
									1.036	2.0779	1.41419
									1.037	2.04524	1.40963
									1.038	2.05323	1.40193
									1.039	2.05791	1.40148
									1.04	2.05464	1.40175
									1.041	2.03927	1.38738
									1.042	2.01918	1.38855
									1.043	2.01359	1.37998
									1.044	1.99814	1.36996
									1.045	2.00377	1.34862
									1.046	2.00266	1.35797
									1.047	2.00163	1.3731
									1.048	2.02985	1.38073
									1.049	2.02974	1.37632
									1.05	2.02233	1.3653
									1.051	2.02576	1.38532
									1.052	2.02028	1.3946
									1.053	2.00809	1.40131
									1.054	1.99526	1.4
									1.055	1.99562	1.39212
									1.056	2.02639	1.40199
									1.057	2.03029	1.38345
									1.058	2.03047	1.40003
									1.059	1.99142	1.39251
									1.06	2.00807	1.40034
									1.061	2.00568	1.38628
									1.062	2.01144	1.4018
									1.063	2.02842	1.40966
									1.064	2.02342	1.41178
									1.065	2.02743	1.42756
									1.066	2.0442	1.428
									1.067	2.04629	1.42789
									1.068	2.05052	1.42091
									1.069	2.056	1.40976
									1.07	2.07351	1.41442
									1.071	2.0952	1.43256
									1.072	2.06903	1.43659
									1.073	2.05692	1.43813
									1.074	2.06321	1.42548
									1.075	2.06668	1.44048
									1.076	2.08576	1.42393
									1.077	2.08953	1.42719
									1.078	2.09197	1.452
									1.079	2.09914	1.46529
									1.08	2.11083	1.4627
									1.081	2.11841	1.45277
									1.082	2.13649	1.45168
									1.083	2.11805	1.45713
									1.084	2.12348	1.45626
									1.085	2.12732	1.47329
									1.086	2.14403	1.47098
									1.087	2.14601	1.46413
									1.088	2.13351	1.44657
									1.089	2.14041	1.44034
									1.09	2.13541	1.43109
									1.091	2.13604	1.4478
									1.092	2.16583	1.45346
									1.093	2.18365	1.45814
									1.094	2.16428	1.46872
									1.095	2.1755	1.46446
									1.096	2.17572	1.46551
									1.097	2.15255	1.45585
									1.098	2.15963	1.47142
									1.099	2.16824	1.45881
									1.1	2.16536	1.45317
									1.101	2.15168	1.45179
									1.102	2.16519	1.44686
									1.103	2.17719	1.44315
									1.104	2.21973	1.43969
									1.105	2.21149	1.44178
									1.106	2.20744	1.44237
									1.107	2.20388	1.44532
									1.108	2.19455	1.42969
									1.109	2.1792	1.43639
									1.11	2.17023	1.44496
									1.111	2.16583	1.4391
									1.112	2.15522	1.44615
									1.113	2.1693	1.44538
									1.114	2.17193	1.4591
									1.115	2.2011	1.45482
									1.116	2.21581	1.45713
									1.117	2.22798	1.45407
									1.118	2.24356	1.45396
									1.119	2.26138	1.46178
									1.12	2.24948	1.47504
									1.121	2.21162	1.48532
									1.122	2.22834	1.4871
									1.123	2.25406	1.46431
									1.124	2.26466	1.45103
									1.125	2.25858	1.4569
									1.126	2.24838	1.46878
									1.127	2.21367	1.44911
									1.128	2.20718	1.45943
									1.129	2.2202	1.44167
									1.13	2.19513	1.46553
									1.131	2.20879	1.45159
									1.132	2.22167	1.4536
									1.133	2.23368	1.45515
									1.134	2.25064	1.44976
									1.135	2.27952	1.46427
									1.136	2.28399	1.47058
									1.137	2.28224	1.46816
									1.138	2.24999	1.45954
									1.139	2.25059	1.45389
									1.14	2.24925	1.45145
									1.141	2.258	1.46088
									1.142	2.239	1.46579
									1.143	2.2409	1.46905
									1.144	2.24707	1.47301
									1.145	2.27875	1.47222
									1.146	2.29698	1.47302
									1.147	2.28366	1.46444
									1.148	2.29387	1.46034
									1.149	2.29959	1.47057
									1.15	2.29303	1.45177
									1.151	2.27901	1.46058
									1.152	2.28994	1.44946
									1.153	2.27612	1.43446
									1.154	2.30923	1.42544
									1.155	2.31796	1.42264
									1.156	2.30881	1.41796
									1.157	2.29716	1.43414
									1.158	2.30503	1.43716
									1.159	2.29006	1.43152
									1.16	2.28924	1.44099
									1.161	2.29186	1.43325
									1.162	2.3186	1.43892
									1.163	2.34927	1.43434
									1.164	2.36814	1.43474
									1.165	2.36804	1.43542
									1.166	2.37611	1.45072
									1.167	2.3658	1.45132
									1.168	2.42109	1.45576
									1.169	2.40022	1.46589
									1.17	2.41761	1.45337
									1.171	2.40194	1.44048
									1.172	2.37795	1.44807
									1.173	2.35554	1.46131
									1.174	2.38493	1.48443
									1.175	2.41067	1.48904
									1.176	2.39704	1.47155
									1.177	2.40472	1.46431
									1.178	2.37695	1.44741
									1.179	2.41031	1.45576
									1.18	2.43046	1.46174
									1.181	2.46116	1.46279
									1.182	2.46583	1.47011
									1.183	2.46243	1.46459
									1.184	2.44802	1.46757
									1.185	2.44981	1.47561
									1.186	2.41323	1.48792
									1.187	2.39967	1.487
									1.188	2.40303	1.49137
									1.189	2.40203	1.50217
									1.19	2.41023	1.50017
									1.191	2.44498	1.50302
									1.192	2.46366	1.49063
									1.193	2.48847	1.48883
									1.194	2.48665	1.51424
									1.195	2.47595	1.5046
									1.196	2.47156	1.50191
									1.197	2.47474	1.48695
									1.198	2.47229	1.48589
									1.199	2.47638	1.48463
									1.2	2.48702	1.50842
									1.201	2.46719	1.52139
									1.202	2.47677	1.51992
									1.203	2.47269	1.52931
									1.204	2.46189	1.51134
									1.205	2.47629	1.52114
									1.206	2.45976	1.5226
									1.207	2.49574	1.52375
									1.208	2.50268	1.52604
									1.209	2.53158	1.5269
									1.21	2.53937	1.50658
									1.211	2.53165	1.49909
									1.212	2.52341	1.50158
									1.213	2.50053	1.49625
									1.214	2.52498	1.49444
									1.215	2.52386	1.51176
									1.216	2.5254	1.4921
									1.217	2.5445	1.501
									1.218	2.57899	1.49197
									1.219	2.57605	1.49277
									1.22	2.59114	1.47937
									1.221	2.58632	1.48003
									1.222	2.57936	1.49156
									1.223	2.61357	1.49767
									1.224	2.62704	1.50686
									1.225	2.60693	1.49487
									1.226	2.58706	1.4853
									1.227	2.55685	1.48933
									1.228	2.55224	1.49047
									1.229	2.5578	1.49031
									1.23	2.57906	1.49518
									1.231	2.57891	1.50023
									1.232	2.57189	1.49479
									1.233	2.54606	1.4913
									1.234	2.5471	1.49766
									1.235	2.55968	1.50672
									1.236	2.5475	1.52098
									1.237	2.52384	1.51189
									1.238	2.53661	1.51147
									1.239	2.53893	1.51192
									1.24	2.55526	1.49319
									1.241	2.54169	1.48855
									1.242	2.53151	1.48634
									1.243	2.53141	1.48503
									1.244	2.54629	1.47794
									1.245	2.57106	1.47118
									1.246	2.58129	1.46831
									1.247	2.59114	1.45636
									1.248	2.59951	1.44232
									1.249	2.58792	1.44329
									1.25	2.60549	1.45334
									1.251	2.60166	1.45542
									1.252	2.59208	1.46957
									1.253	2.60135	1.48093
									1.254	2.58438	1.46946
									1.255	2.597	1.46255
									1.256	2.57888	1.46621
									1.257	2.55523	1.47311
									1.258	2.55889	1.47265
									1.259	2.54438	1.4778
									1.26	2.55813	1.49545
									1.261	2.54488	1.49734
									1.262	2.52142	1.47126
									1.263	2.54296	1.47888
									1.264	2.58351	1.48723
									1.265	2.57112	1.49132
									1.266	2.59731	1.49146
									1.267	2.59961	1.4965
									1.268	2.62376	1.50476
									1.269	2.62078	1.49872
									1.27	2.62405	1.49545
									1.271	2.58204	1.48872
									1.272	2.5712	1.48075
									1.273	2.54483	1.48491
									1.274	2.55657	1.50075
									1.275	2.55145	1.51413
									1.276	2.54828	1.50052
									1.277	2.54495	1.48375
									1.278	2.5651	1.46984
									1.279	2.56323	1.46923
									1.28	2.54092	1.45999
									1.281	2.52352	1.46424
									1.282	2.52107	1.45922
									1.283	2.5237	1.478
									1.284	2.50258	1.47384
									1.285	2.53997	1.47831
									1.286	2.55141	1.47986
									1.287	2.54913	1.49311
									1.288	2.53606	1.49314
									1.289	2.53569	1.5041
									1.29	2.53164	1.50068
									1.291	2.54262	1.49405
									1.292	2.55836	1.5043
									1.293	2.5563	1.48945
									1.294	2.55801	1.48408
									1.295	2.55424	1.4883
									1.296	2.5542	1.50226
									1.297	2.5524	1.50117
									1.298	2.56154	1.50311
									1.299	2.58493	1.49897
									1.3	2.57946	1.5012
									1.301	2.57241	1.49929
									1.302	2.55654	1.50566
									1.303	2.56412	1.50904
									1.304	2.59081	1.51318
									1.305	2.58956	1.52423
									1.306	2.59045	1.55496
									1.307	2.5741	1.54566
									1.308	2.55664	1.54632
									1.309	2.54925	1.52929
									1.31	2.56453	1.53018
									1.311	2.57963	1.53416
									1.312	2.59195	1.53006
									1.313	2.58311	1.52556
									1.314	2.57931	1.54046
									1.315	2.54467	1.54454
									1.316	2.54521	1.56048
									1.317	2.56744	1.57227
									1.318	2.56467	1.55008
									1.319	2.56462	1.54946
									1.32	2.5655	1.56228
									1.321	2.60167	1.55117
									1.322	2.58516	1.56233
									1.323	2.59225	1.58053
									1.324	2.63092	1.60068
									1.325	2.59876	1.5913
									1.326	2.59071	1.56459
									1.327	2.59082	1.56068
									1.328	2.6113	1.54057
									1.329	2.61871	1.53851
									1.33	2.59221	1.53148
									1.331	2.57716	1.54443
									1.332	2.57044	1.55877
									1.333	2.55666	1.55502
									1.334	2.53343	1.58067
									1.335	2.54605	1.5749
									1.336	2.54823	1.56435
									1.337	2.57605	1.57441
									1.338	2.58286	1.57982
									1.339	2.5905	1.58581
									1.34	2.58236	1.57461
									1.341	2.59251	1.55787
									1.342	2.56793	1.54867
									1.343	2.55685	1.55472
									1.344	2.53917	1.56201
									1.345	2.55494	1.55602
									1.346	2.53673	1.57505
									1.347	2.53869	1.58736
									1.348	2.53805	1.60882
									1.349	2.52478	1.6004
									1.35	2.53546	1.58819
									1.351	2.56829	1.60559
									1.352	2.5516	1.59845
									1.353	2.55232	1.5937
									1.354	2.5383	1.5788
									1.355	2.51112	1.5883
									1.356	2.51031	1.6028
									1.357	2.51628	1.59096
									1.358	2.54478	1.59564
									1.359	2.56186	1.60011
									1.36	2.57595	1.58344
									1.361	2.60018	1.59092
									1.362	2.59162	1.58513
									1.363	2.60805	1.58704
									1.364	2.587	1.59146
									1.365	2.60039	1.61042
									1.366	2.57496	1.61177
									1.367	2.59271	1.6034
									1.368	2.60603	1.62055
									1.369	2.62999	1.61141
									1.37	2.64996	1.61601
									1.371	2.64087	1.61512
									1.372	2.65389	1.61869
									1.373	2.63793	1.61943
									1.374	2.60761	1.61167
									1.375	2.58297	1.59475
									1.376	2.58316	1.61408
									1.377	2.60294	1.60521
									1.378	2.63721	1.6311
									1.379	2.63455	1.6362
									1.38	2.67219	1.62362
									1.381	2.69779	1.61596
									1.382	2.69769	1.61644
									1.383	2.66503	1.64666
									1.384	2.65798	1.64654
									1.385	2.63917	1.65003
									1.386	2.62095	1.62479
									1.387	2.61999	1.62791
									1.388	2.63601	1.62267
									1.389	2.63923	1.62854
									1.39	2.6419	1.64916
									1.391	2.63613	1.64986
									1.392	2.65556	1.62937
									1.393	2.66823	1.64167
									1.394	2.67156	1.657
									1.395	2.66336	1.65964
									1.396	2.67962	1.65234
									1.397	2.69561	1.6568
									1.398	2.69964	1.66565
									1.399	2.70241	1.67145
									1.4	2.71441	1.68135
									1.401	2.7236	1.66425
									1.402	2.74329	1.66064
									1.403	2.7421	1.62984
									1.404	2.73257	1.62472
									1.405	2.73306	1.63023
									1.406	2.71349	1.61699
									1.407	2.71643	1.63894
									1.408	2.73915	1.64944
									1.409	2.7363	1.65813
									1.41	2.73605	1.66244
									1.411	2.72697	1.6412
									1.412	2.73035	1.63802
									1.413	2.71868	1.65596
									1.414	2.7175	1.66232
									1.415	2.73187	1.68311
									1.416	2.74554	1.68761
									1.417	2.73761	1.67152
									1.418	2.7285	1.65996
									1.419	2.73891	1.66051
									1.42	2.74096	1.66664
									1.421	2.73346	1.67893
									1.422	2.74096	1.6854
									1.423	2.73515	1.68102
									1.424	2.73608	1.67494
									1.425	2.75277	1.67226
									1.426	2.74258	1.66265
									1.427	2.72869	1.65191
									1.428	2.72406	1.64269
									1.429	2.69676	1.64246
									1.43	2.70616	1.65146
									1.431	2.69308	1.6471
									1.432	2.6741	1.65259
									1.433	2.66384	1.63538
									1.434	2.673	1.64058
									1.435	2.71892	1.64372
									1.436	2.72534	1.6226
									1.437	2.72884	1.61793
									1.438	2.74415	1.6192
									1.439	2.73934	1.61789
									1.44	2.72674	1.64111
									1.441	2.72869	1.6441
									1.442	2.72142	1.65117
									1.443	2.70967	1.64267
									1.444	2.71999	1.62765
									1.445	2.7239	1.60883
									1.446	2.72004	1.61898
									1.447	2.72749	1.63306
									1.448	2.74637	1.62262
									1.449	2.73826	1.64082
									1.45	2.71071	1.642
									1.451	2.71789	1.6342
									1.452	2.70497	1.61357
									1.453	2.74312	1.60958
									1.454	2.7683	1.60329
									1.455	2.77554	1.61084
									1.456	2.79075	1.6167
									1.457	2.79751	1.62799
									1.458	2.78648	1.63154
									1.459	2.80421	1.62152
									1.46	2.79718	1.62632
									1.461	2.81248	1.60157
									1.462	2.82539	1.60029
									1.463	2.81404	1.59484
									1.464	2.80355	1.60497
									1.465	2.81547	1.58823
									1.466	2.826	1.60188
									1.467	2.85052	1.62122
									1.468	2.8557	1.62041
									1.469	2.88039	1.62557
									1.47	2.8629	1.62617
									1.471	2.89701	1.62451
									1.472	2.90255	1.62452
									1.473	2.86992	1.62783
									1.474	2.84206	1.64098
									1.475	2.84689	1.66595
									1.476	2.85437	1.66881
									1.477	2.84524	1.6548
									1.478	2.84763	1.65361
									1.479	2.87916	1.67156
									1.48	2.89289	1.67864
									1.481	2.90834	1.68522
									1.482	2.91573	1.68951
									1.483	2.8905	1.70772
									1.484	2.90514	1.69186
									1.485	2.92433	1.70491
									1.486	2.89286	1.67366
									1.487	2.89229	1.6665
									1.488	2.88228	1.67448
									1.489	2.87558	1.68867
									1.49	2.86645	1.67311
									1.491	2.87106	1.67934
									1.492	2.90037	1.69135
									1.493	2.93793	1.67572
									1.494	2.91625	1.67033
									1.495	2.92673	1.65097
									1.496	2.94675	1.63837
									1.497	2.98443	1.62494
									1.498	2.99479	1.63349
									1.499	2.98131	1.63716
									1.5	2.9881	1.62745
									1.501	2.97438	1.60204
									1.502	2.99913	1.59882
									1.503	3.00179	1.60677
									1.504	3.02361	1.59844
									1.505	2.99168	1.61841
									1.506	2.9687	1.6212
									1.507	2.97557	1.6069
									1.508	2.97199	1.61468
									1.509	2.99792	1.62626
									1.51	3.00423	1.64539
									1.511	2.98928	1.65086
									1.512	2.94373	1.68077
									1.513	2.95083	1.67842
									1.514	2.96038	1.68492
									1.515	2.94795	1.67023
									1.516	2.92547	1.68107
									1.517	2.92304	1.67056
									1.518	2.94166	1.66223
									1.519	2.93238	1.65761
									1.52	2.94085	1.66948
									1.521	2.93141	1.66022
									1.522	2.95584	1.68147
									1.523	2.94318	1.66512
									1.524	2.94343	1.67938
									1.525	2.95769	1.67796
									1.526	2.96333	1.67391
									1.527	2.91595	1.6669
									1.528	2.90543	1.65941
									1.529	2.92294	1.67749
									1.53	2.93852	1.68828
									1.531	2.91093	1.70032
									1.532	2.90109	1.70522
									1.533	2.90614	1.67909
									1.534	2.9297	1.6701
									1.535	2.91786	1.69384
									1.536	2.95223	1.6904
									1.537	2.96671	1.68444
									1.538	2.95781	1.67536
									1.539	2.96049	1.68058
									1.54	2.96314	1.68547
									1.541	2.96961	1.67689
									1.542	2.96626	1.67823
									1.543	2.97684	1.67817
									1.544	2.99414	1.6799
									1.545	2.9767	1.68986
									1.546	2.97897	1.68168
									1.547	2.98146	1.67849
									1.548	2.97098	1.67311
									1.549	2.97435	1.69415
									1.55	2.96519	1.70825
									1.551	2.96712	1.69655
									1.552	2.95414	1.68817
									1.553	2.96609	1.68101
									1.554	2.95375	1.69031
									1.555	2.94643	1.6892
									1.556	2.94855	1.6869
									1.557	2.99854	1.70945
									1.558	2.97878	1.71882
									1.559	2.99184	1.70844
									1.56	2.99336	1.69969
									1.561	3.01488	1.68477
									1.562	3.00831	1.68842
									1.563	3.00331	1.69147
									1.564	2.9848	1.69193
									1.565	2.99951	1.70823
									1.566	3.01316	1.73154
									1.567	3.00776	1.74692
									1.568	3.01394	1.73605
									1.569	3.02044	1.729
									1.57	3.00323	1.73381
									1.571	2.97765	1.73903
									1.572	2.99432	1.74156
									1.573	2.99887	1.7307
									1.574	3.00129	1.74896
									1.575	3.00143	1.74479
									1.576	3.01201	1.75128
									1.577	3.00262	1.74185
									1.578	3.02717	1.75017
									1.579	3.04423	1.73743
									1.58	3.04421	1.72296
									1.581	3.02496	1.7347
									1.582	3.009	1.74792
									1.583	3.00451	1.74362
									1.584	3.02048	1.74196
									1.585	3.00797	1.74935
									1.586	3.01754	1.73564
									1.587	3.01303	1.72739
									1.588	3.04406	1.74306
									1.589	3.04392	1.73033
									1.59	3.02622	1.71858
									1.591	3.02555	1.72054
									1.592	3.01456	1.7193
									1.593	3.0286	1.71613
									1.594	3.03942	1.71821
									1.595	3.04196	1.72756
									1.596	3.05401	1.71042
									1.597	3.03961	1.70866
									1.598	3.02563	1.71057
									1.599	3.02189	1.72508
									1.6	3.0482	1.74772
									1.601	3.04861	1.75122
									1.602	3.06702	1.76517
									1.603	3.0572	1.7645
									1.604	3.04371	1.75234
									1.605	3.04178	1.73432
									1.606	3.08004	1.73315
									1.607	3.08586	1.72311
									1.608	3.06308	1.72495
									1.609	3.06135	1.72869
									1.61	3.04557	1.72038
									1.611	3.04461	1.74475
									1.612	3.03645	1.75489
									1.613	3.0398	1.74442
									1.614	3.03264	1.74393
									1.615	3.03918	1.7255
									1.616	3.0334	1.71758
									1.617	3.04423	1.72798
									1.618	3.08033	1.72738
									1.619	3.10195	1.72477
									1.62	3.10619	1.73203
									1.621	3.09075	1.71435
									1.622	3.11688	1.70531
									1.623	3.12934	1.70201
									1.624	3.10613	1.72388
									1.625	3.10261	1.70605
									1.626	3.12319	1.7002
									1.627	3.10906	1.70356
									1.628	3.12825	1.68397
									1.629	3.13426	1.69463
									1.63	3.1299	1.70067
									1.631	3.1244	1.71053
									1.632	3.08829	1.70736
									1.633	3.10201	1.6988
									1.634	3.09179	1.6797
									1.635	3.08856	1.67945
									1.636	3.06817	1.67077
									1.637	3.05269	1.68042
									1.638	3.0577	1.69279
									1.639	3.08571	1.67656
									1.64	3.0915	1.67845
									1.641	3.08921	1.67636
									1.642	3.06663	1.69334
									1.643	3.05787	1.68733
									1.644	3.04159	1.70132
									1.645	3.05089	1.69724
									1.646	3.0601	1.6731
									1.647	3.05653	1.67297
									1.648	3.06163	1.67723
									1.649	3.07234	1.68233
									1.65	3.08416	1.69739
									1.651	3.05156	1.67867
									1.652	3.05042	1.68148
									1.653	3.06769	1.70394
									1.654	3.06314	1.6869
									1.655	3.10181	1.69597
									1.656	3.11353	1.69251
									1.657	3.08948	1.66953
									1.658	3.0644	1.67328
									1.659	3.06191	1.66412
									1.66	3.06968	1.65829
									1.661	3.05515	1.65813
									1.662	3.04829	1.66624
									1.663	3.02704	1.65016
									1.664	3.01372	1.64417
									1.665	3.02442	1.62949
									1.666	3.019	1.62659
									1.667	3.05226	1.61174
									1.668	3.07549	1.62597
									1.669	3.07593	1.63518
									1.67	3.04903	1.64905
									1.671	3.02473	1.65014
									1.672	3.06284	1.6563
									1.673	3.09405	1.66058
									1.674	3.11303	1.65494
									1.675	3.10695	1.64794
									1.676	3.11291	1.66106
									1.677	3.11585	1.65819
									1.678	3.09534	1.64641
									1.679	3.10459	1.65995
									1.68	3.1041	1.66146
									1.681	3.11154	1.66243
									1.682	3.09534	1.66885
									1.683	3.1281	1.68857
									1.684	3.14271	1.68674
									1.685	3.15349	1.68303
									1.686	3.17067	1.67637
									1.687	3.1687	1.68532
									1.688	3.15595	1.69461
									1.689	3.16146	1.69714
									1.69	3.16201	1.66287
									1.691	3.17186	1.66705
									1.692	3.18503	1.66824
									1.693	3.19076	1.65567
									1.694	3.21092	1.6715
									1.695	3.19109	1.67555
									1.696	3.18802	1.68252
									1.697	3.17164	1.68495
									1.698	3.1829	1.70911
									1.699	3.19052	1.70618
									1.7	3.1909	1.69685
									1.701	3.20437	1.69194
									1.702	3.20291	1.67859
									1.703	3.19866	1.67106
									1.704	3.2136	1.67738
									1.705	3.19701	1.69479
									1.706	3.2278	1.67468
									1.707	3.22551	1.69185
									1.708	3.2197	1.68698
									1.709	3.22108	1.67488
									1.71	3.22037	1.66916
									1.711	3.20615	1.66579
									1.712	3.22734	1.68088
									1.713	3.2441	1.67183
									1.714	3.2426	1.67046
									1.715	3.23567	1.67185
									1.716	3.221	1.66709
									1.717	3.20228	1.67328
									1.718	3.20443	1.67736
									1.719	3.19777	1.67129
									1.72	3.20952	1.65859
									1.721	3.22093	1.67841
									1.722	3.22701	1.68681
									1.723	3.24494	1.70302
									1.724	3.25253	1.7055
									1.725	3.23445	1.71066
									1.726	3.20993	1.6985
									1.727	3.20145	1.70014
									1.728	3.19372	1.70416
									1.729	3.18688	1.70143
									1.73	3.13911	1.70759
									1.731	3.15586	1.72989
									1.732	3.16721	1.73677
									1.733	3.18764	1.74829
									1.734	3.16251	1.74381
									1.735	3.17168	1.7248
									1.736	3.14532	1.74291
									1.737	3.14174	1.72355
									1.738	3.1423	1.72018
									1.739	3.16054	1.72123
									1.74	3.1664	1.7124
									1.741	3.16972	1.7158
									1.742	3.22592	1.70775
									1.743	3.23462	1.71687
									1.744	3.23021	1.73286
									1.745	3.22634	1.72677
									1.746	3.24161	1.74121
									1.747	3.25017	1.73535
									1.748	3.28145	1.71653
									1.749	3.27081	1.69653
									1.75	3.27051	1.69952
									1.751	3.25581	1.70269
									1.752	3.25895	1.70445
									1.753	3.24891	1.70255
									1.754	3.26476	1.68554
									1.755	3.29041	1.694
									1.756	3.29429	1.70014
									1.757	3.29871	1.72128
									1.758	3.31302	1.72114
									1.759	3.3237	1.73758
									1.76	3.32918	1.70906
									1.761	3.34015	1.70687
									1.762	3.32191	1.71183
									1.763	3.34173	1.70289
									1.764	3.35994	1.71695
									1.765	3.39285	1.71917
									1.766	3.38831	1.71699
									1.767	3.43166	1.69994
									1.768	3.418	1.69776
									1.769	3.40416	1.68171
									1.77	3.39609	1.67534
									1.771	3.38831	1.66765
									1.772	3.4085	1.65733
									1.773	3.42842	1.66687
									1.774	3.41429	1.66885
									1.775	3.42776	1.67672
									1.776	3.40076	1.66695
									1.777	3.42243	1.67318
									1.778	3.42446	1.70617
									1.779	3.41068	1.70856
									1.78	3.37946	1.70217
									1.781	3.40324	1.71885
									1.782	3.41111	1.71008
									1.783	3.43018	1.69943
									1.784	3.43742	1.71414
									1.785	3.4317	1.71676
									1.786	3.43856	1.72177
									1.787	3.42363	1.71005
									1.788	3.43089	1.71701
									1.789	3.40419	1.71101
									1.79	3.40901	1.69859
									1.791	3.41839	1.68153
									1.792	3.42034	1.68628
									1.793	3.42855	1.69974
									1.794	3.43575	1.68924
									1.795	3.45847	1.69928
									1.796	3.42261	1.69183
									1.797	3.4297	1.67812
									1.798	3.4135	1.68728
									1.799	3.45786	1.67956
									1.8	3.49336	1.68787
									1.801	3.52446	1.70627
									1.802	3.53817	1.7161
									1.803	3.49294	1.71486
									1.804	3.48012	1.7
									1.805	3.47508	1.71204
									1.806	3.46484	1.73254
									1.807	3.47602	1.73004
									1.808	3.46337	1.73866
									1.809	3.469	1.74219
									1.81	3.4799	1.73396
									1.811	3.47527	1.70937
									1.812	3.47255	1.70659
									1.813	3.45313	1.70298
									1.814	3.43258	1.70661
									1.815	3.3996	1.70089
									1.816	3.40295	1.72373
									1.817	3.38926	1.72291
									1.818	3.43036	1.74442
									1.819	3.43116	1.74289
									1.82	3.47078	1.76064
									1.821	3.47542	1.75618
									1.822	3.47533	1.75162
									1.823	3.4709	1.74547
									1.824	3.46114	1.7186
									1.825	3.4388	1.70879
									1.826	3.44606	1.72957
									1.827	3.43805	1.72121
									1.828	3.47482	1.72288
									1.829	3.50115	1.72465
									1.83	3.4946	1.72585
									1.831	3.46815	1.72335
									1.832	3.48122	1.74525
									1.833	3.46991	1.73023
									1.834	3.4744	1.73326
									1.835	3.49072	1.73298
									1.836	3.46964	1.74188
									1.837	3.45065	1.74304
									1.838	3.47257	1.74907
									1.839	3.46922	1.73136
									1.84	3.47854	1.75207
									1.841	3.46701	1.74422
									1.842	3.45093	1.73015
									1.843	3.47038	1.72307
									1.844	3.49151	1.73635
									1.845	3.52353	1.75016
									1.846	3.51198	1.75757
									1.847	3.54002	1.7668
									1.848	3.53893	1.75259
									1.849	3.50463	1.75823
									1.85	3.51849	1.76091
									1.851	3.55103	1.73476
									1.852	3.57402	1.7436
									1.853	3.55942	1.73482
									1.854	3.53565	1.73894
									1.855	3.49049	1.73887
									1.856	3.45076	1.75448
									1.857	3.42872	1.75222
									1.858	3.43145	1.75081
									1.859	3.43445	1.74455
									1.86	3.46868	1.76385
									1.861	3.4466	1.75642
									1.862	3.45171	1.74647
									1.863	3.42853	1.7453
									1.864	3.47964	1.72826
									1.865	3.49802	1.74187
									1.866	3.50578	1.74142
									1.867	3.50438	1.7588
									1.868	3.50277	1.74217
									1.869	3.47934	1.73576
									1.87	3.47651	1.73029
									1.871	3.51748	1.72247
									1.872	3.53572	1.71057
									1.873	3.50228	1.72272
									1.874	3.52485	1.75569
									1.875	3.56265	1.74199
									1.876	3.56214	1.73373
									1.877	3.53895	1.72742
									1.878	3.53179	1.7201
									1.879	3.56407	1.70117
									1.88	3.57974	1.70145
									1.881	3.58167	1.71503
									1.882	3.57587	1.72944
									1.883	3.57155	1.73548
									1.884	3.52841	1.73371
									1.885	3.54446	1.72746
									1.886	3.5368	1.72458
									1.887	3.55101	1.71051
									1.888	3.51322	1.73176
									1.889	3.51798	1.71101
									1.89	3.51547	1.70501
									1.891	3.51272	1.72723
									1.892	3.54049	1.70998
									1.893	3.54492	1.70725
									1.894	3.53467	1.71714
									1.895	3.5283	1.72574
									1.896	3.50732	1.7288
									1.897	3.47841	1.72726
									1.898	3.46844	1.70899
									1.899	3.47226	1.70211
									1.9	3.51467	1.7105
									1.901	3.51251	1.71158
									1.902	3.5303	1.72714
									1.903	3.53975	1.73101
									1.904	3.53929	1.72812
									1.905	3.52856	1.71791
									1.906	3.52433	1.7256
									1.907	3.51052	1.72388
									1.908	3.52886	1.73014
									1.909	3.54648	1.72101
									1.91	3.55764	1.70252
									1.911	3.55958	1.7207
									1.912	3.56735	1.7438
									1.913	3.56893	1.73854
									1.914	3.59011	1.72773
									1.915	3.60688	1.72718
									1.916	3.60045	1.70657
									1.917	3.61998	1.70516
									1.918	3.64094	1.71098
									1.919	3.64777	1.70449
									1.92	3.63898	1.72032
									1.921	3.64633	1.7211
									1.922	3.67809	1.70086
									1.923	3.63882	1.71284
									1.924	3.64016	1.70881
									1.925	3.62527	1.69951
									1.926	3.57796	1.70141
									1.927	3.57099	1.7033
									1.928	3.53508	1.69667
									1.929	3.54367	1.71193
									1.93	3.51807	1.70733
									1.931	3.48846	1.72217
									1.932	3.47969	1.74852
									1.933	3.49095	1.74391
									1.934	3.52672	1.72995
									1.935	3.56925	1.72576
									1.936	3.57896	1.71435
									1.937	3.57317	1.71384
									1.938	3.58255	1.71854
									1.939	3.57129	1.72219
									1.94	3.55335	1.72662
									1.941	3.58181	1.73706
									1.942	3.58494	1.74288
									1.943	3.5596	1.75593
									1.944	3.58866	1.73813
									1.945	3.5942	1.74207
									1.946	3.61135	1.73722
									1.947	3.59224	1.73662
									1.948	3.58772	1.74495
									1.949	3.57537	1.75355
									1.95	3.58026	1.75215
									1.951	3.58308	1.76111
									1.952	3.56222	1.76146
									1.953	3.56015	1.75122
									1.954	3.58739	1.75196
									1.955	3.61506	1.75075
									1.956	3.59838	1.74181
									1.957	3.59751	1.74743
									1.958	3.60508	1.74583
									1.959	3.60008	1.74649
									1.96	3.60728	1.72289
									1.961	3.60757	1.72897
									1.962	3.59714	1.71281
									1.963	3.60853	1.70368
									1.964	3.60263	1.69232
									1.965	3.6167	1.68156
									1.966	3.6083	1.69891
									1.967	3.60698	1.71855
									1.968	3.63263	1.73659
									1.969	3.62372	1.74104
									1.97	3.62354	1.73319
									1.971	3.59776	1.72895
									1.972	3.58879	1.72123
									1.973	3.61953	1.71647
									1.974	3.65437	1.7126
									1.975	3.68794	1.71271
									1.976	3.65958	1.70947
									1.977	3.66896	1.71198
									1.978	3.66861	1.72099
									1.979	3.64085	1.72751
									1.98	3.66325	1.73666
									1.981	3.64281	1.71563
									1.982	3.62088	1.70786
									1.983	3.64426	1.70794
									1.984	3.66775	1.71277
									1.985	3.69444	1.70795
									1.986	3.67734	1.71674
									1.987	3.65063	1.72447
									1.988	3.6204	1.73022
									1.989	3.60495	1.73821
									1.99	3.59956	1.72932
									1.991	3.61225	1.73462
									1.992	3.64165	1.71346
									1.993	3.66958	1.70759
									1.994	3.6761	1.70495
									1.995	3.63852	1.71044
									1.996	3.63884	1.70937
[truncated: 3,003 more rows]

## Sheet: Figure 4
	(a)						(c)								(g)														(h)
	Membrane	Js (g m-2 h-1)		Jv (L m-2 h-1)			Membrane	Na2SO4 rejection (%)		NaCl rejection (%)		Water permeance (L m-2 h-1 bar-1)			Upper figure							Bottom figure							Upper figure							Bottom figure
		Average	Standard deviation	Average	Standard deviation			Average	Standard deviation	Average	Standard deviation	Average	Standard deviation		Lab made membranes		Commercial membranes		This work			Lab made membranes		Commercial membranes		This work			Lab made membranes		Commercial membranes		This work			Lab made membranes		Commercial membranes		This work
	Pristine@MPD	20.96	1.95557	33.7933	2.16643		Pristine@PIP	95.12	0.77	27.9167	1.02841	7.56767	0.46629		Js (g m-2 h-1)	Jv (L m-2 h-1)	Js (g m-2 h-1)	Jv (L m-2 h-1)	Js (g m-2 h-1)	Jv (L m-2 h-1)		Water permeance (L m-2 h-1 bar-1)	Rs-NaCl (%)	Water permeance (L m-2 h-1 bar-1)	Rs-NaCl (%)	Water permeance (L m-2 h-1 bar-1)	Rs-NaCl (%)		Water permeance (L m-2 h-1 bar-1)	Rs-NaCl (%)	Water permeance (L m-2 h-1 bar-1)	Rs-NaCl (%)	Water permeance (L m-2 h-1 bar-1)	Rs-NaCl (%)		Water permeance (L m-2 h-1 bar-1)	Rs-Na2SO4 (%)	Water permeance (L m-2 h-1 bar-1)	Rs-Na2SO4 (%)	Water permeance (L m-2 h-1 bar-1)	Rs-Na2SO4 (%)
	NaCl@MPD	13.0167	1.82863	52.7633	2.759		NaCl@PIP	97.7933	0.64313	72.655	1.365	16.5667	0.59234		7.5	50.6						2	98						2.1	47.8						4.8	86.43
	NaHCO3@MPD	0.38333	0.066	62.79	2.59148		NaHCO3@PIP	99.1567	0.69983	75.04	0.28	12.3667	0.32998		9.5	56.3						2.1	94.3						5.8	35.5						5.5	89.79
															10.3	62.7						2.3	92.9						8.3	44.6						5.1	89.08
	(b)						(d)								11.1	42.1						1.9	98.7						4.9	70						6.1	93.57
	Membrane	Water permeance (L m-2 h-1 bar-1)		NaCl rejection (%)			Membrane	Jv (L m-2 h-1)-Befor fouling		Jv (L m-2 h-1)-After fouling		Jv (L m-2 h-1)-After cleaning			31	54						1.6	97.7						8.3	50						3.8	97.1
		Average	Standard deviation	Average	Standard deviation			Average	Standard deviation	Average	Standard deviation	Average	Standard deviation		23	62						2	92.7						4.8	30.4						6.2	96.6
	Pristine@MPD	1.11	0.1472	95.15	0.4901		Pristine@MPD	15.6867	0.87614	8.7655	0.64561	11.0277	0.82133		7.6	48						2	91						5.5	33						6.9	97.6
	NaCl@MPD	2.13	0.14765	97.2	0.32445		NaCl@MPD	23.2367	1.33092	16.8803	0.95613	21.158	1.15613		7	45						1.8	97.9						5.1	35.6						5.3	96.8
	NaHCO3@MPD	2.94333	0.16007	99.2367	0.28593		NaHCO3@MPD	33.3167	1.86813	25.5327	1.21644	31.0282	1.64512		16.5	60.5						1.8	81.5						6.1	36.6						7	99
															22.43	57.87						1.3	88.3						3.8	57.2						12.7	99.1
	(f)						(e)								2.8	33						0.5	88						6.2	34						12.6	97.1
	Membrane	S					Membrane	NaCl rejection (%)		Na2SO4 rejection (%)		Water permeance (L m-2 h-1 bar-1)			1.5	36.5						0.7	91.5						6.9	35.3						14.9	98.8
		Average	Standard deviation					Average	Standard deviation	Average	Standard deviation	Average	Standard deviation		31	59.4						1.8	93.4						5.3	35.1						14.9	98
	LiCl@PIP	0.49895	0.00113				LiCl@PIP	76.75	1.22	99.23	0.40571	12.6167	0.71788				10.8	24				1.1	96.6						7	44.1						15.5	98
	NaCl@PIP	0.50264	0.000711917				NaCl@PIP	72.655	1.365	97.7933	0.64313	16.5667	1.29234				20	18.5				1.2	93.6						13.3	51.2						16.6	95.5
	KCl@PIP	0.50378	0.000985191				KCl@PIP	65.0133	2.54789	97.3633	0.76882	17.46	0.9073						0.4	62.8		1.8	98.7						12.6	15						10.5	97
	NH4Cl@PIP	0.50557	0.00064955				NH4Cl@PIP	38.72	1.06793	96.3667	0.40053	25.6867	1.20875											1.2	78.5				17.1	27						5.3	95.72
																								0.3	81.9				14.9	21.3						5.6	98.8
																								0.5	92.4				20.3	20.9						8.3	98.4
																								0.5	97.9				26.2	9.9						9.8	95
																										2.9	99.2		14.9	14.8						9.6	91
																													23.1	45						11.4	93.5
																													16.4	42.1						9.5	97.4
																													21	18.8						15.9	92
																													15.5	12.5						6.4	89.9
																													16.6	30						13	98.1
																													2.4	59.5						17.6	95
																													10.5	50								7	99.1
																													15.7	33								11.2	98.5
																													5.3	36.7										12.6167	99.23
																													5.6	30										16.5667	97.7933
																													8.3	38										17.46	97.3633
																													9.8	23.5										12.3667	99.1567
																													9.6	38
																													12.3	48
																													11	31
																													9.5	26
																															11	66
																															11	50
																															18	10
																															4	70
																															4	50
																															5	25
																															7.5	24
																															2.2	38
																															6.9	33
																																	16.5667	72.655
																																	12.3667	75.04
																																	25.6867	38.72
																																	15.68	60.3233
